# Supplementary material for: Microbial bioenergetics of coral-algal interactions
Source: PeerJ. 2017 Jun 21;5:e3423. doi: 10.7717/peerj.3423 (PMC5482263; doi:10.7717/peerj.3423)
Supplement: Data S1 — Raw data exported from the TAM III calorimeter for the first experimental replicate. [file peerj-05-3423-s006.xls]

## Sheet: Experiment info
Summary
Name	Optode tank 1 initial (6-12-13).rslt
Start time	2013-06-12 10:01:27
End time	2013-06-12 18:28:04
Operator	Roach
Results file path	C:\Users\Frohwer\Documents\Optode tank 1 initial (6-12-13).rslt
General Experiment Info
Bath temperature	26°C
	Sample - Ch 1:1	Sample - Ch 1:2	Sample - Ch 1:3	Sample - Ch 1:4	Sample - Ch 1:5	Sample - Ch 1:6
Total mass	3.0075g	3.0165g	3.0647g	3.0094g	2.9844g	3.0234g
Name	sigma	coral initial 1	Algae initial 1	Interface initial 1	Water column initial 1	Filtered

## Sheet: Raw data
2013-06-12 10:18:52	Heat flow [Signal, Ch 1:1]	Heat [Signal, Ch 1:1]	Normalized heat flow [Signal, Ch 1:1]	Normalized heat [Signal, Ch 1:1]	Heat flow [Signal, Ch 1:2]	Heat [Signal, Ch 1:2]	Normalized heat flow [Signal, Ch 1:2]	Normalized heat [Signal, Ch 1:2]	Heat flow [Signal, Ch 1:3]	Heat [Signal, Ch 1:3]	Normalized heat flow [Signal, Ch 1:3]	Normalized heat [Signal, Ch 1:3]	Heat flow [Signal, Ch 1:4]	Heat [Signal, Ch 1:4]	Normalized heat flow [Signal, Ch 1:4]	Normalized heat [Signal, Ch 1:4]	Heat flow [Signal, Ch 1:5]	Heat [Signal, Ch 1:5]	Normalized heat flow [Signal, Ch 1:5]	Normalized heat [Signal, Ch 1:5]	Heat flow [Signal, Ch 1:6]	Heat [Signal, Ch 1:6]	Normalized heat flow [Signal, Ch 1:6]	Normalized heat [Signal, Ch 1:6]
s	W	J	W/g	J/g	W	J	W/g	J/g	W	J	W/g	J/g	W	J	W/g	J/g	W	J	W/g	J/g	W	J	W/g	J/g
-1040	1.2773e-07		4.24704e-08		2.46102e-07		8.15854e-08		1.34819e-07		4.3991e-08		1.20823e-07		4.01484e-08		1.03233e-07		3.45909e-08		8.58888e-08		2.8408e-08
-1030	1.39e-07		4.62179e-08		2.46481e-07		8.17108e-08		1.4459e-07		4.71793e-08		1.11165e-07		3.69391e-08		1.08027e-07		3.61971e-08		8.16284e-08		2.69989e-08
-1020	1.30092e-07		4.32558e-08		2.53976e-07		8.41957e-08		1.43929e-07		4.69634e-08		1.03436e-07		3.4371e-08		1.03141e-07		3.45601e-08		9.04197e-08		2.99066e-08
-1010	1.43121e-07		4.75879e-08		2.54572e-07		8.43931e-08		1.3099e-07		4.27415e-08		1.03221e-07		3.42996e-08		1.02632e-07		3.43895e-08		1.05539e-07		3.49075e-08
-1000	1.47046e-07		4.88931e-08		2.47817e-07		8.21537e-08		1.33667e-07		4.3615e-08		9.58917e-08		3.18641e-08		9.31709e-08		3.12193e-08		1.14801e-07		3.79707e-08
-990	1.54954e-07		5.15226e-08		2.28727e-07		7.58254e-08		1.30953e-07		4.27294e-08		7.64625e-08		2.54079e-08		7.22596e-08		2.42124e-08		1.30119e-07		4.30374e-08
-980	1.62659e-07		5.40846e-08		2.28614e-07		7.57878e-08		1.21017e-07		3.94873e-08		5.53772e-08		1.84014e-08		6.96338e-08		2.33326e-08		1.40047e-07		4.6321e-08
-970	1.48042e-07		4.92244e-08		2.36807e-07		7.85041e-08		1.10992e-07		3.62163e-08		6.84897e-08		2.27586e-08		7.89154e-08		2.64426e-08		1.35965e-07		4.49708e-08
-960	1.61326e-07		5.36412e-08		2.34271e-07		7.76634e-08		1.15947e-07		3.78332e-08		7.81566e-08		2.59708e-08		9.8393e-08		3.29691e-08		1.47531e-07		4.87963e-08
-950	1.78315e-07		5.929e-08		2.20546e-07		7.31131e-08		1.15728e-07		3.77616e-08		9.23953e-08		3.07022e-08		1.02988e-07		3.45088e-08		1.55916e-07		5.15696e-08
-940	1.71417e-07		5.69964e-08		2.08739e-07		6.91991e-08		1.15464e-07		3.76756e-08		8.12549e-08		2.70004e-08		1.27715e-07		4.27942e-08		1.64434e-07		5.43871e-08
-930	1.63306e-07		5.42996e-08		2.02765e-07		6.72186e-08		1.05762e-07		3.45097e-08		8.19296e-08		2.72246e-08		1.23187e-07		4.1277e-08		1.52246e-07		5.03559e-08
-920	1.57668e-07		5.24248e-08		1.92251e-07		6.37332e-08		1.02525e-07		3.34537e-08		7.863e-08		2.61281e-08		1.14685e-07		3.84281e-08		1.46863e-07		4.85754e-08
-910	1.57289e-07		5.2299e-08		1.83826e-07		6.09402e-08		1.03837e-07		3.38817e-08		6.70782e-08		2.22896e-08		1.05289e-07		3.52796e-08		1.55559e-07		5.14517e-08
-900	1.57108e-07		5.22387e-08		1.80594e-07		5.98686e-08		9.7902e-08		3.1945e-08		6.12505e-08		2.03531e-08		9.87239e-08		3.308e-08		1.44474e-07		4.77851e-08
-890	1.47168e-07		4.89335e-08		1.60994e-07		5.33712e-08		9.82846e-08		3.20699e-08		3.95605e-08		1.31456e-08		1.05582e-07		3.53781e-08		1.3959e-07		4.61698e-08
-880	1.41442e-07		4.70296e-08		1.62099e-07		5.37374e-08		7.98712e-08		2.60617e-08		3.41035e-08		1.13323e-08		9.11241e-08		3.05335e-08		1.29664e-07		4.28867e-08
-870	1.28826e-07		4.2835e-08		1.38354e-07		4.58658e-08		8.36646e-08		2.72994e-08		3.6629e-08		1.21715e-08		7.90298e-08		2.6481e-08		1.33393e-07		4.41201e-08
-860	1.24177e-07		4.12891e-08		1.35571e-07		4.49431e-08		9.43404e-08		3.07829e-08		2.16768e-08		7.20303e-09		8.69523e-08		2.91356e-08		1.28896e-07		4.26328e-08
-850	1.2304e-07		4.09111e-08		1.34298e-07		4.45211e-08		8.99895e-08		2.93632e-08		2.95182e-08		9.80867e-09		9.83447e-08		3.29529e-08		1.23078e-07		4.07084e-08
-840	1.14539e-07		3.80845e-08		1.14464e-07		3.79459e-08		7.71186e-08		2.51635e-08		2.44496e-08		8.1244e-09		8.66776e-08		2.90436e-08		1.38686e-07		4.5871e-08
-830	1.23558e-07		4.10835e-08		1.09363e-07		3.62548e-08		7.45174e-08		2.43148e-08		2.25955e-08		7.5083e-09		6.49826e-08		2.17741e-08		1.35138e-07		4.46974e-08
-820	1.29179e-07		4.29524e-08		8.00862e-08		2.65494e-08		7.34575e-08		2.39689e-08		1.21456e-08		4.03589e-09		5.08107e-08		1.70254e-08		1.27024e-07		4.20136e-08
-810	1.12982e-07		3.75668e-08		5.26196e-08		1.74439e-08		5.08309e-08		1.65859e-08		-4.95611e-09		-1.64688e-09		2.97019e-08		9.95237e-09		1.11207e-07		3.67821e-08
-800	8.8658e-08		2.9479e-08		3.6768e-08		1.2189e-08		5.88912e-08		1.9216e-08		-1.48327e-08		-4.9288e-09		1.57503e-08		5.27754e-09		9.10364e-08		3.01106e-08
-790	8.11516e-08		2.69831e-08		3.03238e-08		1.00526e-08		4.04113e-08		1.31861e-08		-1.8465e-08		-6.13579e-09		1.26198e-08		4.22859e-09		9.38432e-08		3.1039e-08
-780	7.39366e-08		2.45841e-08		1.57615e-08		5.2251e-09		1.22364e-08		3.99271e-09		-2.25187e-08		-7.48277e-09		7.99643e-09		2.67941e-09		7.9988e-08		2.64563e-08
-770	6.39349e-08		2.12585e-08		7.04256e-09		2.33468e-09		1.23497e-09		4.02965e-10		-4.33117e-08		-1.43921e-08		1.79376e-09		6.01046e-10		7.16825e-08		2.37092e-08
-760	5.85505e-08		1.94682e-08		3.38477e-09		1.12208e-09		8.51603e-09		2.77875e-09		-4.67087e-08		-1.55209e-08		-1.92624e-08		-6.45436e-09		5.37179e-08		1.77674e-08
-750	5.77796e-08		1.92119e-08		5.41179e-09		1.79406e-09		2.64411e-09		8.62762e-10		-3.82275e-08		-1.27027e-08		-3.24943e-08		-1.0888e-08		2.23133e-08		7.38018e-09
-740	4.60079e-08		1.52977e-08		4.90066e-09		1.62462e-09		-7.9034e-09		-2.57885e-09		-4.86507e-08		-1.61663e-08		-3.44192e-08		-1.1533e-08		1.21232e-08		4.00979e-09
-730	5.08836e-08		1.69189e-08		1.45767e-08		4.83234e-09		-2.12922e-08		-6.94756e-09		-5.91107e-08		-1.9642e-08		-3.63553e-08		-1.21818e-08		2.1644e-08		7.15883e-09
-720	4.29001e-08		1.42644e-08		1.20358e-08		3.98998e-09		-2.94862e-08		-9.62123e-09		-5.91427e-08		-1.96527e-08		-2.57107e-08		-8.61504e-09		1.7453e-08		5.77263e-09
-710	3.74865e-08		1.24644e-08		-6.62898e-09		-2.19757e-09		-3.77713e-08		-1.23246e-08		-6.99424e-08		-2.32413e-08		-2.06093e-08		-6.90568e-09		9.18165e-09		3.03686e-09
-700	2.13312e-08		7.09268e-09		-2.11284e-08		-7.00426e-09		-3.16258e-08		-1.03194e-08		-6.6447e-08		-2.20798e-08		-2.7471e-08		-9.20487e-09		4.50272e-10		1.48929e-10
-690	2.25459e-09		7.49654e-10		-2.93121e-08		-9.71725e-09		-2.87922e-08		-9.39478e-09		-6.61041e-08		-2.19659e-08		-3.99688e-08		-1.33926e-08		1.44791e-08		4.78901e-09
-680	-1.8759e-08		-6.23741e-09		-3.05137e-08		-1.01156e-08		-3.33725e-08		-1.08893e-08		-8.52409e-08		-2.83249e-08		-3.8239e-08		-1.28129e-08		-1.97307e-09		-6.52598e-10
-670	-2.92865e-08		-9.73781e-09		-2.99498e-08		-9.92865e-09		-2.47758e-08		-8.08425e-09		-7.9199e-08		-2.63172e-08		-4.15096e-08		-1.39088e-08		-9.40239e-10		-3.10987e-10
-660	-2.37753e-08		-7.90535e-09		-3.52688e-08		-1.1692e-08		-2.06518e-08		-6.7386e-09		-7.14536e-08		-2.37435e-08		-4.38835e-08		-1.47043e-08		-7.7858e-09		-2.57518e-09
-650	-2.76153e-08		-9.18216e-09		-4.77007e-08		-1.58133e-08		-2.9576e-08		-9.65052e-09		-5.05504e-08		-1.67975e-08		-4.68179e-08		-1.56875e-08		-5.70217e-09		-1.88601e-09
-640	-3.40893e-08		-1.13348e-08		-5.26603e-08		-1.74574e-08		-4.23898e-08		-1.38316e-08		-5.02934e-08		-1.67121e-08		-5.22248e-08		-1.74993e-08		-1.93468e-08		-6.39902e-09
-630	-5.25375e-08		-1.74688e-08		-5.43093e-08		-1.80041e-08		-4.94996e-08		-1.61515e-08		-6.39976e-08		-2.12659e-08		-6.09518e-08		-2.04235e-08		-3.42519e-08		-1.13289e-08
-620	-6.08854e-08		-2.02445e-08		-7.12164e-08		-2.3609e-08		-4.76826e-08		-1.55587e-08		-6.43029e-08		-2.13673e-08		-5.30264e-08		-1.77679e-08		-5.02764e-08		-1.66291e-08
-610	-6.68231e-08		-2.22188e-08		-8.83594e-08		-2.9292e-08		-4.66125e-08		-1.52095e-08		-6.54647e-08		-2.17534e-08		-5.62328e-08		-1.88423e-08		-5.98097e-08		-1.97823e-08
-600	-7.11917e-08		-2.36714e-08		-9.33829e-08		-3.09574e-08		-5.43525e-08		-1.7735e-08		-5.42016e-08		-1.80108e-08		-5.14366e-08		-1.72352e-08		-7.24214e-08		-2.39536e-08
-590	-6.91419e-08		-2.29898e-08		-1.00303e-07		-3.32515e-08		-6.0166e-08		-1.96319e-08		-7.84356e-08		-2.60635e-08		-5.93908e-08		-1.99004e-08		-6.94036e-08		-2.29555e-08
-580	-7.88881e-08		-2.62305e-08		-9.37118e-08		-3.10664e-08		-6.91968e-08		-2.25787e-08		-6.54867e-08		-2.17607e-08		-6.78895e-08		-2.27481e-08		-6.73941e-08		-2.22908e-08
-570	-7.98623e-08		-2.65544e-08		-1.13434e-07		-3.76046e-08		-8.4042e-08		-2.74226e-08		-5.55392e-08		-1.84553e-08		-7.8826e-08		-2.64127e-08		-5.84032e-08		-1.9317e-08
-560	-8.20937e-08		-2.72963e-08		-1.21003e-07		-4.01138e-08		-8.45294e-08		-2.75816e-08		-5.39248e-08		-1.79188e-08		-8.35804e-08		-2.80058e-08		-6.54417e-08		-2.16451e-08
-550	-7.88676e-08		-2.62236e-08		-1.16372e-07		-3.85784e-08		-1.00261e-07		-3.27146e-08		-6.4818e-08		-2.15385e-08		-9.44293e-08		-3.1641e-08		-7.28892e-08		-2.41084e-08
-540	-8.10937e-08		-2.69638e-08		-1.34834e-07		-4.46988e-08		-1.06781e-07		-3.48421e-08		-6.58841e-08		-2.18928e-08		-9.82172e-08		-3.29102e-08		-7.32693e-08		-2.42341e-08
-530	-7.46553e-08		-2.4823e-08		-1.50067e-07		-4.97488e-08		-1.17709e-07		-3.84079e-08		-6.21838e-08		-2.06632e-08		-9.89073e-08		-3.31415e-08		-9.35511e-08		-3.09423e-08
-520	-8.64688e-08		-2.87511e-08		-1.49136e-07		-4.94401e-08		-1.2629e-07		-4.12078e-08		-7.50543e-08		-2.494e-08		-1.12282e-07		-3.76231e-08		-1.0004e-07		-3.30884e-08
-510	-9.85044e-08		-3.27529e-08		-1.3618e-07		-4.51451e-08		-1.25592e-07		-4.09802e-08		-8.65654e-08		-2.8765e-08		-1.14086e-07		-3.82274e-08		-8.05685e-08		-2.66483e-08
-500	-1.03968e-07		-3.45697e-08		-1.28941e-07		-4.27453e-08		-1.18182e-07		-3.85625e-08		-8.59888e-08		-2.85734e-08		-1.16078e-07		-3.88948e-08		-9.18956e-08		-3.03948e-08
-490	-1.08913e-07		-3.62137e-08		-1.32009e-07		-4.37623e-08		-1.10179e-07		-3.59509e-08		-8.35553e-08		-2.77648e-08		-1.25148e-07		-4.1934e-08		-9.48515e-08		-3.13725e-08
-480	-1.1229e-07		-3.73367e-08		-1.37067e-07		-4.54392e-08		-9.22729e-08		-3.01083e-08		-8.33477e-08		-2.76958e-08		-1.4003e-07		-4.69206e-08		-9.47808e-08		-3.13491e-08
-470	-1.3053e-07		-4.34015e-08		-1.40616e-07		-4.66155e-08		-8.41875e-08		-2.74701e-08		-7.79658e-08		-2.59074e-08		-1.29555e-07		-4.34107e-08		-9.99311e-08		-3.30525e-08
-460	-1.26221e-07		-4.19688e-08		-1.36296e-07		-4.51835e-08		-7.75171e-08		-2.52935e-08		-7.20646e-08		-2.39465e-08		-1.21184e-07		-4.06059e-08		-9.66676e-08		-3.19731e-08
-450	-1.34009e-07		-4.45582e-08		-1.26304e-07		-4.1871e-08		-7.05027e-08		-2.30048e-08		-5.66548e-08		-1.88259e-08		-1.26128e-07		-4.22623e-08		-1.0564e-07		-3.49408e-08
-440	-1.41766e-07		-4.71376e-08		-1.1418e-07		-3.78519e-08		-6.51594e-08		-2.12613e-08		-5.09132e-08		-1.69181e-08		-1.1564e-07		-3.87482e-08		-1.17503e-07		-3.88646e-08
-430	-1.3584e-07		-4.51669e-08		-1.22289e-07		-4.05401e-08		-5.30599e-08		-1.73132e-08		-5.11e-08		-1.69801e-08		-8.56638e-08		-2.87039e-08		-1.35264e-07		-4.47389e-08
-420	-1.37259e-07		-4.56391e-08		-1.32083e-07		-4.37868e-08		-5.15921e-08		-1.68343e-08		-3.87385e-08		-1.28725e-08		-6.71239e-08		-2.24916e-08		-1.40373e-07		-4.6429e-08
-410	-1.51277e-07		-5.02998e-08		-1.24553e-07		-4.12906e-08		-5.24234e-08		-1.71056e-08		-1.36957e-08		-4.55098e-09		-4.94327e-08		-1.65637e-08		-1.43193e-07		-4.73616e-08
-400	-1.48849e-07		-4.94927e-08		-1.15276e-07		-3.82152e-08		-6.37823e-08		-2.08119e-08		-1.67414e-09		-5.56303e-10		-3.26057e-08		-1.09254e-08		-1.47208e-07		-4.86895e-08
-390	-1.4882e-07		-4.94828e-08		-1.24756e-07		-4.13577e-08		-5.11977e-08		-1.67056e-08		-3.64979e-09		-1.2128e-09		-3.02685e-08		-1.01422e-08		-1.46218e-07		-4.83622e-08
-380	-1.52664e-07		-5.07611e-08		-1.13481e-07		-3.76202e-08		-4.49723e-08		-1.46743e-08		-3.45681e-09		-1.14867e-09		-2.36836e-08		-7.9358e-09		-1.34224e-07		-4.43951e-08
-370	-1.49387e-07		-4.96716e-08		-1.04671e-07		-3.46994e-08		-4.55926e-08		-1.48767e-08		-1.64529e-09		-5.46717e-10		-2.25752e-08		-7.56441e-09		-1.33171e-07		-4.40468e-08
-360	-1.51467e-07		-5.03631e-08		-8.80243e-08		-2.91809e-08		-4.32277e-08		-1.4105e-08		1.41521e-08		4.70262e-09		-1.53515e-08		-5.14393e-09		-1.33574e-07		-4.41801e-08
-350	-1.48355e-07		-4.93283e-08		-9.46938e-08		-3.13919e-08		-4.58993e-08		-1.49768e-08		2.53944e-08		8.43837e-09		5.24593e-09		1.75778e-09		-1.30319e-07		-4.31035e-08
-340	-1.29422e-07		-4.3033e-08		-8.75165e-08		-2.90126e-08		-5.1047e-08		-1.66564e-08		1.7011e-08		5.65262e-09		9.44571e-09		3.16503e-09		-1.11458e-07		-3.68652e-08
-330	-1.36674e-07		-4.54445e-08		-9.35419e-08		-3.10101e-08		-4.5168e-08		-1.47381e-08		1.98631e-08		6.60035e-09		2.66584e-08		8.93257e-09		-1.0086e-07		-3.33597e-08
-320	-1.51214e-07		-5.02788e-08		-9.70541e-08		-3.21744e-08		-3.67658e-08		-1.19965e-08		3.50929e-08		1.16611e-08		9.06851e-09		3.03864e-09		-8.5748e-08		-2.83615e-08
-310	-1.39987e-07		-4.65459e-08		-9.15854e-08		-3.03615e-08		-3.48653e-08		-1.13764e-08		3.66697e-08		1.2185e-08		1.07701e-08		3.6088e-09		-6.89604e-08		-2.28089e-08
-300	-1.18697e-07		-3.94669e-08		-8.72068e-08		-2.89099e-08		-2.57153e-08		-8.3908e-09		3.3884e-08		1.12594e-08		1.58972e-08		5.32676e-09		-4.54127e-08		-1.50204e-08
-290	-9.34796e-08		-3.10822e-08		-7.4654e-08		-2.47485e-08		-2.1398e-08		-6.98209e-09		3.56587e-08		1.18491e-08		3.27329e-08		1.0968e-08		-3.59779e-08		-1.18998e-08
-280	-7.61524e-08		-2.53208e-08		-5.6929e-08		-1.88725e-08		-1.43145e-08		-4.67075e-09		4.70138e-08		1.56223e-08		2.70612e-08		9.06756e-09		-2.76481e-08		-9.14469e-09
-270	-6.56125e-08		-2.18163e-08		-5.27203e-08		-1.74773e-08		-3.94872e-08		-1.28845e-08		4.17125e-08		1.38607e-08		2.7892e-08		9.34594e-09		-1.28787e-08		-4.25968e-09
-260	-4.5406e-08		-1.50976e-08		-4.80082e-08		-1.59152e-08		-3.99029e-08		-1.30202e-08		3.49031e-08		1.1598e-08		3.72607e-08		1.24851e-08		-9.00073e-09		-2.97702e-09
-250	-2.97324e-08		-9.88608e-09		-4.12375e-08		-1.36706e-08		-2.7035e-08		-8.82142e-09		2.75296e-08		9.14786e-09		3.17061e-08		1.06239e-08		-7.57963e-09		-2.50699e-09
-240	-2.36807e-08		-7.87389e-09		-4.6451e-08		-1.5399e-08		-2.29539e-08		-7.48978e-09		2.91668e-08		9.69191e-09		3.0787e-08		1.0316e-08		-2.35049e-08		-7.77434e-09
-230	-7.25922e-09		-2.41371e-09		-4.20466e-08		-1.39389e-08		-1.68082e-08		-5.48445e-09		3.11366e-08		1.03464e-08		2.30187e-08		7.71299e-09		-2.96606e-08		-9.81034e-09
-220	-3.94677e-09		-1.31231e-09		-3.89458e-08		-1.29109e-08		2.31459e-09		7.55241e-10		3.5263e-08		1.17176e-08		1.58427e-08		5.30849e-09		-3.01339e-08		-9.96688e-09
-210	2.83295e-10		9.41961e-11		-3.55063e-08		-1.17707e-08		1.44166e-08		4.70407e-09		4.69946e-08		1.56159e-08		1.91373e-08		6.41244e-09		-2.25209e-08		-7.44888e-09
-200	2.74636e-08		9.13172e-09		-1.14674e-08		-3.80156e-09		1.86224e-08		6.07643e-09		6.84166e-08		2.27343e-08		2.26499e-08		7.58945e-09		-2.11579e-08		-6.99804e-09
-190	3.90196e-08		1.29741e-08		2.64013e-09		8.75229e-10		2.01546e-08		6.57637e-09		7.23642e-08		2.40461e-08		2.60955e-08		8.74397e-09		-1.8884e-08		-6.24596e-09
-180	4.56459e-08		1.51774e-08		3.13572e-09		1.03952e-09		2.23091e-08		7.27938e-09		6.90467e-08		2.29437e-08		2.73137e-08		9.15214e-09		-1.76432e-08		-5.83556e-09
-170	3.85573e-08		1.28204e-08		-1.45654e-08		-4.82859e-09		2.59348e-08		8.46242e-09		5.65923e-08		1.88052e-08		2.25963e-08		7.57148e-09		-2.70814e-08		-8.95726e-09
-160	4.43199e-08		1.47364e-08		-2.37059e-08		-7.85875e-09		3.04632e-08		9.94001e-09		5.08526e-08		1.68979e-08		2.47078e-08		8.27899e-09		-2.16365e-08		-7.15635e-09
-150	4.67348e-08		1.55394e-08		-2.64431e-08		-8.76617e-09		3.33022e-08		1.08664e-08		4.481e-08		1.489e-08		1.87716e-08		6.28991e-09		-6.83374e-09		-2.26028e-09
3640	-1.13183e-06	-1.1797e-05	-3.76336e-07	-3.92252e-06	2.41403e-06	2.45786e-05	8.00275e-07	8.14805e-06	2.53826e-06	2.58749e-05	8.28224e-07	8.44287e-06	3.16583e-06	3.21304e-05	1.05198e-06	1.06767e-05	1.99904e-06	2.03057e-05	6.6983e-07	6.80396e-06	-3.77438e-07	-3.93396e-06	-1.24839e-07	-1.30117e-06
3650	-1.08341e-06	-2.28566e-05	-3.60236e-07	-7.59986e-06	2.44081e-06	4.88594e-05	8.09153e-07	1.61974e-05	2.56229e-06	5.13827e-05	8.36066e-07	1.6766e-05	3.20179e-06	6.39844e-05	1.06393e-06	2.12615e-05	2.01109e-06	4.03554e-05	6.73867e-07	1.35221e-05	-3.6329e-07	-7.63739e-06	-1.20159e-07	-2.52609e-06
3660	-1.06306e-06	-3.35712e-05	-3.53471e-07	-1.11625e-05	2.48082e-06	7.34481e-05	8.22417e-07	2.43488e-05	2.58299e-06	7.70944e-05	8.42821e-07	2.51556e-05	3.23523e-06	9.61545e-05	1.07504e-06	3.19514e-05	2.02187e-06	6.05284e-05	6.7748e-07	2.02816e-05	-3.39852e-07	-1.11589e-05	-1.12407e-07	-3.69084e-06
3670	-1.0364e-06	-4.40807e-05	-3.44605e-07	-1.46569e-05	2.49777e-06	9.83294e-05	8.28035e-07	3.25972e-05	2.59506e-06	0.000102993	8.46759e-07	3.36061e-05	3.27123e-06	0.000128691	1.087e-06	4.27631e-05	2.04889e-06	8.08817e-05	6.86534e-07	2.71015e-05	-3.22014e-07	-1.44671e-05	-1.06507e-07	-4.78505e-06
3680	-1.00566e-06	-5.428e-05	-3.34383e-07	-1.80482e-05	2.51711e-06	0.000123417	8.34447e-07	4.0914e-05	2.61908e-06	0.000129049	8.54596e-07	4.21082e-05	3.28555e-06	0.000161471	1.09176e-06	5.36556e-05	2.09016e-06	0.000101566	7.00362e-07	3.40324e-05	-3.02331e-07	-1.7582e-05	-9.9997e-08	-5.8153e-06
3690	-9.86536e-07	-6.4235e-05	-3.28025e-07	-2.13583e-05	2.54734e-06	0.000148745	8.4447e-07	4.93104e-05	2.6511e-06	0.000155394	8.65044e-07	5.07043e-05	3.3016e-06	0.000194414	1.0971e-06	6.46022e-05	2.10585e-06	0.000122552	7.05619e-07	4.10643e-05	-2.79724e-07	-2.0466e-05	-9.25196e-08	-6.76919e-06
3700	-9.68207e-07	-7.40181e-05	-3.21931e-07	-2.46112e-05	2.57248e-06	0.000174324	8.52802e-07	5.77901e-05	2.66489e-06	0.000181948	8.69542e-07	5.93688e-05	3.31139e-06	0.000227499	1.10035e-06	7.55961e-05	2.13325e-06	0.000143721	7.14802e-07	4.81573e-05	-2.57562e-07	-2.31548e-05	-8.51894e-08	-7.65853e-06
3710	-9.45324e-07	-8.35884e-05	-3.14322e-07	-2.77933e-05	2.59293e-06	0.00020018	8.59581e-07	6.63617e-05	2.67696e-06	0.000208664	8.73482e-07	6.80863e-05	3.32909e-06	0.000260735	1.10623e-06	8.66402e-05	2.1447e-06	0.000165127	7.18636e-07	5.533e-05	-2.24646e-07	-2.55456e-05	-7.43024e-08	-8.44931e-06
3720	-9.31768e-07	-9.2934e-05	-3.09815e-07	-3.09007e-05	2.61341e-06	0.00022619	8.66373e-07	7.49844e-05	2.69475e-06	0.000235515	8.79288e-07	7.68477e-05	3.33754e-06	0.000294044	1.10904e-06	9.77085e-05	2.15748e-06	0.000186652	7.22921e-07	6.25426e-05	-2.08726e-07	-2.77142e-05	-6.9037e-08	-9.16656e-06
3730	-9.00704e-07	-0.000102141	-2.99486e-07	-3.39622e-05	2.64412e-06	0.000252487	8.76551e-07	8.37021e-05	2.71616e-06	0.000262588	8.86273e-07	8.56816e-05	3.3568e-06	0.000327534	1.11544e-06	0.000108837	2.18108e-06	0.000208293	7.30828e-07	6.9794e-05	-1.95433e-07	-2.972e-05	-6.46403e-08	-9.82998e-06
3740	-8.74209e-07	-0.000111003	-2.90676e-07	-3.69089e-05	2.66807e-06	0.000279073	8.84492e-07	9.25155e-05	2.74257e-06	0.000289887	8.94891e-07	9.45892e-05	3.38066e-06	0.000361231	1.12337e-06	0.000120034	2.20586e-06	0.000230234	7.39129e-07	7.71458e-05	-1.78565e-07	-3.15909e-05	-5.9061e-08	-1.04488e-05
3750	-8.51078e-07	-0.000119624	-2.82985e-07	-3.97753e-05	2.69847e-06	0.000305918	8.94571e-07	0.000101415	2.76263e-06	0.00031744	9.01436e-07	0.00010358	3.41299e-06	0.000395206	1.13411e-06	0.000131324	2.22693e-06	0.000252389	7.46189e-07	8.45693e-05	-1.66709e-07	-3.33015e-05	-5.51395e-08	-1.10146e-05
3760	-8.18278e-07	-0.000128002	-2.72079e-07	-4.25611e-05	2.71275e-06	0.000332967	8.99302e-07	0.000110382	2.76983e-06	0.000345082	9.03784e-07	0.000112599	3.42881e-06	0.000429419	1.13937e-06	0.000142693	2.23857e-06	0.000274732	7.50089e-07	9.2056e-05	-1.56726e-07	-3.49174e-05	-5.18377e-08	-1.1549e-05
3770	-8.04298e-07	-0.000136122	-2.67431e-07	-4.5261e-05	2.74032e-06	0.000360251	9.08443e-07	0.000119427	2.78314e-06	0.000372832	9.08128e-07	0.000121654	3.44289e-06	0.000463783	1.14405e-06	0.000154111	2.2514e-06	0.000297197	7.54388e-07	9.95836e-05	-1.52671e-07	-3.6471e-05	-5.04965e-08	-1.20629e-05
3780	-7.76751e-07	-0.00014404	-2.58271e-07	-4.78936e-05	2.75443e-06	0.00038772	9.13122e-07	0.000128533	2.79648e-06	0.00040074	9.12481e-07	0.00013076	3.45353e-06	0.000498268	1.14758e-06	0.000165571	2.25842e-06	0.000319745	7.56742e-07	0.000107139	-1.49054e-07	-3.79813e-05	-4.93e-08	-1.25624e-05
3790	-7.48084e-07	-0.000151672	-2.48739e-07	-5.04314e-05	2.77319e-06	0.000415362	9.1934e-07	0.000137697	2.79921e-06	0.000428727	9.13371e-07	0.000139892	3.47788e-06	0.000532912	1.15567e-06	0.000177083	2.2747e-06	0.00034241	7.62198e-07	0.000114733	-1.43007e-07	-3.94361e-05	-4.73e-08	-1.30436e-05
3800	-7.14457e-07	-0.000158964	-2.37559e-07	-5.28559e-05	2.79637e-06	0.0004432	9.27025e-07	0.000146925	2.80904e-06	0.000456744	9.16579e-07	0.000149034	3.50667e-06	0.000567837	1.16524e-06	0.000188688	2.29115e-06	0.000365236	7.6771e-07	0.000122382	-1.44682e-07	-4.0874e-05	-4.78541e-08	-1.35192e-05
3810	-7.05244e-07	-0.000166063	-2.34495e-07	-5.52162e-05	2.81368e-06	0.000471267	9.32764e-07	0.00015623	2.82876e-06	0.00048493	9.23014e-07	0.000158231	3.52612e-06	0.000602994	1.1717e-06	0.00020037	2.3043e-06	0.000388217	7.72114e-07	0.000130082	-1.38912e-07	-4.22952e-05	-4.59457e-08	-1.39893e-05
3820	-6.84816e-07	-0.000173011	-2.27703e-07	-5.75264e-05	2.82264e-06	0.000499444	9.35735e-07	0.000165571	2.84277e-06	0.000513306	9.27585e-07	0.00016749	3.55417e-06	0.000638403	1.18102e-06	0.000212136	2.30959e-06	0.000411284	7.73888e-07	0.000137811	-1.26451e-07	-4.36357e-05	-4.18243e-08	-1.44327e-05
3830	-6.58908e-07	-0.00017974	-2.19088e-07	-5.9764e-05	2.84311e-06	0.000527769	9.42518e-07	0.000174961	2.84972e-06	0.000541754	9.29853e-07	0.000176772	3.5742e-06	0.000674039	1.18768e-06	0.000223978	2.32922e-06	0.000434475	7.80464e-07	0.000145582	-9.70836e-08	-4.4753e-05	-3.21107e-08	-1.48022e-05
3840	-6.30819e-07	-0.000186175	-2.09748e-07	-6.19037e-05	2.84788e-06	0.000556248	9.44101e-07	0.000184402	2.86545e-06	0.000570348	9.34984e-07	0.000186102	3.59623e-06	0.000709906	1.195e-06	0.000235896	2.35859e-06	0.000457897	7.90307e-07	0.00015343	-7.41337e-08	-4.55992e-05	-2.452e-08	-1.50821e-05
3850	-6.24776e-07	-0.000192454	-2.07739e-07	-6.39913e-05	2.87651e-06	0.000584869	9.53591e-07	0.00019389	2.88305e-06	0.000599084	9.40727e-07	0.000195479	3.63129e-06	0.000746061	1.20665e-06	0.00024791	2.37839e-06	0.000481602	7.96942e-07	0.000161373	-5.77149e-08	-4.62537e-05	-1.90894e-08	-1.52986e-05
3860	-6.09441e-07	-0.000198631	-2.0264e-07	-6.60452e-05	2.89458e-06	0.000613723	9.59582e-07	0.000203455	2.90716e-06	0.00062804	9.48595e-07	0.000204927	3.63804e-06	0.000782415	1.20889e-06	0.00025999	2.38534e-06	0.000505422	7.99271e-07	0.000169355	-4.82968e-08	-4.67775e-05	-1.59743e-08	-1.54718e-05
3870	-5.79425e-07	-0.000204601	-1.9266e-07	-6.80303e-05	2.92909e-06	0.000642833	9.71022e-07	0.000213105	2.91298e-06	0.000657153	9.50493e-07	0.000214427	3.6591e-06	0.000818878	1.21589e-06	0.000272107	2.39802e-06	0.000529326	8.03517e-07	0.000177364	-4.78446e-08	-4.72631e-05	-1.58248e-08	-1.56324e-05
3880	-5.60286e-07	-0.000210285	-1.86296e-07	-6.99204e-05	2.95775e-06	0.00067227	9.80525e-07	0.000222864	2.93953e-06	0.000686403	9.59156e-07	0.000223971	3.678e-06	0.00085556	1.22217e-06	0.000284296	2.4323e-06	0.000553482	8.15003e-07	0.000185458	-4.2131e-08	-4.77239e-05	-1.3935e-08	-1.57849e-05
3890	-5.4757e-07	-0.000215819	-1.82068e-07	-7.17604e-05	2.96994e-06	0.000701929	9.84566e-07	0.000232696	2.95128e-06	0.000715857	9.62992e-07	0.000233582	3.68421e-06	0.000892389	1.22423e-06	0.000296534	2.44415e-06	0.000577879	8.18976e-07	0.000193633	-2.97921e-08	-4.80956e-05	-9.85384e-09	-1.59078e-05
3900	-5.25685e-07	-0.000221211	-1.74791e-07	-7.35531e-05	2.98583e-06	0.000731687	9.89832e-07	0.000242561	2.96305e-06	0.000745429	9.66833e-07	0.000243231	3.69353e-06	0.000929251	1.22733e-06	0.000308783	2.4626e-06	0.000602404	8.25157e-07	0.000201851	-8.32164e-09	-4.82869e-05	-2.75241e-09	-1.5971e-05
3910	-5.02241e-07	-0.00022634	-1.66996e-07	-7.52586e-05	3.00051e-06	0.000761632	9.94699e-07	0.000252489	2.96718e-06	0.000775089	9.68181e-07	0.000252909	3.73704e-06	0.000966402	1.24179e-06	0.000321128	2.47902e-06	0.000627118	8.30659e-07	0.000210132	3.34392e-09	-4.83167e-05	1.10601e-09	-1.59809e-05
3920	-4.95383e-07	-0.000231319	-1.64716e-07	-7.6914e-05	3.01203e-06	0.000791682	9.98519e-07	0.00026245	2.98285e-06	0.000804828	9.73294e-07	0.000262612	3.75901e-06	0.0010039	1.24909e-06	0.000333588	2.51057e-06	0.000652066	8.41232e-07	0.000218492	2.31725e-08	-4.81839e-05	7.6644e-09	-1.5937e-05
3930	-4.89861e-07	-0.000236262	-1.6288e-07	-7.85577e-05	3.02647e-06	0.00082188	1.0033e-06	0.000272462	3.0059e-06	0.000834768	9.80812e-07	0.000272382	3.77284e-06	0.00104156	1.25368e-06	0.000346103	2.51887e-06	0.000677222	8.44012e-07	0.000226921	3.53061e-08	-4.78813e-05	1.16776e-08	-1.58369e-05
3940	-4.64064e-07	-0.000241043	-1.54302e-07	-8.01472e-05	3.03541e-06	0.000852206	1.00627e-06	0.000282515	3.02753e-06	0.000864943	9.87872e-07	0.000282227	3.79101e-06	0.00107936	1.25972e-06	0.000358664	2.52265e-06	0.00070245	8.4528e-07	0.000235374	3.16585e-08	-4.75216e-05	1.04712e-08	-1.57179e-05
3950	-4.62257e-07	-0.000245672	-1.53702e-07	-8.16863e-05	3.04231e-06	0.000882625	1.00855e-06	0.000292599	3.0451e-06	0.000895332	9.93604e-07	0.000292144	3.80376e-06	0.00111736	1.26396e-06	0.00037129	2.52488e-06	0.000727657	8.46027e-07	0.00024382	3.8012e-08	-4.71843e-05	1.25726e-08	-1.56064e-05
3960	-4.67634e-07	-0.000250313	-1.55489e-07	-8.32297e-05	3.06495e-06	0.000913174	1.01606e-06	0.000302726	3.05525e-06	0.000925824	9.96918e-07	0.000302093	3.84686e-06	0.0011556	1.27828e-06	0.000383997	2.53928e-06	0.000752975	8.50851e-07	0.000252304	2.69436e-08	-4.68779e-05	8.91168e-09	-1.5505e-05
3970	-4.64688e-07	-0.000254974	-1.5451e-07	-8.47794e-05	3.07831e-06	0.000943903	1.02049e-06	0.000312913	3.06995e-06	0.000956447	1.00171e-06	0.000312085	3.87929e-06	0.00119426	1.28906e-06	0.000396842	2.56423e-06	0.000778511	8.59212e-07	0.00026086	3.49686e-08	-4.65648e-05	1.1566e-08	-1.54015e-05
3980	-4.63276e-07	-0.000259613	-1.5404e-07	-8.63218e-05	3.09397e-06	0.000974761	1.02568e-06	0.000323143	3.08549e-06	0.000987217	1.00678e-06	0.000322125	3.88668e-06	0.0012331	1.29151e-06	0.00040975	2.5788e-06	0.000804228	8.64093e-07	0.000269477	4.6697e-08	-4.61606e-05	1.54452e-08	-1.52678e-05
3990	-4.5577e-07	-0.000264231	-1.51545e-07	-8.78572e-05	3.10971e-06	0.00100577	1.0309e-06	0.000333423	3.10031e-06	0.00101815	1.01162e-06	0.000332219	3.89304e-06	0.00127199	1.29363e-06	0.000422673	2.58626e-06	0.000830057	8.66593e-07	0.000278132	7.15094e-08	-4.55807e-05	2.3652e-08	-1.5076e-05
4000	-4.37753e-07	-0.000268692	-1.45554e-07	-8.93405e-05	3.12843e-06	0.00103697	1.03711e-06	0.000343765	3.11034e-06	0.0010492	1.01489e-06	0.000342352	3.91396e-06	0.00131103	1.30058e-06	0.000435647	2.59729e-06	0.000855975	8.70289e-07	0.000286816	1.00322e-07	-4.47091e-05	3.31818e-08	-1.47877e-05
4010	-4.20298e-07	-0.000272983	-1.3975e-07	-9.07674e-05	3.14642e-06	0.00106834	1.04307e-06	0.000354165	3.1109e-06	0.00108033	1.01507e-06	0.000352507	3.93118e-06	0.00135026	1.3063e-06	0.000448681	2.61185e-06	0.000882016	8.75167e-07	0.000295542	1.05055e-07	-4.36645e-05	3.47474e-08	-1.44422e-05
4020	-4.02446e-07	-0.000277107	-1.33814e-07	-9.21386e-05	3.16506e-06	0.00109988	1.04925e-06	0.000364623	3.11573e-06	0.00111144	1.01665e-06	0.000362658	3.92657e-06	0.00138954	1.30477e-06	0.000461734	2.62648e-06	0.000908207	8.80068e-07	0.000304318	1.05084e-07	-4.26142e-05	3.47567e-08	-1.40948e-05
4030	-3.7727e-07	-0.000280986	-1.25443e-07	-9.34285e-05	3.17674e-06	0.00113162	1.05312e-06	0.000375143	3.11834e-06	0.00114263	1.0175e-06	0.000372835	3.92725e-06	0.00142881	1.305e-06	0.000474781	2.65224e-06	0.00093459	8.887e-07	0.000313158	1.06294e-07	-4.15731e-05	3.51573e-08	-1.37505e-05
4040	-3.77144e-07	-0.00028476	-1.25401e-07	-9.46832e-05	3.18488e-06	0.00116342	1.05582e-06	0.000385684	3.1231e-06	0.00117382	1.01906e-06	0.000383013	3.96236e-06	0.00146826	1.31666e-06	0.00048789	2.65339e-06	0.000961142	8.89088e-07	0.000322055	1.13486e-07	-4.04652e-05	3.75359e-08	-1.3384e-05
4050	-3.62035e-07	-0.000288459	-1.20377e-07	-9.59133e-05	3.20371e-06	0.00119535	1.06206e-06	0.00039627	3.13978e-06	0.00120512	1.0245e-06	0.000393226	3.98179e-06	0.00150797	1.32312e-06	0.000501086	2.65719e-06	0.000987683	8.9036e-07	0.000330949	1.26274e-07	-3.92681e-05	4.17655e-08	-1.29881e-05
4060	-3.50277e-07	-0.000292017	-1.16468e-07	-9.70963e-05	3.20781e-06	0.00122741	1.06342e-06	0.000406898	3.16514e-06	0.00123664	1.03277e-06	0.00040351	3.99393e-06	0.00154786	1.32715e-06	0.000514341	2.66207e-06	0.00101428	8.91994e-07	0.00033986	1.239e-07	-3.80106e-05	4.09805e-08	-1.25721e-05
4070	-3.26322e-07	-0.00029541	-1.08503e-07	-9.82243e-05	3.21522e-06	0.00125952	1.06588e-06	0.000417544	3.1854e-06	0.00126841	1.03938e-06	0.000413877	3.99112e-06	0.00158779	1.32622e-06	0.000527609	2.66417e-06	0.00104091	8.927e-07	0.000348783	1.32372e-07	-3.67282e-05	4.37825e-08	-1.2148e-05
4080	-3.27696e-07	-0.000298661	-1.0896e-07	-9.93054e-05	3.22048e-06	0.00129171	1.06762e-06	0.000428214	3.17804e-06	0.00130023	1.03698e-06	0.000424262	4.00183e-06	0.00162774	1.32978e-06	0.000540885	2.66382e-06	0.00106755	8.92581e-07	0.000357711	1.37199e-07	-3.53797e-05	4.53791e-08	-1.1702e-05
4090	-3.1394e-07	-0.000301896	-1.04386e-07	-0.000100381	3.21588e-06	0.00132388	1.0661e-06	0.000438879	3.18962e-06	0.00133205	1.04076e-06	0.000434643	4.0228e-06	0.00166785	1.33675e-06	0.000554212	2.65659e-06	0.00109416	8.90157e-07	0.000366625	1.44267e-07	-3.39726e-05	4.77169e-08	-1.12365e-05
4100	-2.847e-07	-0.000304879	-9.46633e-08	-0.000101373	3.22956e-06	0.0013561	1.07063e-06	0.000449561	3.20011e-06	0.00136401	1.04418e-06	0.00044507	4.02575e-06	0.0017081	1.33772e-06	0.00056759	2.67409e-06	0.00112081	8.96022e-07	0.000375556	1.58472e-07	-3.24824e-05	5.24152e-08	-1.07437e-05
4110	-2.67992e-07	-0.000307627	-8.9108e-08	-0.000102287	3.24327e-06	0.00138848	1.07518e-06	0.000460295	3.21507e-06	0.00139607	1.04907e-06	0.000455533	4.05071e-06	0.00174846	1.34602e-06	0.000581	2.68593e-06	0.00114762	8.99991e-07	0.00038454	1.70426e-07	-3.08069e-05	5.6369e-08	-1.01895e-05
4120	-2.60093e-07	-0.000310274	-8.64813e-08	-0.000103167	3.24627e-06	0.00142092	1.07617e-06	0.000471051	3.2384e-06	0.00142834	1.05668e-06	0.000466061	4.0627e-06	0.00178904	1.35e-06	0.000594485	2.6809e-06	0.00117444	8.98304e-07	0.000393526	1.68713e-07	-2.91235e-05	5.58025e-08	-9.6327e-06
4130	-2.56666e-07	-0.000312839	-8.5342e-08	-0.00010402	3.25958e-06	0.00145344	1.08058e-06	0.000481831	3.25073e-06	0.0014608	1.0607e-06	0.000476653	4.07605e-06	0.00182973	1.35444e-06	0.000608006	2.68963e-06	0.00120132	9.01231e-07	0.000402532	1.7156e-07	-2.74108e-05	5.67439e-08	-9.06621e-06
4140	-2.47986e-07	-0.00031539	-8.24558e-08	-0.000104868	3.28851e-06	0.00148618	1.09017e-06	0.000492684	3.25692e-06	0.00149332	1.06272e-06	0.000487265	4.09447e-06	0.00187058	1.36056e-06	0.000621579	2.69475e-06	0.00122822	9.02945e-07	0.000411546	1.66666e-07	-2.5732e-05	5.51253e-08	-8.51094e-06
4150	-2.29948e-07	-0.000317763	-7.64583e-08	-0.000105657	3.30759e-06	0.00151917	1.0965e-06	0.00050362	3.26561e-06	0.00152595	1.06556e-06	0.000497912	4.10618e-06	0.00191157	1.36445e-06	0.0006352	2.70633e-06	0.00125525	9.06824e-07	0.000420604	1.67147e-07	-2.4069e-05	5.52846e-08	-7.9609e-06
4160	-2.11095e-07	-0.000319988	-7.01895e-08	-0.000106397	3.32107e-06	0.00155231	1.10097e-06	0.000514607	3.25836e-06	0.00155858	1.06319e-06	0.00050856	4.13217e-06	0.00195275	1.37309e-06	0.000648883	2.72522e-06	0.00128241	9.13155e-07	0.000429704	1.90584e-07	-2.22946e-05	6.30362e-08	-7.37402e-06
4170	-1.99824e-07	-0.000322032	-6.64419e-08	-0.000107076	3.33676e-06	0.00158561	1.10617e-06	0.000525647	3.26147e-06	0.00159116	1.06421e-06	0.000519191	4.14145e-06	0.00199413	1.37617e-06	0.000662635	2.73795e-06	0.00130973	9.17419e-07	0.000438858	1.97996e-07	-2.03381e-05	6.54879e-08	-6.7269e-06
4180	-1.97699e-07	-0.000324019	-6.57353e-08	-0.000107737	3.34188e-06	0.001619	1.10787e-06	0.000536715	3.26992e-06	0.00162382	1.06696e-06	0.000529847	4.15377e-06	0.0020356	1.38027e-06	0.000676416	2.74305e-06	0.00133714	9.19131e-07	0.000448043	1.98886e-07	-1.83545e-05	6.57823e-08	-6.07081e-06
4190	-1.90782e-07	-0.000325958	-6.34354e-08	-0.000108382	3.35496e-06	0.00165249	1.1122e-06	0.000547816	3.27896e-06	0.00165657	1.06991e-06	0.000540531	4.17034e-06	0.00207724	1.38577e-06	0.00069025	2.74397e-06	0.00136457	9.19439e-07	0.000457234	2.12529e-07	-1.63069e-05	7.02947e-08	-5.39355e-06
4200	-1.73746e-07	-0.000327793	-5.77708e-08	-0.000108992	3.37882e-06	0.00168614	1.12011e-06	0.000558972	3.29684e-06	0.00168944	1.07575e-06	0.000551257	4.17971e-06	0.00211899	1.38889e-06	0.000704122	2.749e-06	0.00139203	9.21123e-07	0.000466436	2.17117e-07	-1.41572e-05	7.18121e-08	-4.68253e-06
4210	-1.54313e-07	-0.000329436	-5.13092e-08	-0.000109538	3.40971e-06	0.00172009	1.13035e-06	0.000570228	3.31922e-06	0.00172252	1.08305e-06	0.000562053	4.19212e-06	0.00216084	1.39301e-06	0.000718031	2.7592e-06	0.00141957	9.24542e-07	0.000475662	2.18542e-07	-1.19718e-05	7.22834e-08	-3.9597e-06
4220	-1.49586e-07	-0.000330954	-4.97377e-08	-0.000110043	3.4094e-06	0.00175419	1.13025e-06	0.000581532	3.329e-06	0.00175577	1.08624e-06	0.0005729	4.20182e-06	0.00220282	1.39623e-06	0.000731981	2.77926e-06	0.00144726	9.31261e-07	0.000484941	2.28038e-07	-9.75062e-06	7.54244e-08	-3.22505e-06
4230	-1.27809e-07	-0.000332352	-4.24967e-08	-0.000110508	3.42389e-06	0.00178835	1.13505e-06	0.000592857	3.34102e-06	0.00178911	1.09016e-06	0.000583781	4.2126e-06	0.00224485	1.39981e-06	0.000745946	2.79955e-06	0.00147516	9.38062e-07	0.00049429	2.44514e-07	-7.3825e-06	8.08739e-08	-2.44179e-06
4240	-1.02319e-07	-0.000333482	-3.40212e-08	-0.000110883	3.43845e-06	0.00182266	1.13988e-06	0.000604231	3.3473e-06	0.00182256	1.09221e-06	0.000594693	4.23176e-06	0.00228709	1.40618e-06	0.000759983	2.80733e-06	0.0015032	9.40667e-07	0.000503685	2.47596e-07	-4.92933e-06	8.18932e-08	-1.63039e-06
4250	-1.00025e-07	-0.000334505	-3.32584e-08	-0.000111224	3.45147e-06	0.00185713	1.1442e-06	0.000615656	3.36254e-06	0.00185609	1.09718e-06	0.000605635	4.23628e-06	0.00232942	1.40768e-06	0.000774047	2.81702e-06	0.00153132	9.43914e-07	0.000513107	2.43696e-07	-2.47758e-06	8.06033e-08	-8.19467e-07
4260	-7.97355e-08	-0.0003354	-2.65122e-08	-0.000111521	3.46004e-06	0.00189167	1.14704e-06	0.000627108	3.36957e-06	0.00188978	1.09948e-06	0.000616629	4.24121e-06	0.00237181	1.40932e-06	0.000788135	2.82701e-06	0.00155956	9.47261e-07	0.000522572	2.47992e-07	-1.66086e-08	8.20241e-08	-5.49337e-09
4270	-6.53797e-08	-0.000336118	-2.17389e-08	-0.00011176	3.47212e-06	0.00192633	1.15104e-06	0.000638599	3.37658e-06	0.00192351	1.10177e-06	0.000627634	4.2486e-06	0.00241425	1.41177e-06	0.000802238	2.83049e-06	0.00158785	9.48428e-07	0.000532051	2.49379e-07	2.46953e-06	8.24828e-08	8.16805e-07
4280	-4.57842e-08	-0.000336679	-1.52233e-08	-0.000111946	3.48349e-06	0.00196112	1.15481e-06	0.000650132	3.38905e-06	0.00195733	1.10584e-06	0.00063867	4.2536e-06	0.00245677	1.41344e-06	0.000816366	2.84987e-06	0.00161624	9.54922e-07	0.000541562	2.58043e-07	5.01201e-06	8.53485e-08	1.65774e-06
4290	-4.44801e-08	-0.000337114	-1.47897e-08	-0.000112091	3.48424e-06	0.00199595	1.15506e-06	0.000661678	3.39465e-06	0.00199126	1.10766e-06	0.00064974	4.27023e-06	0.00249937	1.41896e-06	0.000830523	2.86169e-06	0.00164484	9.58883e-07	0.000551145	2.55583e-07	7.57803e-06	8.45348e-08	2.50646e-06
4300	-3.95651e-08	-0.000337532	-1.31555e-08	-0.00011223	3.48433e-06	0.00203078	1.15509e-06	0.000673226	3.40237e-06	0.00202526	1.11018e-06	0.000660836	4.294e-06	0.00254222	1.42686e-06	0.000844761	2.8576e-06	0.00167342	9.57511e-07	0.000560724	2.75575e-07	1.02431e-05	9.11475e-08	3.38795e-06
4310	-4.23248e-08	-0.000337945	-1.40731e-08	-0.000112367	3.50536e-06	0.00206571	1.16206e-06	0.000684804	3.4084e-06	0.00205928	1.11215e-06	0.000671936	4.31783e-06	0.00258527	1.43478e-06	0.000859066	2.88464e-06	0.00170216	9.66571e-07	0.000570351	2.73455e-07	1.30251e-05	9.04462e-08	4.30809e-06
4320	-2.14846e-08	-0.000338301	-7.14369e-09	-0.000112486	3.52412e-06	0.00210087	1.16828e-06	0.00069646	3.41826e-06	0.00209343	1.11537e-06	0.000683078	4.33179e-06	0.00262854	1.43942e-06	0.000873443	2.89386e-06	0.00173107	9.69663e-07	0.000580039	2.69504e-07	1.57368e-05	8.91394e-08	5.20501e-06
4330	-1.89086e-08	-0.000338477	-6.28716e-09	-0.000112544	3.51892e-06	0.0021361	1.16656e-06	0.000708139	3.41933e-06	0.00212761	1.11571e-06	0.000694232	4.3347e-06	0.00267186	1.44039e-06	0.000887839	2.88707e-06	0.00175998	9.67389e-07	0.000589725	2.86971e-07	1.84821e-05	9.49168e-08	6.11301e-06
4340	-2.74079e-08	-0.000338703	-9.11318e-09	-0.000112619	3.53312e-06	0.0021713	1.17127e-06	0.000719808	3.42284e-06	0.00216182	1.11686e-06	0.000705393	4.34152e-06	0.00271524	1.44265e-06	0.000902253	2.88437e-06	0.00178884	9.66481e-07	0.000599398	2.95038e-07	2.14017e-05	9.75849e-08	7.0787e-06
4350	-1.2161e-08	-0.000338911	-4.04354e-09	-0.000112689	3.54477e-06	0.00220671	1.17513e-06	0.000731545	3.43595e-06	0.00219611	1.12114e-06	0.000716583	4.34407e-06	0.00275866	1.4435e-06	0.000916682	2.87935e-06	0.00181768	9.64799e-07	0.000609062	2.96837e-07	2.43924e-05	9.81799e-08	8.06786e-06
4360	1.39748e-08	-0.000338905	4.64663e-09	-0.000112687	3.55445e-06	0.00224221	1.17834e-06	0.000743314	3.42739e-06	0.00223043	1.11835e-06	0.000727782	4.34835e-06	0.00280213	1.44492e-06	0.000931124	2.87547e-06	0.00184644	9.635e-07	0.000618698	3.00185e-07	2.73979e-05	9.92872e-08	9.06196e-06
4370	2.71551e-08	-0.000338682	9.02914e-09	-0.000112613	3.55752e-06	0.00227777	1.17935e-06	0.000755103	3.42598e-06	0.00226472	1.11788e-06	0.000738971	4.3501e-06	0.00284563	1.44551e-06	0.000945582	2.87789e-06	0.00187522	9.64311e-07	0.000628342	3.02169e-07	3.04143e-05	9.99434e-08	1.00596e-05
4380	3.53357e-08	-0.000338367	1.17492e-08	-0.000112508	3.57084e-06	0.00231342	1.18377e-06	0.000766922	3.42836e-06	0.00229899	1.11866e-06	0.000750153	4.36331e-06	0.0028892	1.44989e-06	0.00096006	2.89136e-06	0.00190408	9.68825e-07	0.00063801	2.96353e-07	3.34055e-05	9.80198e-08	1.1049e-05
4390	4.10231e-08	-0.00033798	1.36403e-08	-0.000112379	3.58625e-06	0.00234918	1.18888e-06	0.000778777	3.43744e-06	0.00233333	1.12162e-06	0.000761356	4.36411e-06	0.00293285	1.45016e-06	0.000974562	2.91089e-06	0.00193309	9.7537e-07	0.000647733	3.08003e-07	3.63858e-05	1.01873e-07	1.20347e-05
4400	5.58983e-08	-0.000337519	1.85863e-08	-0.000112226	3.60554e-06	0.00238516	1.19527e-06	0.000790704	3.4415e-06	0.00236771	1.12295e-06	0.000772576	4.36749e-06	0.0029765	1.45128e-06	0.000989069	2.91964e-06	0.00196227	9.78301e-07	0.000657509	3.27637e-07	3.95798e-05	1.08367e-07	1.30912e-05
4410	7.23866e-08	-0.000336874	2.40687e-08	-0.000112011	3.60335e-06	0.00242119	1.19455e-06	0.000802649	3.44391e-06	0.00240213	1.12374e-06	0.000783806	4.36945e-06	0.00302018	1.45193e-06	0.00100358	2.91745e-06	0.00199145	9.77568e-07	0.000667286	3.29911e-07	4.28591e-05	1.09119e-07	1.41758e-05
4420	8.37551e-08	-0.000336108	2.78488e-08	-0.000111757	3.59839e-06	0.00245721	1.1929e-06	0.00081459	3.44953e-06	0.00243658	1.12557e-06	0.000795048	4.38336e-06	0.00306395	1.45656e-06	0.00101812	2.91817e-06	0.00202063	9.77807e-07	0.000677063	3.29988e-07	4.61665e-05	1.09145e-07	1.52697e-05
4430	9.95878e-08	-0.000335191	3.31131e-08	-0.000111452	3.59654e-06	0.0024932	1.19229e-06	0.000826522	3.45613e-06	0.0024711	1.12772e-06	0.000806311	4.3931e-06	0.00310781	1.45979e-06	0.0010327	2.91016e-06	0.00204981	9.75123e-07	0.000686843	3.3382e-07	4.94789e-05	1.10412e-07	1.63653e-05
4440	1.17537e-07	-0.000334125	3.90814e-08	-0.000111097	3.60632e-06	0.00252919	1.19553e-06	0.000838453	3.46774e-06	0.00250574	1.13151e-06	0.000817613	4.40621e-06	0.00315178	1.46415e-06	0.00104731	2.91946e-06	0.00207895	9.78241e-07	0.000696607	3.49724e-07	5.28627e-05	1.15672e-07	1.74845e-05
4450	1.17248e-07	-0.000332948	3.89854e-08	-0.000110706	3.61456e-06	0.0025653	1.19826e-06	0.000850424	3.4638e-06	0.00254039	1.13023e-06	0.000828921	4.42365e-06	0.00319594	1.46994e-06	0.00106199	2.91243e-06	0.0021081	9.75884e-07	0.000706373	3.53909e-07	5.63935e-05	1.17057e-07	1.86523e-05
4460	1.27192e-07	-0.000331723	4.22918e-08	-0.000110299	3.61808e-06	0.00260144	1.19943e-06	0.000862403	3.46891e-06	0.00257507	1.13189e-06	0.000840236	4.42811e-06	0.00324022	1.47142e-06	0.0010767	2.92752e-06	0.00213728	9.80941e-07	0.00071615	3.42753e-07	5.99195e-05	1.13367e-07	1.98186e-05
4470	1.32525e-07	-0.000330413	4.40649e-08	-0.000109863	3.6417e-06	0.00263773	1.20726e-06	0.000874433	3.46712e-06	0.00260975	1.13131e-06	0.000851551	4.43982e-06	0.00328454	1.47532e-06	0.00109143	2.9392e-06	0.00216662	9.84855e-07	0.000725982	3.44306e-07	6.33469e-05	1.1388e-07	2.09522e-05
4480	1.32937e-07	-0.000329108	4.42019e-08	-0.000109429	3.66428e-06	0.00267427	1.21475e-06	0.000886547	3.46097e-06	0.00264438	1.1293e-06	0.000862853	4.45312e-06	0.00332902	1.47974e-06	0.00110621	2.94357e-06	0.00219605	9.8632e-07	0.000735843	3.43092e-07	6.67868e-05	1.13479e-07	2.209e-05
4490	1.3953e-07	-0.000327725	4.63939e-08	-0.000108969	3.662e-06	0.00271089	1.21399e-06	0.000898688	3.4679e-06	0.00267903	1.13156e-06	0.000874157	4.4508e-06	0.00337351	1.47897e-06	0.00112099	2.94518e-06	0.0022255	9.8686e-07	0.000745711	3.44219e-07	7.02215e-05	1.13852e-07	2.3226e-05
4500	1.52485e-07	-0.000326259	5.07015e-08	-0.000108482	3.66428e-06	0.00274754	1.21475e-06	0.000910838	3.48161e-06	0.00271379	1.13604e-06	0.000885501	4.45307e-06	0.00341802	1.47972e-06	0.00113578	2.95041e-06	0.00225497	9.8861e-07	0.000755585	3.56167e-07	7.37391e-05	1.17804e-07	2.43895e-05
4510	1.51772e-07	-0.000324752	5.04644e-08	-0.000107981	3.6611e-06	0.00278414	1.21369e-06	0.00092297	3.47954e-06	0.00274858	1.13536e-06	0.000896852	4.46811e-06	0.00346261	1.48472e-06	0.0011506	2.95307e-06	0.0022845	9.89502e-07	0.00076548	3.46834e-07	7.72638e-05	1.14716e-07	2.55553e-05
4520	1.48573e-07	-0.000323239	4.94008e-08	-0.000107478	3.67299e-06	0.00282081	1.21763e-06	0.000935128	3.4849e-06	0.00278343	1.13711e-06	0.000908222	4.48117e-06	0.00350739	1.48906e-06	0.00116548	2.94742e-06	0.002314	9.87607e-07	0.000775366	3.44529e-07	8.07183e-05	1.13954e-07	2.66979e-05
4530	1.52958e-07	-0.000321726	5.0859e-08	-0.000106975	3.67379e-06	0.00285757	1.2179e-06	0.000947313	3.48055e-06	0.00281826	1.13569e-06	0.000919587	4.4755e-06	0.00355217	1.48717e-06	0.00118036	2.95198e-06	0.00234347	9.89138e-07	0.00078524	3.50285e-07	8.41832e-05	1.15858e-07	2.78439e-05
4540	1.54659e-07	-0.000320174	5.14245e-08	-0.000106458	3.67536e-06	0.00289432	1.21842e-06	0.000959494	3.48088e-06	0.00285304	1.1358e-06	0.000930935	4.4655e-06	0.00359688	1.48385e-06	0.00119522	2.97312e-06	0.0023731	9.9622e-07	0.000795169	3.48407e-07	8.77083e-05	1.15237e-07	2.90098e-05
4550	1.69335e-07	-0.000318597	5.63043e-08	-0.000105934	3.68392e-06	0.00293109	1.22126e-06	0.000971684	3.49424e-06	0.00288794	1.14016e-06	0.000942322	4.47623e-06	0.00364161	1.48742e-06	0.00121008	2.97296e-06	0.00240284	9.96167e-07	0.000805133	3.43961e-07	9.11423e-05	1.13766e-07	3.01456e-05
4560	1.7177e-07	-0.000316875	5.71139e-08	-0.000105362	3.6817e-06	0.00296791	1.22052e-06	0.000983892	3.50405e-06	0.00292293	1.14336e-06	0.000953742	4.48788e-06	0.00368641	1.49129e-06	0.00122497	2.97898e-06	0.00243259	9.98186e-07	0.000815103	3.55324e-07	9.46543e-05	1.17524e-07	3.13072e-05
4570	1.74737e-07	-0.000315129	5.81003e-08	-0.000104781	3.68875e-06	0.00300475	1.22286e-06	0.000996104	3.51312e-06	0.00295803	1.14632e-06	0.000965195	4.51253e-06	0.0037314	1.49948e-06	0.00123991	2.98737e-06	0.00246242	1.001e-06	0.000825099	3.71613e-07	9.82693e-05	1.22912e-07	3.25029e-05
4580	1.85617e-07	-0.000313348	6.1718e-08	-0.000104189	3.70607e-06	0.00304169	1.2286e-06	0.00100835	3.52741e-06	0.00299325	1.15098e-06	0.000976686	4.52506e-06	0.00377662	1.50364e-06	0.00125494	2.99973e-06	0.00249234	1.00514e-06	0.000835123	3.82926e-07	0.000102062	1.26654e-07	3.37572e-05
4590	1.88343e-07	-0.000311499	6.26244e-08	-0.000103574	3.72559e-06	0.00307886	1.23507e-06	0.00102067	3.52545e-06	0.00302853	1.15034e-06	0.000988197	4.53623e-06	0.0038219	1.50735e-06	0.00126999	3.01851e-06	0.00252244	1.01143e-06	0.000845207	3.93266e-07	0.000105934	1.30074e-07	3.50382e-05
4600	1.82723e-07	-0.000309637	6.07556e-08	-0.000102955	3.73941e-06	0.00311619	1.23965e-06	0.00103305	3.52236e-06	0.00306376	1.14933e-06	0.000999694	4.53633e-06	0.00386727	1.50739e-06	0.00128506	3.03172e-06	0.0025527	1.01586e-06	0.000855348	4.01375e-07	0.000109922	1.32756e-07	3.63572e-05
4610	1.88155e-07	-0.000307785	6.25619e-08	-0.000102339	3.75765e-06	0.00315368	1.2457e-06	0.00104548	3.53863e-06	0.00309905	1.15464e-06	0.00101121	4.54378e-06	0.00391266	1.50986e-06	0.00130015	3.0361e-06	0.00258304	1.01732e-06	0.000865514	3.91204e-07	0.000113886	1.29392e-07	3.76682e-05
4620	1.90638e-07	-0.000305908	6.33876e-08	-0.000101715	3.76227e-06	0.00319127	1.24723e-06	0.00105794	3.55071e-06	0.00313449	1.15858e-06	0.00102277	4.5468e-06	0.0039581	1.51086e-06	0.00131525	3.0421e-06	0.00261344	1.01933e-06	0.000875699	3.90487e-07	0.000117803	1.29155e-07	3.89639e-05
4630	1.87125e-07	-0.000304043	6.22194e-08	-0.000101095	3.75841e-06	0.00322885	1.24595e-06	0.00107039	3.57014e-06	0.00317011	1.16492e-06	0.0010344	4.53233e-06	0.00400351	1.50606e-06	0.00133034	3.05307e-06	0.00264387	1.02301e-06	0.000885897	3.86044e-07	0.000121691	1.27685e-07	4.02499e-05
4640	1.9506e-07	-0.000302164	6.4858e-08	-0.00010047	3.77911e-06	0.00326654	1.25281e-06	0.00108289	3.57097e-06	0.00320583	1.16519e-06	0.00104605	4.53087e-06	0.0040488	1.50557e-06	0.00134539	3.0583e-06	0.00267444	1.02476e-06	0.000896139	3.88239e-07	0.000125558	1.28411e-07	4.15286e-05
4650	2.01245e-07	-0.000300173	6.69144e-08	-9.98082e-05	3.783e-06	0.00330436	1.2541e-06	0.00109543	3.57124e-06	0.00324153	1.16528e-06	0.0010577	4.55524e-06	0.00409423	1.51367e-06	0.00136048	3.06176e-06	0.00270504	1.02592e-06	0.000906393	3.72919e-07	0.000129368	1.23344e-07	4.27888e-05
4660	2.08044e-07	-0.000298136	6.91749e-08	-9.91307e-05	3.77241e-06	0.00334214	1.25059e-06	0.00110795	3.5932e-06	0.00327735	1.17245e-06	0.00106939	4.56033e-06	0.00413982	1.51536e-06	0.00137563	3.05978e-06	0.00273564	1.02526e-06	0.000916647	3.71289e-07	0.000133095	1.22805e-07	4.40215e-05
4670	2.31218e-07	-0.000295956	7.68804e-08	-9.8406e-05	3.7865e-06	0.00337991	1.25526e-06	0.00112047	3.60061e-06	0.00331334	1.17486e-06	0.00108113	4.57707e-06	0.00418551	1.52092e-06	0.00139081	3.06546e-06	0.00276626	1.02716e-06	0.000926907	3.70311e-07	0.000136797	1.22482e-07	4.52459e-05
4680	2.55499e-07	-0.000293506	8.49541e-08	-9.75915e-05	3.80513e-06	0.00341789	1.26144e-06	0.00113306	3.60729e-06	0.00334938	1.17704e-06	0.00109289	4.59127e-06	0.00423137	1.52564e-06	0.00140605	3.0725e-06	0.00279697	1.02952e-06	0.000937196	3.82022e-07	0.000140555	1.26355e-07	4.64892e-05
4690	2.74147e-07	-0.000290858	9.11546e-08	-9.67107e-05	3.80711e-06	0.00345594	1.2621e-06	0.00114568	3.60845e-06	0.00338546	1.17742e-06	0.00110466	4.59752e-06	0.00427728	1.52772e-06	0.00142131	3.06752e-06	0.00282764	1.02785e-06	0.000947475	3.86105e-07	0.000144421	1.27706e-07	4.77678e-05
4700	2.6632e-07	-0.000288167	8.8552e-08	-9.5816e-05	3.8122e-06	0.00349404	1.26378e-06	0.00115831	3.60247e-06	0.00342151	1.17547e-06	0.00111642	4.60098e-06	0.00432329	1.52887e-06	0.00143659	3.07786e-06	0.00285836	1.03131e-06	0.000957767	4.0208e-07	0.000148354	1.32989e-07	4.90685e-05
4710	2.76019e-07	-0.00028546	9.17771e-08	-9.49159e-05	3.81418e-06	0.00353216	1.26444e-06	0.00117095	3.60467e-06	0.00345754	1.17619e-06	0.00112818	4.60157e-06	0.00436929	1.52906e-06	0.00145188	3.07466e-06	0.00288915	1.03024e-06	0.000968083	4.00877e-07	0.000152365	1.32591e-07	5.03953e-05
4720	2.77591e-07	-0.000282693	9.22995e-08	-9.3996e-05	3.81504e-06	0.00357032	1.26472e-06	0.0011836	3.59829e-06	0.00349354	1.17411e-06	0.00113993	4.61011e-06	0.00441535	1.5319e-06	0.00146719	3.06963e-06	0.00291985	1.02856e-06	0.000978371	3.95987e-07	0.00015634	1.30974e-07	5.17098e-05
4730	2.76666e-07	-0.000279919	9.19922e-08	-9.30738e-05	3.82329e-06	0.00360849	1.26746e-06	0.00119625	3.59965e-06	0.00352955	1.17455e-06	0.00115168	4.60422e-06	0.00446142	1.52995e-06	0.00148249	3.07592e-06	0.00295059	1.03067e-06	0.000988671	4.0911e-07	0.000160404	1.35315e-07	5.30542e-05
4740	2.65914e-07	-0.000277204	8.84168e-08	-9.2171e-05	3.83304e-06	0.0036468	1.27069e-06	0.00120895	3.59447e-06	0.00356553	1.17286e-06	0.00116342	4.60182e-06	0.00450741	1.52915e-06	0.00149778	3.08804e-06	0.0029814	1.03473e-06	0.000998994	4.04913e-07	0.00016447	1.33926e-07	5.4399e-05
4750	2.72335e-07	-0.000274504	9.05519e-08	-9.12731e-05	3.84774e-06	0.00368522	1.27556e-06	0.00122169	3.60627e-06	0.00360151	1.17671e-06	0.00117516	4.59472e-06	0.00455338	1.52679e-06	0.00151305	3.09612e-06	0.00301231	1.03743e-06	0.00100935	3.98753e-07	0.000168477	1.31889e-07	5.57243e-05
4760	2.80244e-07	-0.000271758	9.31818e-08	-9.03602e-05	3.85164e-06	0.00372371	1.27686e-06	0.00123445	3.60855e-06	0.0036376	1.17746e-06	0.00118694	4.59179e-06	0.00459929	1.52581e-06	0.00152831	3.09043e-06	0.00304325	1.03553e-06	0.00101972	4.22304e-07	0.000172576	1.39678e-07	5.70802e-05
4770	2.67791e-07	-0.000269018	8.90411e-08	-8.9449e-05	3.84776e-06	0.00376221	1.27557e-06	0.00124721	3.6124e-06	0.00367372	1.17871e-06	0.00119872	4.59221e-06	0.00464521	1.52596e-06	0.00154357	3.08643e-06	0.00307415	1.03419e-06	0.00103007	4.3259e-07	0.000176848	1.43081e-07	5.8493e-05
4780	2.88748e-07	-0.000266254	9.60093e-08	-8.853e-05	3.84626e-06	0.00380067	1.27507e-06	0.00125996	3.60991e-06	0.00370986	1.1779e-06	0.00121051	4.59672e-06	0.00469116	1.52745e-06	0.00155883	3.07706e-06	0.00310496	1.03105e-06	0.0010404	4.22098e-07	0.000181096	1.3961e-07	5.98982e-05
4790	2.85604e-07	-0.000263362	9.49641e-08	-8.75685e-05	3.86636e-06	0.00383925	1.28174e-06	0.00127275	3.61071e-06	0.00374593	1.17816e-06	0.00122228	4.60119e-06	0.00473715	1.52894e-06	0.00157412	3.07886e-06	0.00313574	1.03165e-06	0.00105071	4.33097e-07	0.000185375	1.43248e-07	6.13133e-05
4800	2.89821e-07	-0.000260494	9.63662e-08	-8.66149e-05	3.87402e-06	0.00387796	1.28428e-06	0.00128558	3.62577e-06	0.00378212	1.18308e-06	0.00123409	4.62167e-06	0.00478327	1.53575e-06	0.00158944	3.08219e-06	0.00316655	1.03277e-06	0.00106103	4.31735e-07	0.00018971	1.42798e-07	6.27472e-05
4810	2.83792e-07	-0.000257608	9.43615e-08	-8.56552e-05	3.87763e-06	0.00391671	1.28547e-06	0.00129843	3.63109e-06	0.00381842	1.18481e-06	0.00124593	4.62742e-06	0.00482952	1.53765e-06	0.00160481	3.0804e-06	0.00319737	1.03217e-06	0.00107136	4.34619e-07	0.000194045	1.43752e-07	6.41811e-05
4820	2.59304e-07	-0.000254891	8.6219e-08	-8.47519e-05	3.89444e-06	0.00395557	1.29105e-06	0.00131131	3.62555e-06	0.0038547	1.183e-06	0.00125777	4.63082e-06	0.0048758	1.53878e-06	0.00162019	3.0891e-06	0.0032282	1.03508e-06	0.00108169	4.25713e-07	0.00019835	1.40806e-07	6.56048e-05
4830	2.62523e-07	-0.000252301	8.72894e-08	-8.38904e-05	3.90071e-06	0.00399453	1.29312e-06	0.00132423	3.62273e-06	0.00389092	1.18208e-06	0.00126959	4.63617e-06	0.00492215	1.54056e-06	0.00163559	3.10559e-06	0.00325918	1.04061e-06	0.00109207	4.2382e-07	0.000202603	1.4018e-07	6.70118e-05
4840	2.78016e-07	-0.000249619	9.24408e-08	-8.29989e-05	3.89066e-06	0.00403349	1.28979e-06	0.00133714	3.6349e-06	0.00392723	1.18606e-06	0.00128144	4.63101e-06	0.00496847	1.53885e-06	0.00165098	3.09564e-06	0.00329019	1.03727e-06	0.00110246	4.31461e-07	0.000206871	1.42707e-07	6.84232e-05
4850	2.8878e-07	-0.000246774	9.60199e-08	-8.20529e-05	3.89571e-06	0.0040724	1.29147e-06	0.00135004	3.63201e-06	0.00396357	1.18511e-06	0.0012933	4.65321e-06	0.00501487	1.54623e-06	0.0016664	3.09284e-06	0.00332114	1.03633e-06	0.00111283	4.3533e-07	0.00021121	1.43987e-07	6.98583e-05
4860	2.8548e-07	-0.000243913	9.49228e-08	-8.11016e-05	3.90237e-06	0.00411137	1.29367e-06	0.00136296	3.65579e-06	0.004	1.19287e-06	0.00130518	4.66238e-06	0.00506144	1.54927e-06	0.00168188	3.09596e-06	0.00335207	1.03738e-06	0.0011232	4.45801e-07	0.000215616	1.4745e-07	7.13157e-05
4870	3.08377e-07	-0.000240957	1.02536e-07	-8.01188e-05	3.9129e-06	0.00415048	1.29717e-06	0.00137593	3.66516e-06	0.00403659	1.19593e-06	0.00131712	4.65783e-06	0.00510804	1.54776e-06	0.00169736	3.10041e-06	0.00338303	1.03887e-06	0.00113357	4.50993e-07	0.000220098	1.49168e-07	7.27983e-05
4880	3.18146e-07	-0.000237809	1.05784e-07	-7.90718e-05	3.92252e-06	0.00418963	1.30035e-06	0.00138891	3.66239e-06	0.00407322	1.19502e-06	0.00132908	4.68658e-06	0.00515476	1.55731e-06	0.00171289	3.11082e-06	0.00341409	1.04236e-06	0.00114398	4.29503e-07	0.000224527	1.4206e-07	7.42632e-05
4890	3.13549e-07	-0.000234672	1.04256e-07	-7.8029e-05	3.92575e-06	0.00422887	1.30143e-06	0.00140191	3.66675e-06	0.00410986	1.19645e-06	0.00134103	4.67763e-06	0.00520157	1.55434e-06	0.00172844	3.12589e-06	0.00344528	1.04741e-06	0.00115443	4.41721e-07	0.000228883	1.46101e-07	7.57039e-05
4900	3.25299e-07	-0.000231476	1.08163e-07	-7.69663e-05	3.94292e-06	0.00426821	1.30712e-06	0.00141495	3.68546e-06	0.00414663	1.20255e-06	0.00135303	4.68719e-06	0.00524839	1.55752e-06	0.001744	3.13692e-06	0.00347659	1.05111e-06	0.00116492	4.49588e-07	0.00023333	1.48703e-07	7.71747e-05
4910	3.30072e-07	-0.000228194	1.0975e-07	-7.58751e-05	3.94652e-06	0.00430767	1.30831e-06	0.00142803	3.69351e-06	0.00418353	1.20518e-06	0.00136507	4.69464e-06	0.0052953	1.55999e-06	0.00175959	3.13222e-06	0.00350794	1.04953e-06	0.00117543	4.67325e-07	0.000237925	1.54569e-07	7.86945e-05
4920	3.4131e-07	-0.000224849	1.13486e-07	-7.47629e-05	3.95304e-06	0.00434716	1.31047e-06	0.00144113	3.68435e-06	0.00422041	1.20219e-06	0.0013771	4.70797e-06	0.0053423	1.56442e-06	0.00177521	3.1203e-06	0.00353922	1.04554e-06	0.00118591	4.77498e-07	0.000242636	1.57934e-07	8.02526e-05
4930	3.36311e-07	-0.000221481	1.11824e-07	-7.36429e-05	3.96441e-06	0.00438674	1.31424e-06	0.00145425	3.68798e-06	0.00425727	1.20337e-06	0.00138913	4.71739e-06	0.00538945	1.56755e-06	0.00179087	3.12486e-06	0.00357043	1.04706e-06	0.00119636	4.92181e-07	0.000247505	1.62791e-07	8.18631e-05
4940	3.45615e-07	-0.000218065	1.14918e-07	-7.25071e-05	3.96773e-06	0.0044264	1.31534e-06	0.0014674	3.69113e-06	0.00429416	1.2044e-06	0.00140117	4.71224e-06	0.0054366	1.56584e-06	0.00180654	3.12989e-06	0.00360171	1.04875e-06	0.00120685	5.09831e-07	0.000252508	1.68628e-07	8.35179e-05
4950	3.48635e-07	-0.000214604	1.15922e-07	-7.13563e-05	3.97218e-06	0.00446611	1.31682e-06	0.00148056	3.68808e-06	0.00433104	1.20341e-06	0.0014132	4.71536e-06	0.00548373	1.56688e-06	0.0018222	3.12599e-06	0.00363298	1.04744e-06	0.00121732	5.19208e-07	0.000257666	1.7173e-07	8.52239e-05
4960	3.70553e-07	-0.000211008	1.2321e-07	-7.01604e-05	3.97249e-06	0.00450582	1.31692e-06	0.00149373	3.69332e-06	0.00436795	1.20511e-06	0.00142525	4.71855e-06	0.00553091	1.56794e-06	0.00183788	3.12961e-06	0.00366425	1.04866e-06	0.0012278	5.09272e-07	0.000262821	1.68443e-07	8.69291e-05
4970	3.77452e-07	-0.000207265	1.25503e-07	-6.89161e-05	3.98295e-06	0.00454561	1.32039e-06	0.00150691	3.69071e-06	0.00440487	1.20426e-06	0.00143729	4.71107e-06	0.00557805	1.56545e-06	0.00185354	3.12993e-06	0.00369555	1.04876e-06	0.00123829	4.86911e-07	0.000267797	1.61047e-07	8.85747e-05
4980	3.89707e-07	-0.000203429	1.29578e-07	-6.76405e-05	3.98655e-06	0.00458545	1.32158e-06	0.00152012	3.69233e-06	0.00444178	1.20479e-06	0.00144934	4.7124e-06	0.00562517	1.56589e-06	0.0018692	3.13036e-06	0.00372685	1.04891e-06	0.00124878	4.676e-07	0.00027257	1.5466e-07	9.01536e-05
4990	4.03733e-07	-0.000199474	1.34242e-07	-6.63256e-05	4.0036e-06	0.00462539	1.32723e-06	0.00153336	3.70155e-06	0.00447877	1.2078e-06	0.0014614	4.73028e-06	0.00567237	1.57183e-06	0.00188488	3.13763e-06	0.00375819	1.05134e-06	0.00125928	4.8076e-07	0.0002773	1.59013e-07	9.17179e-05
5000	4.11943e-07	-0.000195377	1.36972e-07	-6.49632e-05	4.01026e-06	0.00466548	1.32944e-06	0.00154665	3.70521e-06	0.0045158	1.209e-06	0.00147349	4.74761e-06	0.00571977	1.57759e-06	0.00190064	3.14279e-06	0.0037896	1.05307e-06	0.0012698	4.86098e-07	0.000282134	1.60779e-07	9.33169e-05
5010	4.15317e-07	-0.000191246	1.38094e-07	-6.35897e-05	4.00957e-06	0.00470559	1.32921e-06	0.00155995	3.70967e-06	0.00455288	1.21045e-06	0.00148559	4.74943e-06	0.00576727	1.5782e-06	0.00191642	3.14654e-06	0.00382105	1.05433e-06	0.00128034	4.91437e-07	0.000287034	1.62544e-07	9.49375e-05
5020	4.23313e-07	-0.000187076	1.40752e-07	-6.22031e-05	4.01189e-06	0.00474569	1.32998e-06	0.00157324	3.70738e-06	0.00459	1.2097e-06	0.0014977	4.74955e-06	0.00581473	1.57824e-06	0.00193219	3.16208e-06	0.00385255	1.05954e-06	0.00129089	4.96212e-07	0.000291976	1.64124e-07	9.65722e-05
5030	4.30101e-07	-0.000182793	1.43009e-07	-6.07792e-05	4.01803e-06	0.00478585	1.33202e-06	0.00158656	3.70072e-06	0.00462703	1.20753e-06	0.00150978	4.74779e-06	0.00586221	1.57765e-06	0.00194797	3.17424e-06	0.00388424	1.06361e-06	0.00130152	5.00362e-07	0.000296964	1.65497e-07	9.8222e-05
5040	4.26096e-07	-0.000178512	1.41678e-07	-5.93557e-05	4.02599e-06	0.00482607	1.33465e-06	0.00159989	3.70319e-06	0.00466405	1.20834e-06	0.00152186	4.75985e-06	0.00590975	1.58166e-06	0.00196376	3.18171e-06	0.00391602	1.06612e-06	0.00131216	4.95013e-07	0.000301936	1.63727e-07	9.98664e-05
5050	4.27712e-07	-0.000174251	1.42215e-07	-5.7939e-05	4.02675e-06	0.00486634	1.33491e-06	0.00161324	3.70403e-06	0.00470109	1.20861e-06	0.00153395	4.78283e-06	0.00595745	1.5893e-06	0.00197961	3.19309e-06	0.00394789	1.06993e-06	0.00132284	4.85519e-07	0.000306854	1.60587e-07	0.000101493
5060	4.42056e-07	-0.000169886	1.46985e-07	-5.64875e-05	4.03044e-06	0.00490663	1.33613e-06	0.0016266	3.70045e-06	0.00473809	1.20744e-06	0.00154602	4.77483e-06	0.00600524	1.58664e-06	0.00199549	3.19763e-06	0.00397984	1.07145e-06	0.00133355	4.78255e-07	0.000311674	1.58185e-07	0.000103087
5070	4.43943e-07	-0.000165444	1.47612e-07	-5.50104e-05	4.04208e-06	0.00494697	1.33999e-06	0.00163997	3.71856e-06	0.00477522	1.21335e-06	0.00155814	4.78031e-06	0.00605303	1.58846e-06	0.00201137	3.19748e-06	0.00401182	1.0714e-06	0.00134426	4.89713e-07	0.000316516	1.61974e-07	0.000104689
5080	4.37417e-07	-0.000161016	1.45442e-07	-5.35381e-05	4.05466e-06	0.00498748	1.34416e-06	0.0016534	3.73494e-06	0.00481245	1.2187e-06	0.00157028	4.78711e-06	0.00610086	1.59072e-06	0.00202727	3.19558e-06	0.00404378	1.07076e-06	0.00135497	4.90015e-07	0.000321406	1.62074e-07	0.000106306
5090	4.41383e-07	-0.000156621	1.46761e-07	-5.20767e-05	4.05378e-06	0.00502802	1.34387e-06	0.00166684	3.74622e-06	0.00484987	1.22238e-06	0.00158249	4.76256e-06	0.00614863	1.58256e-06	0.00204314	3.17802e-06	0.00407564	1.06488e-06	0.00136565	4.88664e-07	0.000326299	1.61627e-07	0.000107924
5100	4.55632e-07	-0.00015208	1.51499e-07	-5.0567e-05	4.05165e-06	0.00506853	1.34316e-06	0.00168027	3.74779e-06	0.00488735	1.22289e-06	0.00159472	4.756e-06	0.00619619	1.58038e-06	0.00205895	3.17321e-06	0.00410737	1.06326e-06	0.00137628	5.02357e-07	0.000331239	1.66156e-07	0.000109558
5110	4.47749e-07	-0.000147577	1.48878e-07	-4.90697e-05	4.05624e-06	0.00510906	1.34468e-06	0.0016937	3.73957e-06	0.00492478	1.22021e-06	0.00160694	4.78605e-06	0.0062439	1.59037e-06	0.0020748	3.1879e-06	0.00413917	1.06819e-06	0.00138694	5.10335e-07	0.000336327	1.68795e-07	0.000111241
5120	4.42278e-07	-0.000143124	1.47058e-07	-4.7589e-05	4.05046e-06	0.00514959	1.34277e-06	0.00170714	3.74899e-06	0.00496221	1.22328e-06	0.00161915	4.79003e-06	0.0062918	1.59169e-06	0.00209072	3.19773e-06	0.0041711	1.07148e-06	0.00139763	5.10038e-07	0.000341421	1.68697e-07	0.000112926
5130	4.42905e-07	-0.000138708	1.47267e-07	-4.61208e-05	4.05949e-06	0.00519015	1.34576e-06	0.00172059	3.75645e-06	0.00499975	1.22572e-06	0.0016314	4.78923e-06	0.00633968	1.59142e-06	0.00210663	3.20665e-06	0.00420313	1.07447e-06	0.00140837	5.29343e-07	0.000346609	1.75082e-07	0.000114642
5140	4.40964e-07	-0.000134278	1.46621e-07	-4.46478e-05	4.04787e-06	0.00523069	1.34191e-06	0.00173403	3.77099e-06	0.00503738	1.23046e-06	0.00164368	4.80107e-06	0.00638762	1.59536e-06	0.00212256	3.20625e-06	0.00423519	1.07434e-06	0.00141911	5.37294e-07	0.000351955	1.77712e-07	0.00011641
5150	4.4061e-07	-0.000129889	1.46504e-07	-4.31885e-05	4.06516e-06	0.00527125	1.34764e-06	0.00174747	3.77146e-06	0.00507512	1.23061e-06	0.00165599	4.8142e-06	0.00643572	1.59972e-06	0.00213854	3.19364e-06	0.00426721	1.07011e-06	0.00142984	5.33034e-07	0.0003573	1.76303e-07	0.000118178
5160	4.50346e-07	-0.000125434	1.49741e-07	-4.17071e-05	4.07272e-06	0.00531195	1.35015e-06	0.00176096	3.77635e-06	0.00511285	1.23221e-06	0.0016683	4.81878e-06	0.00648388	1.60124e-06	0.00215454	3.17667e-06	0.00429905	1.06443e-06	0.00144051	5.29714e-07	0.000362611	1.75205e-07	0.000119935
5170	4.6178e-07	-0.000120884	1.53543e-07	-4.01942e-05	4.07569e-06	0.00535267	1.35113e-06	0.00177446	3.77436e-06	0.00515061	1.23156e-06	0.00168063	4.81996e-06	0.00653207	1.60163e-06	0.00217056	3.17707e-06	0.00433082	1.06456e-06	0.00145115	5.20823e-07	0.000367879	1.72264e-07	0.000121677
5180	4.66169e-07	-0.000116234	1.55002e-07	-3.86481e-05	4.09177e-06	0.00539351	1.35646e-06	0.001788	3.77852e-06	0.00518837	1.23292e-06	0.00169295	4.80958e-06	0.00658022	1.59818e-06	0.00218656	3.18301e-06	0.00436262	1.06655e-06	0.00146181	5.21136e-07	0.000373091	1.72368e-07	0.000123401
5190	4.6492e-07	-0.000111582	1.54587e-07	-3.71012e-05	4.10302e-06	0.00543449	1.36019e-06	0.00180159	3.77746e-06	0.00522616	1.23257e-06	0.00170528	4.79878e-06	0.00662825	1.5946e-06	0.00220252	3.19276e-06	0.00439449	1.06982e-06	0.00147249	5.16963e-07	0.000378284	1.70987e-07	0.000125119
5200	4.68755e-07	-0.000106906	1.55862e-07	-3.55466e-05	4.09888e-06	0.00547552	1.35882e-06	0.00181519	3.77154e-06	0.00526389	1.23064e-06	0.00171759	4.8138e-06	0.00667632	1.59959e-06	0.00221849	3.2064e-06	0.00442649	1.07439e-06	0.00148321	5.2298e-07	0.000383469	1.72978e-07	0.000126834
5210	4.69033e-07	-0.000102228	1.55954e-07	-3.39911e-05	4.07999e-06	0.0055164	1.35256e-06	0.00182874	3.77563e-06	0.00530165	1.23198e-06	0.00172991	4.82876e-06	0.00672457	1.60456e-06	0.00223452	3.19544e-06	0.0044585	1.07071e-06	0.00149394	5.21015e-07	0.000388683	1.72327e-07	0.000128558
5220	4.67029e-07	-9.7541e-05	1.55288e-07	-3.24326e-05	4.07867e-06	0.00555719	1.35212e-06	0.00184226	3.76672e-06	0.00533934	1.22907e-06	0.00174221	4.83457e-06	0.00677286	1.60649e-06	0.00225057	3.19781e-06	0.00449045	1.07151e-06	0.00150464	5.21458e-07	0.000393893	1.72474e-07	0.000130282
5230	4.70761e-07	-9.28705e-05	1.56529e-07	-3.08796e-05	4.0805e-06	0.00559799	1.35273e-06	0.00185579	3.76715e-06	0.00537702	1.22921e-06	0.0017545	4.84378e-06	0.00682128	1.60955e-06	0.00226666	3.20048e-06	0.00452246	1.0724e-06	0.00151537	5.2818e-07	0.000399127	1.74697e-07	0.000132012
5240	4.75381e-07	-8.80981e-05	1.58065e-07	-2.92928e-05	4.09035e-06	0.00563885	1.35599e-06	0.00186933	3.77174e-06	0.00541469	1.2307e-06	0.00176679	4.84297e-06	0.00686968	1.60928e-06	0.00228274	3.20578e-06	0.00455448	1.07418e-06	0.0015261	5.38096e-07	0.000404494	1.77977e-07	0.000133788
5250	4.75153e-07	-8.33544e-05	1.57989e-07	-2.77155e-05	4.08118e-06	0.00567969	1.35295e-06	0.00188287	3.77606e-06	0.00545244	1.23211e-06	0.00177911	4.85411e-06	0.00691815	1.61298e-06	0.00229885	3.22085e-06	0.00458661	1.07923e-06	0.00153686	5.22767e-07	0.00040978	1.72907e-07	0.000135536
5260	4.87929e-07	-7.85123e-05	1.62237e-07	-2.61055e-05	4.0853e-06	0.00572053	1.35432e-06	0.00189641	3.79533e-06	0.0054903	1.2384e-06	0.00179146	4.85204e-06	0.00696667	1.61229e-06	0.00231497	3.23549e-06	0.00461888	1.08413e-06	0.00154768	5.15991e-07	0.000414974	1.70666e-07	0.000137254
5270	4.92797e-07	-7.36157e-05	1.63856e-07	-2.44774e-05	4.0858e-06	0.00576138	1.35448e-06	0.00190996	3.80483e-06	0.00552831	1.2415e-06	0.00180387	4.85573e-06	0.00701521	1.61352e-06	0.0023311	3.24196e-06	0.00465129	1.0863e-06	0.00155853	5.19852e-07	0.00042014	1.71943e-07	0.000138963
5280	5.01268e-07	-6.8636e-05	1.66673e-07	-2.28216e-05	4.09666e-06	0.00580229	1.35808e-06	0.00192352	3.8104e-06	0.00556638	1.24332e-06	0.00181629	4.85972e-06	0.00706379	1.61485e-06	0.00234724	3.21877e-06	0.0046836	1.07853e-06	0.00156936	5.25545e-07	0.000425382	1.73826e-07	0.000140697
5290	4.99662e-07	-6.36377e-05	1.66139e-07	-2.11597e-05	4.10251e-06	0.0058433	1.36002e-06	0.00193711	3.80452e-06	0.00560447	1.2414e-06	0.00182872	4.86884e-06	0.00711242	1.61788e-06	0.0023634	3.20859e-06	0.00471572	1.07512e-06	0.00158012	5.41263e-07	0.00043069	1.79025e-07	0.000142452
5300	4.98965e-07	-5.86285e-05	1.65907e-07	-1.94941e-05	4.10943e-06	0.00588434	1.36232e-06	0.00195072	3.79832e-06	0.0056425	1.23938e-06	0.00184113	4.87322e-06	0.00716116	1.61933e-06	0.0023796	3.20706e-06	0.00474782	1.07461e-06	0.00159088	5.40775e-07	0.000436124	1.78863e-07	0.000144249
5310	4.89967e-07	-5.36699e-05	1.62915e-07	-1.78454e-05	4.11524e-06	0.00592547	1.36424e-06	0.00196435	3.77613e-06	0.00568037	1.23214e-06	0.00185348	4.87949e-06	0.00720992	1.62141e-06	0.0023958	3.20517e-06	0.00477987	1.07398e-06	0.00160162	5.38817e-07	0.000441505	1.78215e-07	0.000146029
5320	4.82263e-07	-4.88204e-05	1.60353e-07	-1.62329e-05	4.11949e-06	0.00596665	1.36565e-06	0.001978	3.78557e-06	0.00571817	1.23522e-06	0.00186582	4.89433e-06	0.00725878	1.62635e-06	0.00241204	3.21165e-06	0.00481198	1.07615e-06	0.00161238	5.44811e-07	0.000446955	1.80198e-07	0.000147832
5330	4.80017e-07	-4.40015e-05	1.59607e-07	-1.46306e-05	4.13254e-06	0.00600792	1.36998e-06	0.00199169	3.79624e-06	0.00575611	1.2387e-06	0.0018782	4.89721e-06	0.00730775	1.6273e-06	0.00242831	3.2193e-06	0.00484413	1.07871e-06	0.00162315	5.49459e-07	0.000452427	1.81735e-07	0.000149642
5340	4.92672e-07	-3.91499e-05	1.63814e-07	-1.30174e-05	4.14359e-06	0.00604932	1.37364e-06	0.00200541	3.80157e-06	0.00579408	1.24044e-06	0.00189059	4.91264e-06	0.00735683	1.63243e-06	0.00244462	3.23407e-06	0.00487637	1.08366e-06	0.00163395	5.50321e-07	0.000457916	1.82021e-07	0.000151457
5350	4.98107e-07	-3.42146e-05	1.65622e-07	-1.13764e-05	4.14722e-06	0.00609078	1.37485e-06	0.00201916	3.81115e-06	0.00583216	1.24356e-06	0.00190301	4.92125e-06	0.007406	1.63529e-06	0.00246096	3.23578e-06	0.00490876	1.08423e-06	0.00164481	5.46539e-07	0.000463407	1.8077e-07	0.000153273
5360	5.00379e-07	-2.9237e-05	1.66377e-07	-9.72138e-06	4.15491e-06	0.00613232	1.3774e-06	0.00203293	3.82237e-06	0.00587032	1.24723e-06	0.00191546	4.92542e-06	0.00745522	1.63668e-06	0.00247731	3.25405e-06	0.0049412	1.09035e-06	0.00165568	5.51995e-07	0.000468908	1.82574e-07	0.000155093
5370	5.06219e-07	-2.41877e-05	1.68319e-07	-8.04245e-06	4.14384e-06	0.00617381	1.37373e-06	0.00204668	3.81122e-06	0.00590846	1.24359e-06	0.00192791	4.93195e-06	0.0075045	1.63885e-06	0.00249369	3.24962e-06	0.00497373	1.08887e-06	0.00166658	5.4614e-07	0.000474379	1.80638e-07	0.000156903
5380	5.07709e-07	-1.91332e-05	1.68814e-07	-6.36183e-06	4.15404e-06	0.00621528	1.37711e-06	0.00206043	3.814e-06	0.0059466	1.24449e-06	0.00194035	4.94219e-06	0.00755385	1.64225e-06	0.00251009	3.23707e-06	0.00500615	1.08466e-06	0.00167744	5.42352e-07	0.000479798	1.79385e-07	0.000158695
5390	5.04405e-07	-1.40502e-05	1.67716e-07	-4.67173e-06	4.15244e-06	0.00625682	1.37657e-06	0.0020742	3.80759e-06	0.0059847	1.2424e-06	0.00195279	4.93845e-06	0.00760326	1.64101e-06	0.0025265	3.2438e-06	0.00503853	1.08692e-06	0.00168829	5.31061e-07	0.000485143	1.7565e-07	0.000160463
5400	4.97335e-07	-9.03477e-06	1.65365e-07	-3.00408e-06	4.1476e-06	0.00629834	1.37497e-06	0.00208796	3.8179e-06	0.00602283	1.24577e-06	0.00196523	4.94184e-06	0.00765267	1.64213e-06	0.00254292	3.24912e-06	0.00507101	1.0887e-06	0.00169917	5.29328e-07	0.000490475	1.75077e-07	0.000162226
5410	4.93458e-07	-4.10295e-06	1.64076e-07	-1.36424e-06	4.15307e-06	0.00633979	1.37678e-06	0.00210171	3.83708e-06	0.00606112	1.25203e-06	0.00197772	4.94048e-06	0.00770207	1.64168e-06	0.00255934	3.2623e-06	0.00510356	1.09312e-06	0.00171008	5.259e-07	0.000495778	1.73943e-07	0.00016398
5420	4.80127e-07	7.54145e-07	1.59643e-07	2.50755e-07	4.17199e-06	0.00638143	1.38306e-06	0.00211551	3.84511e-06	0.00609955	1.25465e-06	0.00199026	4.93929e-06	0.00775147	1.64129e-06	0.00257575	3.26123e-06	0.00513621	1.09276e-06	0.00172102	5.2367e-07	0.000501017	1.73206e-07	0.000165713
5430	4.78565e-07	5.57026e-06	1.59124e-07	1.85212e-06	4.17198e-06	0.00642314	1.38305e-06	0.00212933	3.83503e-06	0.00613792	1.25136e-06	0.00200278	4.94075e-06	0.00780086	1.64177e-06	0.00259217	3.27219e-06	0.00516885	1.09643e-06	0.00173196	5.20507e-07	0.000506226	1.7216e-07	0.000167436
5440	4.71165e-07	1.02778e-05	1.56663e-07	3.41739e-06	4.17673e-06	0.00646488	1.38463e-06	0.00214317	3.83216e-06	0.00617626	1.25042e-06	0.00201529	4.95387e-06	0.00785036	1.64613e-06	0.00260861	3.27471e-06	0.00520157	1.09728e-06	0.00174292	5.28975e-07	0.000511475	1.7496e-07	0.000169172
5450	4.85504e-07	1.50656e-05	1.61431e-07	5.00934e-06	4.18779e-06	0.00650671	1.38829e-06	0.00215704	3.83551e-06	0.00621458	1.25151e-06	0.00202779	4.9363e-06	0.00789979	1.64029e-06	0.00262504	3.28274e-06	0.00523439	1.09997e-06	0.00175392	5.19917e-07	0.00051671	1.71964e-07	0.000170903
5460	4.90267e-07	1.99444e-05	1.63015e-07	6.63156e-06	4.18561e-06	0.00654857	1.38757e-06	0.00217092	3.85134e-06	0.00625301	1.25668e-06	0.00204033	4.94733e-06	0.00794921	1.64396e-06	0.00264146	3.284e-06	0.00526721	1.10039e-06	0.00176492	5.30749e-07	0.000521951	1.75547e-07	0.000172637
5470	4.99127e-07	2.48949e-05	1.65961e-07	8.27761e-06	4.20674e-06	0.00659054	1.39458e-06	0.00218483	3.86431e-06	0.0062916	1.26091e-06	0.00205292	4.96059e-06	0.00799874	1.64837e-06	0.00265792	3.28511e-06	0.00530006	1.10076e-06	0.00177592	5.46733e-07	0.00052735	1.80834e-07	0.000174423
5480	4.83959e-07	2.9812e-05	1.60917e-07	9.91257e-06	4.21451e-06	0.00663268	1.39715e-06	0.0021988	3.87073e-06	0.00633029	1.26301e-06	0.00206555	4.95974e-06	0.00804836	1.64808e-06	0.00267441	3.28275e-06	0.00533288	1.09997e-06	0.00178692	5.44308e-07	0.000532807	1.80032e-07	0.000176228
5490	4.79735e-07	3.46619e-05	1.59513e-07	1.15252e-05	4.21207e-06	0.00667481	1.39634e-06	0.00221277	3.86802e-06	0.00636898	1.26212e-06	0.00207817	4.97169e-06	0.00809803	1.65205e-06	0.00269091	3.29032e-06	0.00536576	1.10251e-06	0.00179793	5.39753e-07	0.000538241	1.78525e-07	0.000178025
5500	4.6911e-07	3.93874e-05	1.5598e-07	1.30964e-05	4.21956e-06	0.00671696	1.39882e-06	0.00222674	3.87493e-06	0.00640769	1.26437e-06	0.0020908	4.96293e-06	0.00814771	1.64914e-06	0.00270742	3.29741e-06	0.00539871	1.10488e-06	0.00180898	5.32772e-07	0.000543592	1.76216e-07	0.000179795
5510	4.69936e-07	4.40877e-05	1.56255e-07	1.46592e-05	4.2262e-06	0.0067592	1.40103e-06	0.00224074	3.88185e-06	0.00644648	1.26663e-06	0.00210346	4.98066e-06	0.00819741	1.65503e-06	0.00272394	3.30438e-06	0.00543171	1.10722e-06	0.00182003	5.40272e-07	0.000548956	1.78697e-07	0.000181569
5520	4.6711e-07	4.87693e-05	1.55315e-07	1.62159e-05	4.22525e-06	0.00680145	1.40071e-06	0.00225475	3.86944e-06	0.00648524	1.26258e-06	0.00211611	4.99862e-06	0.0082473	1.661e-06	0.00274051	3.30921e-06	0.00546478	1.10884e-06	0.00183111	5.44411e-07	0.000554386	1.80066e-07	0.000183365
5530	4.64741e-07	5.34313e-05	1.54527e-07	1.7766e-05	4.22532e-06	0.0068437	1.40074e-06	0.00226875	3.87707e-06	0.00652396	1.26507e-06	0.00212874	5.0212e-06	0.00829742	1.66851e-06	0.00275717	3.3117e-06	0.00549788	1.10967e-06	0.00184221	5.54802e-07	0.000559882	1.83503e-07	0.000185183
5540	4.59068e-07	5.80591e-05	1.52641e-07	1.93048e-05	4.24018e-06	0.00688602	1.40566e-06	0.00228279	3.89192e-06	0.0065628	1.26992e-06	0.00214142	5.01711e-06	0.00834761	1.66715e-06	0.00277384	3.30587e-06	0.00553099	1.10772e-06	0.0018533	5.59012e-07	0.000565448	1.84895e-07	0.000187024
5550	4.70108e-07	6.26995e-05	1.56312e-07	2.08477e-05	4.23062e-06	0.00692838	1.40249e-06	0.00229683	3.9106e-06	0.00660183	1.27601e-06	0.00215415	5.01194e-06	0.00839775	1.66543e-06	0.00279051	3.30114e-06	0.00556402	1.10613e-06	0.00186437	5.61345e-07	0.000571053	1.85667e-07	0.000188878
5560	4.71342e-07	6.74136e-05	1.56722e-07	2.24152e-05	4.24474e-06	0.00697074	1.40717e-06	0.00231087	3.91408e-06	0.00664096	1.27715e-06	0.00216692	5.01571e-06	0.00844789	1.66668e-06	0.00280717	3.30033e-06	0.00559702	1.10586e-06	0.00187542	5.503e-07	0.000576629	1.82014e-07	0.000190722
5570	4.78494e-07	7.21663e-05	1.591e-07	2.39955e-05	4.24924e-06	0.00701321	1.40867e-06	0.00232495	3.91782e-06	0.00668011	1.27837e-06	0.00217969	5.01824e-06	0.00849807	1.66752e-06	0.00282384	3.31388e-06	0.00563008	1.1104e-06	0.0018865	5.49084e-07	0.000582094	1.81611e-07	0.00019253
5580	4.81147e-07	7.69616e-05	1.59982e-07	2.55899e-05	4.25401e-06	0.00705573	1.41025e-06	0.00233904	3.9163e-06	0.00671928	1.27787e-06	0.00219248	5.00237e-06	0.00854817	1.66225e-06	0.00284049	3.3259e-06	0.00566328	1.11443e-06	0.00189763	5.69329e-07	0.000587688	1.88307e-07	0.00019438
5590	4.79123e-07	8.17816e-05	1.59309e-07	2.71925e-05	4.2455e-06	0.00709824	1.40742e-06	0.00235314	3.9227e-06	0.00675847	1.27996e-06	0.00220526	5.00921e-06	0.00859823	1.66452e-06	0.00285712	3.33389e-06	0.00569657	1.11711e-06	0.00190878	5.72524e-07	0.000593385	1.89364e-07	0.000196264
5600	4.79359e-07	8.65571e-05	1.59388e-07	2.87804e-05	4.24526e-06	0.0071407	1.40735e-06	0.00236721	3.92332e-06	0.00679772	1.28016e-06	0.00221807	5.02359e-06	0.00864838	1.6693e-06	0.00287379	3.34037e-06	0.00572993	1.11928e-06	0.00191996	5.75813e-07	0.00059916	1.90452e-07	0.000198174
5610	4.9453e-07	9.14431e-05	1.64432e-07	3.0405e-05	4.24241e-06	0.00718316	1.4064e-06	0.00238129	3.91964e-06	0.00683694	1.27897e-06	0.00223087	5.02689e-06	0.00869866	1.6704e-06	0.0028905	3.34532e-06	0.00576338	1.12094e-06	0.00193117	5.83264e-07	0.000604958	1.92916e-07	0.000200092
5620	5.12864e-07	9.64946e-05	1.70528e-07	3.20847e-05	4.24373e-06	0.00722559	1.40684e-06	0.00239535	3.92448e-06	0.00687617	1.28054e-06	0.00224367	5.02134e-06	0.0087489	1.66855e-06	0.00290719	3.34612e-06	0.00579682	1.12121e-06	0.00194238	5.82203e-07	0.00061077	1.92566e-07	0.000202014
5630	5.08809e-07	0.000101614	1.6918e-07	3.37867e-05	4.24245e-06	0.00726802	1.40642e-06	0.00240942	3.94215e-06	0.00691549	1.28631e-06	0.0022565	5.02349e-06	0.00879914	1.66927e-06	0.00292388	3.34821e-06	0.0058303	1.1219e-06	0.00195359	5.75488e-07	0.000616557	1.90345e-07	0.000203929
5640	5.21861e-07	0.000106759	1.7352e-07	3.54977e-05	4.25421e-06	0.00731048	1.41031e-06	0.0024235	3.94104e-06	0.00695492	1.28595e-06	0.00226936	5.02072e-06	0.00884934	1.66835e-06	0.00294057	3.3461e-06	0.00586378	1.1212e-06	0.00196481	5.78287e-07	0.000622331	1.9127e-07	0.000205838
5650	5.22216e-07	0.000112012	1.73638e-07	3.72441e-05	4.25618e-06	0.00735304	1.41097e-06	0.00243761	3.95083e-06	0.00699439	1.28914e-06	0.00228224	5.04182e-06	0.00889967	1.67536e-06	0.00295729	3.33625e-06	0.00589718	1.11789e-06	0.001976	5.62859e-07	0.000628044	1.86168e-07	0.000207728
5660	5.28744e-07	0.000117278	1.75808e-07	3.89952e-05	4.2521e-06	0.00739556	1.40961e-06	0.0024517	3.94965e-06	0.0070339	1.28876e-06	0.00229514	5.05358e-06	0.00895012	1.67927e-06	0.00297405	3.33732e-06	0.00593057	1.11825e-06	0.00198719	5.50503e-07	0.000633633	1.82081e-07	0.000209576
5670	5.09085e-07	0.000122455	1.69272e-07	4.07165e-05	4.2489e-06	0.00743807	1.40855e-06	0.00246579	3.94415e-06	0.00707336	1.28696e-06	0.00230801	5.05348e-06	0.00900065	1.67923e-06	0.00299085	3.34307e-06	0.00596398	1.12018e-06	0.00199839	5.31632e-07	0.000638997	1.75839e-07	0.000211351
5680	5.06049e-07	0.000127502	1.68263e-07	4.23946e-05	4.24739e-06	0.00748054	1.40805e-06	0.00247987	3.92093e-06	0.00711268	1.27939e-06	0.00232084	5.05601e-06	0.00905119	1.68007e-06	0.00300764	3.34554e-06	0.00599743	1.12101e-06	0.00200959	5.39104e-07	0.000644363	1.78311e-07	0.000213125
5690	5.15616e-07	0.000132625	1.71443e-07	4.40981e-05	4.25453e-06	0.00752305	1.41042e-06	0.00249397	3.92461e-06	0.00715186	1.28059e-06	0.00233363	5.05307e-06	0.00910173	1.67909e-06	0.00302443	3.33289e-06	0.00603083	1.11677e-06	0.00202079	5.41368e-07	0.000649763	1.79059e-07	0.000214911
5700	5.06794e-07	0.000137718	1.6851e-07	4.57916e-05	4.24621e-06	0.00756555	1.40766e-06	0.00250806	3.93474e-06	0.00719117	1.28389e-06	0.00234645	5.06218e-06	0.00915233	1.68212e-06	0.00304125	3.3304e-06	0.00606413	1.11594e-06	0.00203194	5.61732e-07	0.00065525	1.85795e-07	0.000216726
5710	5.23771e-07	0.000142871	1.74155e-07	4.75049e-05	4.24385e-06	0.00760802	1.40688e-06	0.00252214	3.93873e-06	0.00723055	1.28519e-06	0.0023593	5.06572e-06	0.00920296	1.6833e-06	0.00305807	3.34164e-06	0.0060975	1.1197e-06	0.00204312	5.87517e-07	0.000661013	1.94323e-07	0.000218632
5720	5.13365e-07	0.000148044	1.70695e-07	4.92248e-05	4.23909e-06	0.00765042	1.4053e-06	0.00253619	3.93853e-06	0.00726994	1.28513e-06	0.00237215	5.07211e-06	0.00925366	1.68542e-06	0.00307492	3.34361e-06	0.00613094	1.12036e-06	0.00205433	5.87106e-07	0.000666883	1.94187e-07	0.000220574
5730	5.1914e-07	0.000153214	1.72615e-07	5.09438e-05	4.2529e-06	0.00769289	1.40988e-06	0.00255027	3.93382e-06	0.00730928	1.28359e-06	0.00238499	5.07539e-06	0.00930442	1.68651e-06	0.00309178	3.34109e-06	0.00616437	1.11952e-06	0.00206553	5.7733e-07	0.000672708	1.90954e-07	0.000222501
5740	5.14334e-07	0.000158373	1.71017e-07	5.26593e-05	4.26696e-06	0.00773549	1.41454e-06	0.00256439	3.94249e-06	0.00734866	1.28642e-06	0.00239784	5.07291e-06	0.00935515	1.68569e-06	0.00310864	3.33151e-06	0.00619773	1.11631e-06	0.00207671	5.61208e-07	0.000678399	1.85621e-07	0.000224383
5750	5.2795e-07	0.0001636	1.75544e-07	5.43973e-05	4.26645e-06	0.00777816	1.41437e-06	0.00257854	3.94163e-06	0.00738809	1.28614e-06	0.00241071	5.08583e-06	0.00940594	1.68998e-06	0.00312552	3.33715e-06	0.00623106	1.1182e-06	0.00208788	5.53853e-07	0.000683976	1.83189e-07	0.000226227
5760	5.29371e-07	0.000168893	1.76017e-07	5.61573e-05	4.27936e-06	0.00782088	1.41865e-06	0.0025927	3.95399e-06	0.00742759	1.29017e-06	0.00242359	5.06655e-06	0.0094567	1.68358e-06	0.00314239	3.33857e-06	0.00626445	1.11867e-06	0.00209906	5.435e-07	0.000689462	1.79764e-07	0.000228042
5770	5.36506e-07	0.00017422	1.78389e-07	5.79284e-05	4.28878e-06	0.00786373	1.42177e-06	0.00260691	3.95947e-06	0.00746715	1.29196e-06	0.0024365	5.05985e-06	0.00950732	1.68135e-06	0.00315921	3.3375e-06	0.00629783	1.11831e-06	0.00211025	5.55125e-07	0.000694952	1.83609e-07	0.000229858
5780	5.34159e-07	0.000179576	1.77609e-07	5.97092e-05	4.29076e-06	0.00790663	1.42243e-06	0.00262113	3.96284e-06	0.00750676	1.29306e-06	0.00244943	5.06966e-06	0.00955796	1.68461e-06	0.00317604	3.34372e-06	0.00633123	1.1204e-06	0.00212144	5.59328e-07	0.000700534	1.85e-07	0.000231704
5790	5.27252e-07	0.000184907	1.75312e-07	6.14818e-05	4.28932e-06	0.00794955	1.42195e-06	0.00263535	3.96369e-06	0.0075464	1.29334e-06	0.00246236	5.0721e-06	0.00960869	1.68542e-06	0.00319289	3.33911e-06	0.00636465	1.11885e-06	0.00213264	5.40964e-07	0.000706049	1.78926e-07	0.000233528
5800	5.17789e-07	0.000190121	1.72166e-07	6.32156e-05	4.287e-06	0.00799242	1.42118e-06	0.00264957	3.95331e-06	0.00758599	1.28995e-06	0.00247528	5.07059e-06	0.00965939	1.68492e-06	0.00320974	3.32774e-06	0.00639797	1.11504e-06	0.0021438	5.44251e-07	0.000711487	1.80013e-07	0.000235327
5810	5.32615e-07	0.000195367	1.77096e-07	6.496e-05	4.30054e-06	0.00803535	1.42567e-06	0.0026638	3.96745e-06	0.00762556	1.29456e-06	0.00248819	5.08979e-06	0.0097102	1.6913e-06	0.00322662	3.33337e-06	0.0064313	1.11693e-06	0.00215497	5.55516e-07	0.000716982	1.83739e-07	0.000237144
5820	5.38083e-07	0.000200711	1.78914e-07	6.67369e-05	4.29531e-06	0.00807831	1.42394e-06	0.00267804	3.9705e-06	0.00766531	1.29556e-06	0.00250116	5.11177e-06	0.0097612	1.6986e-06	0.00324357	3.33406e-06	0.00646463	1.11716e-06	0.00216614	5.53591e-07	0.000722533	1.83102e-07	0.00023898
5830	5.542e-07	0.000206173	1.84273e-07	6.85529e-05	4.30174e-06	0.00812131	1.42607e-06	0.00269229	3.94574e-06	0.00770487	1.28748e-06	0.00251407	5.11694e-06	0.00981235	1.70032e-06	0.00326057	3.33029e-06	0.00649794	1.1159e-06	0.0021773	5.55028e-07	0.000728092	1.83578e-07	0.000240819
5840	5.56455e-07	0.000211724	1.85023e-07	7.03985e-05	4.29173e-06	0.00816429	1.42275e-06	0.00270654	3.93152e-06	0.00774422	1.28284e-06	0.00252691	5.112e-06	0.00986349	1.69868e-06	0.00327756	3.34548e-06	0.00653131	1.12099e-06	0.00218848	5.57603e-07	0.000733659	1.84429e-07	0.00024266
5850	5.62868e-07	0.000217334	1.87155e-07	7.2264e-05	4.2899e-06	0.00820719	1.42214e-06	0.00272077	3.94993e-06	0.00778363	1.28885e-06	0.00253977	5.11172e-06	0.0099146	1.69859e-06	0.00329454	3.34413e-06	0.00656476	1.12054e-06	0.00219969	5.58892e-07	0.000739242	1.84856e-07	0.000244507
5860	5.50318e-07	0.000222891	1.82982e-07	7.41119e-05	4.30217e-06	0.00825015	1.42621e-06	0.00273501	3.95652e-06	0.00782317	1.291e-06	0.00255267	5.10139e-06	0.00996567	1.69515e-06	0.00331151	3.34901e-06	0.00659822	1.12217e-06	0.0022109	5.53459e-07	0.00074481	1.83058e-07	0.000246349
5870	5.54062e-07	0.000228416	1.84227e-07	7.59488e-05	4.30525e-06	0.00829319	1.42723e-06	0.00274928	3.96021e-06	0.00786275	1.2922e-06	0.00256559	5.10869e-06	0.0100167	1.69758e-06	0.00332847	3.36492e-06	0.00663178	1.1275e-06	0.00222215	5.50724e-07	0.000750323	1.82154e-07	0.000248172
5880	5.67822e-07	0.00023402	1.88802e-07	7.78123e-05	4.30888e-06	0.00833626	1.42844e-06	0.00276355	3.96629e-06	0.0079024	1.29418e-06	0.00257852	5.12294e-06	0.0100679	1.70231e-06	0.00334547	3.35926e-06	0.00666542	1.12561e-06	0.00223342	5.44198e-07	0.00075579	1.79996e-07	0.00024998
5890	5.74139e-07	0.000239736	1.90902e-07	7.97127e-05	4.32152e-06	0.00837941	1.43263e-06	0.00277786	3.96078e-06	0.00794204	1.29239e-06	0.00259146	5.13479e-06	0.0101192	1.70625e-06	0.00336251	3.35886e-06	0.00669901	1.12547e-06	0.00224467	5.39694e-07	0.000761216	1.78506e-07	0.000251775
5900	5.64579e-07	0.000245441	1.87724e-07	8.16096e-05	4.32421e-06	0.00842265	1.43352e-06	0.00279219	3.94491e-06	0.00798157	1.28721e-06	0.00260435	5.13237e-06	0.0101705	1.70545e-06	0.00337958	3.34674e-06	0.00673254	1.12141e-06	0.00225591	5.32966e-07	0.000766581	1.7628e-07	0.000253549
5910	5.56063e-07	0.000251011	1.84892e-07	8.34617e-05	4.32679e-06	0.00846589	1.43437e-06	0.00280653	3.95554e-06	0.00802105	1.29068e-06	0.00261724	5.13803e-06	0.0102219	1.70733e-06	0.00339664	3.35535e-06	0.00676606	1.12429e-06	0.00226714	5.3341e-07	0.000771894	1.76427e-07	0.000255306
5920	5.68175e-07	0.000256635	1.88919e-07	8.53316e-05	4.34267e-06	0.00850922	1.43964e-06	0.00282089	3.971e-06	0.00806069	1.29572e-06	0.00263017	5.12358e-06	0.0102732	1.70253e-06	0.0034137	3.36137e-06	0.00679966	1.12631e-06	0.0022784	5.49163e-07	0.000777306	1.81637e-07	0.000257097
5930	5.63306e-07	0.000262299	1.873e-07	8.72149e-05	4.33491e-06	0.00855263	1.43707e-06	0.00283528	3.97003e-06	0.00810036	1.29541e-06	0.00264312	5.10702e-06	0.0103243	1.69702e-06	0.00343069	3.34686e-06	0.00683319	1.12145e-06	0.00228964	5.32078e-07	0.000782726	1.75987e-07	0.000258889
5940	5.76887e-07	0.000267985	1.91816e-07	8.91056e-05	4.33807e-06	0.00859599	1.43811e-06	0.00284966	3.97697e-06	0.00814009	1.29767e-06	0.00265608	5.12557e-06	0.0103755	1.70319e-06	0.00344769	3.33335e-06	0.00686659	1.11692e-06	0.00230083	5.22525e-07	0.000787984	1.72827e-07	0.000260628
5950	5.72539e-07	0.000273739	1.9037e-07	9.10188e-05	4.34638e-06	0.00863941	1.44087e-06	0.00286405	3.9647e-06	0.0081798	1.29367e-06	0.00266904	5.12357e-06	0.0104267	1.70252e-06	0.00346472	3.3282e-06	0.0068999	1.1152e-06	0.00231199	5.30756e-07	0.000793244	1.75549e-07	0.000262368
5960	5.80007e-07	0.000279504	1.92854e-07	9.29358e-05	4.34377e-06	0.00868286	1.44e-06	0.00287846	3.96443e-06	0.00821944	1.29358e-06	0.00268197	5.13165e-06	0.010478	1.70521e-06	0.00348176	3.33548e-06	0.00693321	1.11764e-06	0.00232315	5.33084e-07	0.000798553	1.76319e-07	0.000264124
5970	5.64244e-07	0.00028525	1.87612e-07	9.48462e-05	4.33692e-06	0.00872627	1.43773e-06	0.00289285	3.96997e-06	0.0082591	1.29539e-06	0.00269491	5.12789e-06	0.0105293	1.70396e-06	0.00349882	3.34344e-06	0.00696662	1.12031e-06	0.00233434	5.44207e-07	0.000803952	1.79998e-07	0.00026591
5980	5.68125e-07	0.000290891	1.88903e-07	9.67218e-05	4.34001e-06	0.00876965	1.43876e-06	0.00290723	3.98808e-06	0.00829891	1.3013e-06	0.0027079	5.11297e-06	0.0105805	1.699e-06	0.00351582	3.34582e-06	0.00700005	1.1211e-06	0.00234555	5.34551e-07	0.000809339	1.76804e-07	0.000267692
5990	5.77037e-07	0.000296621	1.91866e-07	9.8627e-05	4.3413e-06	0.00881305	1.43919e-06	0.00292161	3.99055e-06	0.00833879	1.3021e-06	0.00272092	5.11494e-06	0.0106316	1.69965e-06	0.00353281	3.36312e-06	0.00703361	1.1269e-06	0.00235679	5.33477e-07	0.000814685	1.76449e-07	0.00026946
6000	5.79008e-07	0.00030239	1.92521e-07	0.000100545	4.34523e-06	0.00885647	1.44049e-06	0.00293601	3.99672e-06	0.00837874	1.30412e-06	0.00273395	5.1472e-06	0.0106829	1.71037e-06	0.00354986	3.36926e-06	0.00706726	1.12896e-06	0.00236807	5.18872e-07	0.000819963	1.71619e-07	0.000271206
6010	5.6561e-07	0.00030813	1.88066e-07	0.000102454	4.33053e-06	0.00889985	1.43561e-06	0.00295039	3.98173e-06	0.00841863	1.29922e-06	0.00274697	5.15333e-06	0.0107344	1.71241e-06	0.00356697	3.36457e-06	0.00710093	1.12738e-06	0.00237935	4.9643e-07	0.000825038	1.64196e-07	0.000272884
6020	5.55043e-07	0.000313716	1.84553e-07	0.000104311	4.3411e-06	0.00894321	1.43912e-06	0.00296476	3.98803e-06	0.00845847	1.30128e-06	0.00275997	5.1543e-06	0.010786	1.71273e-06	0.00358409	3.36755e-06	0.00713459	1.12838e-06	0.00239063	5.16145e-07	0.000830081	1.70717e-07	0.000274552
6030	5.68923e-07	0.000319332	1.89168e-07	0.000106179	4.32725e-06	0.00898657	1.43453e-06	0.00297914	4.01266e-06	0.00849846	1.30932e-06	0.00277302	5.16658e-06	0.0108376	1.71681e-06	0.00360124	3.36765e-06	0.00716827	1.12842e-06	0.00240191	5.36469e-07	0.000835357	1.77439e-07	0.000276297
6040	5.57606e-07	0.000324974	1.85405e-07	0.000108055	4.31825e-06	0.00902977	1.43154e-06	0.00299346	4.01346e-06	0.00853861	1.30958e-06	0.00278612	5.16472e-06	0.0108892	1.71619e-06	0.00361841	3.37481e-06	0.00720196	1.13082e-06	0.0024132	5.29905e-07	0.000840688	1.75268e-07	0.00027806
6050	5.42112e-07	0.000330459	1.80253e-07	0.000109878	4.32306e-06	0.00907299	1.43314e-06	0.00300779	4.02489e-06	0.0085788	1.31331e-06	0.00279923	5.17222e-06	0.0109409	1.71869e-06	0.00363559	3.37083e-06	0.00723568	1.12948e-06	0.0024245	5.35916e-07	0.000846004	1.77256e-07	0.000279819
6060	5.42153e-07	0.000335874	1.80267e-07	0.000111679	4.32014e-06	0.00911621	1.43217e-06	0.00302211	4.03102e-06	0.00861908	1.31531e-06	0.00281237	5.1813e-06	0.0109927	1.72171e-06	0.00365278	3.37288e-06	0.0072694	1.13017e-06	0.0024358	5.50992e-07	0.000851441	1.82242e-07	0.000281617
6070	5.37591e-07	0.000341274	1.7875e-07	0.000113474	4.3336e-06	0.00915947	1.43663e-06	0.00303646	4.03415e-06	0.00865942	1.31633e-06	0.00282553	5.17949e-06	0.0110445	1.7211e-06	0.00367001	3.38223e-06	0.00730316	1.1333e-06	0.00244711	5.59499e-07	0.000856977	1.85056e-07	0.000283448
6080	5.43466e-07	0.00034669	1.80703e-07	0.000115275	4.3419e-06	0.00920284	1.43938e-06	0.00305083	4.03067e-06	0.00869974	1.31519e-06	0.00283869	5.18361e-06	0.0110963	1.72247e-06	0.00368723	3.38269e-06	0.007337	1.13346e-06	0.00245845	5.54155e-07	0.000862542	1.83289e-07	0.000285289
6090	5.45359e-07	0.000352128	1.81333e-07	0.000117083	4.33796e-06	0.00924625	1.43808e-06	0.00306522	4.03506e-06	0.00874006	1.31662e-06	0.00285185	5.18904e-06	0.0111482	1.72428e-06	0.00370446	3.38504e-06	0.00737084	1.13424e-06	0.00246979	5.42885e-07	0.000868031	1.79561e-07	0.000287104
6100	5.43763e-07	0.000357562	1.80802e-07	0.00011889	4.33752e-06	0.00928962	1.43793e-06	0.0030796	4.02125e-06	0.00878036	1.31212e-06	0.002865	5.17514e-06	0.0112	1.71966e-06	0.00372168	3.3864e-06	0.00740467	1.1347e-06	0.00248113	5.35726e-07	0.00087343	1.77193e-07	0.00028889
6110	5.5289e-07	0.000363031	1.83837e-07	0.000120709	4.34678e-06	0.00933303	1.441e-06	0.00309399	4.03148e-06	0.00882062	1.31546e-06	0.00287814	5.17569e-06	0.0112518	1.71984e-06	0.00373888	3.39327e-06	0.00743859	1.137e-06	0.00249249	5.32689e-07	0.000878769	1.76189e-07	0.000290656
6120	5.65889e-07	0.000368643	1.88159e-07	0.000122574	4.36201e-06	0.00937658	1.44605e-06	0.00310843	4.02529e-06	0.0088609	1.31344e-06	0.00289128	5.167e-06	0.0113035	1.71695e-06	0.00375606	3.3919e-06	0.0074725	1.13654e-06	0.00250385	5.34874e-07	0.0008841	1.76911e-07	0.000292419
6130	5.5597e-07	0.000374276	1.84861e-07	0.000124447	4.37414e-06	0.00942028	1.45007e-06	0.00312292	4.0114e-06	0.0089011	1.3089e-06	0.00290439	5.17275e-06	0.0113552	1.71886e-06	0.00377324	3.38352e-06	0.00750639	1.13373e-06	0.00251521	5.4651e-07	0.000889513	1.8076e-07	0.000294209
6140	5.55116e-07	0.000379778	1.84577e-07	0.000126277	4.38305e-06	0.00946408	1.45303e-06	0.00313744	4.00537e-06	0.00894118	1.30694e-06	0.00291747	5.17881e-06	0.0114069	1.72088e-06	0.00379044	3.37911e-06	0.00754019	1.13226e-06	0.00252653	5.34712e-07	0.000894933	1.76858e-07	0.000296002
6150	5.59243e-07	0.00038536	1.8595e-07	0.000128133	4.38128e-06	0.00950791	1.45244e-06	0.00315197	4.01588e-06	0.00898127	1.31037e-06	0.00293056	5.16249e-06	0.0114586	1.71545e-06	0.00380762	3.38155e-06	0.00757398	1.13308e-06	0.00253786	5.36765e-07	0.000900279	1.77537e-07	0.00029777
6160	5.50852e-07	0.000390926	1.83159e-07	0.000129984	4.3852e-06	0.00955176	1.45374e-06	0.0031665	4.02544e-06	0.00902147	1.31349e-06	0.00294367	5.16896e-06	0.0115103	1.71761e-06	0.00382478	3.38362e-06	0.0076078	1.13377e-06	0.00254919	5.32257e-07	0.000905609	1.76046e-07	0.000299533
6170	5.5394e-07	0.000396438	1.84186e-07	0.000131817	4.38221e-06	0.00959559	1.45275e-06	0.00318104	4.025e-06	0.00906173	1.31334e-06	0.00295681	5.1803e-06	0.0115621	1.72137e-06	0.00384198	3.38165e-06	0.00764163	1.13311e-06	0.00256053	5.45218e-07	0.000911003	1.80333e-07	0.000301317
6180	5.41208e-07	0.000401896	1.79953e-07	0.000133631	4.38393e-06	0.00963942	1.45332e-06	0.00319556	4.0306e-06	0.00910201	1.31517e-06	0.00296995	5.1911e-06	0.0116139	1.72496e-06	0.00385922	3.37432e-06	0.00767541	1.13065e-06	0.00257184	5.44213e-07	0.00091646	1.8e-07	0.000303122
6190	5.42167e-07	0.000407307	1.80272e-07	0.00013543	4.387e-06	0.00968326	1.45434e-06	0.0032101	4.02475e-06	0.00914228	1.31326e-06	0.00298309	5.18704e-06	0.0116658	1.72361e-06	0.00387646	3.38885e-06	0.00770921	1.13552e-06	0.00258317	5.62273e-07	0.000921975	1.85974e-07	0.000304947
6200	5.54144e-07	0.000412802	1.84254e-07	0.000137258	4.39293e-06	0.00972716	1.4563e-06	0.00322465	4.02577e-06	0.00918252	1.31359e-06	0.00299622	5.17018e-06	0.0117176	1.71801e-06	0.00389367	3.37478e-06	0.00774304	1.13081e-06	0.0025945	5.69855e-07	0.000927627	1.88481e-07	0.000306816
6210	5.67213e-07	0.000418429	1.886e-07	0.000139128	4.39105e-06	0.0097711	1.45568e-06	0.00323922	4.00891e-06	0.00922269	1.30809e-06	0.00300933	5.16225e-06	0.0117693	1.71538e-06	0.00391083	3.37941e-06	0.00777679	1.13236e-06	0.00260581	5.64147e-07	0.000933309	1.86594e-07	0.000308695
6220	5.66017e-07	0.000424093	1.88202e-07	0.000141012	4.40268e-06	0.00981505	1.45953e-06	0.00325379	4.00705e-06	0.00926277	1.30749e-06	0.00302241	5.15454e-06	0.0118208	1.71281e-06	0.00392797	3.38972e-06	0.00781064	1.13581e-06	0.00261716	5.56475e-07	0.000938901	1.84056e-07	0.000310545
6230	5.83894e-07	0.00042984	1.94146e-07	0.000142923	4.40956e-06	0.00985913	1.46181e-06	0.0032684	3.99742e-06	0.00930278	1.30434e-06	0.00303546	5.16926e-06	0.0118724	1.71771e-06	0.00394512	3.39102e-06	0.00784453	1.13625e-06	0.00262851	5.55857e-07	0.000944481	1.83852e-07	0.00031239
6240	5.86502e-07	0.00043569	1.95013e-07	0.000144868	4.41418e-06	0.00990323	1.46335e-06	0.00328302	4.00672e-06	0.0093428	1.30738e-06	0.00304852	5.17601e-06	0.0119242	1.71995e-06	0.00396231	3.38786e-06	0.00787845	1.13519e-06	0.00263988	5.52271e-07	0.000950014	1.82666e-07	0.00031422
6250	5.83047e-07	0.000441543	1.93864e-07	0.000146814	4.42101e-06	0.00994738	1.46561e-06	0.00329766	4.00353e-06	0.00938283	1.30634e-06	0.00306158	5.17951e-06	0.011976	1.72111e-06	0.00397952	3.38629e-06	0.00791234	1.13466e-06	0.00265123	5.6067e-07	0.000955617	1.85444e-07	0.000316073
6260	5.5342e-07	0.000447225	1.84013e-07	0.000148703	4.41811e-06	0.00999158	1.46465e-06	0.00331231	4.01847e-06	0.00942294	1.31121e-06	0.00307467	5.18035e-06	0.0120278	1.72139e-06	0.00399674	3.38656e-06	0.0079462	1.13476e-06	0.00266258	5.44789e-07	0.000961122	1.80191e-07	0.000317895
6270	5.32981e-07	0.000452654	1.77217e-07	0.000150508	4.41947e-06	0.0100358	1.4651e-06	0.00332696	4.01218e-06	0.0094631	1.30916e-06	0.00308777	5.16914e-06	0.0120795	1.71766e-06	0.00401393	3.38409e-06	0.00798004	1.13393e-06	0.00267392	5.56123e-07	0.000966632	1.8394e-07	0.000319717
6280	5.49761e-07	0.000458035	1.82797e-07	0.000152298	4.41965e-06	0.0100799	1.46516e-06	0.0033416	4.00751e-06	0.0095032	1.30763e-06	0.00310086	5.17853e-06	0.0121312	1.72078e-06	0.00403112	3.38996e-06	0.00801391	1.13589e-06	0.00268527	5.53447e-07	0.000972196	1.83054e-07	0.000321557
6290	5.29958e-07	0.00046341	1.76212e-07	0.000154085	4.41627e-06	0.0101241	1.46404e-06	0.00335625	4.00731e-06	0.00954326	1.30757e-06	0.00311393	5.16852e-06	0.012183	1.71746e-06	0.00404831	3.39423e-06	0.00804783	1.13732e-06	0.00269663	5.27514e-07	0.000977589	1.74477e-07	0.000323341
6300	5.2468e-07	0.000468679	1.74457e-07	0.000155837	4.4007e-06	0.0101682	1.45887e-06	0.00337087	4.0104e-06	0.00958337	1.30858e-06	0.00312702	5.16965e-06	0.0122346	1.71783e-06	0.00406548	3.39564e-06	0.00808178	1.1378e-06	0.00270801	5.18243e-07	0.000982816	1.71411e-07	0.00032507
6310	5.25283e-07	0.000473933	1.74658e-07	0.000157584	4.399e-06	0.0102122	1.45831e-06	0.00338545	4.00253e-06	0.00962342	1.30601e-06	0.00314008	5.1753e-06	0.0122864	1.71971e-06	0.00408267	3.39113e-06	0.00811572	1.13629e-06	0.00271938	5.11503e-07	0.000987945	1.69181e-07	0.000326766
6320	5.20675e-07	0.000479166	1.73126e-07	0.000159324	4.39864e-06	0.0102562	1.45819e-06	0.00340004	4.00767e-06	0.00966347	1.30769e-06	0.00315315	5.17229e-06	0.0123381	1.71871e-06	0.00409987	3.37457e-06	0.00814955	1.13073e-06	0.00273072	5.17177e-07	0.000993095	1.71058e-07	0.00032847
6330	5.23248e-07	0.000484405	1.73981e-07	0.000161066	4.39638e-06	0.0103002	1.45745e-06	0.00341461	4.00325e-06	0.00970353	1.30625e-06	0.00316623	5.16175e-06	0.0123898	1.71521e-06	0.00411704	3.36648e-06	0.00818324	1.12803e-06	0.002742	5.09158e-07	0.000998255	1.68406e-07	0.000330176
6340	5.11474e-07	0.00048957	1.70066e-07	0.000162783	4.38889e-06	0.0103441	1.45496e-06	0.00342917	4.00242e-06	0.00974355	1.30598e-06	0.00317928	5.17166e-06	0.0124415	1.7185e-06	0.0041342	3.37972e-06	0.00821697	1.13246e-06	0.00275331	5.02599e-07	0.00100331	1.66236e-07	0.00033185
6350	4.94837e-07	0.000494612	1.64534e-07	0.00016446	4.37756e-06	0.0103879	1.4512e-06	0.00344371	4.0123e-06	0.00978363	1.3092e-06	0.00319236	5.18014e-06	0.0124932	1.72132e-06	0.0041514	3.38082e-06	0.00825078	1.13283e-06	0.00276464	4.91582e-07	0.00100829	1.62593e-07	0.000333496
6360	4.96058e-07	0.000499532	1.6494e-07	0.000166095	4.36903e-06	0.0104316	1.44838e-06	0.0034582	4.0041e-06	0.00982372	1.30652e-06	0.00320544	5.18964e-06	0.0125451	1.72448e-06	0.00416863	3.37542e-06	0.00828456	1.13102e-06	0.00277596	4.99955e-07	0.00101324	1.65362e-07	0.000335133
6370	4.80433e-07	0.00050441	1.59745e-07	0.000167717	4.38945e-06	0.0104754	1.45515e-06	0.00347271	4.00338e-06	0.00986374	1.30629e-06	0.0032185	5.18614e-06	0.0125969	1.72331e-06	0.00418586	3.38648e-06	0.0083184	1.13473e-06	0.00278729	4.9301e-07	0.00101824	1.63065e-07	0.000336787
6380	4.81575e-07	0.000509205	1.60125e-07	0.000169312	4.39475e-06	0.0105194	1.4569e-06	0.00348727	3.9977e-06	0.00990373	1.30443e-06	0.00323155	5.18632e-06	0.0126488	1.72337e-06	0.0042031	3.39388e-06	0.00835229	1.13721e-06	0.00279865	4.93253e-07	0.00102315	1.63145e-07	0.000338411
6390	4.86097e-07	0.000514062	1.61628e-07	0.000170927	4.39798e-06	0.0105633	1.45798e-06	0.00350185	3.99679e-06	0.00994371	1.30414e-06	0.0032446	5.19933e-06	0.0127007	1.7277e-06	0.00422036	3.39239e-06	0.00838623	1.13671e-06	0.00281002	4.90756e-07	0.00102809	1.62319e-07	0.000340045
6400	4.8118e-07	0.000518889	1.59993e-07	0.000172532	4.40002e-06	0.0106073	1.45865e-06	0.00351644	3.99896e-06	0.0099837	1.30485e-06	0.00325764	5.19787e-06	0.0127527	1.72721e-06	0.00423763	3.39168e-06	0.00842013	1.13647e-06	0.00282138	4.96168e-07	0.00103301	1.64109e-07	0.00034167
6410	4.79608e-07	0.000523701	1.59471e-07	0.000174132	4.40041e-06	0.0106513	1.45878e-06	0.00353102	3.9907e-06	0.0100236	1.30215e-06	0.00327067	5.20848e-06	0.0128048	1.73074e-06	0.00425492	3.39355e-06	0.00845405	1.1371e-06	0.00283275	4.94477e-07	0.00103794	1.6355e-07	0.000343304
6420	4.87826e-07	0.000528522	1.62203e-07	0.000175735	4.40172e-06	0.0106953	1.45921e-06	0.00354561	4.00138e-06	0.0100636	1.30564e-06	0.00328372	5.20309e-06	0.0128569	1.72894e-06	0.00427223	3.37895e-06	0.00848795	1.1322e-06	0.0028441	4.87393e-07	0.00104286	1.61207e-07	0.000344931
6430	4.9096e-07	0.000533425	1.63245e-07	0.000177365	4.40658e-06	0.0107394	1.46082e-06	0.00356022	4.00251e-06	0.0101036	1.30601e-06	0.00329678	5.19601e-06	0.0129088	1.72659e-06	0.0042895	3.35892e-06	0.0085216	1.12549e-06	0.00285538	4.89024e-07	0.00104771	1.61746e-07	0.000346534
6440	4.80647e-07	0.000538291	1.59816e-07	0.000178983	4.4027e-06	0.0107834	1.45954e-06	0.00357482	4.00179e-06	0.0101437	1.30577e-06	0.00330984	5.20056e-06	0.0129608	1.72811e-06	0.00430678	3.35079e-06	0.00855515	1.12277e-06	0.00286662	4.87878e-07	0.00105261	1.61367e-07	0.000348153
6450	4.82345e-07	0.000543107	1.60381e-07	0.000180584	4.39613e-06	0.0108274	1.45736e-06	0.0035894	4.00346e-06	0.0101837	1.30631e-06	0.0033229	5.19633e-06	0.0130128	1.7267e-06	0.00432405	3.34571e-06	0.00858863	1.12106e-06	0.00287784	4.72472e-07	0.00105743	1.56272e-07	0.000349748
6460	4.90836e-07	0.000547943	1.63204e-07	0.000182192	4.3987e-06	0.0108714	1.45821e-06	0.00360398	3.99698e-06	0.0102237	1.3042e-06	0.00333595	5.1859e-06	0.0130647	1.72323e-06	0.0043413	3.35029e-06	0.00862209	1.1226e-06	0.00288905	4.68944e-07	0.00106212	1.55105e-07	0.000351299
6470	4.90548e-07	0.000552828	1.63108e-07	0.000183817	4.40025e-06	0.0109154	1.45873e-06	0.00361857	4.00887e-06	0.0102637	1.30808e-06	0.00334901	5.17444e-06	0.0131165	1.71942e-06	0.00435851	3.35174e-06	0.00865561	1.12309e-06	0.00290029	4.78716e-07	0.00106682	1.58337e-07	0.000352853
6480	4.82012e-07	0.000557701	1.6027e-07	0.000185437	4.40543e-06	0.0109594	1.46045e-06	0.00363317	4.0105e-06	0.0103038	1.30861e-06	0.00336209	5.18192e-06	0.0131683	1.72191e-06	0.00437572	3.34873e-06	0.00868913	1.12208e-06	0.00291152	4.72672e-07	0.00107158	1.56338e-07	0.000354428
6490	4.76745e-07	0.000562478	1.58519e-07	0.000187025	4.40207e-06	0.0110035	1.45933e-06	0.00364776	4.00735e-06	0.0103439	1.30758e-06	0.00337517	5.18794e-06	0.0132201	1.72391e-06	0.00439294	3.33475e-06	0.00872254	1.11739e-06	0.00292271	4.69431e-07	0.00107629	1.55266e-07	0.000355986
6500	4.63648e-07	0.000567193	1.54164e-07	0.000188593	4.40788e-06	0.0110475	1.46126e-06	0.00366237	4.00963e-06	0.010384	1.30833e-06	0.00338825	5.19596e-06	0.013272	1.72658e-06	0.00441019	3.33685e-06	0.00875588	1.1181e-06	0.00293388	4.73745e-07	0.00108099	1.56693e-07	0.000357542
6510	4.40448e-07	0.000571711	1.4645e-07	0.000190095	4.41516e-06	0.0110917	1.46367e-06	0.003677	4.01205e-06	0.0104241	1.30912e-06	0.00340134	5.19322e-06	0.013324	1.72567e-06	0.00442746	3.34505e-06	0.00878929	1.12085e-06	0.00294508	4.77906e-07	0.00108575	1.58069e-07	0.000359117
6520	4.45364e-07	0.000576133	1.48085e-07	0.000191565	4.40586e-06	0.0111357	1.46059e-06	0.00369161	4.01235e-06	0.0104642	1.30921e-06	0.00341443	5.20155e-06	0.013376	1.72843e-06	0.00444474	3.35263e-06	0.00882277	1.12339e-06	0.00295629	4.81885e-07	0.00109056	1.59385e-07	0.000360708
6530	4.52303e-07	0.000580624	1.50392e-07	0.000193059	4.43082e-06	0.0111799	1.46886e-06	0.00370625	4.00776e-06	0.0105043	1.30772e-06	0.00342751	5.19616e-06	0.013428	1.72664e-06	0.00446201	3.35354e-06	0.00885631	1.12369e-06	0.00296754	4.8742e-07	0.00109542	1.61216e-07	0.000362312
6540	4.62962e-07	0.000585193	1.53936e-07	0.000194578	4.45027e-06	0.0112243	1.47531e-06	0.00372098	4.01393e-06	0.0105444	1.30973e-06	0.0034406	5.19358e-06	0.0134799	1.72579e-06	0.00447927	3.34709e-06	0.00888982	1.12153e-06	0.00297876	4.78069e-07	0.00110024	1.58123e-07	0.000363908
6550	4.69212e-07	0.000589858	1.56014e-07	0.000196129	4.44864e-06	0.0112688	1.47477e-06	0.00373573	4.02432e-06	0.0105846	1.31312e-06	0.00345372	5.19761e-06	0.0135319	1.72713e-06	0.00449654	3.34292e-06	0.00892326	1.12013e-06	0.00298997	4.73228e-07	0.00110501	1.56522e-07	0.000365484
6560	4.82687e-07	0.000594642	1.60495e-07	0.00019772	4.43787e-06	0.0113133	1.4712e-06	0.00375047	4.03486e-06	0.0106249	1.31656e-06	0.00346687	5.18531e-06	0.0135838	1.72304e-06	0.00451378	3.35092e-06	0.00895672	1.12281e-06	0.00300118	4.52557e-07	0.00110963	1.49685e-07	0.000367014
6570	4.8736e-07	0.000599506	1.62048e-07	0.000199337	4.42767e-06	0.0113576	1.46782e-06	0.00376516	4.03275e-06	0.0106653	1.31587e-06	0.00348003	5.1826e-06	0.0136356	1.72214e-06	0.00453101	3.3568e-06	0.00899026	1.12478e-06	0.00301242	4.55864e-07	0.00111417	1.50779e-07	0.000368516
6580	4.79837e-07	0.000604343	1.59547e-07	0.000200945	4.4425e-06	0.011402	1.47273e-06	0.00377986	4.01944e-06	0.0107055	1.31153e-06	0.00349317	5.16752e-06	0.0136874	1.71713e-06	0.00454821	3.34966e-06	0.0090238	1.12239e-06	0.00302366	4.82344e-07	0.00111884	1.59537e-07	0.000370061
6590	4.70227e-07	0.000609097	1.56351e-07	0.000202526	4.43249e-06	0.0114463	1.46941e-06	0.00379457	4.02552e-06	0.0107457	1.31351e-06	0.00350629	5.17049e-06	0.013739	1.71811e-06	0.00456537	3.33435e-06	0.00905722	1.11726e-06	0.00303485	4.99988e-07	0.00112378	1.65373e-07	0.000371694
6600	4.51191e-07	0.000613696	1.50022e-07	0.000204055	4.4351e-06	0.0114907	1.47028e-06	0.00380927	4.04084e-06	0.0107861	1.31851e-06	0.00351946	5.18402e-06	0.0137908	1.72261e-06	0.00458258	3.34828e-06	0.00909063	1.12193e-06	0.00304605	4.84435e-07	0.00112872	1.60228e-07	0.000373327
6610	4.64459e-07	0.000618265	1.54434e-07	0.000205574	4.43357e-06	0.011535	1.46977e-06	0.00382397	4.03677e-06	0.0108265	1.31718e-06	0.00353264	5.1894e-06	0.0138427	1.7244e-06	0.00459982	3.36134e-06	0.0091242	1.1263e-06	0.0030573	4.89681e-07	0.00113358	1.61964e-07	0.000374937
6620	4.76246e-07	0.000622972	1.58353e-07	0.000207139	4.43758e-06	0.0115794	1.4711e-06	0.00383867	4.03796e-06	0.0108668	1.31757e-06	0.00354581	5.21708e-06	0.0138947	1.7336e-06	0.0046171	3.3637e-06	0.00915782	1.12709e-06	0.00306856	4.86637e-07	0.00113847	1.60957e-07	0.000376554
6630	4.76728e-07	0.000627745	1.58513e-07	0.000208726	4.44957e-06	0.0116238	1.47508e-06	0.00385341	4.04561e-06	0.0109073	1.32007e-06	0.003559	5.20824e-06	0.0139469	1.73066e-06	0.00463443	3.37594e-06	0.00919151	1.13119e-06	0.00307985	4.71206e-07	0.00114328	1.55853e-07	0.000378143
6640	4.70367e-07	0.00063248	1.56398e-07	0.000210301	4.45306e-06	0.0116683	1.47623e-06	0.00386817	4.03788e-06	0.0109477	1.31755e-06	0.00357219	5.2136e-06	0.013999	1.73244e-06	0.00465174	3.3786e-06	0.0092253	1.13209e-06	0.00309117	4.62052e-07	0.00114792	1.52825e-07	0.000379678
6650	4.54688e-07	0.000637113	1.51185e-07	0.000211841	4.44935e-06	0.0117128	1.475e-06	0.00388293	4.04868e-06	0.0109881	1.32107e-06	0.00358539	5.22618e-06	0.0140512	1.73662e-06	0.00466909	3.37724e-06	0.00925907	1.13163e-06	0.00310249	4.58081e-07	0.00115255	1.51512e-07	0.000381209
6660	4.45102e-07	0.00064162	1.47997e-07	0.00021334	4.44219e-06	0.0117573	1.47263e-06	0.00389766	4.05327e-06	0.0110286	1.32257e-06	0.0035986	5.2215e-06	0.0141034	1.73506e-06	0.00468645	3.36967e-06	0.00929281	1.12909e-06	0.0031138	4.62121e-07	0.00115712	1.52848e-07	0.00038272
6670	4.59704e-07	0.000646139	1.52853e-07	0.000214843	4.45038e-06	0.0118018	1.47534e-06	0.0039124	4.05706e-06	0.0110692	1.3238e-06	0.00361183	5.20936e-06	0.0141556	1.73103e-06	0.00470378	3.363e-06	0.00932647	1.12686e-06	0.00312507	4.73053e-07	0.0011618	1.56464e-07	0.000384269
6680	4.57593e-07	0.000650734	1.52151e-07	0.00021637	4.44357e-06	0.0118462	1.47309e-06	0.00392715	4.07423e-06	0.0111098	1.3294e-06	0.0036251	5.21547e-06	0.0142077	1.73306e-06	0.0047211	3.37015e-06	0.00936012	1.12926e-06	0.00313635	4.8366e-07	0.00116659	1.59972e-07	0.000385853
6690	4.50158e-07	0.000655262	1.49679e-07	0.000217876	4.44993e-06	0.0118907	1.4752e-06	0.00394188	4.07217e-06	0.0111506	1.32873e-06	0.00363839	5.22352e-06	0.0142599	1.73574e-06	0.00473844	3.37561e-06	0.00939386	1.13109e-06	0.00314765	4.68202e-07	0.00117136	1.5486e-07	0.000387431
6700	4.47639e-07	0.000659742	1.48841e-07	0.000219366	4.45533e-06	0.0119352	1.47699e-06	0.00395664	4.07625e-06	0.0111913	1.33006e-06	0.00365168	5.23047e-06	0.0143121	1.73804e-06	0.00475581	3.36545e-06	0.00942758	1.12768e-06	0.00315895	4.78769e-07	0.00117611	1.58355e-07	0.000389003
6710	4.35446e-07	0.000664176	1.44787e-07	0.00022084	4.46698e-06	0.0119798	1.48085e-06	0.00397143	4.08342e-06	0.0112321	1.3324e-06	0.00366499	5.24277e-06	0.0143645	1.74213e-06	0.00477321	3.35349e-06	0.00946117	1.12367e-06	0.00317021	4.70383e-07	0.00118086	1.55581e-07	0.000390574
6720	4.28845e-07	0.000668479	1.42592e-07	0.000222271	4.47164e-06	0.0120245	1.48239e-06	0.00398624	4.08511e-06	0.011273	1.33295e-06	0.00367832	5.24026e-06	0.0144169	1.7413e-06	0.00479063	3.35748e-06	0.0094947	1.12501e-06	0.00318144	4.59426e-07	0.00118551	1.51957e-07	0.000392111
6730	4.3117e-07	0.000672786	1.43365e-07	0.000223703	4.48578e-06	0.0120693	1.48708e-06	0.0040011	4.08625e-06	0.0113138	1.33333e-06	0.00369165	5.24371e-06	0.0144693	1.74244e-06	0.00480805	3.36125e-06	0.00952831	1.12627e-06	0.00319271	4.55802e-07	0.00119008	1.50758e-07	0.000393623
6740	4.27822e-07	0.000677082	1.42252e-07	0.000225131	4.48232e-06	0.0121141	1.48593e-06	0.00401596	4.08901e-06	0.0113547	1.33423e-06	0.00370499	5.26108e-06	0.0145219	1.74821e-06	0.0048255	3.35623e-06	0.00956188	1.12459e-06	0.00320396	4.61119e-07	0.00119467	1.52517e-07	0.00039514
6750	4.40419e-07	0.0006814	1.4644e-07	0.000226567	4.47866e-06	0.012159	1.48472e-06	0.00403081	4.0871e-06	0.0113955	1.33361e-06	0.00371832	5.25969e-06	0.0145745	1.74775e-06	0.00484299	3.36822e-06	0.00959551	1.12861e-06	0.00321522	4.6924e-07	0.00119932	1.55203e-07	0.000396678
6760	4.46656e-07	0.000685829	1.48514e-07	0.000228039	4.47927e-06	0.0122037	1.48492e-06	0.00404567	4.07877e-06	0.0114364	1.33089e-06	0.00373165	5.2513e-06	0.014627	1.74496e-06	0.00486044	3.38424e-06	0.00962926	1.13398e-06	0.00322653	4.71283e-07	0.00120402	1.55879e-07	0.000398235
6770	4.46802e-07	0.000690301	1.48563e-07	0.000229527	4.4624e-06	0.0122485	1.47933e-06	0.00406049	4.08057e-06	0.0114772	1.33148e-06	0.00374496	5.27047e-06	0.0146796	1.75134e-06	0.00487793	3.39573e-06	0.00966316	1.13783e-06	0.00323789	4.68907e-07	0.00120873	1.55093e-07	0.00039979
6780	4.30112e-07	0.000694692	1.43013e-07	0.000230987	4.45105e-06	0.012293	1.47557e-06	0.00407526	4.07996e-06	0.011518	1.33128e-06	0.00375827	5.26848e-06	0.0147323	1.75067e-06	0.00489544	3.40054e-06	0.00969714	1.13944e-06	0.00324928	4.79577e-07	0.00121345	1.58622e-07	0.000401352
6790	4.31775e-07	0.000698997	1.43566e-07	0.000232418	4.46354e-06	0.0123376	1.47971e-06	0.00409003	4.08952e-06	0.0115588	1.3344e-06	0.0037716	5.28152e-06	0.0147851	1.75501e-06	0.00491297	3.40908e-06	0.0097312	1.1423e-06	0.00326069	4.75993e-07	0.00121824	1.57436e-07	0.000402936
6800	4.34414e-07	0.000703327	1.44444e-07	0.000233858	4.47176e-06	0.0123823	1.48243e-06	0.00410484	4.11034e-06	0.0115998	1.34119e-06	0.00378498	5.29851e-06	0.014838	1.76065e-06	0.00493054	3.41569e-06	0.00976532	1.14451e-06	0.00327212	4.63763e-07	0.00122293	1.53391e-07	0.000404487
6810	4.31695e-07	0.000707658	1.4354e-07	0.000235298	4.47271e-06	0.012427	1.48275e-06	0.00411967	4.11682e-06	0.011641	1.3433e-06	0.00379841	5.28711e-06	0.0148909	1.75686e-06	0.00494814	3.40311e-06	0.00979944	1.1403e-06	0.00328355	4.70776e-07	0.00122758	1.55711e-07	0.000406027
6820	4.49871e-07	0.00071207	1.49583e-07	0.000236765	4.46752e-06	0.0124717	1.48103e-06	0.00413448	4.10754e-06	0.0116821	1.34028e-06	0.00381182	5.26992e-06	0.0149437	1.75115e-06	0.00496568	3.40233e-06	0.00983344	1.14004e-06	0.00329495	4.68875e-07	0.0012323	1.55082e-07	0.000407588
6830	4.58313e-07	0.000716601	1.5239e-07	0.000238271	4.47669e-06	0.0125164	1.48407e-06	0.00414931	4.10476e-06	0.0117232	1.33937e-06	0.00382522	5.27044e-06	0.0149964	1.75133e-06	0.00498319	3.40091e-06	0.00986746	1.13956e-06	0.00330635	4.79377e-07	0.00123704	1.58556e-07	0.000409155
6840	4.74717e-07	0.000721276	1.57844e-07	0.000239826	4.49645e-06	0.0125612	1.49062e-06	0.00416417	4.09678e-06	0.0117642	1.33676e-06	0.0038386	5.2667e-06	0.0150491	1.75008e-06	0.0050007	3.40357e-06	0.00990147	1.14045e-06	0.00331774	4.7636e-07	0.00124182	1.57558e-07	0.000410736
6850	4.84613e-07	0.000726068	1.61135e-07	0.000241419	4.49566e-06	0.0126062	1.49036e-06	0.00417907	4.08711e-06	0.0118051	1.33361e-06	0.00385195	5.26842e-06	0.0151018	1.75065e-06	0.00501821	3.40822e-06	0.00993555	1.14201e-06	0.00332916	4.83008e-07	0.00124658	1.59757e-07	0.00041231
6860	4.97435e-07	0.000730996	1.65398e-07	0.000243058	4.49311e-06	0.0126511	1.48951e-06	0.00419397	4.09656e-06	0.011846	1.33669e-06	0.00386531	5.25892e-06	0.0151544	1.7475e-06	0.00503569	3.40296e-06	0.00996959	1.14025e-06	0.00334057	5.0349e-07	0.00125151	1.66531e-07	0.00041394
6870	4.8735e-07	0.00073594	1.62045e-07	0.000244702	4.48988e-06	0.012696	1.48844e-06	0.00420886	4.09538e-06	0.0118869	1.33631e-06	0.00387867	5.26137e-06	0.015207	1.74831e-06	0.00505316	3.41412e-06	0.0100037	1.14399e-06	0.00335199	5.08413e-07	0.00125658	1.68159e-07	0.000415619
6880	4.85655e-07	0.000740775	1.61481e-07	0.000246309	4.48606e-06	0.0127409	1.48717e-06	0.00422374	4.09783e-06	0.0119279	1.33711e-06	0.00389203	5.26685e-06	0.0152596	1.75013e-06	0.00507065	3.41011e-06	0.0100378	1.14265e-06	0.00336343	5.02813e-07	0.00126164	1.66307e-07	0.000417292
6890	4.92436e-07	0.000745671	1.63736e-07	0.000247937	4.489e-06	0.0127858	1.48815e-06	0.00423862	4.10827e-06	0.0119689	1.34051e-06	0.00390542	5.27902e-06	0.0153124	1.75418e-06	0.00508818	3.39899e-06	0.0100719	1.13892e-06	0.00337484	4.92369e-07	0.00126663	1.62853e-07	0.000418941
6900	4.91801e-07	0.000750604	1.63525e-07	0.000249577	4.49656e-06	0.0128307	1.49065e-06	0.00425351	4.10026e-06	0.01201	1.3379e-06	0.00391881	5.25544e-06	0.015365	1.74634e-06	0.00510568	3.40625e-06	0.0101059	1.14135e-06	0.00338623	4.85761e-07	0.00127151	1.60667e-07	0.000420556
6910	4.87768e-07	0.00075549	1.62184e-07	0.000251202	4.49997e-06	0.0128757	1.49178e-06	0.00426843	4.08688e-06	0.0120509	1.33353e-06	0.00393217	5.25404e-06	0.0154176	1.74587e-06	0.00512314	3.41268e-06	0.01014	1.14351e-06	0.00339766	4.74631e-07	0.00127632	1.56986e-07	0.000422146
6920	4.92935e-07	0.000760395	1.63902e-07	0.000252833	4.50824e-06	0.0129207	1.49453e-06	0.00428335	4.08594e-06	0.0120918	1.33323e-06	0.0039455	5.24987e-06	0.0154701	1.74449e-06	0.00514059	3.39845e-06	0.010174	1.13874e-06	0.00340908	4.69714e-07	0.00128103	1.55359e-07	0.000423705
6930	4.87019e-07	0.000765285	1.61935e-07	0.000254459	4.50516e-06	0.0129658	1.4935e-06	0.0042983	4.08809e-06	0.0121327	1.33393e-06	0.00395884	5.26433e-06	0.0155227	1.7493e-06	0.00515806	3.39931e-06	0.010208	1.13903e-06	0.00342047	4.7463e-07	0.00128578	1.56986e-07	0.000425277
6940	4.91792e-07	0.000770189	1.63522e-07	0.000256089	4.49952e-06	0.0130109	1.49163e-06	0.00431323	4.10741e-06	0.0121736	1.34023e-06	0.00397221	5.2605e-06	0.0155753	1.74802e-06	0.00517555	3.38144e-06	0.0102419	1.13304e-06	0.00343182	4.61464e-07	0.00129047	1.52631e-07	0.000426828
6950	4.84465e-07	0.000775055	1.61086e-07	0.000257707	4.50842e-06	0.0130559	1.49459e-06	0.00432816	4.11436e-06	0.0122148	1.3425e-06	0.00398563	5.27114e-06	0.015628	1.75156e-06	0.00519305	3.37797e-06	0.0102757	1.13187e-06	0.00344315	4.45936e-07	0.00129499	1.47495e-07	0.000428321
6960	4.88222e-07	0.000779919	1.62335e-07	0.000259325	4.52058e-06	0.0131011	1.49862e-06	0.00434313	4.11648e-06	0.0122559	1.34319e-06	0.00399905	5.28292e-06	0.0156807	1.75547e-06	0.00521059	3.37474e-06	0.0103095	1.13079e-06	0.00345446	4.47808e-07	0.00129945	1.48114e-07	0.000429797
6970	4.88438e-07	0.000784805	1.62407e-07	0.000260949	4.52395e-06	0.0131463	1.49974e-06	0.00435812	4.12838e-06	0.0122971	1.34708e-06	0.0040125	5.27907e-06	0.0157335	1.75419e-06	0.00522813	3.38476e-06	0.0103433	1.13415e-06	0.00346578	4.53543e-07	0.00130396	1.50011e-07	0.000431288
6980	4.83002e-07	0.00078964	1.60599e-07	0.000262557	4.53451e-06	0.0131916	1.50323e-06	0.00437313	4.1231e-06	0.0123384	1.34535e-06	0.00402597	5.27618e-06	0.0157863	1.75323e-06	0.00524566	3.3894e-06	0.0103772	1.13571e-06	0.00347713	4.59158e-07	0.00130851	1.51868e-07	0.000432795
6990	4.85565e-07	0.000794481	1.61451e-07	0.000264167	4.55091e-06	0.013237	1.50867e-06	0.00438819	4.12713e-06	0.0123796	1.34667e-06	0.00403943	5.27557e-06	0.0158391	1.75303e-06	0.0052632	3.39258e-06	0.0104111	1.13677e-06	0.00348849	4.59903e-07	0.00131311	1.52115e-07	0.000434317
7000	4.89595e-07	0.000799359	1.62791e-07	0.000265789	4.55307e-06	0.0132825	1.50939e-06	0.00440329	4.11358e-06	0.0124209	1.34225e-06	0.00405288	5.28604e-06	0.0158919	1.75651e-06	0.00528074	3.38578e-06	0.010445	1.13449e-06	0.00349985	4.71618e-07	0.00131775	1.55989e-07	0.000435852
7010	4.89163e-07	0.000804255	1.62648e-07	0.000267416	4.55431e-06	0.013328	1.5098e-06	0.00441838	4.1031e-06	0.0124619	1.33883e-06	0.00406628	5.29688e-06	0.0159448	1.76011e-06	0.00529833	3.37619e-06	0.0104788	1.13128e-06	0.00351118	4.57013e-07	0.00132241	1.51158e-07	0.000437392
7020	4.93114e-07	0.000809163	1.63961e-07	0.000269048	4.54446e-06	0.0133736	1.50653e-06	0.00443347	4.1219e-06	0.012503	1.34496e-06	0.0040797	5.29825e-06	0.0159977	1.76057e-06	0.00531592	3.38245e-06	0.0105125	1.13338e-06	0.0035225	4.48721e-07	0.00132692	1.48416e-07	0.000438883
7030	4.88298e-07	0.000814075	1.6236e-07	0.000270682	4.53158e-06	0.0134189	1.50226e-06	0.00444851	4.1212e-06	0.0125443	1.34473e-06	0.00409315	5.30657e-06	0.0160508	1.76333e-06	0.00533355	3.38367e-06	0.0105464	1.13379e-06	0.00353383	4.59647e-07	0.00133146	1.5203e-07	0.000440386
7040	5.08156e-07	0.000819066	1.68963e-07	0.000272341	4.53377e-06	0.0134642	1.50299e-06	0.00446352	4.12408e-06	0.0125855	1.34567e-06	0.00410659	5.30344e-06	0.0161038	1.76229e-06	0.00535117	3.38787e-06	0.0105802	1.13519e-06	0.00354518	4.64841e-07	0.00133609	1.53748e-07	0.000441915
7050	5.18734e-07	0.000824208	1.7248e-07	0.000274051	4.53875e-06	0.0135096	1.50464e-06	0.00447856	4.13932e-06	0.0126268	1.35064e-06	0.00412007	5.29645e-06	0.0161568	1.75997e-06	0.00536879	3.38882e-06	0.0106141	1.13551e-06	0.00355653	4.53167e-07	0.0013407	1.49886e-07	0.00044344
7060	5.01807e-07	0.0008293	1.66852e-07	0.000275744	4.53182e-06	0.0135549	1.50234e-06	0.00449359	4.12804e-06	0.0126681	1.34696e-06	0.00413357	5.2952e-06	0.0162098	1.75955e-06	0.00538638	3.39805e-06	0.010648	1.1386e-06	0.0035679	4.44824e-07	0.00134518	1.47127e-07	0.000444923
7070	4.96515e-07	0.000834274	1.65092e-07	0.000277398	4.52623e-06	0.0136002	1.50049e-06	0.00450861	4.11583e-06	0.0127094	1.34298e-06	0.00414702	5.30245e-06	0.0162627	1.76196e-06	0.00540398	3.39685e-06	0.010682	1.1382e-06	0.00357928	4.51189e-07	0.00134966	1.49232e-07	0.000446404
7080	4.95989e-07	0.00083925	1.64917e-07	0.000279052	4.52692e-06	0.0136455	1.50072e-06	0.00452361	4.12919e-06	0.0127506	1.34734e-06	0.00416047	5.31246e-06	0.0163158	1.76529e-06	0.00542162	3.39309e-06	0.0107159	1.13694e-06	0.00359065	4.4646e-07	0.00135415	1.47668e-07	0.000447891
7090	4.91083e-07	0.000844191	1.63286e-07	0.000280695	4.52489e-06	0.0136907	1.50005e-06	0.00453861	4.13965e-06	0.0127919	1.35075e-06	0.00417396	5.31863e-06	0.016369	1.76734e-06	0.00543928	3.37906e-06	0.0107498	1.13224e-06	0.003602	4.56216e-07	0.00135865	1.50895e-07	0.000449379
7100	4.84911e-07	0.000849067	1.61234e-07	0.000282316	4.53041e-06	0.013736	1.50188e-06	0.00455362	4.13474e-06	0.0128333	1.34915e-06	0.00418746	5.31058e-06	0.0164221	1.76466e-06	0.00545695	3.38211e-06	0.0107836	1.13326e-06	0.00361332	4.56869e-07	0.00136323	1.51111e-07	0.000450895
7110	4.76693e-07	0.000853882	1.58501e-07	0.000283918	4.51871e-06	0.0137813	1.498e-06	0.00456863	4.13168e-06	0.0128746	1.34815e-06	0.00420094	5.30246e-06	0.0164752	1.76197e-06	0.00547458	3.38882e-06	0.0108175	1.13551e-06	0.00362467	4.30584e-07	0.00136767	1.42417e-07	0.000452362
7120	4.70771e-07	0.0008586	1.56532e-07	0.000285486	4.50459e-06	0.0138264	1.49332e-06	0.00458358	4.13749e-06	0.012916	1.35005e-06	0.00421444	5.29514e-06	0.0165282	1.75953e-06	0.00549218	3.38707e-06	0.0108514	1.13493e-06	0.00363603	4.3359e-07	0.001372	1.43411e-07	0.000453793
7130	4.89405e-07	0.000863384	1.62728e-07	0.000287077	4.51587e-06	0.0138715	1.49706e-06	0.00459854	4.12307e-06	0.0129573	1.34534e-06	0.00422792	5.29227e-06	0.0165811	1.75858e-06	0.00550977	3.38957e-06	0.0108852	1.13576e-06	0.00364738	4.40468e-07	0.00137637	1.45686e-07	0.000455239
7140	4.94368e-07	0.000868322	1.64378e-07	0.000288719	4.50646e-06	0.0139166	1.49394e-06	0.00461349	4.12206e-06	0.0129985	1.34501e-06	0.00424137	5.29573e-06	0.016634	1.75973e-06	0.00552736	3.38559e-06	0.0109191	1.13443e-06	0.00365873	4.60446e-07	0.00138088	1.52294e-07	0.00045673
7150	4.87304e-07	0.000873228	1.6203e-07	0.00029035	4.50138e-06	0.0139616	1.49225e-06	0.00462842	4.13032e-06	0.0130398	1.34771e-06	0.00425483	5.30743e-06	0.0166871	1.76362e-06	0.00554498	3.38243e-06	0.0109529	1.13337e-06	0.00367007	4.57323e-07	0.00138547	1.51261e-07	0.00045825
7160	4.92499e-07	0.000878114	1.63757e-07	0.000291975	4.50102e-06	0.0140066	1.49213e-06	0.00464334	4.14524e-06	0.0130811	1.35258e-06	0.00426833	5.30345e-06	0.0167401	1.7623e-06	0.00556261	3.37833e-06	0.0109868	1.132e-06	0.00368139	4.64084e-07	0.00139006	1.53497e-07	0.000459768
7170	4.89028e-07	0.00088303	1.62603e-07	0.000293609	4.51712e-06	0.0140517	1.49747e-06	0.00465829	4.15665e-06	0.0131227	1.3563e-06	0.00428188	5.303e-06	0.0167932	1.76214e-06	0.00558024	3.38899e-06	0.0110206	1.13557e-06	0.00369273	4.68947e-07	0.00139475	1.55106e-07	0.000461317
7180	4.98515e-07	0.000887964	1.65757e-07	0.00029525	4.52369e-06	0.0140969	1.49965e-06	0.00467327	4.15861e-06	0.0131642	1.35694e-06	0.00429544	5.28864e-06	0.0168461	1.75737e-06	0.00559783	3.39534e-06	0.0110545	1.13769e-06	0.0037041	4.62938e-07	0.00139941	1.53119e-07	0.00046286
7190	4.90743e-07	0.000892913	1.63173e-07	0.000296895	4.54277e-06	0.0141423	1.50597e-06	0.00468831	4.15615e-06	0.0132058	1.35614e-06	0.00430901	5.27932e-06	0.016899	1.75428e-06	0.00561539	3.38313e-06	0.0110884	1.13361e-06	0.00371546	4.5786e-07	0.001404	1.51439e-07	0.000464379
7200	4.86931e-07	0.000897798	1.61906e-07	0.00029852	4.54491e-06	0.0141877	1.50668e-06	0.00470337	4.14586e-06	0.0132473	1.35278e-06	0.00432256	5.27823e-06	0.0169517	1.75391e-06	0.00563293	3.37626e-06	0.0111222	1.1313e-06	0.00372678	4.44049e-07	0.00140853	1.46871e-07	0.000465878
7210	4.7015e-07	0.000902557	1.56326e-07	0.000300102	4.54439e-06	0.0142332	1.50651e-06	0.00471844	4.13835e-06	0.0132888	1.35033e-06	0.00433607	5.28205e-06	0.0170046	1.75518e-06	0.00565048	3.37636e-06	0.0111559	1.13134e-06	0.00373809	4.45911e-07	0.00141296	1.47487e-07	0.000467342
7220	4.60741e-07	0.000907215	1.53197e-07	0.000301651	4.53917e-06	0.0142786	1.50478e-06	0.00473349	4.14776e-06	0.0133302	1.3534e-06	0.00434959	5.29039e-06	0.0170574	1.75795e-06	0.00566805	3.38703e-06	0.0111898	1.13491e-06	0.00374942	4.38146e-07	0.00141737	1.44918e-07	0.0004688
7230	4.53787e-07	0.000911785	1.50885e-07	0.00030317	4.53367e-06	0.0143239	1.50296e-06	0.00474853	4.15929e-06	0.0133717	1.35716e-06	0.00436314	5.29701e-06	0.0171104	1.76015e-06	0.00568564	3.38876e-06	0.0112236	1.13549e-06	0.00376077	4.56013e-07	0.00142187	1.50828e-07	0.000470289
7240	4.51882e-07	0.000916299	1.50252e-07	0.000304671	4.51724e-06	0.0143692	1.49751e-06	0.00476354	4.13773e-06	0.0134132	1.35013e-06	0.00437667	5.2977e-06	0.0171634	1.76039e-06	0.00570325	3.39419e-06	0.0112575	1.13731e-06	0.00377213	4.5965e-07	0.00142647	1.52031e-07	0.000471809
7250	4.59139e-07	0.000920858	1.52665e-07	0.000306187	4.515e-06	0.0144144	1.49677e-06	0.0047785	4.14005e-06	0.0134546	1.35088e-06	0.00439018	5.30255e-06	0.0172163	1.76199e-06	0.00572086	3.38225e-06	0.0112914	1.13331e-06	0.00378348	4.45434e-07	0.00143099	1.47329e-07	0.000473304
7260	4.63773e-07	0.000925478	1.54205e-07	0.000307723	4.51817e-06	0.0144595	1.49782e-06	0.00479348	4.14104e-06	0.013496	1.35121e-06	0.00440369	5.31145e-06	0.0172694	1.76495e-06	0.0057385	3.39162e-06	0.0113253	1.13645e-06	0.00379482	4.35629e-07	0.00143539	1.44086e-07	0.000474761
7270	4.60105e-07	0.000930094	1.52986e-07	0.000309258	4.51095e-06	0.0145047	1.49542e-06	0.00480844	4.15276e-06	0.0135375	1.35503e-06	0.00441722	5.3092e-06	0.0173225	1.76421e-06	0.00575614	3.39002e-06	0.0113592	1.13591e-06	0.00380619	4.37781e-07	0.00143975	1.44798e-07	0.000476204
7280	4.64216e-07	0.000934717	1.54353e-07	0.000310795	4.51357e-06	0.0145498	1.49629e-06	0.0048234	4.1521e-06	0.013579	1.35482e-06	0.00443077	5.30978e-06	0.0173756	1.7644e-06	0.00577378	3.40897e-06	0.0113932	1.14226e-06	0.00381758	4.35074e-07	0.00144412	1.43902e-07	0.000477647
7290	4.67702e-07	0.000939367	1.55512e-07	0.000312341	4.52275e-06	0.014595	1.49934e-06	0.00483838	4.1469e-06	0.0136205	1.35312e-06	0.00444431	5.31018e-06	0.0174287	1.76453e-06	0.00579143	3.40968e-06	0.0114273	1.1425e-06	0.00382902	4.31011e-07	0.00144845	1.42558e-07	0.00047908
7300	4.64746e-07	0.00094403	1.54529e-07	0.000313892	4.52278e-06	0.0146402	1.49935e-06	0.00485337	4.13655e-06	0.0136619	1.34974e-06	0.00445783	5.30348e-06	0.0174818	1.76231e-06	0.00580906	3.38412e-06	0.0114613	1.13394e-06	0.0038404	4.27712e-07	0.00145273	1.41467e-07	0.000480495
7310	4.58104e-07	0.000948644	1.52321e-07	0.000315426	4.52376e-06	0.0146854	1.49967e-06	0.00486836	4.13844e-06	0.0137033	1.35036e-06	0.00447133	5.31537e-06	0.0175349	1.76625e-06	0.0058267	3.37046e-06	0.0114951	1.12936e-06	0.00385171	4.36932e-07	0.00145706	1.44517e-07	0.000481929
7320	4.52672e-07	0.00095321	1.50515e-07	0.000316944	4.51765e-06	0.0147306	1.49765e-06	0.00488336	4.13322e-06	0.0137446	1.34865e-06	0.00448482	5.32283e-06	0.0175881	1.76873e-06	0.00584438	3.37321e-06	0.0115288	1.13028e-06	0.00386301	4.39862e-07	0.00146144	1.45486e-07	0.000483378
7330	4.79029e-07	0.000957862	1.59278e-07	0.000318491	4.52248e-06	0.0147758	1.49925e-06	0.00489834	4.12328e-06	0.0137859	1.34541e-06	0.00449829	5.33746e-06	0.0176414	1.7736e-06	0.00586209	3.38165e-06	0.0115625	1.13311e-06	0.00387433	4.38765e-07	0.00146581	1.45123e-07	0.000484823
7340	4.7417e-07	0.00096267	1.57662e-07	0.00032009	4.54352e-06	0.0148212	1.50622e-06	0.00491337	4.13745e-06	0.0138272	1.35004e-06	0.00451176	5.34939e-06	0.0176948	1.77756e-06	0.00587985	3.39356e-06	0.0115964	1.1371e-06	0.00388568	4.34623e-07	0.00147015	1.43753e-07	0.000486259
7350	4.60953e-07	0.000967341	1.53268e-07	0.000321643	4.54685e-06	0.0148666	1.50733e-06	0.00492844	4.13767e-06	0.0138686	1.35011e-06	0.00452527	5.32331e-06	0.0177482	1.76889e-06	0.00589759	3.3855e-06	0.0116303	1.1344e-06	0.00389704	4.35554e-07	0.0014745	1.44061e-07	0.000487696
7360	4.53548e-07	0.000971893	1.50806e-07	0.000323157	4.53575e-06	0.014912	1.50365e-06	0.00494349	4.14885e-06	0.01391	1.35375e-06	0.00453879	5.33691e-06	0.0178015	1.77341e-06	0.0059153	3.39523e-06	0.0116642	1.13766e-06	0.0039084	4.32102e-07	0.00147885	1.42919e-07	0.000489134
7370	4.56943e-07	0.000976449	1.51935e-07	0.000324671	4.54853e-06	0.0149575	1.50788e-06	0.00495855	4.14707e-06	0.0139515	1.35317e-06	0.00455233	5.34162e-06	0.0178549	1.77498e-06	0.00593304	3.40054e-06	0.0116982	1.13944e-06	0.00391979	4.35371e-07	0.00148319	1.44001e-07	0.000490572
7380	4.6356e-07	0.000981052	1.54135e-07	0.000326202	4.55464e-06	0.015003	1.50991e-06	0.00497364	4.16575e-06	0.013993	1.35927e-06	0.00456588	5.33533e-06	0.0179083	1.77289e-06	0.00595079	3.39541e-06	0.0117322	1.13772e-06	0.00393118	4.31475e-07	0.00148752	1.42712e-07	0.000492002
7390	4.59288e-07	0.000985684	1.52714e-07	0.000327742	4.56316e-06	0.0150486	1.51273e-06	0.00498875	4.16916e-06	0.0140347	1.36038e-06	0.00457948	5.34809e-06	0.0179617	1.77713e-06	0.00596854	3.3899e-06	0.0117661	1.13587e-06	0.00394255	4.4528e-07	0.0014919	1.47278e-07	0.000493452
7400	4.57711e-07	0.000990248	1.5219e-07	0.000329259	4.56123e-06	0.0150942	1.5121e-06	0.00500388	4.1706e-06	0.0140764	1.36085e-06	0.00459309	5.33872e-06	0.0180152	1.77401e-06	0.0059863	3.38084e-06	0.0118	1.13284e-06	0.00395389	4.42707e-07	0.00149636	1.46427e-07	0.000494925
7410	4.68276e-07	0.000994881	1.55703e-07	0.0003308	4.55878e-06	0.0151398	1.51128e-06	0.00501899	4.1758e-06	0.0141182	1.36255e-06	0.0046067	5.33183e-06	0.0180685	1.77173e-06	0.00600402	3.39253e-06	0.0118339	1.13675e-06	0.00396524	4.54153e-07	0.00150084	1.50213e-07	0.000496407
7420	4.74154e-07	0.00099959	1.57657e-07	0.000332366	4.57186e-06	0.0151854	1.51562e-06	0.00503413	4.17928e-06	0.0141599	1.36368e-06	0.00462034	5.35204e-06	0.0181219	1.77844e-06	0.00602177	3.40003e-06	0.0118678	1.13927e-06	0.00397661	4.47863e-07	0.00150536	1.48132e-07	0.000497903
7430	4.77425e-07	0.00100435	1.58745e-07	0.000333947	4.56199e-06	0.0152311	1.51234e-06	0.00504926	4.18414e-06	0.0142017	1.36527e-06	0.00463397	5.36494e-06	0.0181755	1.78273e-06	0.00603958	3.39695e-06	0.0119018	1.13824e-06	0.00398799	4.38232e-07	0.00150977	1.44947e-07	0.000499363
7440	4.71765e-07	0.0010091	1.56863e-07	0.000335527	4.5626e-06	0.0152767	1.51255e-06	0.00506438	4.18419e-06	0.0142436	1.36528e-06	0.00464763	5.36715e-06	0.0182292	1.78346e-06	0.00605741	3.40724e-06	0.0119358	1.14168e-06	0.00399939	4.35386e-07	0.00151413	1.44006e-07	0.000500803
7450	4.72581e-07	0.00101381	1.57134e-07	0.000337094	4.56313e-06	0.0153223	1.51272e-06	0.0050795	4.19391e-06	0.0142855	1.36846e-06	0.00466129	5.3687e-06	0.0182828	1.78398e-06	0.00607525	3.4022e-06	0.0119698	1.14e-06	0.0040108	4.44424e-07	0.00151852	1.46995e-07	0.000502257
7460	4.64338e-07	0.00101854	1.54393e-07	0.000338667	4.566e-06	0.015368	1.51368e-06	0.00509464	4.1883e-06	0.0143274	1.36663e-06	0.00467497	5.37021e-06	0.0183366	1.78448e-06	0.00609309	3.40272e-06	0.0120038	1.14017e-06	0.00402219	4.45898e-07	0.00152298	1.47482e-07	0.00050373
7470	4.73261e-07	0.00102318	1.5736e-07	0.000340208	4.57955e-06	0.0154137	1.51817e-06	0.0051098	4.18939e-06	0.0143693	1.36698e-06	0.00468864	5.37597e-06	0.0183903	1.78639e-06	0.00611096	3.40881e-06	0.0120379	1.14221e-06	0.00403361	4.57845e-07	0.00152752	1.51434e-07	0.000505231
7480	4.88371e-07	0.00102799	1.62384e-07	0.000341809	4.58894e-06	0.0154596	1.52128e-06	0.005125	4.20211e-06	0.0144112	1.37113e-06	0.00470233	5.38892e-06	0.0184441	1.79069e-06	0.00612884	3.41104e-06	0.012072	1.14296e-06	0.00404504	4.56003e-07	0.0015321	1.50825e-07	0.000506748
7490	4.82489e-07	0.00103285	1.60429e-07	0.000343425	4.5835e-06	0.0155054	1.51948e-06	0.0051402	4.18926e-06	0.0144532	1.36694e-06	0.00471603	5.38987e-06	0.018498	1.79101e-06	0.00614675	3.40626e-06	0.0121061	1.14135e-06	0.00405646	4.55867e-07	0.00153664	1.5078e-07	0.000508248
7500	4.84825e-07	0.00103768	1.61205e-07	0.00034503	4.58871e-06	0.0155513	1.5212e-06	0.0051554	4.1784e-06	0.014495	1.3634e-06	0.00472967	5.397e-06	0.018552	1.79338e-06	0.00616467	3.41204e-06	0.0121402	1.14329e-06	0.00406788	4.58026e-07	0.00154121	1.51494e-07	0.00050976
7510	4.95465e-07	0.00104259	1.64743e-07	0.000346665	4.58492e-06	0.0155971	1.51995e-06	0.00517061	4.18668e-06	0.0145368	1.3661e-06	0.00474332	5.40051e-06	0.018606	1.79455e-06	0.00618262	3.41553e-06	0.0121743	1.14446e-06	0.00407932	4.56275e-07	0.00154579	1.50915e-07	0.000511275
7520	4.85204e-07	0.00104752	1.61331e-07	0.000348304	4.59306e-06	0.015643	1.52264e-06	0.00518582	4.19563e-06	0.0145788	1.36902e-06	0.004757	5.40404e-06	0.01866	1.79572e-06	0.00620056	3.41938e-06	0.0122085	1.14575e-06	0.00409076	4.81031e-07	0.00155046	1.59103e-07	0.000512821
7530	4.78553e-07	0.00105233	1.5912e-07	0.000349901	4.59345e-06	0.015689	1.52278e-06	0.00520105	4.19988e-06	0.0146207	1.3704e-06	0.00477069	5.40155e-06	0.018714	1.79489e-06	0.00621852	3.43479e-06	0.0122427	1.15091e-06	0.00410224	4.88066e-07	0.00155533	1.6143e-07	0.000514431
7540	4.76852e-07	0.00105711	1.58554e-07	0.000351491	4.58873e-06	0.0157349	1.52121e-06	0.00521628	4.21077e-06	0.0146628	1.37396e-06	0.00478442	5.39395e-06	0.018768	1.79237e-06	0.00623645	3.43944e-06	0.0122771	1.15247e-06	0.00411377	4.69773e-07	0.00156012	1.55379e-07	0.000516015
7550	4.78161e-07	0.00106189	1.5899e-07	0.000353079	4.5892e-06	0.0157808	1.52136e-06	0.00523149	4.21153e-06	0.0147049	1.37421e-06	0.00479816	5.39222e-06	0.0188219	1.79179e-06	0.00625437	3.43305e-06	0.0123115	1.15033e-06	0.00412527	4.79101e-07	0.00156483	1.58464e-07	0.000517573
7560	4.74805e-07	0.00106666	1.57874e-07	0.000354667	4.58965e-06	0.0158267	1.52151e-06	0.0052467	4.21463e-06	0.014747	1.37522e-06	0.00481191	5.39689e-06	0.0188759	1.79334e-06	0.0062723	3.42425e-06	0.0123458	1.14738e-06	0.00413676	4.76891e-07	0.00156963	1.57733e-07	0.000519161
7570	4.78765e-07	0.00107143	1.5919e-07	0.000356251	4.61982e-06	0.0158727	1.53152e-06	0.00526196	4.21594e-06	0.0147892	1.37564e-06	0.00482566	5.39619e-06	0.0189298	1.79311e-06	0.00629024	3.42985e-06	0.01238	1.14926e-06	0.00414824	4.70793e-07	0.00157438	1.55716e-07	0.000520731
7580	4.80221e-07	0.00107621	1.59675e-07	0.000357843	4.62104e-06	0.0159189	1.53192e-06	0.00527729	4.21497e-06	0.0148314	1.37533e-06	0.00483942	5.39483e-06	0.0189838	1.79266e-06	0.00630816	3.42729e-06	0.0124143	1.1484e-06	0.00415973	4.72808e-07	0.00157908	1.56383e-07	0.000522287
7590	4.80427e-07	0.00108102	1.59743e-07	0.000359442	4.60562e-06	0.015965	1.52681e-06	0.00529257	4.21397e-06	0.0148735	1.375e-06	0.00485317	5.40745e-06	0.0190378	1.79685e-06	0.00632611	3.42568e-06	0.0124486	1.14786e-06	0.00417122	4.54552e-07	0.00158372	1.50345e-07	0.000523821
7600	4.85952e-07	0.00108585	1.6158e-07	0.000361048	4.60988e-06	0.0160111	1.52822e-06	0.00530784	4.21781e-06	0.0149157	1.37625e-06	0.00486692	5.42965e-06	0.019092	1.80423e-06	0.00634411	3.43069e-06	0.0124829	1.14954e-06	0.0041827	4.53411e-07	0.00158823	1.49967e-07	0.000525312
7610	4.69864e-07	0.00109062	1.56231e-07	0.000362634	4.6199e-06	0.0160573	1.53154e-06	0.00532314	4.21445e-06	0.0149578	1.37516e-06	0.00488069	5.43039e-06	0.0191463	1.80448e-06	0.00636215	3.41886e-06	0.0125171	1.14558e-06	0.00419418	4.49673e-07	0.00159276	1.48731e-07	0.000526809
7620	4.64788e-07	0.00109528	1.54543e-07	0.000364183	4.62252e-06	0.0161035	1.53241e-06	0.00533846	4.21721e-06	0.015	1.37606e-06	0.00489444	5.43349e-06	0.0192006	1.80551e-06	0.00638021	3.42437e-06	0.0125513	1.14742e-06	0.00420564	4.59965e-07	0.00159731	1.52135e-07	0.000528314
7630	4.60472e-07	0.00109993	1.53108e-07	0.000365729	4.61938e-06	0.0161496	1.53137e-06	0.00535377	4.21975e-06	0.0150422	1.37689e-06	0.0049082	5.43326e-06	0.0192549	1.80543e-06	0.00639826	3.43276e-06	0.0125856	1.15024e-06	0.00421713	4.67396e-07	0.00160194	1.54593e-07	0.000529846
7640	4.77062e-07	0.0011046	1.58624e-07	0.000367281	4.60912e-06	0.0161958	1.52797e-06	0.00536907	4.21851e-06	0.0150843	1.37648e-06	0.00492196	5.43578e-06	0.0193093	1.80627e-06	0.00641632	3.43276e-06	0.0126199	1.15023e-06	0.00422863	4.84783e-07	0.00160674	1.60344e-07	0.000531434
7650	4.9342e-07	0.00110947	1.64063e-07	0.000368902	4.60889e-06	0.0162419	1.52789e-06	0.00538435	4.21997e-06	0.0151265	1.37696e-06	0.00493573	5.44143e-06	0.0193637	1.80815e-06	0.00643439	3.44615e-06	0.0126543	1.15472e-06	0.00424016	4.83583e-07	0.00161158	1.59947e-07	0.000533036
7660	4.89691e-07	0.00111439	1.62823e-07	0.000370535	4.60227e-06	0.016288	1.5257e-06	0.00539962	4.24013e-06	0.0151688	1.38354e-06	0.00494953	5.44591e-06	0.0194181	1.80963e-06	0.00645248	3.4515e-06	0.0126888	1.15652e-06	0.00425172	4.66442e-07	0.00161634	1.54277e-07	0.000534611
7670	4.90681e-07	0.00111929	1.63152e-07	0.000372165	4.61412e-06	0.016334	1.52963e-06	0.00541489	4.24813e-06	0.0152113	1.38615e-06	0.00496339	5.45258e-06	0.0194726	1.81185e-06	0.00647058	3.46026e-06	0.0127234	1.15945e-06	0.00426331	4.55479e-07	0.00162095	1.50651e-07	0.000536134
7680	4.74864e-07	0.00112412	1.57893e-07	0.000373771	4.60163e-06	0.0163801	1.52549e-06	0.00543018	4.23071e-06	0.0152537	1.38046e-06	0.00497722	5.44286e-06	0.019527	1.80862e-06	0.00648868	3.44095e-06	0.0127579	1.15298e-06	0.00427487	4.56912e-07	0.00162551	1.51125e-07	0.000537642
7690	4.88397e-07	0.00112894	1.62393e-07	0.000375374	4.6258e-06	0.0164263	1.5335e-06	0.00544547	4.2239e-06	0.0152959	1.37824e-06	0.00499101	5.44415e-06	0.0195815	1.80905e-06	0.00650678	3.44263e-06	0.0127923	1.15354e-06	0.0042864	4.62586e-07	0.00163012	1.53002e-07	0.000539167
7700	4.89579e-07	0.00113383	1.62786e-07	0.000377	4.64281e-06	0.0164726	1.53914e-06	0.00546083	4.23131e-06	0.0153382	1.38066e-06	0.00500481	5.42176e-06	0.0196358	1.80161e-06	0.00652483	3.44841e-06	0.0128268	1.15548e-06	0.00429794	4.67143e-07	0.00163475	1.54509e-07	0.000540699
7710	4.86774e-07	0.00113871	1.61853e-07	0.000378625	4.6577e-06	0.0165191	1.54407e-06	0.00547625	4.23612e-06	0.0153806	1.38223e-06	0.00501863	5.43353e-06	0.0196901	1.80552e-06	0.00654287	3.46339e-06	0.0128613	1.1605e-06	0.00430952	4.71495e-07	0.00163946	1.55949e-07	0.000542258
7720	4.90627e-07	0.0011436	1.63134e-07	0.000380251	4.66967e-06	0.0165657	1.54804e-06	0.00549171	4.24451e-06	0.015423	1.38497e-06	0.00503246	5.44013e-06	0.0197445	1.80771e-06	0.00656094	3.44908e-06	0.0128959	1.1557e-06	0.00432111	4.81319e-07	0.00164422	1.59198e-07	0.000543832
7730	4.93939e-07	0.00114852	1.64236e-07	0.000381887	4.67794e-06	0.0166125	1.55078e-06	0.00550721	4.2462e-06	0.0154655	1.38552e-06	0.00504632	5.45617e-06	0.0197989	1.81304e-06	0.00657903	3.43631e-06	0.0129303	1.15142e-06	0.00433264	4.71734e-07	0.00164896	1.56028e-07	0.0005454
7740	4.99324e-07	0.0011535	1.66026e-07	0.000383541	4.67625e-06	0.0166593	1.55022e-06	0.00552272	4.24314e-06	0.0155079	1.38452e-06	0.00506017	5.46421e-06	0.0198536	1.81572e-06	0.00659718	3.44543e-06	0.0129648	1.15448e-06	0.00434418	4.6965e-07	0.00165366	1.55338e-07	0.000546953
7750	4.89112e-07	0.00115842	1.62631e-07	0.000385175	4.68308e-06	0.0167061	1.55249e-06	0.00553823	4.23377e-06	0.0155503	1.38146e-06	0.005074	5.46291e-06	0.0199082	1.81528e-06	0.00661534	3.46025e-06	0.0129993	1.15945e-06	0.00435574	4.68878e-07	0.00165835	1.55083e-07	0.000548504
7760	4.92775e-07	0.0011633	1.63849e-07	0.0003868	4.68779e-06	0.0167529	1.55405e-06	0.00555376	4.22855e-06	0.0155926	1.37976e-06	0.00508781	5.4569e-06	0.0199628	1.81329e-06	0.00663348	3.45969e-06	0.0130339	1.15926e-06	0.00436733	4.72908e-07	0.00166307	1.56416e-07	0.000550068
7770	4.94894e-07	0.00116825	1.64553e-07	0.000388446	4.68868e-06	0.0167998	1.55435e-06	0.00556931	4.22918e-06	0.0156349	1.37996e-06	0.00510161	5.4573e-06	0.0200174	1.81342e-06	0.00665162	3.46491e-06	0.0130685	1.16101e-06	0.00437893	4.57495e-07	0.00166772	1.51318e-07	0.000551606
7780	4.9953e-07	0.00117324	1.66095e-07	0.000390106	4.67687e-06	0.0168466	1.55043e-06	0.00558483	4.22695e-06	0.0156772	1.37924e-06	0.0051154	5.45809e-06	0.0200719	1.81368e-06	0.00666974	3.46569e-06	0.0131031	1.16127e-06	0.00439055	4.54629e-07	0.0016723	1.5037e-07	0.00055312
7790	5.03824e-07	0.00117826	1.67523e-07	0.000391774	4.68169e-06	0.0168934	1.55203e-06	0.00560034	4.23486e-06	0.0157195	1.38182e-06	0.00512921	5.48172e-06	0.0201266	1.82153e-06	0.00668792	3.46251e-06	0.0131378	1.1602e-06	0.00440215	4.5621e-07	0.00167684	1.50893e-07	0.00055462
7800	5.04805e-07	0.0011833	1.67849e-07	0.000393449	4.68735e-06	0.0169403	1.5539e-06	0.00561587	4.23943e-06	0.0157619	1.38331e-06	0.00514304	5.48337e-06	0.0201814	1.82208e-06	0.00670613	3.45341e-06	0.0131724	1.15715e-06	0.00441374	4.59975e-07	0.00168142	1.52138e-07	0.000556135
7810	4.93291e-07	0.00118834	1.6402e-07	0.000395127	4.69395e-06	0.0169872	1.55609e-06	0.00563143	4.26668e-06	0.0158044	1.3922e-06	0.00515691	5.47552e-06	0.0202362	1.81947e-06	0.00672434	3.4521e-06	0.0132069	1.15671e-06	0.00442532	4.52491e-07	0.00168597	1.49663e-07	0.000557642
7820	5.12902e-07	0.00119336	1.70541e-07	0.000396794	4.688e-06	0.0170341	1.55412e-06	0.00564698	4.25735e-06	0.015847	1.38916e-06	0.00517082	5.4895e-06	0.0202911	1.82412e-06	0.00674256	3.452e-06	0.0132415	1.15668e-06	0.00443689	4.44852e-07	0.00169048	1.47136e-07	0.000559133
7830	5.05172e-07	0.00119846	1.67971e-07	0.000398492	4.67941e-06	0.017081	1.55127e-06	0.00566251	4.2421e-06	0.0158895	1.38418e-06	0.00518468	5.48901e-06	0.020346	1.82396e-06	0.0067608	3.44993e-06	0.0132759	1.15599e-06	0.00444845	4.36381e-07	0.00169486	1.44335e-07	0.000560582
7840	5.07095e-07	0.00120351	1.6861e-07	0.00040017	4.67106e-06	0.0171277	1.5485e-06	0.00567801	4.24588e-06	0.0159319	1.38542e-06	0.00519853	5.48508e-06	0.0204008	1.82265e-06	0.00677903	3.43721e-06	0.0133104	1.15173e-06	0.00445999	4.38352e-07	0.00169922	1.44987e-07	0.000562023
7850	5.18307e-07	0.00120866	1.72338e-07	0.000401881	4.69205e-06	0.0171745	1.55546e-06	0.00569353	4.25557e-06	0.0159744	1.38858e-06	0.0052124	5.48315e-06	0.0204557	1.82201e-06	0.00679726	3.43994e-06	0.0133448	1.15264e-06	0.0044715	4.55039e-07	0.00170369	1.50506e-07	0.000563501
7860	5.31987e-07	0.00121391	1.76887e-07	0.000403627	4.70154e-06	0.0172215	1.55861e-06	0.00570911	4.26706e-06	0.016017	1.39233e-06	0.0052263	5.48082e-06	0.0205105	1.82123e-06	0.00681547	3.454e-06	0.0133792	1.15735e-06	0.00448306	4.57728e-07	0.00170826	1.51395e-07	0.000565014
7870	5.23561e-07	0.0012192	1.74085e-07	0.000405386	4.69846e-06	0.0172685	1.55759e-06	0.00572469	4.27449e-06	0.0160598	1.39475e-06	0.00524024	5.48374e-06	0.0205653	1.82221e-06	0.0068337	3.45427e-06	0.0134138	1.15744e-06	0.00449463	4.63525e-07	0.00171287	1.53313e-07	0.000566537
7880	5.08148e-07	0.00122436	1.6896e-07	0.000407103	4.6911e-06	0.0173155	1.55515e-06	0.00574025	4.27666e-06	0.0161025	1.39546e-06	0.00525419	5.49461e-06	0.0206202	1.82582e-06	0.00685193	3.45351e-06	0.0134483	1.15719e-06	0.00450621	4.72937e-07	0.00171755	1.56425e-07	0.000568086
7890	4.91897e-07	0.00122937	1.63557e-07	0.000408767	4.68928e-06	0.0173624	1.55454e-06	0.00575579	4.27134e-06	0.0161453	1.39372e-06	0.00526814	5.49372e-06	0.0206752	1.82552e-06	0.00687019	3.46893e-06	0.0134829	1.16235e-06	0.0045178	4.82473e-07	0.00172233	1.5958e-07	0.000569668
7900	4.85466e-07	0.00123427	1.61418e-07	0.000410396	4.69448e-06	0.0174093	1.55627e-06	0.00577135	4.27172e-06	0.016188	1.39385e-06	0.00528207	5.49639e-06	0.0207301	1.82641e-06	0.00688845	3.47874e-06	0.0135177	1.16564e-06	0.00452944	4.82615e-07	0.00172715	1.59627e-07	0.000571261
7910	4.76339e-07	0.00123906	1.58384e-07	0.00041199	4.70244e-06	0.0174563	1.5589e-06	0.00578693	4.28566e-06	0.0162307	1.39839e-06	0.00529603	5.50986e-06	0.0207851	1.83088e-06	0.00690674	3.47908e-06	0.0135525	1.16575e-06	0.0045411	4.79328e-07	0.00173197	1.5854e-07	0.000572855
7920	4.75535e-07	0.00124381	1.58116e-07	0.000413568	4.72452e-06	0.0175034	1.56623e-06	0.00580255	4.29312e-06	0.0162736	1.40083e-06	0.00531002	5.52805e-06	0.0208403	1.83693e-06	0.00692508	3.48293e-06	0.0135873	1.16704e-06	0.00455277	4.73588e-07	0.00173674	1.56641e-07	0.000574433
7930	4.75635e-07	0.00124857	1.58149e-07	0.000415152	4.73658e-06	0.0175507	1.57022e-06	0.00581824	4.29731e-06	0.0163166	1.4022e-06	0.00532404	5.52466e-06	0.0208956	1.8358e-06	0.00694345	3.48927e-06	0.0136221	1.16917e-06	0.00456445	4.56402e-07	0.0017414	1.50956e-07	0.000575974
7940	4.69137e-07	0.0012533	1.55989e-07	0.000416725	4.73686e-06	0.0175981	1.57032e-06	0.00583394	4.30213e-06	0.0163596	1.40377e-06	0.00533807	5.51909e-06	0.0209508	1.83395e-06	0.00696179	3.49981e-06	0.0136571	1.1727e-06	0.00457616	4.57291e-07	0.00174595	1.51251e-07	0.000577481
7950	4.63107e-07	0.00125797	1.53984e-07	0.000418278	4.73511e-06	0.0176454	1.56974e-06	0.00584964	4.30469e-06	0.0164026	1.4046e-06	0.00535212	5.53268e-06	0.021006	1.83847e-06	0.00698014	3.52014e-06	0.0136922	1.17951e-06	0.00458791	4.54418e-07	0.00175051	1.503e-07	0.000578987
7960	4.71753e-07	0.00126264	1.56859e-07	0.000419829	4.74741e-06	0.0176928	1.57382e-06	0.00586535	4.2948e-06	0.0164456	1.40138e-06	0.00536615	5.5287e-06	0.0210613	1.83714e-06	0.00699852	3.53467e-06	0.0137274	1.18438e-06	0.00459973	4.52065e-07	0.00175504	1.49522e-07	0.000580484
7970	4.69968e-07	0.00126735	1.56265e-07	0.000421396	4.75718e-06	0.0177404	1.57705e-06	0.00588112	4.2976e-06	0.0164886	1.40229e-06	0.00538016	5.53378e-06	0.0211167	1.83883e-06	0.00701691	3.53078e-06	0.0137628	1.18308e-06	0.00461157	4.61715e-07	0.00175959	1.52714e-07	0.000581992
7980	4.89284e-07	0.00127213	1.62688e-07	0.000422987	4.74988e-06	0.0177879	1.57463e-06	0.00589687	4.30058e-06	0.0165316	1.40326e-06	0.00539419	5.52299e-06	0.021172	1.83525e-06	0.00703528	3.50658e-06	0.013798	1.17497e-06	0.00462336	4.55233e-07	0.00176421	1.5057e-07	0.000583519
7990	4.92648e-07	0.00127706	1.63806e-07	0.000424624	4.75025e-06	0.0178354	1.57476e-06	0.00591262	4.29169e-06	0.0165746	1.40036e-06	0.00540822	5.52258e-06	0.0212272	1.83511e-06	0.00705363	3.49814e-06	0.013833	1.17214e-06	0.00463509	4.30673e-07	0.00176862	1.42447e-07	0.000584976
8000	4.89181e-07	0.00128199	1.62654e-07	0.000426265	4.75731e-06	0.017883	1.57709e-06	0.00592839	4.30944e-06	0.0166175	1.40616e-06	0.00542224	5.50842e-06	0.0212823	1.83041e-06	0.00707195	3.50892e-06	0.013868	1.17576e-06	0.00464683	4.24795e-07	0.00177294	1.40502e-07	0.000586406
8010	4.94975e-07	0.0012869	1.6458e-07	0.000427896	4.77349e-06	0.0179307	1.58246e-06	0.00594419	4.30961e-06	0.0166606	1.40621e-06	0.00543629	5.50886e-06	0.0213374	1.83055e-06	0.00709026	3.49124e-06	0.013903	1.16983e-06	0.00465855	4.3693e-07	0.00177726	1.44516e-07	0.000587834
8020	4.85906e-07	0.00129181	1.61565e-07	0.000429531	4.77315e-06	0.0179784	1.58235e-06	0.00596001	4.33424e-06	0.0167038	1.41425e-06	0.00545039	5.51897e-06	0.0213925	1.83391e-06	0.00710858	3.50344e-06	0.0139379	1.17392e-06	0.00467027	4.60538e-07	0.00178175	1.52324e-07	0.000589321
8030	4.81284e-07	0.00129663	1.60028e-07	0.000431132	4.76077e-06	0.018026	1.57824e-06	0.00597581	4.34362e-06	0.0167472	1.41731e-06	0.00546455	5.52527e-06	0.0214478	1.836e-06	0.00712693	3.51289e-06	0.013973	1.17709e-06	0.00468202	4.71179e-07	0.00178641	1.55844e-07	0.00059086
8040	4.84993e-07	0.00130147	1.61261e-07	0.000432741	4.76415e-06	0.0180736	1.57936e-06	0.00599159	4.33546e-06	0.0167906	1.41464e-06	0.0054787	5.53754e-06	0.0215031	1.84008e-06	0.0071453	3.50471e-06	0.0140081	1.17434e-06	0.00469378	4.54133e-07	0.00179103	1.50206e-07	0.000592391
8050	4.83684e-07	0.0013063	1.60826e-07	0.000434347	4.76523e-06	0.0181213	1.57972e-06	0.00600739	4.32671e-06	0.0168339	1.41179e-06	0.00549283	5.54745e-06	0.0215585	1.84337e-06	0.00716372	3.5064e-06	0.0140432	1.17491e-06	0.00470553	4.6574e-07	0.00179564	1.54045e-07	0.000593914
8060	4.8569e-07	0.00131115	1.61493e-07	0.00043596	4.77004e-06	0.018169	1.58131e-06	0.0060232	4.33449e-06	0.0168772	1.41433e-06	0.00550696	5.54818e-06	0.021614	1.84362e-06	0.00718216	3.51129e-06	0.0140783	1.17655e-06	0.00471728	4.66314e-07	0.00180029	1.54235e-07	0.000595453
8070	5.0694e-07	0.00131615	1.68559e-07	0.000437624	4.78038e-06	0.0182167	1.58474e-06	0.00603902	4.34025e-06	0.0169205	1.41621e-06	0.00552111	5.56537e-06	0.0216696	1.84933e-06	0.00720062	3.50165e-06	0.0141133	1.17332e-06	0.00472904	4.81029e-07	0.00180501	1.59102e-07	0.000597014
8080	5.10564e-07	0.00132122	1.69764e-07	0.000439308	4.78834e-06	0.0182646	1.58738e-06	0.00605489	4.3533e-06	0.016964	1.42046e-06	0.00553529	5.55668e-06	0.0217252	1.84644e-06	0.0072191	3.50157e-06	0.0141484	1.17329e-06	0.00474077	4.90996e-07	0.00180989	1.62399e-07	0.000598626
8090	4.98544e-07	0.00132625	1.65767e-07	0.000440982	4.78737e-06	0.0183124	1.58706e-06	0.00607076	4.36485e-06	0.0170076	1.42423e-06	0.00554952	5.55399e-06	0.0217807	1.84555e-06	0.00723756	3.51089e-06	0.0141834	1.17641e-06	0.00475251	4.89597e-07	0.00181479	1.61936e-07	0.000600247
8100	4.9099e-07	0.00133122	1.63255e-07	0.000442635	4.79377e-06	0.0183604	1.58918e-06	0.00608664	4.37368e-06	0.0170513	1.42711e-06	0.00556378	5.56726e-06	0.0218363	1.84996e-06	0.00725604	3.51121e-06	0.0142185	1.17652e-06	0.00476429	4.89473e-07	0.00181966	1.61895e-07	0.000601859
8110	4.99508e-07	0.00133617	1.66087e-07	0.000444279	4.79782e-06	0.0184083	1.59053e-06	0.00610253	4.36744e-06	0.017095	1.42508e-06	0.00557804	5.569e-06	0.021892	1.85053e-06	0.00727455	3.52102e-06	0.0142537	1.17981e-06	0.00477607	4.95641e-07	0.00182461	1.63935e-07	0.000603496
8120	5.0058e-07	0.00134118	1.66444e-07	0.000445945	4.80567e-06	0.0184563	1.59313e-06	0.00611845	4.36133e-06	0.0171387	1.42309e-06	0.00559229	5.55799e-06	0.0219477	1.84688e-06	0.00729304	3.51296e-06	0.0142889	1.17711e-06	0.00478786	4.85424e-07	0.00182952	1.60556e-07	0.000605122
8130	4.98101e-07	0.00134617	1.6562e-07	0.000447604	4.80979e-06	0.0185044	1.59449e-06	0.00613439	4.35429e-06	0.0171823	1.42079e-06	0.0056065	5.55396e-06	0.0220032	1.84554e-06	0.00731149	3.51508e-06	0.014324	1.17782e-06	0.00479963	4.68307e-07	0.00183431	1.54894e-07	0.000606706
8140	5.1655e-07	0.00135125	1.71754e-07	0.000449294	4.81102e-06	0.0185525	1.5949e-06	0.00615034	4.37168e-06	0.0172259	1.42646e-06	0.00562073	5.56891e-06	0.0220588	1.8505e-06	0.00732997	3.51563e-06	0.0143591	1.178e-06	0.0048114	4.76458e-07	0.00183902	1.5759e-07	0.000608264
8150	5.09252e-07	0.00135638	1.69327e-07	0.000451	4.80153e-06	0.0186005	1.59176e-06	0.00616627	4.36353e-06	0.0172695	1.4238e-06	0.00563499	5.5529e-06	0.0221144	1.84519e-06	0.00734846	3.53055e-06	0.0143944	1.183e-06	0.0048232	4.79646e-07	0.00184381	1.58644e-07	0.000609847
8160	5.14553e-07	0.00136152	1.7109e-07	0.000452709	4.80572e-06	0.0186486	1.59314e-06	0.00618219	4.3491e-06	0.0173131	1.4191e-06	0.0056492	5.53709e-06	0.0221699	1.83993e-06	0.00736688	3.52996e-06	0.0144297	1.1828e-06	0.00483503	4.84386e-07	0.00184859	1.60212e-07	0.000611428
8170	5.0614e-07	0.00136661	1.68292e-07	0.000454402	4.81474e-06	0.0186967	1.59613e-06	0.00619814	4.34646e-06	0.0173566	1.41823e-06	0.00566339	5.54864e-06	0.0222253	1.84377e-06	0.0073853	3.53875e-06	0.014465	1.18575e-06	0.00484687	4.99259e-07	0.0018535	1.65132e-07	0.00061305
8180	5.30803e-07	0.00137184	1.76493e-07	0.000456138	4.82973e-06	0.0187449	1.6011e-06	0.00621412	4.35295e-06	0.0174001	1.42035e-06	0.00567758	5.54148e-06	0.0222808	1.84139e-06	0.00740373	3.53084e-06	0.0145004	1.1831e-06	0.00485872	5.10835e-07	0.00185856	1.68961e-07	0.000614727
8190	5.38559e-07	0.00137719	1.79072e-07	0.000457917	4.84398e-06	0.0187933	1.60583e-06	0.00623016	4.3494e-06	0.0174436	1.41919e-06	0.00569178	5.53491e-06	0.0223362	1.83921e-06	0.00742213	3.51255e-06	0.0145356	1.17697e-06	0.00487052	5.09075e-07	0.00186365	1.68378e-07	0.000616409
8200	5.43734e-07	0.00138257	1.80793e-07	0.000459709	4.83867e-06	0.0188417	1.60407e-06	0.00624621	4.35516e-06	0.0174871	1.42107e-06	0.00570599	5.54833e-06	0.0223916	1.84367e-06	0.00744054	3.50492e-06	0.0145707	1.17441e-06	0.00488228	5.14788e-07	0.0018688	1.70268e-07	0.000618111
8210	5.47128e-07	0.00138804	1.81921e-07	0.000461525	4.8252e-06	0.01889	1.5996e-06	0.00626223	4.35995e-06	0.0175307	1.42264e-06	0.00572021	5.55709e-06	0.0224471	1.84658e-06	0.00745899	3.50762e-06	0.0146057	1.17532e-06	0.00489402	5.16954e-07	0.00187393	1.70984e-07	0.000619809
8220	5.48843e-07	0.00139353	1.82491e-07	0.00046335	4.83674e-06	0.0189383	1.60343e-06	0.00627825	4.35582e-06	0.0175743	1.42129e-06	0.00573442	5.56787e-06	0.0225027	1.85016e-06	0.00747748	3.51973e-06	0.0146408	1.17938e-06	0.00490579	5.32716e-07	0.00187918	1.76198e-07	0.000621545
8230	5.49926e-07	0.00139901	1.82852e-07	0.000465173	4.83884e-06	0.0189867	1.60412e-06	0.00629428	4.37588e-06	0.0176179	1.42783e-06	0.00574867	5.56127e-06	0.0225584	1.84797e-06	0.00749597	3.52385e-06	0.0146761	1.18076e-06	0.00491759	5.32654e-07	0.00188451	1.76177e-07	0.000623308
8240	5.6461e-07	0.0014046	1.87734e-07	0.000467032	4.84413e-06	0.0190351	1.60588e-06	0.00631032	4.37435e-06	0.0176617	1.42733e-06	0.00576295	5.56895e-06	0.022614	1.85052e-06	0.00751446	3.52633e-06	0.0147113	1.18159e-06	0.0049294	5.19591e-07	0.00188976	1.71857e-07	0.000625044
8250	5.68138e-07	0.00141027	1.88907e-07	0.000468918	4.8482e-06	0.0190836	1.60723e-06	0.00632639	4.37114e-06	0.0177054	1.42629e-06	0.00577722	5.56926e-06	0.0226697	1.85062e-06	0.00753298	3.53431e-06	0.0147466	1.18426e-06	0.00494123	5.20228e-07	0.00189497	1.72067e-07	0.000626766
8260	5.69189e-07	0.00141596	1.89257e-07	0.00047081	4.84904e-06	0.019132	1.6075e-06	0.00634247	4.37614e-06	0.0177492	1.42792e-06	0.00579149	5.55903e-06	0.0227254	1.84722e-06	0.00755147	3.53719e-06	0.014782	1.18523e-06	0.00495308	5.22425e-07	0.00190016	1.72794e-07	0.000628486
8270	5.53957e-07	0.00142158	1.84192e-07	0.000472678	4.84845e-06	0.0191805	1.60731e-06	0.00635854	4.38481e-06	0.017793	1.43075e-06	0.00580578	5.55085e-06	0.0227809	1.8445e-06	0.00756992	3.53647e-06	0.0148173	1.18499e-06	0.00496493	5.18879e-07	0.00190538	1.71621e-07	0.000630212
8280	5.43191e-07	0.00142705	1.80612e-07	0.000474496	4.8558e-06	0.0192291	1.60975e-06	0.00637463	4.38752e-06	0.0178368	1.43163e-06	0.00582009	5.55286e-06	0.0228364	1.84517e-06	0.00758836	3.5152e-06	0.0148526	1.17786e-06	0.00497674	5.16539e-07	0.00191057	1.70847e-07	0.000631928
8290	5.5834e-07	0.00143253	1.85649e-07	0.000476319	4.85942e-06	0.0192776	1.61095e-06	0.00639073	4.38873e-06	0.0178807	1.43203e-06	0.00583441	5.56819e-06	0.022892	1.85027e-06	0.00760684	3.52337e-06	0.0148878	1.1806e-06	0.00498853	5.33052e-07	0.00191582	1.76309e-07	0.000633665
8300	5.53398e-07	0.00143811	1.84006e-07	0.000478173	4.86527e-06	0.0193262	1.61288e-06	0.00640685	4.40503e-06	0.0179247	1.43734e-06	0.00584876	5.57783e-06	0.0229477	1.85347e-06	0.00762535	3.5304e-06	0.0149231	1.18295e-06	0.00500035	5.41265e-07	0.00192118	1.79025e-07	0.000635435
8310	5.44682e-07	0.00144358	1.81108e-07	0.000479992	4.86934e-06	0.0193749	1.61424e-06	0.00642298	4.40714e-06	0.0179687	1.43803e-06	0.00586313	5.58389e-06	0.0230036	1.85548e-06	0.0076439	3.53155e-06	0.0149584	1.18334e-06	0.00501219	5.49319e-07	0.00192666	1.81689e-07	0.000637249
8320	5.55008e-07	0.00144907	1.84541e-07	0.00048182	4.85499e-06	0.0194236	1.60948e-06	0.0064391	4.41271e-06	0.0180128	1.43985e-06	0.00587752	5.57335e-06	0.0230593	1.85198e-06	0.00766243	3.52896e-06	0.0149937	1.18247e-06	0.00502402	5.37892e-07	0.0019321	1.7791e-07	0.000639049
8330	5.52207e-07	0.00145461	1.8361e-07	0.000483661	4.84901e-06	0.0194721	1.6075e-06	0.00645518	4.41081e-06	0.018057	1.43923e-06	0.00589192	5.57684e-06	0.0231151	1.85314e-06	0.00768096	3.5248e-06	0.0150289	1.18108e-06	0.00503583	5.34191e-07	0.00193745	1.76685e-07	0.000640817
8340	5.53914e-07	0.00146014	1.84177e-07	0.000485501	4.85874e-06	0.0195206	1.61072e-06	0.00647128	4.40953e-06	0.0181011	1.43881e-06	0.00590631	5.58759e-06	0.0231709	1.85671e-06	0.00769951	3.52079e-06	0.0150642	1.17973e-06	0.00504763	5.43277e-07	0.00194284	1.79691e-07	0.000642602
8350	5.58164e-07	0.0014657	1.85591e-07	0.000487348	4.85504e-06	0.0195692	1.6095e-06	0.00648738	4.39574e-06	0.0181451	1.43431e-06	0.00592068	5.58122e-06	0.0232268	1.85459e-06	0.00771807	3.5322e-06	0.0150994	1.18355e-06	0.00505945	5.3158e-07	0.00194823	1.75822e-07	0.000644383
8360	5.63221e-07	0.00147132	1.87272e-07	0.000489218	4.84475e-06	0.0196177	1.60608e-06	0.00650345	4.39405e-06	0.018189	1.43376e-06	0.00593501	5.57576e-06	0.0232825	1.85278e-06	0.0077366	3.52947e-06	0.0151348	1.18264e-06	0.00507129	5.14959e-07	0.00195348	1.70324e-07	0.000646122
8370	5.5092e-07	0.00147687	1.83182e-07	0.000491064	4.86931e-06	0.0196662	1.61423e-06	0.00651956	4.40588e-06	0.018233	1.43762e-06	0.00594937	5.58333e-06	0.0233383	1.8553e-06	0.00775514	3.52809e-06	0.01517	1.18218e-06	0.00508311	5.01688e-07	0.00195854	1.65935e-07	0.000647795
8380	5.55365e-07	0.00148243	1.8466e-07	0.000492912	4.87849e-06	0.019715	1.61727e-06	0.00653571	4.40726e-06	0.0182771	1.43807e-06	0.00596375	5.59682e-06	0.0233942	1.85978e-06	0.00777372	3.53598e-06	0.0152054	1.18482e-06	0.00509495	5.01972e-07	0.00196355	1.66029e-07	0.000649452
8390	5.56722e-07	0.00148798	1.85111e-07	0.000494757	4.8747e-06	0.0197638	1.61601e-06	0.00655188	4.41551e-06	0.0183212	1.44076e-06	0.00597814	5.60497e-06	0.0234502	1.86249e-06	0.00779233	3.53738e-06	0.0152407	1.18529e-06	0.0051068	4.9707e-07	0.00196855	1.64408e-07	0.000651106
8400	5.54185e-07	0.00149354	1.84268e-07	0.000496605	4.88006e-06	0.0198125	1.61779e-06	0.00656805	4.41664e-06	0.0183654	1.44113e-06	0.00599256	5.60564e-06	0.0235063	1.86271e-06	0.00781096	3.5241e-06	0.0152761	1.18084e-06	0.00511864	5.02778e-07	0.00197353	1.66296e-07	0.000652753
8410	5.67469e-07	0.00149914	1.88685e-07	0.000498468	4.88973e-06	0.0198614	1.62099e-06	0.00658424	4.42071e-06	0.0184096	1.44246e-06	0.00600697	5.61164e-06	0.0235624	1.86471e-06	0.00782959	3.50346e-06	0.0153112	1.17392e-06	0.00513041	5.29842e-07	0.00197868	1.75247e-07	0.000654455
8420	5.73586e-07	0.00150484	1.90718e-07	0.000500363	4.89354e-06	0.0199103	1.62226e-06	0.00660046	4.42773e-06	0.0184538	1.44475e-06	0.00602141	5.62153e-06	0.0236185	1.86799e-06	0.00784825	3.50982e-06	0.0153462	1.17606e-06	0.00514215	5.35431e-07	0.00198404	1.77096e-07	0.000656229
8430	5.74697e-07	0.0015106	1.91088e-07	0.000502278	4.88679e-06	0.0199592	1.62002e-06	0.00661666	4.43476e-06	0.0184981	1.44704e-06	0.00603586	5.62336e-06	0.0236747	1.8686e-06	0.00786692	3.52126e-06	0.0153814	1.17989e-06	0.00515393	5.18253e-07	0.00198934	1.71414e-07	0.000657981
8440	5.59465e-07	0.00151627	1.86023e-07	0.000504162	4.87931e-06	0.020008	1.61754e-06	0.00663285	4.42851e-06	0.0185424	1.44501e-06	0.00605032	5.6322e-06	0.023731	1.87154e-06	0.00788563	3.52829e-06	0.0154166	1.18224e-06	0.00516573	5.14023e-07	0.00199449	1.70015e-07	0.000659684
8450	5.41287e-07	0.00152177	1.79979e-07	0.000505991	4.86833e-06	0.0200567	1.6139e-06	0.00664901	4.42216e-06	0.0185866	1.44293e-06	0.00606475	5.61563e-06	0.0237872	1.86603e-06	0.00790432	3.52565e-06	0.0154519	1.18136e-06	0.00517755	5.19544e-07	0.00199967	1.71841e-07	0.000661398
8460	5.26607e-07	0.00152709	1.75098e-07	0.000507761	4.87603e-06	0.0201054	1.61645e-06	0.00666515	4.41992e-06	0.0186309	1.4422e-06	0.00607918	5.61455e-06	0.0238434	1.86567e-06	0.00792297	3.53635e-06	0.0154872	1.18494e-06	0.00518938	5.22893e-07	0.00200487	1.72949e-07	0.000663118
8470	5.43773e-07	0.00153244	1.80806e-07	0.00050954	4.88922e-06	0.0201543	1.62083e-06	0.00668134	4.41313e-06	0.018675	1.43999e-06	0.00609359	5.61878e-06	0.0238996	1.86708e-06	0.00794163	3.53357e-06	0.0155225	1.18401e-06	0.00520122	5.32234e-07	0.00201015	1.76038e-07	0.000664863
8480	5.37084e-07	0.00153785	1.78581e-07	0.000511338	4.89682e-06	0.0202032	1.62334e-06	0.00669756	4.40506e-06	0.0187191	1.43735e-06	0.00610798	5.62493e-06	0.0239558	1.86912e-06	0.00796031	3.54061e-06	0.0155579	1.18637e-06	0.00521308	5.46695e-07	0.00201554	1.80821e-07	0.000666646
8490	5.44263e-07	0.00154325	1.80969e-07	0.000513133	4.90464e-06	0.0202522	1.62594e-06	0.00671381	4.4022e-06	0.0187632	1.43642e-06	0.00612235	5.62027e-06	0.024012	1.86757e-06	0.007979	3.5416e-06	0.0155933	1.1867e-06	0.00522494	5.41439e-07	0.002021	1.79083e-07	0.000668454
8500	5.53752e-07	0.00154874	1.84124e-07	0.000514959	4.90724e-06	0.0203013	1.6268e-06	0.00673007	4.40716e-06	0.0188072	1.43804e-06	0.00613672	5.61772e-06	0.0240682	1.86672e-06	0.00799767	3.5403e-06	0.0156287	1.18627e-06	0.00523681	5.32955e-07	0.00202637	1.76277e-07	0.00067023
8510	5.52639e-07	0.00155427	1.83754e-07	0.000516799	4.9071e-06	0.0203504	1.62675e-06	0.00674635	4.40361e-06	0.0188512	1.43688e-06	0.00615109	5.61596e-06	0.0241243	1.86614e-06	0.00801633	3.535e-06	0.0156641	1.18449e-06	0.00524866	5.32783e-07	0.00203172	1.7622e-07	0.000671999
8520	5.43787e-07	0.00155974	1.8081e-07	0.000518618	4.89274e-06	0.0203993	1.62199e-06	0.00676258	4.42067e-06	0.0188954	1.44245e-06	0.00616549	5.60741e-06	0.0241804	1.8633e-06	0.00803496	3.53116e-06	0.0156994	1.1832e-06	0.00526049	5.20165e-07	0.002037	1.72046e-07	0.000673744
8530	5.39716e-07	0.00156515	1.79457e-07	0.000520416	4.89685e-06	0.0204483	1.62336e-06	0.00677881	4.43269e-06	0.0189397	1.44637e-06	0.00617994	5.61483e-06	0.0242365	1.86577e-06	0.0080536	3.53056e-06	0.0157347	1.18301e-06	0.00527232	5.17009e-07	0.00204216	1.71002e-07	0.000675452
8540	5.32953e-07	0.00157052	1.77208e-07	0.000522202	4.89747e-06	0.0204973	1.62356e-06	0.00679505	4.43119e-06	0.018984	1.44588e-06	0.0061944	5.62587e-06	0.0242927	1.86943e-06	0.00807228	3.52784e-06	0.01577	1.18209e-06	0.00528415	5.31195e-07	0.0020474	1.75695e-07	0.000677186
8550	5.37888e-07	0.00157587	1.78849e-07	0.000523979	4.89646e-06	0.0205462	1.62323e-06	0.00681128	4.42353e-06	0.0190283	1.44338e-06	0.00620885	5.62644e-06	0.024349	1.86962e-06	0.00809098	3.53206e-06	0.0158053	1.18351e-06	0.00529598	5.42791e-07	0.00205278	1.7953e-07	0.000678966
8560	5.37708e-07	0.00158125	1.78789e-07	0.000525767	4.89402e-06	0.0205952	1.62242e-06	0.00682751	4.41796e-06	0.0190725	1.44156e-06	0.00622327	5.61334e-06	0.0244052	1.86527e-06	0.00810965	3.52112e-06	0.0158406	1.17984e-06	0.00530779	5.32538e-07	0.00205817	1.76139e-07	0.000680747
8570	5.35944e-07	0.00158663	1.78202e-07	0.000527557	4.89647e-06	0.0206441	1.62323e-06	0.00684374	4.42633e-06	0.0191167	1.44429e-06	0.0062377	5.60992e-06	0.0244613	1.86413e-06	0.0081283	3.53408e-06	0.0158758	1.18419e-06	0.00531961	5.41223e-07	0.00206352	1.79011e-07	0.000682517
8580	5.36267e-07	0.00159195	1.7831e-07	0.000529328	4.89734e-06	0.0206931	1.62352e-06	0.00685996	4.43676e-06	0.019161	1.4477e-06	0.00625216	5.60329e-06	0.0245174	1.86193e-06	0.00814693	3.55254e-06	0.0159113	1.19037e-06	0.00533148	5.28953e-07	0.00206889	1.74953e-07	0.000684291
8590	5.29288e-07	0.0015973	1.75989e-07	0.000531106	4.90205e-06	0.0207421	1.62508e-06	0.0068762	4.43459e-06	0.0192054	1.44699e-06	0.00626664	5.60118e-06	0.0245734	1.86123e-06	0.00816555	3.55451e-06	0.0159468	1.19103e-06	0.00534339	5.087e-07	0.0020741	1.68254e-07	0.000686015
8600	5.24919e-07	0.00160256	1.74537e-07	0.000532856	4.9084e-06	0.0207911	1.62718e-06	0.00689247	4.43327e-06	0.0192497	1.44656e-06	0.00628111	5.60088e-06	0.0246294	1.86113e-06	0.00818415	3.5537e-06	0.0159824	1.19076e-06	0.0053553	5.23938e-07	0.00207923	1.73294e-07	0.000687714
8610	5.31537e-07	0.00160788	1.76737e-07	0.000534623	4.9085e-06	0.0208402	1.62722e-06	0.00690875	4.4352e-06	0.019294	1.44719e-06	0.00629557	5.60277e-06	0.0246854	1.86176e-06	0.00820276	3.55509e-06	0.0160179	1.19122e-06	0.00536722	5.45067e-07	0.00208458	1.80283e-07	0.000689481
8620	5.16205e-07	0.0016131	1.71639e-07	0.00053636	4.89591e-06	0.0208893	1.62304e-06	0.006925	4.43731e-06	0.0193384	1.44788e-06	0.00631004	5.61078e-06	0.0247414	1.86442e-06	0.00822139	3.54962e-06	0.0160534	1.18939e-06	0.00537912	5.27425e-07	0.00208996	1.74448e-07	0.000691262
8630	5.14741e-07	0.00161825	1.71153e-07	0.000538071	4.90018e-06	0.0209382	1.62446e-06	0.00694122	4.43494e-06	0.0193827	1.4471e-06	0.00632451	5.61981e-06	0.0247976	1.86742e-06	0.00824005	3.53935e-06	0.0160889	1.18595e-06	0.00539099	5.19416e-07	0.00209518	1.71799e-07	0.000692989
8640	5.06137e-07	0.00162334	1.68292e-07	0.000539765	4.91709e-06	0.0209873	1.63006e-06	0.00695751	4.43444e-06	0.0194271	1.44694e-06	0.00633898	5.61245e-06	0.0248538	1.86497e-06	0.00825872	3.52514e-06	0.0161242	1.18119e-06	0.00540283	5.02948e-07	0.00210029	1.66352e-07	0.00069468
8650	5.05288e-07	0.0016284	1.68009e-07	0.000541445	4.90544e-06	0.0210364	1.6262e-06	0.00697379	4.43314e-06	0.0194714	1.44652e-06	0.00635345	5.62006e-06	0.0249099	1.8675e-06	0.00827738	3.53725e-06	0.0161595	1.18525e-06	0.00541466	4.96604e-07	0.00210529	1.64253e-07	0.000696333
8660	5.11107e-07	0.00163347	1.69944e-07	0.000543134	4.89915e-06	0.0210855	1.62412e-06	0.00699004	4.43424e-06	0.0195158	1.44688e-06	0.00636792	5.61517e-06	0.0249661	1.86588e-06	0.00829605	3.53733e-06	0.0161949	1.18527e-06	0.00542652	4.96538e-07	0.00211025	1.64232e-07	0.000697973
8670	5.2404e-07	0.00163865	1.74244e-07	0.000544854	4.92005e-06	0.0211345	1.63105e-06	0.00700631	4.43963e-06	0.0195601	1.44864e-06	0.0063824	5.61281e-06	0.0250223	1.86509e-06	0.00831471	3.51654e-06	0.0162302	1.17831e-06	0.00543833	4.98054e-07	0.00211523	1.64733e-07	0.000699619
8680	5.42622e-07	0.00164401	1.80423e-07	0.000546637	4.9289e-06	0.0211838	1.63398e-06	0.00702264	4.43513e-06	0.0196045	1.44717e-06	0.00639688	5.61889e-06	0.0250784	1.86711e-06	0.00833337	3.50756e-06	0.0162653	1.1753e-06	0.0054501	5.10385e-07	0.00212027	1.68812e-07	0.000701288
8690	5.48541e-07	0.00164947	1.82391e-07	0.000548452	4.92882e-06	0.0212331	1.63395e-06	0.00703898	4.42893e-06	0.0196488	1.44514e-06	0.00641134	5.6139e-06	0.0251346	1.86545e-06	0.00835203	3.4992e-06	0.0163003	1.1725e-06	0.00546184	5.02735e-07	0.00212533	1.66281e-07	0.000702959
8700	5.42792e-07	0.00165494	1.80479e-07	0.000550271	4.926e-06	0.0212823	1.63302e-06	0.00705531	4.42492e-06	0.0196931	1.44383e-06	0.00642578	5.62481e-06	0.0251908	1.86908e-06	0.0083707	3.48755e-06	0.0163352	1.16859e-06	0.00547354	5.01714e-07	0.00213035	1.65944e-07	0.000704621
8710	5.34889e-07	0.00166032	1.77852e-07	0.00055206	4.91964e-06	0.0213316	1.63091e-06	0.00707164	4.42189e-06	0.0197373	1.44285e-06	0.00644021	5.63312e-06	0.0252471	1.87184e-06	0.0083894	3.486e-06	0.0163701	1.16807e-06	0.00548522	4.95199e-07	0.00213534	1.63789e-07	0.000706272
8720	5.2674e-07	0.00166562	1.75142e-07	0.000553822	4.90976e-06	0.0213807	1.62763e-06	0.00708793	4.42221e-06	0.0197815	1.44295e-06	0.00645464	5.63215e-06	0.0253034	1.87152e-06	0.00840812	3.49545e-06	0.016405	1.17124e-06	0.00549692	4.80729e-07	0.00214022	1.59003e-07	0.000707885
8730	5.2268e-07	0.00167087	1.73792e-07	0.000555568	4.92367e-06	0.0214299	1.63225e-06	0.00710423	4.4217e-06	0.0198257	1.44279e-06	0.00646907	5.63274e-06	0.0253597	1.87172e-06	0.00842684	3.50741e-06	0.01644	1.17525e-06	0.00550865	4.69322e-07	0.00214497	1.5523e-07	0.000709456
8740	5.25192e-07	0.00167611	1.74627e-07	0.000557309	4.91799e-06	0.0214791	1.63036e-06	0.00712054	4.42709e-06	0.01987	1.44454e-06	0.00648351	5.62374e-06	0.025416	1.86873e-06	0.00844554	3.50089e-06	0.0164751	1.17306e-06	0.00552039	4.67399e-07	0.00214965	1.54594e-07	0.000711003
8750	5.26934e-07	0.00168136	1.75207e-07	0.000559056	4.90244e-06	0.0215282	1.62521e-06	0.00713682	4.42613e-06	0.0199143	1.44423e-06	0.00649795	5.61237e-06	0.0254722	1.86495e-06	0.00846421	3.50718e-06	0.0165101	1.17517e-06	0.00553214	4.62604e-07	0.0021543	1.53008e-07	0.000712543
8760	5.09598e-07	0.00168653	1.69442e-07	0.000560775	4.9056e-06	0.0215773	1.62626e-06	0.00715308	4.4295e-06	0.0199585	1.44533e-06	0.0065124	5.6118e-06	0.0255283	1.86476e-06	0.00848286	3.49615e-06	0.0165451	1.17147e-06	0.00554386	4.67903e-07	0.00215898	1.5476e-07	0.000714089
8770	5.07688e-07	0.00169161	1.68807e-07	0.000562463	4.90237e-06	0.0216263	1.62518e-06	0.00716934	4.43275e-06	0.0200029	1.44639e-06	0.00652685	5.6177e-06	0.0255845	1.86672e-06	0.00850151	3.50117e-06	0.0165801	1.17316e-06	0.00555559	4.5444e-07	0.0021636	1.50308e-07	0.000715617
8780	5.1261e-07	0.00169669	1.70444e-07	0.000564154	4.90687e-06	0.0216754	1.62668e-06	0.0071856	4.43361e-06	0.0200472	1.44667e-06	0.00654133	5.61114e-06	0.0256406	1.86454e-06	0.00852017	3.49827e-06	0.0166151	1.17219e-06	0.00556731	4.42413e-07	0.00216804	1.4633e-07	0.000717088
8790	5.02455e-07	0.00170176	1.67067e-07	0.000565839	4.89802e-06	0.0217244	1.62374e-06	0.00720186	4.41655e-06	0.0200914	1.4411e-06	0.00655576	5.60858e-06	0.0256967	1.86369e-06	0.00853881	3.49286e-06	0.0166501	1.17037e-06	0.00557903	4.30057e-07	0.00217244	1.42243e-07	0.000718541
8800	4.93178e-07	0.00170675	1.63983e-07	0.000567496	4.89592e-06	0.0217734	1.62305e-06	0.00721809	4.42382e-06	0.0201356	1.44348e-06	0.00657018	5.6271e-06	0.0257529	1.86984e-06	0.00855747	3.50148e-06	0.016685	1.17326e-06	0.00559075	4.28887e-07	0.00217673	1.41856e-07	0.00071996
8810	4.75322e-07	0.00171155	1.58045e-07	0.000569096	4.9004e-06	0.0218223	1.62453e-06	0.00723432	4.42042e-06	0.0201799	1.44237e-06	0.00658462	5.62485e-06	0.0258091	1.86909e-06	0.00857616	3.51352e-06	0.0167201	1.17729e-06	0.00560251	4.42642e-07	0.0021811	1.46405e-07	0.000721407
8820	4.6453e-07	0.00171628	1.54457e-07	0.000570667	4.89778e-06	0.0218713	1.62366e-06	0.00725057	4.412e-06	0.020224	1.43962e-06	0.00659902	5.62118e-06	0.0258654	1.86787e-06	0.00859485	3.51766e-06	0.0167553	1.17868e-06	0.00561428	4.27834e-07	0.00218544	1.41508e-07	0.000722842
8830	4.54559e-07	0.00172086	1.51142e-07	0.00057219	4.8895e-06	0.0219203	1.62092e-06	0.00726679	4.41803e-06	0.0202682	1.44159e-06	0.00661343	5.61461e-06	0.0259215	1.86569e-06	0.00861352	3.51311e-06	0.0167904	1.17716e-06	0.00562606	4.22318e-07	0.00218969	1.39683e-07	0.000724248
8840	4.49185e-07	0.00172539	1.49355e-07	0.000573695	4.88558e-06	0.0219691	1.61962e-06	0.00728299	4.40385e-06	0.0203123	1.43696e-06	0.00662782	5.61697e-06	0.0259777	1.86647e-06	0.00863218	3.51121e-06	0.0168255	1.17652e-06	0.00563783	4.22552e-07	0.0021939	1.39761e-07	0.000725638
8850	4.40811e-07	0.00172984	1.4657e-07	0.000575176	4.87268e-06	0.0220179	1.61534e-06	0.00729917	4.39863e-06	0.0203563	1.43525e-06	0.00664219	5.59948e-06	0.0260338	1.86066e-06	0.00865082	3.50221e-06	0.0168606	1.17351e-06	0.00564958	4.23326e-07	0.00219815	1.40017e-07	0.000727045
8860	4.37381e-07	0.0017342	1.4543e-07	0.000576625	4.86597e-06	0.0220666	1.61312e-06	0.0073153	4.38765e-06	0.0204002	1.43167e-06	0.00665651	5.59243e-06	0.0260897	1.85832e-06	0.00866942	3.50115e-06	0.0168956	1.17315e-06	0.00566131	4.12508e-07	0.00220232	1.36438e-07	0.000728424
8870	4.47364e-07	0.00173865	1.4875e-07	0.000578105	4.85636e-06	0.0221152	1.60993e-06	0.00733143	4.39544e-06	0.0204442	1.43422e-06	0.00667085	5.59026e-06	0.0261456	1.8576e-06	0.00868799	3.49809e-06	0.0169306	1.17213e-06	0.00567303	4.21764e-07	0.00220649	1.395e-07	0.000729806
8880	4.40709e-07	0.00174309	1.46537e-07	0.00057958	4.87031e-06	0.0221639	1.61456e-06	0.00734755	4.4044e-06	0.0204882	1.43714e-06	0.00668521	5.59697e-06	0.0262016	1.85983e-06	0.00870659	3.50438e-06	0.0169656	1.17423e-06	0.00568477	4.18713e-07	0.00221071	1.38491e-07	0.000731199
8890	4.39358e-07	0.00174749	1.46087e-07	0.000581044	4.87344e-06	0.0222126	1.61559e-06	0.00736371	4.41257e-06	0.0205322	1.43981e-06	0.00669959	5.58913e-06	0.0262575	1.85722e-06	0.00872517	3.50639e-06	0.0170007	1.1749e-06	0.00569651	4.18279e-07	0.00221489	1.38347e-07	0.000732583
8900	4.38242e-07	0.00175189	1.45716e-07	0.000582508	4.8786e-06	0.0222614	1.61731e-06	0.00737987	4.40526e-06	0.0205763	1.43742e-06	0.00671397	5.61711e-06	0.0263136	1.86652e-06	0.00874379	3.50686e-06	0.0170357	1.17506e-06	0.00570824	4.2576e-07	0.0022191	1.40822e-07	0.000733977
8910	4.37794e-07	0.00175625	1.45567e-07	0.000583957	4.88688e-06	0.0223102	1.62005e-06	0.00739606	4.40642e-06	0.0206204	1.4378e-06	0.00672834	5.61274e-06	0.0263697	1.86507e-06	0.00876244	3.49363e-06	0.0170707	1.17063e-06	0.00571997	4.29849e-07	0.00222339	1.42174e-07	0.000735395
8920	4.34051e-07	0.00176062	1.44323e-07	0.00058541	4.88913e-06	0.0223591	1.62079e-06	0.00741227	4.41168e-06	0.0206644	1.43951e-06	0.00674273	5.61135e-06	0.0264258	1.86461e-06	0.0087811	3.4904e-06	0.0171056	1.16955e-06	0.00573167	4.24662e-07	0.00222767	1.40458e-07	0.00073681
8930	4.51612e-07	0.00176504	1.50162e-07	0.000586881	4.88855e-06	0.022408	1.6206e-06	0.00742847	4.4021e-06	0.0207085	1.43639e-06	0.00675711	5.60979e-06	0.026482	1.86409e-06	0.00879975	3.49451e-06	0.0171405	1.17092e-06	0.00574337	4.1393e-07	0.00223186	1.36909e-07	0.000738197
8940	4.53078e-07	0.00176959	1.50649e-07	0.000588391	4.88945e-06	0.0224569	1.6209e-06	0.00744468	4.40555e-06	0.0207525	1.43751e-06	0.00677148	5.60737e-06	0.026538	1.86328e-06	0.00881838	3.50373e-06	0.0171755	1.17401e-06	0.0057551	4.05964e-07	0.00223597	1.34274e-07	0.000739554
8950	4.4677e-07	0.00177408	1.48552e-07	0.000589885	4.88693e-06	0.0225058	1.62007e-06	0.00746089	4.41388e-06	0.0207966	1.44023e-06	0.00678587	5.60769e-06	0.0265941	1.86339e-06	0.00883701	3.51007e-06	0.0172106	1.17614e-06	0.00576685	4.05306e-07	0.00224001	1.34056e-07	0.00074089
8960	4.35821e-07	0.00177851	1.44912e-07	0.000591357	4.89671e-06	0.0225547	1.62331e-06	0.0074771	4.41075e-06	0.0208408	1.43921e-06	0.00680027	5.61061e-06	0.0266502	1.86436e-06	0.00885565	3.50885e-06	0.0172457	1.17573e-06	0.00577861	4.15127e-07	0.00224412	1.37305e-07	0.000742249
8970	4.21018e-07	0.00178277	1.39989e-07	0.000592773	4.90312e-06	0.0226037	1.62543e-06	0.00749334	4.41156e-06	0.0208849	1.43948e-06	0.00681466	5.60426e-06	0.0267063	1.86225e-06	0.00887428	3.50384e-06	0.0172807	1.17405e-06	0.00579036	4.01831e-07	0.0022482	1.32907e-07	0.0007436
8980	4.25814e-07	0.00178698	1.41584e-07	0.000594176	4.88651e-06	0.0226526	1.61993e-06	0.00750957	4.40504e-06	0.020929	1.43735e-06	0.00682904	5.60231e-06	0.0267623	1.8616e-06	0.0088929	3.4983e-06	0.0173157	1.1722e-06	0.00580209	4.00489e-07	0.00225221	1.32463e-07	0.000744925
8990	4.34449e-07	0.00179129	1.44455e-07	0.000595608	4.8953e-06	0.0227015	1.62284e-06	0.00752577	4.40493e-06	0.020973	1.43731e-06	0.00684341	5.60693e-06	0.0268183	1.86314e-06	0.00891152	3.48836e-06	0.0173507	1.16886e-06	0.0058138	4.15935e-07	0.00225626	1.37572e-07	0.000746266
9000	4.46419e-07	0.00179568	1.48435e-07	0.000597067	4.91543e-06	0.0227505	1.62952e-06	0.00754203	4.40787e-06	0.0210171	1.43827e-06	0.00685779	5.60156e-06	0.0268744	1.86135e-06	0.00893015	3.48664e-06	0.0173856	1.16829e-06	0.00582548	4.07749e-07	0.00226042	1.34864e-07	0.00074764
9010	4.5102e-07	0.00180019	1.49965e-07	0.000598568	4.91478e-06	0.0227997	1.6293e-06	0.00755832	4.40711e-06	0.0210611	1.43802e-06	0.00687217	5.61097e-06	0.0269304	1.86448e-06	0.00894877	3.47825e-06	0.0174204	1.16548e-06	0.00583716	4.12005e-07	0.00226453	1.36272e-07	0.000749
9020	4.58863e-07	0.00180475	1.52573e-07	0.000600084	4.89674e-06	0.0228487	1.62332e-06	0.00757458	4.41027e-06	0.0211052	1.43905e-06	0.00688656	5.61719e-06	0.0269866	1.86655e-06	0.00896742	3.45845e-06	0.0174551	1.15884e-06	0.00584877	4.02296e-07	0.0022686	1.33061e-07	0.000750346
9030	4.63227e-07	0.00180936	1.54024e-07	0.000601617	4.88498e-06	0.0228976	1.61942e-06	0.0075908	4.40576e-06	0.0211493	1.43758e-06	0.00690094	5.61609e-06	0.0270427	1.86618e-06	0.00898609	3.46221e-06	0.0174897	1.1601e-06	0.00586036	4.05202e-07	0.00227262	1.34022e-07	0.000751677
9040	4.54476e-07	0.00181395	1.51114e-07	0.000603142	4.89054e-06	0.0229465	1.62126e-06	0.00760699	4.41863e-06	0.0211934	1.44178e-06	0.00691533	5.61554e-06	0.0270989	1.866e-06	0.00900474	3.4718e-06	0.0175243	1.16332e-06	0.00587198	4.04211e-07	0.00227666	1.33694e-07	0.000753013
9050	4.61433e-07	0.00181854	1.53427e-07	0.000604668	4.89815e-06	0.0229954	1.62379e-06	0.00762322	4.42436e-06	0.0212376	1.44365e-06	0.00692976	5.62684e-06	0.0271551	1.86976e-06	0.00902342	3.4676e-06	0.017559	1.16191e-06	0.00588361	3.93999e-07	0.00228066	1.30316e-07	0.000754335
9060	4.49558e-07	0.00182309	1.49479e-07	0.000606182	4.90268e-06	0.0230444	1.62529e-06	0.00763947	4.42465e-06	0.0212819	1.44375e-06	0.0069442	5.63072e-06	0.0272114	1.87104e-06	0.00904213	3.46663e-06	0.0175937	1.16158e-06	0.00589522	3.86548e-07	0.00228457	1.27852e-07	0.000755628
9070	4.50957e-07	0.00182758	1.49944e-07	0.000607675	4.90234e-06	0.0230935	1.62518e-06	0.00765572	4.42405e-06	0.0213261	1.44355e-06	0.00695863	5.62751e-06	0.0272677	1.86998e-06	0.00906084	3.45922e-06	0.0176283	1.1591e-06	0.00590683	3.80943e-07	0.00228838	1.25998e-07	0.000756891
9080	4.48596e-07	0.00183207	1.49159e-07	0.000609168	4.89483e-06	0.0231425	1.62269e-06	0.00767196	4.41601e-06	0.0213703	1.44093e-06	0.00697305	5.62934e-06	0.0273239	1.87059e-06	0.00907953	3.45668e-06	0.0176629	1.15825e-06	0.00591841	3.81811e-07	0.00229221	1.26285e-07	0.000758156
9090	4.49087e-07	0.00183657	1.49322e-07	0.000610663	4.89249e-06	0.0231914	1.62191e-06	0.00768818	4.41701e-06	0.0214145	1.44125e-06	0.00698746	5.62743e-06	0.0273802	1.86995e-06	0.00909824	3.44956e-06	0.0176975	1.15586e-06	0.00592999	3.77437e-07	0.00229599	1.24839e-07	0.000759406
9100	4.50274e-07	0.00184106	1.49717e-07	0.000612156	4.89604e-06	0.0232403	1.62309e-06	0.00770441	4.42569e-06	0.0214587	1.44409e-06	0.00700188	5.63292e-06	0.0274365	1.87178e-06	0.00911695	3.44796e-06	0.0177319	1.15533e-06	0.00594155	3.72951e-07	0.00229974	1.23355e-07	0.000760648
9110	4.60811e-07	0.00184561	1.53221e-07	0.000613669	4.90446e-06	0.0232893	1.62588e-06	0.00772065	4.44169e-06	0.021503	1.44931e-06	0.00701636	5.62441e-06	0.0274928	1.86895e-06	0.00913565	3.44385e-06	0.0177664	1.15395e-06	0.0059531	3.91568e-07	0.00230357	1.29512e-07	0.000761914
9120	4.62697e-07	0.00185024	1.53848e-07	0.000615207	4.91976e-06	0.0233385	1.63095e-06	0.00773693	4.43595e-06	0.0215474	1.44743e-06	0.00703084	5.62691e-06	0.0275491	1.86978e-06	0.00915434	3.43793e-06	0.0178008	1.15197e-06	0.00596463	3.90395e-07	0.00230748	1.29125e-07	0.000763208
9130	4.70263e-07	0.00185489	1.56363e-07	0.000616756	4.91039e-06	0.0233876	1.62784e-06	0.00775324	4.42959e-06	0.0215918	1.44536e-06	0.00704531	5.61213e-06	0.0276053	1.86487e-06	0.00917302	3.42943e-06	0.0178352	1.14912e-06	0.00597613	3.8453e-07	0.00231136	1.27185e-07	0.000764491
9140	4.66872e-07	0.00185959	1.55236e-07	0.000618318	4.9077e-06	0.0234367	1.62695e-06	0.00776951	4.42084e-06	0.021636	1.4425e-06	0.00705975	5.62246e-06	0.0276614	1.8683e-06	0.00919168	3.44554e-06	0.0178695	1.15452e-06	0.00598765	3.8982e-07	0.00231522	1.28934e-07	0.000765767
9150	4.56719e-07	0.00186421	1.5186e-07	0.000619852	4.91763e-06	0.0234858	1.63024e-06	0.00778579	4.41528e-06	0.0216802	1.44069e-06	0.00707416	5.63286e-06	0.0277177	1.87176e-06	0.00921038	3.45829e-06	0.0179041	1.15879e-06	0.00599922	3.87623e-07	0.00231911	1.28208e-07	0.000767055
9160	4.66192e-07	0.00186881	1.5501e-07	0.000621384	4.92708e-06	0.0235351	1.63338e-06	0.00780212	4.4276e-06	0.0217244	1.44471e-06	0.00708859	5.6377e-06	0.0277741	1.87336e-06	0.00922911	3.46578e-06	0.0179387	1.1613e-06	0.00601082	3.96993e-07	0.00232303	1.31307e-07	0.000768349
9170	4.69871e-07	0.00187347	1.56233e-07	0.000622931	4.91391e-06	0.0235843	1.62901e-06	0.00781842	4.42249e-06	0.0217686	1.44304e-06	0.00710303	5.63668e-06	0.0278305	1.87303e-06	0.00924785	3.46361e-06	0.0179733	1.16057e-06	0.00602243	4.00763e-07	0.00232701	1.32554e-07	0.000769667
9180	4.71333e-07	0.00187819	1.56719e-07	0.000624501	4.91545e-06	0.0236334	1.62952e-06	0.00783472	4.42585e-06	0.0218129	1.44414e-06	0.00711746	5.62529e-06	0.0278868	1.86924e-06	0.00926655	3.43874e-06	0.0180079	1.15224e-06	0.006034	4.00855e-07	0.00233102	1.32584e-07	0.000770994
9190	4.5956e-07	0.00188284	1.52805e-07	0.00062605	4.9151e-06	0.0236826	1.62941e-06	0.00785101	4.44421e-06	0.0218572	1.45013e-06	0.00713193	5.61941e-06	0.027943	1.86729e-06	0.00928524	3.43572e-06	0.0180422	1.15123e-06	0.00604551	3.93144e-07	0.002335	1.30034e-07	0.00077231
9200	4.47885e-07	0.00188738	1.48923e-07	0.000627558	4.92218e-06	0.0237318	1.63175e-06	0.00786732	4.44245e-06	0.0219016	1.44956e-06	0.00714642	5.62099e-06	0.0279992	1.86781e-06	0.00930391	3.44008e-06	0.0180766	1.15269e-06	0.00605704	3.87034e-07	0.00233889	1.28013e-07	0.000773597
9210	4.39092e-07	0.00189181	1.45999e-07	0.000629031	4.90756e-06	0.0237809	1.6269e-06	0.00788361	4.43765e-06	0.0219461	1.44799e-06	0.00716092	5.6179e-06	0.0280554	1.86678e-06	0.00932258	3.43897e-06	0.018111	1.15232e-06	0.00606856	4.00887e-07	0.00234284	1.32595e-07	0.000774903
9220	4.45048e-07	0.00189624	1.47979e-07	0.000630502	4.92257e-06	0.0238301	1.63188e-06	0.00789991	4.42941e-06	0.0219904	1.4453e-06	0.00717538	5.61948e-06	0.0281116	1.86731e-06	0.00934125	3.44643e-06	0.0181454	1.15482e-06	0.00608008	4.09875e-07	0.0023469	1.35567e-07	0.000776245
9230	4.41119e-07	0.00190068	1.46673e-07	0.000631979	4.92944e-06	0.0238794	1.63416e-06	0.00791625	4.42722e-06	0.0220347	1.44458e-06	0.00718983	5.63696e-06	0.0281678	1.87312e-06	0.00935995	3.44833e-06	0.0181799	1.15545e-06	0.00609163	4.15154e-07	0.00235102	1.37314e-07	0.000777609
9240	4.27886e-07	0.00190502	1.42273e-07	0.000633422	4.92853e-06	0.0239286	1.63386e-06	0.00793258	4.44719e-06	0.022079	1.4511e-06	0.00720431	5.63813e-06	0.0282242	1.87351e-06	0.00937868	3.44578e-06	0.0182143	1.1546e-06	0.00610318	4.10436e-07	0.00235516	1.35753e-07	0.000778977
9250	4.32382e-07	0.0019093	1.43768e-07	0.000634846	4.93536e-06	0.023978	1.63612e-06	0.00794894	4.44572e-06	0.0221235	1.45062e-06	0.00721882	5.65069e-06	0.0282806	1.87768e-06	0.00939743	3.45426e-06	0.0182488	1.15744e-06	0.00611474	4.00607e-07	0.00235922	1.32502e-07	0.00078032
9260	4.38427e-07	0.00191365	1.45778e-07	0.000636292	4.94418e-06	0.0240273	1.63905e-06	0.0079653	4.43624e-06	0.0221679	1.44753e-06	0.00723331	5.65712e-06	0.0283372	1.87982e-06	0.00941623	3.45027e-06	0.0182834	1.1561e-06	0.00612631	3.83398e-07	0.00236315	1.2681e-07	0.000781622
9270	4.22992e-07	0.00191795	1.40646e-07	0.000637721	4.95549e-06	0.0240768	1.64279e-06	0.0079817	4.44595e-06	0.0222123	1.4507e-06	0.0072478	5.65997e-06	0.0283938	1.88076e-06	0.00943503	3.45436e-06	0.0183179	1.15747e-06	0.00613788	3.70596e-07	0.0023669	1.22576e-07	0.000782861
9280	4.34057e-07	0.00192221	1.44325e-07	0.000639138	4.95768e-06	0.0241264	1.64352e-06	0.00799814	4.44894e-06	0.0222568	1.45167e-06	0.00726231	5.66312e-06	0.0284504	1.88181e-06	0.00945384	3.45984e-06	0.0183525	1.15931e-06	0.00614947	3.65376e-07	0.00237058	1.20849e-07	0.000784077
9290	4.39897e-07	0.00192659	1.46267e-07	0.000640596	4.9514e-06	0.0241759	1.64144e-06	0.00801457	4.44915e-06	0.0223013	1.45174e-06	0.00727682	5.6596e-06	0.028507	1.88064e-06	0.00947265	3.44322e-06	0.018387	1.15374e-06	0.00616103	3.74635e-07	0.00237429	1.23912e-07	0.000785303
9300	4.28467e-07	0.00193095	1.42466e-07	0.000642045	4.93682e-06	0.0242254	1.6366e-06	0.00803096	4.4434e-06	0.0223457	1.44987e-06	0.00729133	5.6752e-06	0.0285636	1.88582e-06	0.00949148	3.46019e-06	0.0184215	1.15943e-06	0.00617259	3.69224e-07	0.002378	1.22122e-07	0.000786531
9310	4.15052e-07	0.00193517	1.38006e-07	0.000643447	4.95345e-06	0.0242748	1.64212e-06	0.00804734	4.43483e-06	0.0223901	1.44707e-06	0.0073058	5.66873e-06	0.0286204	1.88367e-06	0.00951033	3.46293e-06	0.0184561	1.16034e-06	0.0061842	3.49515e-07	0.00238159	1.15603e-07	0.000787721
9320	4.1891e-07	0.00193934	1.39288e-07	0.000644834	4.95255e-06	0.0243243	1.64182e-06	0.00806376	4.43389e-06	0.0224344	1.44676e-06	0.00732027	5.68247e-06	0.0286771	1.88824e-06	0.00952919	3.46239e-06	0.0184907	1.16016e-06	0.0061958	3.36021e-07	0.00238501	1.1114e-07	0.00078885
9330	4.06647e-07	0.00194347	1.35211e-07	0.000646207	4.94872e-06	0.0243738	1.64055e-06	0.00808017	4.43764e-06	0.0224788	1.44799e-06	0.00733475	5.68531e-06	0.028734	1.88919e-06	0.00954808	3.46237e-06	0.0185254	1.16016e-06	0.0062074	3.36565e-07	0.00238838	1.1132e-07	0.000789964
9340	4.08998e-07	0.00194754	1.35993e-07	0.000647562	4.9479e-06	0.0244233	1.64028e-06	0.00809657	4.44465e-06	0.0225232	1.45027e-06	0.00734924	5.68087e-06	0.0287908	1.88771e-06	0.00956695	3.46711e-06	0.01856	1.16175e-06	0.00621901	3.34578e-07	0.00239173	1.10663e-07	0.000791073
9350	4.01286e-07	0.0019516	1.33428e-07	0.000648912	4.94233e-06	0.0244728	1.63843e-06	0.00811297	4.44341e-06	0.0225677	1.44987e-06	0.00736374	5.69396e-06	0.0288477	1.89206e-06	0.00958586	3.46849e-06	0.0185947	1.16221e-06	0.00623064	3.37148e-07	0.00239509	1.11513e-07	0.000792184
9360	4.00242e-07	0.0019556	1.33081e-07	0.00065024	4.93981e-06	0.0245222	1.6376e-06	0.00812935	4.4427e-06	0.0226121	1.44964e-06	0.00737824	5.70026e-06	0.0289046	1.89415e-06	0.00960479	3.46564e-06	0.0186294	1.16125e-06	0.00624225	3.34762e-07	0.00239844	1.10724e-07	0.000793293
9370	3.95838e-07	0.00195958	1.31617e-07	0.000651564	4.95453e-06	0.0245716	1.64248e-06	0.00814575	4.45048e-06	0.0226566	1.45218e-06	0.00739275	5.69996e-06	0.0289616	1.89405e-06	0.00962373	3.47105e-06	0.018664	1.16306e-06	0.00625387	3.37291e-07	0.00240183	1.1156e-07	0.000794412
9380	3.90218e-07	0.00196351	1.29748e-07	0.00065287	4.95402e-06	0.0246212	1.64231e-06	0.00816217	4.45068e-06	0.0227011	1.45224e-06	0.00740727	5.69099e-06	0.0290186	1.89107e-06	0.00964266	3.47162e-06	0.0186988	1.16326e-06	0.0062655	3.49271e-07	0.00240525	1.15522e-07	0.000795544
9390	4.01267e-07	0.00196745	1.33422e-07	0.000654182	4.94777e-06	0.0246707	1.64023e-06	0.00817859	4.45824e-06	0.0227456	1.45471e-06	0.0074218	5.68624e-06	0.0290755	1.88949e-06	0.00966155	3.48278e-06	0.0187335	1.16699e-06	0.00627714	3.43786e-07	0.00240875	1.13708e-07	0.000796704
9400	3.92057e-07	0.00197142	1.3036e-07	0.000655501	4.95617e-06	0.0247202	1.64302e-06	0.00819501	4.46865e-06	0.0227902	1.4581e-06	0.00743637	5.68294e-06	0.0291323	1.8884e-06	0.00968044	3.46977e-06	0.0187683	1.16263e-06	0.00628879	3.3948e-07	0.00241216	1.12284e-07	0.000797829
9410	4.00845e-07	0.00197537	1.33282e-07	0.000656815	4.95508e-06	0.0247698	1.64266e-06	0.00821145	4.46441e-06	0.0228349	1.45672e-06	0.00745095	5.68888e-06	0.0291892	1.89037e-06	0.00969933	3.46903e-06	0.018803	1.16239e-06	0.00630042	3.43207e-07	0.00241557	1.13517e-07	0.000798958
9420	4.02804e-07	0.0019794	1.33933e-07	0.000658156	4.94225e-06	0.0248193	1.63841e-06	0.00822785	4.48106e-06	0.0228796	1.46215e-06	0.00746554	5.69321e-06	0.0292461	1.89181e-06	0.00971824	3.46774e-06	0.0188377	1.16195e-06	0.00631205	3.408e-07	0.002419	1.12721e-07	0.000800092
9430	3.95477e-07	0.00198342	1.31497e-07	0.000659491	4.94401e-06	0.0248687	1.63899e-06	0.00824423	4.48561e-06	0.0229245	1.46364e-06	0.00748017	5.6845e-06	0.029303	1.88892e-06	0.00973715	3.47044e-06	0.0188723	1.16286e-06	0.00632366	3.27921e-07	0.00242235	1.08461e-07	0.0008012
9440	3.81307e-07	0.00198729	1.26785e-07	0.000660779	4.93189e-06	0.0249181	1.63497e-06	0.0082606	4.48425e-06	0.0229693	1.46319e-06	0.0074948	5.69249e-06	0.0293598	1.89157e-06	0.00975604	3.48341e-06	0.0189071	1.16721e-06	0.00633532	3.30461e-07	0.00242564	1.09301e-07	0.000802287
9450	3.83704e-07	0.00199113	1.27582e-07	0.000662055	4.94189e-06	0.0249674	1.63828e-06	0.00827696	4.48096e-06	0.0230142	1.46212e-06	0.00750943	5.71368e-06	0.0294169	1.89861e-06	0.00977499	3.47366e-06	0.0189419	1.16394e-06	0.00634699	3.25626e-07	0.00242892	1.07702e-07	0.000803373
9460	3.88913e-07	0.00199499	1.29314e-07	0.000663339	4.93808e-06	0.0250168	1.63702e-06	0.00829333	4.48065e-06	0.023059	1.46202e-06	0.00752406	5.72817e-06	0.029474	1.90342e-06	0.009794	3.4824e-06	0.0189767	1.16687e-06	0.00635864	3.36296e-07	0.00243222	1.11231e-07	0.000804464
9470	3.89676e-07	0.0019989	1.29568e-07	0.000664637	4.9522e-06	0.0250663	1.64171e-06	0.00830973	4.488e-06	0.0231038	1.46442e-06	0.00753869	5.72783e-06	0.0295313	1.90331e-06	0.00981303	3.48962e-06	0.0190116	1.16929e-06	0.00637032	3.5302e-07	0.00243563	1.16763e-07	0.000805594
9480	4.03388e-07	0.00200289	1.34128e-07	0.000665964	4.97309e-06	0.0251159	1.64863e-06	0.00832618	4.48924e-06	0.0231487	1.46482e-06	0.00755334	5.72208e-06	0.0295885	1.9014e-06	0.00983204	3.4953e-06	0.0190465	1.17119e-06	0.00638203	3.55322e-07	0.00243918	1.17524e-07	0.000806768
9490	4.06627e-07	0.00200694	1.35204e-07	0.000667312	4.98424e-06	0.0251657	1.65233e-06	0.00834268	4.48631e-06	0.0231936	1.46387e-06	0.00756798	5.72894e-06	0.0296458	1.90368e-06	0.00985107	3.48278e-06	0.0190814	1.167e-06	0.0063937	3.40256e-07	0.00244265	1.12541e-07	0.000807914
9500	4.03297e-07	0.00201098	1.34097e-07	0.000668656	4.98296e-06	0.0252155	1.6519e-06	0.0083592	4.47445e-06	0.0232384	1.46e-06	0.0075826	5.71901e-06	0.029703	1.90038e-06	0.00987009	3.47807e-06	0.0191162	1.16542e-06	0.00640537	3.41326e-07	0.00244607	1.12895e-07	0.000809045
9510	4.01375e-07	0.002015	1.33458e-07	0.000669992	4.97781e-06	0.0252653	1.65019e-06	0.00837571	4.46887e-06	0.0232831	1.45818e-06	0.00759719	5.70391e-06	0.0297602	1.89536e-06	0.00988907	3.4726e-06	0.0191509	1.16359e-06	0.00641701	3.49271e-07	0.00244953	1.15523e-07	0.000810191
9520	4.03246e-07	0.00201903	1.3408e-07	0.000671332	4.96207e-06	0.025315	1.64498e-06	0.00839219	4.46625e-06	0.0233278	1.45732e-06	0.00761177	5.69875e-06	0.0298172	1.89365e-06	0.00990801	3.46956e-06	0.0191856	1.16257e-06	0.00642864	3.46491e-07	0.002453	1.14603e-07	0.000811339
9530	3.95457e-07	0.00202302	1.3149e-07	0.000672658	4.95962e-06	0.0253646	1.64416e-06	0.00840863	4.44909e-06	0.0233724	1.45172e-06	0.00762632	5.69026e-06	0.0298741	1.89083e-06	0.00992693	3.45909e-06	0.0192203	1.15906e-06	0.00644025	3.53807e-07	0.0024565	1.17023e-07	0.000812495
9540	3.92497e-07	0.00202697	1.30506e-07	0.000673972	4.96023e-06	0.0254142	1.64437e-06	0.00842507	4.4624e-06	0.0234169	1.45606e-06	0.00764086	5.69421e-06	0.029931	1.89214e-06	0.00994584	3.46535e-06	0.0192549	1.16115e-06	0.00645185	3.64655e-07	0.00246009	1.20611e-07	0.000813682
9550	3.85791e-07	0.00203085	1.28276e-07	0.000675261	4.95483e-06	0.0254638	1.64258e-06	0.00844151	4.46314e-06	0.0234616	1.4563e-06	0.00765542	5.69574e-06	0.029988	1.89265e-06	0.00996477	3.46918e-06	0.0192896	1.16244e-06	0.00646347	3.63349e-07	0.00246374	1.20179e-07	0.000814889
9560	3.92072e-07	0.00203474	1.30365e-07	0.000676556	4.95555e-06	0.0255134	1.64281e-06	0.00845793	4.46407e-06	0.0235062	1.45661e-06	0.00766998	5.69529e-06	0.0300449	1.8925e-06	0.00998369	3.47947e-06	0.0193243	1.16589e-06	0.0064751	3.70614e-07	0.00246741	1.22582e-07	0.000816104
9570	3.88607e-07	0.00203864	1.29213e-07	0.000677851	4.96892e-06	0.025563	1.64725e-06	0.00847439	4.46481e-06	0.0235508	1.45685e-06	0.00768455	5.70275e-06	0.0301019	1.89498e-06	0.0100026	3.4846e-06	0.0193591	1.1676e-06	0.00648678	3.72579e-07	0.00247113	1.23232e-07	0.000817335
9580	3.92498e-07	0.00204256	1.30506e-07	0.000679156	4.9735e-06	0.0256127	1.64877e-06	0.00849087	4.45548e-06	0.0235954	1.45381e-06	0.0076991	5.70629e-06	0.0301589	1.89616e-06	0.0100216	3.47862e-06	0.0193939	1.1656e-06	0.00649844	3.54476e-07	0.00247476	1.17244e-07	0.000818535
9590	3.76648e-07	0.00204642	1.25236e-07	0.000680439	4.97374e-06	0.0256624	1.64884e-06	0.00850736	4.44472e-06	0.0236399	1.4503e-06	0.00771362	5.71649e-06	0.0302161	1.89954e-06	0.0100406	3.46688e-06	0.0194287	1.16167e-06	0.00651007	3.60585e-07	0.00247833	1.19265e-07	0.000819717
9600	3.69829e-07	0.00205017	1.22969e-07	0.000681685	4.97129e-06	0.0257122	1.64803e-06	0.00852385	4.42265e-06	0.0236843	1.44309e-06	0.00772809	5.70573e-06	0.0302732	1.89597e-06	0.0100595	3.46265e-06	0.0194633	1.16025e-06	0.00652168	3.51432e-07	0.00248189	1.16237e-07	0.000820894
9610	3.66835e-07	0.00205385	1.21974e-07	0.000682911	4.96629e-06	0.0257619	1.64637e-06	0.00854033	4.41854e-06	0.0237284	1.44175e-06	0.0077425	5.71755e-06	0.0303303	1.8999e-06	0.0100785	3.44622e-06	0.0194979	1.15474e-06	0.00653326	3.36165e-07	0.00248534	1.11188e-07	0.000822034
9620	3.7007e-07	0.00205754	1.23049e-07	0.000684138	4.96207e-06	0.0258115	1.64498e-06	0.00855678	4.43531e-06	0.0237727	1.44723e-06	0.00775695	5.71631e-06	0.0303875	1.89949e-06	0.0100975	3.45082e-06	0.0195324	1.15629e-06	0.00654482	3.43112e-07	0.00248874	1.13486e-07	0.00082316
9630	3.76486e-07	0.00206128	1.25182e-07	0.000685379	4.96267e-06	0.0258612	1.64517e-06	0.00857323	4.43677e-06	0.0238171	1.4477e-06	0.00777142	5.69489e-06	0.0304445	1.89237e-06	0.0101165	3.45202e-06	0.0195669	1.15669e-06	0.00655638	3.25923e-07	0.00249209	1.078e-07	0.000824268
9640	3.68683e-07	0.002065	1.22588e-07	0.000686618	4.96224e-06	0.0259108	1.64503e-06	0.00858968	4.43563e-06	0.0238614	1.44733e-06	0.0077859	5.68172e-06	0.0305014	1.88799e-06	0.0101354	3.45982e-06	0.0196014	1.1593e-06	0.00656796	3.14584e-07	0.00249528	1.0405e-07	0.000825324
9650	3.74271e-07	0.00206873	1.24446e-07	0.000687857	4.96884e-06	0.0259604	1.64722e-06	0.00860614	4.42747e-06	0.0239058	1.44467e-06	0.00780036	5.69055e-06	0.0305583	1.89092e-06	0.0101543	3.46537e-06	0.0196361	1.16116e-06	0.00657957	3.14363e-07	0.00249843	1.03977e-07	0.000826363
9660	3.74071e-07	0.00207244	1.24379e-07	0.000689091	4.97354e-06	0.0260101	1.64878e-06	0.00862262	4.43361e-06	0.02395	1.44667e-06	0.00781481	5.6985e-06	0.0306152	1.89357e-06	0.0101732	3.45418e-06	0.0196707	1.15741e-06	0.00659116	3.22081e-07	0.00250161	1.06529e-07	0.000827416
9670	3.76821e-07	0.0020762	1.25294e-07	0.000690342	4.97348e-06	0.0260599	1.64876e-06	0.0086391	4.43999e-06	0.0239944	1.44875e-06	0.00782929	5.70645e-06	0.0306723	1.89621e-06	0.0101921	3.46506e-06	0.0197052	1.16106e-06	0.00660275	3.182e-07	0.00250482	1.05246e-07	0.000828478
9680	3.81724e-07	0.00208001	1.26924e-07	0.000691607	4.97768e-06	0.0261096	1.65015e-06	0.0086556	4.43989e-06	0.0240388	1.44872e-06	0.00784378	5.676e-06	0.0307292	1.88609e-06	0.0102111	3.46668e-06	0.0197399	1.1616e-06	0.00661437	3.21032e-07	0.00250801	1.06182e-07	0.000829532
9690	3.76569e-07	0.00208379	1.2521e-07	0.000692864	4.97608e-06	0.0261594	1.64962e-06	0.00867209	4.44505e-06	0.0240833	1.4504e-06	0.00785828	5.65477e-06	0.0307858	1.87904e-06	0.0102299	3.45048e-06	0.0197745	1.15617e-06	0.00662596	3.31822e-07	0.00251128	1.09751e-07	0.000830614
9700	3.6822e-07	0.00208751	1.22434e-07	0.000694102	4.96748e-06	0.0262091	1.64677e-06	0.00868858	4.45332e-06	0.0241278	1.4531e-06	0.0078728	5.66647e-06	0.0308424	1.88292e-06	0.0102487	3.44548e-06	0.019809	1.1545e-06	0.00663752	3.35052e-07	0.00251461	1.1082e-07	0.000831715
9710	3.67066e-07	0.00209119	1.2205e-07	0.000695324	4.9669e-06	0.0262588	1.64658e-06	0.00870505	4.44388e-06	0.0241723	1.45002e-06	0.00788732	5.67235e-06	0.0308991	1.88488e-06	0.0102675	3.44936e-06	0.0198435	1.1558e-06	0.00664907	3.46357e-07	0.002518	1.14559e-07	0.000832838
9720	3.53885e-07	0.00209478	1.17668e-07	0.000696518	4.95834e-06	0.0263084	1.64374e-06	0.0087215	4.44757e-06	0.0242167	1.45123e-06	0.00790182	5.66879e-06	0.0309558	1.8837e-06	0.0102864	3.45399e-06	0.019878	1.15735e-06	0.00666063	3.42112e-07	0.00252145	1.13155e-07	0.000833979
9730	3.55478e-07	0.00209832	1.18197e-07	0.000697695	4.94664e-06	0.0263579	1.63986e-06	0.00873792	4.44923e-06	0.0242612	1.45177e-06	0.00791633	5.65226e-06	0.0310124	1.8782e-06	0.0103052	3.45213e-06	0.0199125	1.15672e-06	0.00667221	3.31156e-07	0.0025248	1.09531e-07	0.000835087
9740	3.41014e-07	0.00210178	1.13388e-07	0.000698847	4.94735e-06	0.0264074	1.6401e-06	0.00875431	4.45851e-06	0.0243057	1.4548e-06	0.00793086	5.64746e-06	0.0310689	1.87661e-06	0.010324	3.43758e-06	0.019947	1.15185e-06	0.00668375	3.22398e-07	0.00252809	1.06634e-07	0.000836174
9750	3.42492e-07	0.00210519	1.13879e-07	0.000699979	4.95508e-06	0.0264569	1.64266e-06	0.00877073	4.45782e-06	0.0243503	1.45457e-06	0.00794541	5.64051e-06	0.0311254	1.8743e-06	0.0103427	3.42669e-06	0.0199813	1.1482e-06	0.00669525	3.08477e-07	0.00253123	1.0203e-07	0.000837212
9760	3.41129e-07	0.00210862	1.13426e-07	0.000701119	4.95967e-06	0.0265065	1.64418e-06	0.00878716	4.45669e-06	0.0243949	1.4542e-06	0.00795995	5.64173e-06	0.0311818	1.8747e-06	0.0103615	3.41006e-06	0.0200155	1.14263e-06	0.0067067	3.14844e-07	0.00253434	1.04136e-07	0.000838243
9770	3.32593e-07	0.00211198	1.10588e-07	0.000702239	4.96466e-06	0.0265561	1.64584e-06	0.00880361	4.45072e-06	0.0244394	1.45225e-06	0.00797448	5.65589e-06	0.0312383	1.87941e-06	0.0103802	3.40963e-06	0.0200496	1.14248e-06	0.00671812	3.24563e-07	0.00253753	1.0735e-07	0.000839296
9780	3.36792e-07	0.00211531	1.11984e-07	0.000703346	4.97338e-06	0.0266058	1.64873e-06	0.00882008	4.45923e-06	0.0244839	1.45503e-06	0.00798902	5.6559e-06	0.0312948	1.87941e-06	0.010399	3.40464e-06	0.0200836	1.14081e-06	0.00672954	3.36863e-07	0.00254086	1.11418e-07	0.000840398
9790	3.08303e-07	0.00211856	1.02511e-07	0.000704427	4.97548e-06	0.0266555	1.64942e-06	0.00883658	4.46024e-06	0.0245285	1.45536e-06	0.00800356	5.65759e-06	0.0313514	1.87997e-06	0.0104178	3.39522e-06	0.0201176	1.13766e-06	0.00674093	3.33409e-07	0.00254422	1.10276e-07	0.000841509
9800	3.15912e-07	0.00212164	1.05042e-07	0.000705449	4.96779e-06	0.0267053	1.64687e-06	0.00885306	4.45177e-06	0.0245731	1.4526e-06	0.00801811	5.6561e-06	0.031408	1.87948e-06	0.0104366	3.38547e-06	0.0201515	1.13439e-06	0.00675229	3.21158e-07	0.00254749	1.06224e-07	0.000842591
9810	3.17903e-07	0.00212479	1.05703e-07	0.000706498	4.9886e-06	0.026755	1.65377e-06	0.00886955	4.4571e-06	0.0246176	1.45433e-06	0.00803264	5.6676e-06	0.0314646	1.8833e-06	0.0104554	3.39215e-06	0.0201854	1.13663e-06	0.00676364	3.17222e-07	0.00255065	1.04922e-07	0.000843636
9820	3.16651e-07	0.00212799	1.05287e-07	0.00070756	4.99783e-06	0.026805	1.65683e-06	0.00888611	4.46846e-06	0.0246623	1.45804e-06	0.00804721	5.66945e-06	0.0315213	1.88391e-06	0.0104743	3.40677e-06	0.0202194	1.14153e-06	0.00677503	3.12792e-07	0.0025538	1.03457e-07	0.000844677
9830	3.2101e-07	0.00213117	1.06736e-07	0.000708619	5.00648e-06	0.026855	1.6597e-06	0.00890269	4.477e-06	0.024707	1.46083e-06	0.00806181	5.68088e-06	0.031578	1.88771e-06	0.0104931	3.40033e-06	0.0202535	1.13937e-06	0.00678645	2.99733e-07	0.00255688	9.91378e-08	0.000845697
9840	3.13801e-07	0.00213435	1.04339e-07	0.000709675	5.0113e-06	0.0269051	1.6613e-06	0.0089193	4.49286e-06	0.0247519	1.466e-06	0.00807644	5.6804e-06	0.0316348	1.88755e-06	0.010512	3.40472e-06	0.0202875	1.14084e-06	0.00679785	2.99556e-07	0.00255989	9.90792e-08	0.000846692
9850	3.20787e-07	0.00213752	1.06662e-07	0.000710729	5.00464e-06	0.0269552	1.65909e-06	0.00893591	4.48874e-06	0.0247968	1.46466e-06	0.0080911	5.6627e-06	0.0316916	1.88167e-06	0.0105309	3.39764e-06	0.0203215	1.13847e-06	0.00680926	2.9869e-07	0.00256288	9.87929e-08	0.000847682
9860	3.14747e-07	0.0021407	1.04654e-07	0.000711789	4.99995e-06	0.0270052	1.65753e-06	0.00895249	4.47551e-06	0.0248416	1.46034e-06	0.00810572	5.65003e-06	0.0317481	1.87746e-06	0.0105496	3.38642e-06	0.0203554	1.13471e-06	0.00682061	3.01876e-07	0.00256587	9.98465e-08	0.000848669
9870	3.18033e-07	0.00214385	1.05746e-07	0.000712833	4.98394e-06	0.0270551	1.65223e-06	0.00896904	4.46716e-06	0.0248863	1.45762e-06	0.00812031	5.63822e-06	0.0318046	1.87354e-06	0.0105684	3.39658e-06	0.0203893	1.13811e-06	0.00683197	2.95435e-07	0.00256885	9.7716e-08	0.000849656
9880	3.27321e-07	0.00214709	1.08835e-07	0.00071391	4.99272e-06	0.027105	1.65514e-06	0.00898557	4.4633e-06	0.024931	1.45636e-06	0.00813489	5.65181e-06	0.031861	1.87805e-06	0.0105872	3.38584e-06	0.0204232	1.13451e-06	0.00684333	2.96145e-07	0.0025718	9.7951e-08	0.000850633
9890	3.3946e-07	0.0021504	1.12871e-07	0.000715013	5.01042e-06	0.027155	1.66101e-06	0.00900215	4.4531e-06	0.0249755	1.45303e-06	0.00814942	5.67879e-06	0.0319177	1.88702e-06	0.010606	3.38648e-06	0.0204571	1.13473e-06	0.00685467	2.92676e-07	0.00257472	9.68035e-08	0.000851598
9900	3.54587e-07	0.00215387	1.17901e-07	0.000716168	5.00521e-06	0.0272051	1.65928e-06	0.00901875	4.44615e-06	0.02502	1.45076e-06	0.00816394	5.67185e-06	0.0319744	1.88471e-06	0.0106249	3.40168e-06	0.020491	1.13982e-06	0.00686605	2.96578e-07	0.00257771	9.80942e-08	0.000852585
9910	3.55349e-07	0.00215744	1.18154e-07	0.000717352	5.0095e-06	0.0272551	1.6607e-06	0.00903535	4.44134e-06	0.0250645	1.44919e-06	0.00817844	5.6719e-06	0.0320311	1.88473e-06	0.0106437	3.40443e-06	0.0205251	1.14074e-06	0.00687745	2.96938e-07	0.00258068	9.82134e-08	0.00085357
9920	3.6055e-07	0.00216101	1.19884e-07	0.000718541	5.01297e-06	0.0273053	1.66185e-06	0.00905196	4.44498e-06	0.0251089	1.45038e-06	0.00819293	5.67277e-06	0.0320879	1.88502e-06	0.0106625	3.41046e-06	0.0205591	1.14276e-06	0.00688886	2.94167e-07	0.00258363	9.72966e-08	0.000854545
9930	3.59886e-07	0.00216462	1.19663e-07	0.000719741	5.00304e-06	0.0273553	1.65856e-06	0.00906857	4.44729e-06	0.0251534	1.45113e-06	0.00820744	5.66627e-06	0.0321446	1.88286e-06	0.0106814	3.40842e-06	0.0205932	1.14208e-06	0.0069003	2.89382e-07	0.00258655	9.57141e-08	0.000855512
9940	3.58447e-07	0.00216821	1.19184e-07	0.000720935	4.99222e-06	0.0274053	1.65497e-06	0.00908514	4.45801e-06	0.0251979	1.45463e-06	0.00822197	5.65036e-06	0.0322011	1.87757e-06	0.0107002	3.39057e-06	0.0206272	1.1361e-06	0.00691168	2.87229e-07	0.00258945	9.5002e-08	0.000856468
9950	3.66178e-07	0.00217183	1.21755e-07	0.000722139	4.99998e-06	0.0274553	1.65754e-06	0.00910169	4.4677e-06	0.0252425	1.45779e-06	0.00823653	5.66281e-06	0.0322577	1.88171e-06	0.010719	3.38526e-06	0.0206611	1.13432e-06	0.00692303	2.82666e-07	0.00259229	9.34929e-08	0.000857409
9960	3.613e-07	0.00217546	1.20133e-07	0.000723347	5.00673e-06	0.0275053	1.65978e-06	0.00911829	4.46342e-06	0.0252872	1.4564e-06	0.00825111	5.66998e-06	0.0323144	1.88409e-06	0.0107378	3.37483e-06	0.0206949	1.13082e-06	0.00693437	2.91695e-07	0.00259516	9.64792e-08	0.000858358
9970	3.60745e-07	0.00217907	1.19948e-07	0.000724544	4.99756e-06	0.0275553	1.65674e-06	0.00913487	4.46214e-06	0.0253318	1.45598e-06	0.00826567	5.67243e-06	0.0323711	1.88491e-06	0.0107567	3.37582e-06	0.0207287	1.13115e-06	0.00694568	3.05637e-07	0.00259813	1.0109e-07	0.000859341
9980	3.62005e-07	0.00218269	1.20367e-07	0.00072575	5.00108e-06	0.0276053	1.65791e-06	0.00915145	4.46869e-06	0.0253765	1.45812e-06	0.00828024	5.68586e-06	0.0324279	1.88937e-06	0.0107755	3.35392e-06	0.0207623	1.12382e-06	0.00695695	3.06397e-07	0.0026012	1.01342e-07	0.000860355
9990	3.61187e-07	0.00218631	1.20096e-07	0.000726952	5.0043e-06	0.0276554	1.65897e-06	0.00916803	4.46858e-06	0.0254211	1.45808e-06	0.00829482	5.69101e-06	0.0324847	1.89108e-06	0.0107944	3.35405e-06	0.0207959	1.12386e-06	0.00696819	3.14529e-07	0.00260431	1.04032e-07	0.000861383
10000	3.49399e-07	0.00218986	1.16176e-07	0.000728133	5.0061e-06	0.0277054	1.65957e-06	0.00918462	4.48835e-06	0.0254659	1.46453e-06	0.00830943	5.70181e-06	0.0325417	1.89467e-06	0.0108134	3.35064e-06	0.0208294	1.12272e-06	0.00697942	3.10411e-07	0.00260745	1.02669e-07	0.000862424
10010	3.39862e-07	0.0021933	1.13005e-07	0.000729278	5.00422e-06	0.0277555	1.65895e-06	0.00920121	4.49841e-06	0.0255109	1.46782e-06	0.0083241	5.69726e-06	0.0325987	1.89315e-06	0.0108323	3.37892e-06	0.020863	1.13219e-06	0.00699069	3.00753e-07	0.0026105	9.9475e-08	0.000863432
10020	3.36378e-07	0.00219668	1.11846e-07	0.000730402	5.0201e-06	0.0278056	1.66421e-06	0.00921783	4.50314e-06	0.0255559	1.46936e-06	0.00833878	5.68834e-06	0.0326557	1.89019e-06	0.0108512	3.39947e-06	0.0208969	1.13908e-06	0.00700205	2.88764e-07	0.00261344	9.55095e-08	0.000864404
10030	3.34617e-07	0.00220003	1.11261e-07	0.000731516	5.01873e-06	0.0278558	1.66376e-06	0.00923447	4.50012e-06	0.0256009	1.46837e-06	0.00835347	5.68276e-06	0.0327125	1.88834e-06	0.0108701	3.39499e-06	0.0209309	1.13758e-06	0.00701344	2.88296e-07	0.00261633	9.53549e-08	0.000865361
10040	3.4145e-07	0.0022034	1.13533e-07	0.000732636	5.01725e-06	0.027906	1.66327e-06	0.0092511	4.49732e-06	0.0256459	1.46746e-06	0.00836815	5.67545e-06	0.0327693	1.88591e-06	0.010889	3.38255e-06	0.0209648	1.13341e-06	0.0070248	2.86925e-07	0.00261919	9.49014e-08	0.000866307
10050	3.28204e-07	0.00220679	1.09129e-07	0.000733764	5.02546e-06	0.0279562	1.66599e-06	0.00926775	4.49971e-06	0.0256909	1.46824e-06	0.00838283	5.68625e-06	0.0328261	1.8895e-06	0.0109079	3.36974e-06	0.0209985	1.12912e-06	0.0070361	2.81366e-07	0.00262206	9.30628e-08	0.000867254
10060	3.15506e-07	0.00220998	1.04906e-07	0.000734824	5.04815e-06	0.0280065	1.67351e-06	0.00928445	4.49718e-06	0.0257358	1.46741e-06	0.00839751	5.69434e-06	0.032883	1.89218e-06	0.0109268	3.37135e-06	0.0210323	1.12966e-06	0.0070474	2.80518e-07	0.00262485	9.27822e-08	0.00086818
10070	3.19142e-07	0.00221317	1.06115e-07	0.000735883	5.04735e-06	0.028057	1.67325e-06	0.00930119	4.50271e-06	0.0257808	1.46922e-06	0.00841219	5.69664e-06	0.0329399	1.89295e-06	0.0109457	3.36808e-06	0.021066	1.12856e-06	0.00705869	2.82009e-07	0.00262768	9.32755e-08	0.000869113
10080	3.09189e-07	0.00221632	1.02806e-07	0.00073693	5.03303e-06	0.0281074	1.6685e-06	0.0093179	4.51239e-06	0.0258259	1.47238e-06	0.0084269	5.70116e-06	0.0329969	1.89445e-06	0.0109646	3.36305e-06	0.0210996	1.12688e-06	0.00706997	2.8035e-07	0.00263048	9.27268e-08	0.000870041
10090	3.01021e-07	0.00221938	1.0009e-07	0.00073795	5.05009e-06	0.0281579	1.67416e-06	0.00933461	4.50695e-06	0.025871	1.4706e-06	0.00844161	5.70092e-06	0.033054	1.89437e-06	0.0109836	3.36082e-06	0.0211332	1.12613e-06	0.00708123	2.74334e-07	0.00263327	9.0737e-08	0.000870964
10100	3.13361e-07	0.00222246	1.04193e-07	0.000738974	5.04436e-06	0.0282083	1.67226e-06	0.00935135	4.50319e-06	0.0259161	1.46938e-06	0.00845631	5.70088e-06	0.033111	1.89436e-06	0.0110025	3.35961e-06	0.0211668	1.12572e-06	0.0070925	2.66705e-07	0.00263597	8.82137e-08	0.000871855
10110	3.17872e-07	0.00222564	1.05693e-07	0.000740031	5.04182e-06	0.0282588	1.67141e-06	0.00936806	4.49441e-06	0.0259611	1.46651e-06	0.00847099	5.71061e-06	0.033168	1.89759e-06	0.0110215	3.36938e-06	0.0212005	1.129e-06	0.00710377	2.59068e-07	0.00263861	8.56877e-08	0.00087273
10120	3.21635e-07	0.00222885	1.06944e-07	0.000741097	5.02732e-06	0.0283091	1.66661e-06	0.00938476	4.49816e-06	0.026006	1.46773e-06	0.00848566	5.71436e-06	0.0332252	1.89884e-06	0.0110405	3.36521e-06	0.0212342	1.1276e-06	0.00711506	2.36481e-07	0.00264108	7.8217e-08	0.000873545
10130	3.07452e-07	0.00223199	1.02228e-07	0.000742142	5.03463e-06	0.0283595	1.66903e-06	0.00940144	4.50379e-06	0.026051	1.46957e-06	0.00850035	5.72222e-06	0.0332824	1.90145e-06	0.0110595	3.35355e-06	0.0212678	1.12369e-06	0.00712631	2.35778e-07	0.00264344	7.79843e-08	0.000874327
10140	3.07878e-07	0.00223506	1.0237e-07	0.000743164	5.03005e-06	0.0284098	1.66751e-06	0.00941812	4.51092e-06	0.0260961	1.4719e-06	0.00851506	5.72122e-06	0.0333396	1.90112e-06	0.0110785	3.36398e-06	0.0213013	1.12719e-06	0.00713756	2.42746e-07	0.00264584	8.02891e-08	0.00087512
10150	3.19382e-07	0.0022382	1.06195e-07	0.000744206	5.0372e-06	0.0284601	1.66988e-06	0.0094348	4.52088e-06	0.0261413	1.47515e-06	0.00852979	5.71698e-06	0.0333968	1.89971e-06	0.0110975	3.37017e-06	0.021335	1.12926e-06	0.00714885	2.33745e-07	0.00264823	7.73119e-08	0.000875912
10160	3.12984e-07	0.00224135	1.04068e-07	0.000745254	5.04068e-06	0.0285105	1.67104e-06	0.0094515	4.51787e-06	0.0261864	1.47416e-06	0.00854454	5.719e-06	0.033454	1.90038e-06	0.0111165	3.36179e-06	0.0213687	1.12645e-06	0.00716013	2.36072e-07	0.00265056	7.80815e-08	0.000876683
10170	3.28967e-07	0.00224457	1.09382e-07	0.000746324	5.03123e-06	0.0285608	1.6679e-06	0.0094682	4.52413e-06	0.0262317	1.47621e-06	0.00855929	5.72463e-06	0.0335112	1.90225e-06	0.0111355	3.35656e-06	0.0214023	1.1247e-06	0.00717139	2.59448e-07	0.00265303	8.58134e-08	0.000877498
10180	3.17227e-07	0.00224781	1.05479e-07	0.000747401	5.02996e-06	0.0286111	1.66748e-06	0.00948488	4.51632e-06	0.0262769	1.47366e-06	0.00857405	5.71869e-06	0.0335684	1.90028e-06	0.0111545	3.34129e-06	0.0214358	1.11959e-06	0.00718261	2.7132e-07	0.0026557	8.974e-08	0.000878381
10190	3.20325e-07	0.00225099	1.06509e-07	0.00074846	5.02244e-06	0.0286614	1.66499e-06	0.00950154	4.51185e-06	0.026322	1.4722e-06	0.00858877	5.72479e-06	0.0336256	1.9023e-06	0.0111735	3.3476e-06	0.0214692	1.1217e-06	0.00719382	2.68703e-07	0.0026584	8.88745e-08	0.000879276
10200	3.31946e-07	0.00225424	1.10373e-07	0.000749541	5.01925e-06	0.0287116	1.66393e-06	0.00951819	4.52151e-06	0.0263672	1.47535e-06	0.00860351	5.73769e-06	0.0336829	1.90659e-06	0.0111926	3.34671e-06	0.0215027	1.1214e-06	0.00720503	2.68599e-07	0.00266108	8.884e-08	0.000880163
10210	3.36039e-07	0.00225759	1.11734e-07	0.000750652	5.03304e-06	0.0287619	1.6685e-06	0.00953484	4.52719e-06	0.0264124	1.4772e-06	0.00861827	5.73525e-06	0.0337403	1.90578e-06	0.0112116	3.34492e-06	0.0215362	1.1208e-06	0.00721625	2.58167e-07	0.00266373	8.53895e-08	0.000881038
10220	3.33056e-07	0.00226093	1.10742e-07	0.000751763	5.02204e-06	0.0288121	1.66486e-06	0.0095515	4.52923e-06	0.0264577	1.47787e-06	0.00863305	5.7401e-06	0.0337977	1.90739e-06	0.0112307	3.34778e-06	0.0215696	1.12176e-06	0.00722746	2.52452e-07	0.00266628	8.34995e-08	0.00088188
10230	3.46657e-07	0.00226431	1.15264e-07	0.000752888	5.02266e-06	0.0288623	1.66506e-06	0.00956815	4.52817e-06	0.026503	1.47753e-06	0.00864782	5.74092e-06	0.0338551	1.90766e-06	0.0112498	3.35341e-06	0.0216031	1.12365e-06	0.00723869	2.50496e-07	0.00266879	8.28523e-08	0.000882711
10240	3.51781e-07	0.00226782	1.16968e-07	0.000754056	5.04106e-06	0.0289126	1.67116e-06	0.00958483	4.5275e-06	0.0265483	1.47731e-06	0.0086626	5.7479e-06	0.0339125	1.90998e-06	0.0112689	3.35319e-06	0.0216367	1.12357e-06	0.00724992	2.66299e-07	0.00267134	8.80793e-08	0.000883556
10250	3.55888e-07	0.00227136	1.18334e-07	0.00075523	5.03602e-06	0.028963	1.66949e-06	0.00960154	4.53165e-06	0.0265935	1.47866e-06	0.00867737	5.73239e-06	0.0339699	1.90483e-06	0.0112879	3.35754e-06	0.0216702	1.12503e-06	0.00726116	2.55948e-07	0.00267396	8.46555e-08	0.000884423
10260	3.5966e-07	0.00227495	1.19588e-07	0.000756426	5.03943e-06	0.0290134	1.67062e-06	0.00961824	4.54167e-06	0.0266389	1.48193e-06	0.00869218	5.74125e-06	0.0340273	1.90777e-06	0.011307	3.35167e-06	0.0217037	1.12306e-06	0.0072724	2.6488e-07	0.00267656	8.76101e-08	0.000885283
10270	3.70951e-07	0.0022786	1.23342e-07	0.000757639	5.04064e-06	0.0290638	1.67102e-06	0.00963495	4.53882e-06	0.0266843	1.481e-06	0.00870699	5.74658e-06	0.0340848	1.90954e-06	0.0113261	3.35337e-06	0.0217373	1.12363e-06	0.00728363	2.82261e-07	0.0026793	9.33589e-08	0.000886186
10280	3.70203e-07	0.00228231	1.23093e-07	0.000758874	5.03954e-06	0.0291142	1.67066e-06	0.00965166	4.5464e-06	0.0267297	1.48347e-06	0.00872181	5.74439e-06	0.0341422	1.90882e-06	0.0113452	3.34794e-06	0.0217708	1.12181e-06	0.00729486	2.82245e-07	0.00268213	9.33533e-08	0.000887124
10290	3.6052e-07	0.00228596	1.19874e-07	0.000760085	5.03959e-06	0.0291646	1.67067e-06	0.00966836	4.55541e-06	0.0267752	1.48641e-06	0.00873666	5.74904e-06	0.0341997	1.91036e-06	0.0113643	3.35499e-06	0.0218043	1.12417e-06	0.00730609	2.86404e-07	0.00268497	9.47292e-08	0.000888064
10300	3.66845e-07	0.0022896	1.21977e-07	0.000761295	5.05064e-06	0.029215	1.67434e-06	0.00968508	4.56035e-06	0.0268208	1.48803e-06	0.00875153	5.73231e-06	0.0342571	1.9048e-06	0.0113834	3.34833e-06	0.0218378	1.12194e-06	0.00731733	2.85951e-07	0.00268782	9.45792e-08	0.000889004
10310	3.67096e-07	0.00229322	1.2206e-07	0.000762502	5.05742e-06	0.0292656	1.67658e-06	0.00970183	4.57649e-06	0.0268665	1.49329e-06	0.00876644	5.73833e-06	0.0343144	1.9068e-06	0.0114024	3.34647e-06	0.0218713	1.12132e-06	0.00732853	2.78899e-07	0.00269062	9.22467e-08	0.000889932
10320	3.73812e-07	0.00229696	1.24293e-07	0.000763745	5.07055e-06	0.0293163	1.68094e-06	0.00971863	4.58516e-06	0.0269123	1.49612e-06	0.00878138	5.75304e-06	0.0343719	1.91169e-06	0.0114215	3.33971e-06	0.0219047	1.11906e-06	0.00733973	2.80203e-07	0.00269345	9.26779e-08	0.000890866
10330	3.72945e-07	0.0023007	1.24005e-07	0.000764986	5.076e-06	0.029367	1.68274e-06	0.00973545	4.58928e-06	0.0269582	1.49747e-06	0.00879636	5.76655e-06	0.0344295	1.91618e-06	0.0114407	3.34637e-06	0.0219381	1.12129e-06	0.00735094	2.88394e-07	0.00269628	9.53873e-08	0.000891804
10340	3.71565e-07	0.00230442	1.23546e-07	0.000766225	5.08145e-06	0.0294178	1.68455e-06	0.00975229	4.59149e-06	0.0270041	1.49819e-06	0.00881133	5.78379e-06	0.0344872	1.92191e-06	0.0114598	3.36401e-06	0.0219717	1.1272e-06	0.00736217	2.90292e-07	0.00269919	9.6015e-08	0.000892766
10350	3.63435e-07	0.0023081	1.20843e-07	0.000767449	5.08655e-06	0.0294686	1.68624e-06	0.00976913	4.59937e-06	0.0270501	1.50076e-06	0.00882633	5.80146e-06	0.0345452	1.92778e-06	0.0114791	3.35939e-06	0.0220053	1.12565e-06	0.00737344	2.89731e-07	0.00270212	9.58295e-08	0.000893735
10360	3.56237e-07	0.00231172	1.1845e-07	0.000768651	5.09321e-06	0.0295195	1.68845e-06	0.00978601	4.58636e-06	0.027096	1.49651e-06	0.00884132	5.79649e-06	0.0346032	1.92613e-06	0.0114984	3.34815e-06	0.0220388	1.12188e-06	0.00738468	2.93399e-07	0.00270503	9.70427e-08	0.000894698
10370	3.60801e-07	0.0023153	1.19967e-07	0.000769841	5.09492e-06	0.0295704	1.68902e-06	0.00980289	4.5845e-06	0.0271419	1.4959e-06	0.00885628	5.786e-06	0.0346611	1.92264e-06	0.0115176	3.34487e-06	0.0220723	1.12079e-06	0.00739589	2.9612e-07	0.00270796	9.79428e-08	0.000895666
10380	3.5098e-07	0.00231886	1.16701e-07	0.000771026	5.09829e-06	0.0296214	1.69013e-06	0.00981979	4.58125e-06	0.0271877	1.49485e-06	0.00887124	5.79015e-06	0.0347189	1.92402e-06	0.0115368	3.34937e-06	0.0221058	1.12229e-06	0.00740711	3.00438e-07	0.00271096	9.9371e-08	0.000896659
10390	3.56205e-07	0.00232238	1.18439e-07	0.000772195	5.10087e-06	0.0296724	1.69099e-06	0.00983668	4.58081e-06	0.0272335	1.4947e-06	0.00888618	5.79522e-06	0.0347769	1.9257e-06	0.0115561	3.36156e-06	0.0221393	1.12638e-06	0.00741835	2.93436e-07	0.00271394	9.7055e-08	0.000897646
10400	3.64003e-07	0.00232598	1.21032e-07	0.000773394	5.10878e-06	0.0297234	1.69361e-06	0.00985361	4.59702e-06	0.0272794	1.49999e-06	0.00890115	5.80072e-06	0.0348349	1.92753e-06	0.0115754	3.36945e-06	0.022173	1.12902e-06	0.00742963	2.94304e-07	0.00271687	9.7342e-08	0.000898615
10410	3.56751e-07	0.0023296	1.18621e-07	0.000774597	5.10641e-06	0.0297745	1.69282e-06	0.00987054	4.61039e-06	0.0273254	1.50435e-06	0.00891617	5.80573e-06	0.0348929	1.9292e-06	0.0115946	3.36642e-06	0.0222067	1.12801e-06	0.00744092	2.97689e-07	0.00271984	9.84618e-08	0.000899595
10420	3.62456e-07	0.00233319	1.20518e-07	0.000775791	5.0999e-06	0.0298255	1.69067e-06	0.00988745	4.60713e-06	0.0273715	1.50329e-06	0.00893122	5.80509e-06	0.0349509	1.92899e-06	0.0116139	3.37133e-06	0.0222403	1.12965e-06	0.0074522	3.07239e-07	0.00272286	1.0162e-07	0.000900597
10430	3.64701e-07	0.00233683	1.21264e-07	0.000777	5.11361e-06	0.0298766	1.69521e-06	0.00990438	4.59625e-06	0.0274175	1.49974e-06	0.00894624	5.80421e-06	0.035009	1.92869e-06	0.0116332	3.3689e-06	0.0222741	1.12884e-06	0.00746349	2.92323e-07	0.00272584	9.66867e-08	0.00090158
10440	3.565e-07	0.00234042	1.18537e-07	0.000778196	5.10638e-06	0.0299277	1.69282e-06	0.00992132	4.60569e-06	0.0274635	1.50282e-06	0.00896125	5.79139e-06	0.035067	1.92443e-06	0.0116525	3.36154e-06	0.0223077	1.12637e-06	0.00747477	3.00863e-07	0.00272879	9.95113e-08	0.000902558
10450	3.5221e-07	0.00234398	1.1711e-07	0.000779377	5.10671e-06	0.0299787	1.69293e-06	0.00993825	4.60749e-06	0.0275096	1.50341e-06	0.00897628	5.79911e-06	0.0351249	1.927e-06	0.0116717	3.3583e-06	0.0223413	1.12529e-06	0.00748602	3.06917e-07	0.00273182	1.01514e-07	0.000903559
10460	3.47044e-07	0.00234746	1.15393e-07	0.000780536	5.1009e-06	0.0300298	1.691e-06	0.00995516	4.61245e-06	0.0275557	1.50502e-06	0.00899132	5.8068e-06	0.0351829	1.92955e-06	0.011691	3.35736e-06	0.0223749	1.12497e-06	0.00749728	2.95629e-07	0.00273486	9.77805e-08	0.000904565
10470	3.55203e-07	0.00235095	1.18106e-07	0.000781695	5.10468e-06	0.0300808	1.69225e-06	0.00997208	4.62424e-06	0.0276019	1.50887e-06	0.0090064	5.79895e-06	0.035241	1.92695e-06	0.0117103	3.37019e-06	0.0224085	1.12927e-06	0.00750855	2.83757e-07	0.00273774	9.38537e-08	0.000905515
10480	3.46963e-07	0.00235449	1.15366e-07	0.000782873	5.09957e-06	0.0301318	1.69056e-06	0.009989	4.63536e-06	0.0276482	1.5125e-06	0.0090215	5.81442e-06	0.035299	1.93209e-06	0.0117296	3.38595e-06	0.0224423	1.13455e-06	0.00751987	2.88695e-07	0.0027406	9.54868e-08	0.000906462
10490	3.5581e-07	0.00235798	1.18307e-07	0.000784032	5.10688e-06	0.0301829	1.69298e-06	0.0100059	4.6219e-06	0.0276945	1.50811e-06	0.00903661	5.81127e-06	0.0353572	1.93104e-06	0.0117489	3.38704e-06	0.0224762	1.13491e-06	0.00753122	2.98952e-07	0.00274355	9.88793e-08	0.000907438
10500	3.69068e-07	0.00236163	1.22716e-07	0.000785246	5.10426e-06	0.0302339	1.69211e-06	0.0100228	4.6171e-06	0.0277407	1.50654e-06	0.00905168	5.81811e-06	0.0354153	1.93331e-06	0.0117682	3.38024e-06	0.02251	1.13264e-06	0.00754256	3.04899e-07	0.00274656	1.00846e-07	0.000908436
10510	3.6334e-07	0.0023653	1.20811e-07	0.000786467	5.10716e-06	0.030285	1.69307e-06	0.0100398	4.61088e-06	0.0277868	1.50451e-06	0.00906674	5.82896e-06	0.0354735	1.93692e-06	0.0117876	3.38244e-06	0.0225438	1.13337e-06	0.00755389	2.98528e-07	0.00274959	9.87393e-08	0.000909438
10520	3.58613e-07	0.00236889	1.1924e-07	0.000787661	5.09434e-06	0.030336	1.68883e-06	0.0100567	4.60589e-06	0.0278329	1.50288e-06	0.00908177	5.83569e-06	0.0355319	1.93915e-06	0.011807	3.37395e-06	0.0225776	1.13053e-06	0.00756521	2.92328e-07	0.00275253	9.66884e-08	0.000910409
10530	3.48157e-07	0.0023724	1.15763e-07	0.000788827	5.10109e-06	0.030387	1.69106e-06	0.0100736	4.59818e-06	0.0278789	1.50037e-06	0.00909679	5.8278e-06	0.0355902	1.93653e-06	0.0118263	3.38474e-06	0.0226114	1.13414e-06	0.00757653	2.88824e-07	0.00275543	9.55297e-08	0.000911367
10540	3.48576e-07	0.00237589	1.15902e-07	0.000789989	5.1083e-06	0.030438	1.69345e-06	0.0100905	4.60264e-06	0.0279249	1.50182e-06	0.00911179	5.84011e-06	0.0356485	1.94062e-06	0.0118457	3.38206e-06	0.0226452	1.13325e-06	0.00758787	2.99183e-07	0.00275838	9.89559e-08	0.000912345
10550	3.40114e-07	0.0023793	1.13089e-07	0.000791124	5.12075e-06	0.0304891	1.69758e-06	0.0101075	4.6023e-06	0.0279709	1.50171e-06	0.00912681	5.84375e-06	0.0357069	1.94183e-06	0.0118651	3.37307e-06	0.022679	1.13023e-06	0.00759919	2.8961e-07	0.00276132	9.57895e-08	0.000913315
10560	3.4129e-07	0.00238273	1.1348e-07	0.000792261	5.11532e-06	0.0305404	1.69578e-06	0.0101244	4.6198e-06	0.0280171	1.50742e-06	0.00914186	5.8439e-06	0.0357654	1.94188e-06	0.0118846	3.35443e-06	0.0227127	1.12399e-06	0.00761046	2.94744e-07	0.00276422	9.74876e-08	0.000914277
10570	3.29632e-07	0.00238607	1.09603e-07	0.000793374	5.11212e-06	0.0305915	1.69472e-06	0.0101414	4.61693e-06	0.0280632	1.50649e-06	0.00915692	5.8474e-06	0.0358238	1.94305e-06	0.011904	3.36293e-06	0.0227463	1.12684e-06	0.00762172	2.89348e-07	0.00276712	9.57027e-08	0.000915235
10580	3.27688e-07	0.00238933	1.08957e-07	0.000794458	5.10281e-06	0.0306426	1.69163e-06	0.0101583	4.61095e-06	0.0281094	1.50454e-06	0.00917198	5.85947e-06	0.0358823	1.94706e-06	0.0119234	3.36481e-06	0.0227799	1.12747e-06	0.00763299	2.96648e-07	0.00277006	9.81173e-08	0.000916208
10590	3.36531e-07	0.00239264	1.11897e-07	0.000795557	5.10289e-06	0.0306936	1.69166e-06	0.0101752	4.61397e-06	0.0281555	1.50552e-06	0.00918704	5.8651e-06	0.035941	1.94893e-06	0.0119429	3.35986e-06	0.0228135	1.12581e-06	0.00764425	2.85674e-07	0.00277298	9.44876e-08	0.000917174
10600	3.52713e-07	0.00239611	1.17278e-07	0.00079671	5.10982e-06	0.0307447	1.69396e-06	0.0101922	4.60425e-06	0.0282016	1.50235e-06	0.00920208	5.85857e-06	0.0359996	1.94676e-06	0.0119624	3.36484e-06	0.0228471	1.12748e-06	0.00765552	2.85243e-07	0.00277584	9.4345e-08	0.000918117
10610	3.50885e-07	0.00239963	1.1667e-07	0.000797883	5.12372e-06	0.0307959	1.69856e-06	0.0102091	4.59769e-06	0.0282476	1.50021e-06	0.00921709	5.84696e-06	0.0360581	1.9429e-06	0.0119818	3.37331e-06	0.0228808	1.13031e-06	0.0076668	2.83347e-07	0.00277867	9.3718e-08	0.000919055
10620	3.43239e-07	0.0024031	1.14128e-07	0.000799035	5.11609e-06	0.0308471	1.69604e-06	0.0102261	4.6086e-06	0.0282936	1.50377e-06	0.00923211	5.84584e-06	0.0361166	1.94253e-06	0.0120013	3.36455e-06	0.0229145	1.12738e-06	0.0076781	2.9638e-07	0.00278157	9.80286e-08	0.000920014
10630	3.397e-07	0.0024065	1.12951e-07	0.000800167	5.11188e-06	0.0308982	1.69464e-06	0.0102431	4.60471e-06	0.0283397	1.5025e-06	0.00924715	5.8593e-06	0.0361751	1.947e-06	0.0120207	3.36696e-06	0.0229481	1.12819e-06	0.00768936	2.90745e-07	0.00278452	9.61648e-08	0.00092099
10640	3.22594e-07	0.0024098	1.07263e-07	0.000801263	5.11133e-06	0.0309493	1.69446e-06	0.01026	4.59066e-06	0.0283857	1.49791e-06	0.00926215	5.8637e-06	0.0362337	1.94846e-06	0.0120402	3.34937e-06	0.0229817	1.12229e-06	0.00770062	2.88426e-07	0.00278741	9.5398e-08	0.000921945
10650	3.18659e-07	0.00241301	1.05955e-07	0.000802331	5.10331e-06	0.0310004	1.6918e-06	0.0102769	4.60581e-06	0.0284317	1.50286e-06	0.00927714	5.84645e-06	0.0362923	1.94273e-06	0.0120596	3.34863e-06	0.0230152	1.12205e-06	0.00771184	2.8243e-07	0.00279027	9.34147e-08	0.00092289
10660	3.17364e-07	0.00241618	1.05524e-07	0.000803383	5.11712e-06	0.0310515	1.69638e-06	0.0102939	4.61532e-06	0.0284778	1.50596e-06	0.00929219	5.84387e-06	0.0363507	1.94187e-06	0.0120791	3.34856e-06	0.0230487	1.12202e-06	0.00772306	2.80365e-07	0.00279307	9.27316e-08	0.000923819
10670	3.20317e-07	0.00241938	1.06506e-07	0.000804448	5.11607e-06	0.0311027	1.69603e-06	0.0103108	4.60676e-06	0.0285239	1.50317e-06	0.00930723	5.8436e-06	0.0364092	1.94178e-06	0.0120985	3.35706e-06	0.0230822	1.12487e-06	0.0077343	2.80716e-07	0.00279588	9.28476e-08	0.000924747
10680	3.15186e-07	0.00242255	1.048e-07	0.000805502	5.10855e-06	0.0311538	1.69353e-06	0.0103278	4.60017e-06	0.0285699	1.50102e-06	0.00932225	5.83913e-06	0.0364676	1.9403e-06	0.0121179	3.36222e-06	0.0231158	1.1266e-06	0.00774555	2.79655e-07	0.00279866	9.24967e-08	0.000925667
10690	3.13858e-07	0.00242568	1.04358e-07	0.000806545	5.09624e-06	0.0312048	1.68945e-06	0.0103447	4.59809e-06	0.0286159	1.50034e-06	0.00933725	5.83246e-06	0.0365259	1.93808e-06	0.0121373	3.36752e-06	0.0231495	1.12837e-06	0.00775683	2.91508e-07	0.00280152	9.64174e-08	0.000926612
10700	3.21541e-07	0.00242886	1.06913e-07	0.000807603	5.08703e-06	0.0312557	1.6864e-06	0.0103616	4.60455e-06	0.0286619	1.50245e-06	0.00935226	5.83053e-06	0.0365843	1.93744e-06	0.0121567	3.36712e-06	0.0231831	1.12824e-06	0.00776811	2.91417e-07	0.00280444	9.63872e-08	0.000927579
10710	3.27171e-07	0.00243211	1.08785e-07	0.000808683	5.09459e-06	0.0313066	1.68891e-06	0.0103785	4.61792e-06	0.028708	1.50681e-06	0.00936731	5.82208e-06	0.0366425	1.93463e-06	0.012176	3.35793e-06	0.0232168	1.12516e-06	0.00777938	2.84427e-07	0.00280732	9.40752e-08	0.000928531
10720	3.30118e-07	0.0024354	1.09765e-07	0.000809776	5.091e-06	0.0313575	1.68772e-06	0.0103953	4.61438e-06	0.0287542	1.50566e-06	0.00938238	5.82836e-06	0.0367008	1.93672e-06	0.0121954	3.3633e-06	0.0232504	1.12696e-06	0.00779064	2.78096e-07	0.00281012	9.19811e-08	0.000929458
10730	3.26303e-07	0.00243869	1.08497e-07	0.000810869	5.10508e-06	0.0314085	1.69239e-06	0.0104122	4.60238e-06	0.0288003	1.50174e-06	0.00939742	5.80862e-06	0.036759	1.93016e-06	0.0122147	3.38012e-06	0.0232841	1.1326e-06	0.00780193	2.90888e-07	0.00281297	9.62122e-08	0.000930398
10740	3.26505e-07	0.00244195	1.08564e-07	0.000811955	5.10245e-06	0.0314595	1.69151e-06	0.0104291	4.60873e-06	0.0288463	1.50381e-06	0.00941245	5.83382e-06	0.0368172	1.93853e-06	0.0122341	3.37514e-06	0.0233178	1.13093e-06	0.00781324	2.94286e-07	0.00281586	9.7336e-08	0.000931356
10750	3.20099e-07	0.00244518	1.06433e-07	0.000813027	5.10639e-06	0.0315106	1.69282e-06	0.0104461	4.61428e-06	0.0288924	1.50562e-06	0.00942749	5.8459e-06	0.0368756	1.94255e-06	0.0122535	3.36585e-06	0.0233515	1.12782e-06	0.00782453	2.89383e-07	0.00281879	9.57143e-08	0.000932326
10760	3.2952e-07	0.00244842	1.09566e-07	0.000814106	5.10816e-06	0.0315616	1.69341e-06	0.010463	4.62467e-06	0.0289386	1.50901e-06	0.00944257	5.84953e-06	0.0369341	1.94375e-06	0.0122729	3.36036e-06	0.0233852	1.12598e-06	0.0078358	2.77253e-07	0.00282161	9.17026e-08	0.000933258
10770	3.26482e-07	0.00245169	1.08556e-07	0.000815191	5.10303e-06	0.0316127	1.6917e-06	0.0104799	4.61852e-06	0.0289849	1.507e-06	0.00945765	5.84804e-06	0.0369926	1.94326e-06	0.0122924	3.34522e-06	0.0234187	1.1209e-06	0.00784703	2.76656e-07	0.00282437	9.1505e-08	0.000934169
10780	3.33777e-07	0.00245501	1.10982e-07	0.000816296	5.0954e-06	0.0316637	1.68918e-06	0.0104968	4.62633e-06	0.0290311	1.50955e-06	0.00947273	5.84795e-06	0.0370511	1.94323e-06	0.0123118	3.35017e-06	0.0234521	1.12256e-06	0.00785824	2.8146e-07	0.00282718	9.30939e-08	0.0009351
10790	3.22981e-07	0.00245828	1.07392e-07	0.000817383	5.09178e-06	0.0317146	1.68797e-06	0.0105137	4.6182e-06	0.0290773	1.5069e-06	0.0094878	5.86258e-06	0.0371097	1.94809e-06	0.0123312	3.3748e-06	0.0234858	1.13082e-06	0.00786952	2.70882e-07	0.00282994	8.95951e-08	0.000936011
10800	3.22414e-07	0.00246153	1.07203e-07	0.000818463	5.09755e-06	0.0317656	1.68989e-06	0.0105306	4.61904e-06	0.0291235	1.50718e-06	0.00950288	5.86756e-06	0.0371683	1.94974e-06	0.0123507	3.38221e-06	0.0235196	1.1333e-06	0.00788084	2.69174e-07	0.00283264	8.90303e-08	0.000936905
10810	3.05498e-07	0.00246465	1.01579e-07	0.000819503	5.10984e-06	0.0318166	1.69396e-06	0.0105475	4.61987e-06	0.0291697	1.50745e-06	0.00951795	5.87884e-06	0.0372271	1.95349e-06	0.0123703	3.38646e-06	0.0235534	1.13472e-06	0.00789218	2.66749e-07	0.00283531	8.82282e-08	0.000937788
10820	3.06397e-07	0.00246769	1.01878e-07	0.000820513	5.12235e-06	0.0318678	1.69811e-06	0.0105645	4.62171e-06	0.0292159	1.50805e-06	0.00953303	5.89593e-06	0.0372859	1.95917e-06	0.0123898	3.37946e-06	0.0235873	1.13237e-06	0.00790352	2.72711e-07	0.002838	9.02001e-08	0.000938679
10830	3.07787e-07	0.00247078	1.0234e-07	0.00082154	5.12948e-06	0.031919	1.70047e-06	0.0105815	4.63595e-06	0.0292622	1.51269e-06	0.00954813	5.89906e-06	0.0373449	1.96021e-06	0.0124094	3.3813e-06	0.0236211	1.13299e-06	0.00791485	2.73485e-07	0.00284075	9.0456e-08	0.000939587
10840	3.03894e-07	0.00247383	1.01045e-07	0.000822553	5.12992e-06	0.0319703	1.70062e-06	0.0105985	4.6277e-06	0.0293085	1.51e-06	0.00956325	5.89631e-06	0.0374039	1.9593e-06	0.012429	3.37136e-06	0.0236548	1.12966e-06	0.00792616	2.79452e-07	0.0028435	9.24297e-08	0.000940498
10850	3.05922e-07	0.00247688	1.0172e-07	0.000823568	5.13431e-06	0.0320217	1.70207e-06	0.0106155	4.62371e-06	0.0293547	1.5087e-06	0.00957834	5.88739e-06	0.0374628	1.95633e-06	0.0124486	3.36931e-06	0.0236885	1.12897e-06	0.00793745	2.82188e-07	0.00284631	9.33347e-08	0.000941426
10860	3.06988e-07	0.00247994	1.02074e-07	0.000824587	5.13406e-06	0.032073	1.70199e-06	0.0106325	4.62399e-06	0.029401	1.50879e-06	0.00959343	5.88771e-06	0.0375217	1.95644e-06	0.0124682	3.36921e-06	0.0237222	1.12894e-06	0.00794874	2.87854e-07	0.00284917	9.52087e-08	0.000942372
10870	3.00997e-07	0.00248299	1.00082e-07	0.000825598	5.1349e-06	0.0321243	1.70227e-06	0.0106495	4.62721e-06	0.0294472	1.50984e-06	0.00960852	5.87817e-06	0.0375805	1.95327e-06	0.0124877	3.3873e-06	0.023756	1.135e-06	0.00796006	2.80045e-07	0.00285201	9.2626e-08	0.000943313
10880	3.00576e-07	0.00248598	9.99422e-08	0.000826594	5.13311e-06	0.0321757	1.70168e-06	0.0106666	4.63675e-06	0.0294935	1.51296e-06	0.00962363	5.8844e-06	0.0376393	1.95534e-06	0.0125073	3.38568e-06	0.0237899	1.13446e-06	0.00797142	2.69685e-07	0.00285475	8.91993e-08	0.000944219
10890	3.04512e-07	0.00248899	1.01251e-07	0.000827594	5.14219e-06	0.0322271	1.70469e-06	0.0106836	4.64773e-06	0.02954	1.51654e-06	0.00963879	5.88167e-06	0.0376982	1.95443e-06	0.0125268	3.38189e-06	0.0238237	1.13319e-06	0.00798275	2.88532e-07	0.00285752	9.5433e-08	0.000945134
10900	3.16814e-07	0.0024921	1.05341e-07	0.000828629	5.13414e-06	0.0322784	1.70202e-06	0.0107006	4.64401e-06	0.0295864	1.51532e-06	0.00965395	5.89751e-06	0.0377571	1.9597e-06	0.0125464	3.39376e-06	0.0238576	1.13717e-06	0.00799409	3.07266e-07	0.00286052	1.01629e-07	0.000946126
10910	3.15107e-07	0.00249526	1.04774e-07	0.00082968	5.13952e-06	0.0323298	1.7038e-06	0.0107177	4.63437e-06	0.0296328	1.51218e-06	0.00966908	5.89573e-06	0.037816	1.9591e-06	0.012566	3.38715e-06	0.0238915	1.13495e-06	0.00800546	2.92144e-07	0.00286352	9.66275e-08	0.00094712
10920	3.0418e-07	0.00249837	1.0114e-07	0.000830713	5.13877e-06	0.0323812	1.70356e-06	0.0107347	4.64369e-06	0.0296792	1.51522e-06	0.00968421	5.88043e-06	0.0378749	1.95402e-06	0.0125855	3.37141e-06	0.0239253	1.12968e-06	0.00801679	2.79996e-07	0.00286637	9.26097e-08	0.000948063
10930	2.83201e-07	0.00250133	9.4165e-08	0.000831699	5.14607e-06	0.0324326	1.70597e-06	0.0107517	4.65061e-06	0.0297257	1.51748e-06	0.00969938	5.86646e-06	0.0379337	1.94938e-06	0.0126051	3.36759e-06	0.023959	1.1284e-06	0.00802807	2.68923e-07	0.00286913	8.89473e-08	0.000948974
10940	2.82195e-07	0.00250414	9.38306e-08	0.000832633	5.14462e-06	0.0324841	1.70549e-06	0.0107688	4.64466e-06	0.0297722	1.51554e-06	0.00971454	5.86986e-06	0.0379924	1.95051e-06	0.0126246	3.37443e-06	0.0239927	1.13069e-06	0.00803936	2.69156e-07	0.00287182	8.90243e-08	0.000949866
10950	2.8428e-07	0.00250698	9.45236e-08	0.000833575	5.1473e-06	0.0325356	1.70638e-06	0.0107859	4.64399e-06	0.0298186	1.51532e-06	0.0097297	5.88551e-06	0.0380511	1.95571e-06	0.0126441	3.38682e-06	0.0240265	1.13484e-06	0.0080507	2.72127e-07	0.00287454	9.0007e-08	0.000950763
10960	2.87447e-07	0.00250984	9.55768e-08	0.000834526	5.14671e-06	0.032587	1.70618e-06	0.0108029	4.65217e-06	0.0298651	1.51799e-06	0.00974487	5.90345e-06	0.0381101	1.96167e-06	0.0126637	3.38347e-06	0.0240603	1.13372e-06	0.00806203	2.83411e-07	0.00287734	9.37392e-08	0.00095169
10970	2.85441e-07	0.00251271	9.49098e-08	0.00083548	5.14165e-06	0.0326385	1.70451e-06	0.01082	4.64594e-06	0.0299116	1.51595e-06	0.00976004	5.90238e-06	0.0381691	1.96132e-06	0.0126833	3.37616e-06	0.0240941	1.13127e-06	0.00807335	2.91552e-07	0.00288021	9.64317e-08	0.00095264
10980	2.93337e-07	0.00251559	9.75351e-08	0.000836438	5.14643e-06	0.0326899	1.70609e-06	0.010837	4.65314e-06	0.0299581	1.5183e-06	0.00977521	5.89063e-06	0.0382281	1.95741e-06	0.0127029	3.37861e-06	0.0241279	1.13209e-06	0.00808467	2.6762e-07	0.00288303	8.85163e-08	0.000953571
10990	2.96921e-07	0.00251853	9.87269e-08	0.000837418	5.14376e-06	0.0327414	1.70521e-06	0.0108541	4.63704e-06	0.0300045	1.51305e-06	0.00979036	5.88893e-06	0.0382869	1.95685e-06	0.0127225	3.37815e-06	0.0241617	1.13194e-06	0.00809599	2.66793e-07	0.00288569	8.82427e-08	0.000954452
11000	2.88912e-07	0.00252147	9.60637e-08	0.000838393	5.15397e-06	0.0327929	1.70859e-06	0.0108712	4.63872e-06	0.0300509	1.5136e-06	0.00980549	5.88696e-06	0.0383458	1.95619e-06	0.012742	3.38051e-06	0.0241955	1.13273e-06	0.00810731	2.78634e-07	0.00288841	9.21593e-08	0.000955353
11010	2.9639e-07	0.00252439	9.85502e-08	0.000839366	5.16284e-06	0.0328444	1.71153e-06	0.0108883	4.65228e-06	0.0300974	1.51802e-06	0.00982065	5.89277e-06	0.0384048	1.95812e-06	0.0127616	3.37291e-06	0.0242292	1.13018e-06	0.00811863	2.74897e-07	0.00289116	9.0923e-08	0.000956262
11020	2.95745e-07	0.00252733	9.83358e-08	0.000840343	5.162e-06	0.032896	1.71125e-06	0.0109054	4.64526e-06	0.0301438	1.51573e-06	0.00983582	5.87106e-06	0.0384635	1.95091e-06	0.0127811	3.36923e-06	0.0242629	1.12895e-06	0.00812992	2.73749e-07	0.00289392	9.05435e-08	0.000957173
11030	3.12575e-07	0.00253035	1.03932e-07	0.000841348	5.16317e-06	0.0329477	1.71164e-06	0.0109225	4.64247e-06	0.0301903	1.51482e-06	0.00985097	5.87785e-06	0.0385223	1.95316e-06	0.0128006	3.38032e-06	0.0242967	1.13266e-06	0.00814123	2.79653e-07	0.00289666	9.24963e-08	0.00095808
11040	3.08669e-07	0.00253348	1.02633e-07	0.000842387	5.15951e-06	0.0329993	1.71043e-06	0.0109396	4.63057e-06	0.0302366	1.51094e-06	0.0098661	5.88543e-06	0.0385811	1.95568e-06	0.0128202	3.37322e-06	0.0243304	1.13029e-06	0.00815254	2.80037e-07	0.00289945	9.26232e-08	0.000959003
11050	2.99368e-07	0.00253652	9.95406e-08	0.0008434	5.16349e-06	0.0330509	1.71175e-06	0.0109567	4.61273e-06	0.0302829	1.50512e-06	0.00988118	5.88195e-06	0.0386399	1.95453e-06	0.0128397	3.37227e-06	0.0243642	1.12997e-06	0.00816384	2.71471e-07	0.00290223	8.979e-08	0.000959922
11060	3.00356e-07	0.00253952	9.9869e-08	0.000844395	5.16523e-06	0.0331025	1.71233e-06	0.0109738	4.60828e-06	0.0303289	1.50366e-06	0.00989622	5.87198e-06	0.0386987	1.95121e-06	0.0128593	3.36617e-06	0.0243979	1.12792e-06	0.00817513	2.59471e-07	0.00290487	8.58208e-08	0.000960797
11070	2.93139e-07	0.00254249	9.74694e-08	0.000845383	5.18266e-06	0.0331543	1.7181e-06	0.010991	4.62974e-06	0.0303751	1.51067e-06	0.00991129	5.86405e-06	0.0387573	1.94858e-06	0.0128788	3.36246e-06	0.0244315	1.12668e-06	0.0081864	2.5078e-07	0.00290742	8.29462e-08	0.000961641
11080	2.85726e-07	0.00254541	9.50046e-08	0.000846355	5.18043e-06	0.0332061	1.71736e-06	0.0110082	4.64315e-06	0.0304215	1.51504e-06	0.00992642	5.86551e-06	0.038816	1.94906e-06	0.0128982	3.36626e-06	0.0244652	1.12795e-06	0.00819768	2.57918e-07	0.00290996	8.53072e-08	0.000962481
11090	2.84837e-07	0.00254826	9.47088e-08	0.0008473	5.17063e-06	0.0332579	1.71412e-06	0.0110253	4.64632e-06	0.030468	1.51608e-06	0.00994158	5.87238e-06	0.0388747	1.95135e-06	0.0129177	3.36826e-06	0.0244988	1.12862e-06	0.00820896	2.65201e-07	0.00291257	8.77161e-08	0.000963342
11100	2.96674e-07	0.00255115	9.86449e-08	0.000848263	5.16971e-06	0.0333095	1.71381e-06	0.0110424	4.6353e-06	0.0305144	1.51248e-06	0.00995673	5.87511e-06	0.0389334	1.95225e-06	0.0129373	3.36758e-06	0.0245325	1.12839e-06	0.00822025	2.64007e-07	0.00291523	8.73212e-08	0.000964223
11110	3.01402e-07	0.00255415	1.00217e-07	0.000849261	5.1579e-06	0.0333612	1.7099e-06	0.0110596	4.61777e-06	0.0305606	1.50676e-06	0.00997182	5.86696e-06	0.0389921	1.94954e-06	0.0129568	3.35147e-06	0.0245661	1.12299e-06	0.00823151	2.70142e-07	0.00291789	8.93505e-08	0.000965103
11120	3.10719e-07	0.00255721	1.03315e-07	0.000850279	5.15851e-06	0.0334128	1.7101e-06	0.0110767	4.61567e-06	0.0306068	1.50608e-06	0.00998688	5.85273e-06	0.0390507	1.94482e-06	0.0129763	3.34539e-06	0.0245996	1.12096e-06	0.00824273	2.48613e-07	0.00292049	8.22297e-08	0.000965962
11130	3.02937e-07	0.00256029	1.00727e-07	0.000851303	5.1752e-06	0.0334644	1.71563e-06	0.0110938	4.6175e-06	0.030653	1.50667e-06	0.0100019	5.84627e-06	0.0391092	1.94267e-06	0.0129957	3.33761e-06	0.024633	1.11835e-06	0.00825392	2.35231e-07	0.00292291	7.78035e-08	0.000966763
11140	2.97238e-07	0.00256329	9.88322e-08	0.000852299	5.17993e-06	0.0335162	1.7172e-06	0.011111	4.62201e-06	0.0306992	1.50814e-06	0.010017	5.85258e-06	0.0391677	1.94477e-06	0.0130151	3.34039e-06	0.0246664	1.11928e-06	0.00826511	2.35494e-07	0.00292526	7.78906e-08	0.00096754
11150	2.86277e-07	0.00256622	9.51877e-08	0.000853273	5.16969e-06	0.033568	1.71381e-06	0.0111281	4.62502e-06	0.0307454	1.50913e-06	0.0100321	5.84418e-06	0.0392262	1.94198e-06	0.0130346	3.33676e-06	0.0246998	1.11807e-06	0.0082763	2.36263e-07	0.00292761	7.81448e-08	0.000968316
11160	2.88548e-07	0.00256909	9.59427e-08	0.000854228	5.16036e-06	0.0336196	1.71071e-06	0.0111452	4.61965e-06	0.0307916	1.50738e-06	0.0100472	5.8294e-06	0.0392846	1.93706e-06	0.013054	3.32909e-06	0.0247331	1.1155e-06	0.00828747	2.407e-07	0.00293	7.96125e-08	0.000969107
11170	2.77608e-07	0.00257193	9.23052e-08	0.000855171	5.16743e-06	0.0336712	1.71305e-06	0.0111623	4.63486e-06	0.0308379	1.51234e-06	0.0100623	5.84e-06	0.0393429	1.94059e-06	0.0130733	3.34011e-06	0.0247664	1.11919e-06	0.00829863	2.50341e-07	0.00293245	8.28013e-08	0.000969917
11180	2.76799e-07	0.00257469	9.20363e-08	0.000856089	5.17688e-06	0.0337229	1.71619e-06	0.0111795	4.64367e-06	0.0308843	1.51521e-06	0.0100774	5.83544e-06	0.0394013	1.93907e-06	0.0130927	3.33954e-06	0.0247999	1.119e-06	0.00830983	2.62221e-07	0.00293502	8.67304e-08	0.000970769
11190	2.82339e-07	0.0025775	9.38782e-08	0.000857023	5.17188e-06	0.0337747	1.71453e-06	0.0111966	4.63654e-06	0.0309307	1.51289e-06	0.0100926	5.84788e-06	0.0394597	1.9432e-06	0.0131122	3.33739e-06	0.0248332	1.11828e-06	0.00832102	2.63461e-07	0.00293765	8.71406e-08	0.000971639
11200	2.74489e-07	0.00258027	9.1268e-08	0.000857946	5.17764e-06	0.0338264	1.71644e-06	0.0112138	4.63416e-06	0.030977	1.51211e-06	0.0101077	5.84226e-06	0.0395182	1.94134e-06	0.0131316	3.35686e-06	0.0248667	1.1248e-06	0.00833223	2.70137e-07	0.00294033	8.93488e-08	0.000972524
11210	2.81446e-07	0.00258304	9.35815e-08	0.000858866	5.1805e-06	0.0338782	1.71739e-06	0.011231	4.63762e-06	0.0310234	1.51324e-06	0.0101228	5.83329e-06	0.0395765	1.93836e-06	0.013151	3.36283e-06	0.0249003	1.1268e-06	0.0083435	2.63049e-07	0.00294299	8.70045e-08	0.000973403
11220	2.87282e-07	0.00258587	9.55217e-08	0.000859807	5.20292e-06	0.0339301	1.72482e-06	0.0112482	4.63995e-06	0.0310698	1.514e-06	0.0101379	5.83399e-06	0.0396349	1.93859e-06	0.0131704	3.35897e-06	0.0249339	1.12551e-06	0.00835476	2.70271e-07	0.00294567	8.93932e-08	0.000974289
11230	2.92485e-07	0.00258878	9.72519e-08	0.000860775	5.20362e-06	0.0339822	1.72505e-06	0.0112654	4.6502e-06	0.0311162	1.51734e-06	0.0101531	5.82998e-06	0.0396932	1.93726e-06	0.0131897	3.35763e-06	0.0249675	1.12506e-06	0.00836601	2.62603e-07	0.00294834	8.68567e-08	0.000975172
11240	2.90004e-07	0.00259168	9.64269e-08	0.000861739	5.20067e-06	0.0340342	1.72407e-06	0.0112827	4.64787e-06	0.0311627	1.51658e-06	0.0101683	5.82738e-06	0.0397515	1.93639e-06	0.0132091	3.35757e-06	0.0250011	1.12504e-06	0.00837726	2.69256e-07	0.00295102	8.90574e-08	0.000976061
11250	2.90245e-07	0.00259459	9.65069e-08	0.000862705	5.18765e-06	0.0340861	1.71976e-06	0.0112999	4.64235e-06	0.0312092	1.51478e-06	0.0101834	5.83782e-06	0.0398098	1.93986e-06	0.0132285	3.35198e-06	0.0250347	1.12317e-06	0.0083885	2.58411e-07	0.00295367	8.54702e-08	0.000976937
11260	2.80696e-07	0.00259747	9.33319e-08	0.000863663	5.18736e-06	0.034138	1.71966e-06	0.0113171	4.64288e-06	0.0312556	1.51495e-06	0.0101986	5.84623e-06	0.0398682	1.94266e-06	0.0132479	3.34287e-06	0.0250682	1.12011e-06	0.00839973	2.59774e-07	0.00295625	8.5921e-08	0.000977791
11270	2.8885e-07	0.00260029	9.60432e-08	0.000864603	5.18694e-06	0.0341899	1.71952e-06	0.0113343	4.64345e-06	0.031302	1.51514e-06	0.0102137	5.85706e-06	0.0399268	1.94626e-06	0.0132674	3.34049e-06	0.0251015	1.11932e-06	0.00841092	2.6374e-07	0.00295888	8.72328e-08	0.00097866
11280	3.03328e-07	0.00260325	1.00857e-07	0.000865586	5.2007e-06	0.0342418	1.72408e-06	0.0113515	4.65026e-06	0.0313485	1.51736e-06	0.0102289	5.8557e-06	0.0399853	1.9458e-06	0.0132868	3.3423e-06	0.0251349	1.11992e-06	0.00842211	2.60224e-07	0.00296153	8.60699e-08	0.000979535
11290	3.0864e-07	0.00260633	1.02624e-07	0.000866611	5.20135e-06	0.0342938	1.7243e-06	0.0113688	4.66686e-06	0.0313951	1.52278e-06	0.0102441	5.87377e-06	0.040044	1.95181e-06	0.0133063	3.34363e-06	0.0251684	1.12037e-06	0.00843331	2.48707e-07	0.00296406	8.22607e-08	0.000980373
11300	3.09554e-07	0.00260942	1.02927e-07	0.000867638	5.19334e-06	0.0343458	1.72165e-06	0.011386	4.67276e-06	0.0314418	1.5247e-06	0.0102593	5.88692e-06	0.0401028	1.95618e-06	0.0133258	3.35458e-06	0.0252019	1.12404e-06	0.00844453	2.50489e-07	0.00296653	8.285e-08	0.000981189
11310	3.06083e-07	0.00261251	1.01773e-07	0.000868664	5.20162e-06	0.0343978	1.72439e-06	0.0114032	4.65911e-06	0.0314884	1.52025e-06	0.0102746	5.87666e-06	0.0401616	1.95277e-06	0.0133454	3.35414e-06	0.0252354	1.12389e-06	0.00845575	2.53652e-07	0.00296909	8.38962e-08	0.000982035
11320	3.03406e-07	0.00261555	1.00883e-07	0.000869674	5.19987e-06	0.0344497	1.72381e-06	0.0114204	4.66671e-06	0.031535	1.52273e-06	0.0102898	5.87373e-06	0.0402204	1.9518e-06	0.0133649	3.36706e-06	0.025269	1.12822e-06	0.00846702	2.58884e-07	0.00297161	8.56268e-08	0.00098287
11330	3.06715e-07	0.00261859	1.01983e-07	0.000870687	5.21279e-06	0.0345018	1.72809e-06	0.0114377	4.67541e-06	0.0315818	1.52557e-06	0.010305	5.88488e-06	0.0402792	1.9555e-06	0.0133845	3.38138e-06	0.0253027	1.13302e-06	0.00847833	2.73746e-07	0.00297428	9.05425e-08	0.000983752
11340	3.07635e-07	0.00262168	1.02289e-07	0.000871714	5.22076e-06	0.034554	1.73073e-06	0.011455	4.67835e-06	0.0316285	1.52653e-06	0.0103203	5.89535e-06	0.0403381	1.95898e-06	0.013404	3.38524e-06	0.0253366	1.13431e-06	0.00848967	2.88292e-07	0.00297709	9.53537e-08	0.000984682
11350	2.97831e-07	0.00262471	9.90295e-08	0.000872721	5.21994e-06	0.0346062	1.73046e-06	0.0114723	4.68757e-06	0.0316754	1.52954e-06	0.0103356	5.90136e-06	0.0403971	1.96098e-06	0.0134236	3.37896e-06	0.0253704	1.13221e-06	0.008501	3.00606e-07	0.00298003	9.94265e-08	0.000985657
11360	2.84851e-07	0.00262762	9.47135e-08	0.000873688	5.21827e-06	0.0346584	1.72991e-06	0.0114896	4.69299e-06	0.0317223	1.5313e-06	0.0103509	5.89725e-06	0.0404561	1.95961e-06	0.0134432	3.37783e-06	0.0254042	1.13183e-06	0.00851232	3.01817e-07	0.00298308	9.9827e-08	0.000986662
11370	2.9199e-07	0.0026305	9.70872e-08	0.000874647	5.22247e-06	0.0347106	1.7313e-06	0.0115069	4.69209e-06	0.0317692	1.53101e-06	0.0103662	5.90161e-06	0.0405151	1.96106e-06	0.0134628	3.37843e-06	0.025438	1.13203e-06	0.00852364	2.90229e-07	0.00298604	9.59944e-08	0.000987642
11380	2.93679e-07	0.00263344	9.76487e-08	0.000875625	5.23357e-06	0.0347629	1.73498e-06	0.0115242	4.68393e-06	0.0318161	1.52835e-06	0.0103815	5.90175e-06	0.0405741	1.96111e-06	0.0134824	3.36557e-06	0.0254717	1.12772e-06	0.00853494	2.87895e-07	0.00298891	9.52222e-08	0.000988593
11390	2.89476e-07	0.00263634	9.62513e-08	0.00087659	5.24254e-06	0.0348153	1.73795e-06	0.0115416	4.68798e-06	0.031863	1.52967e-06	0.0103968	5.8952e-06	0.040633	1.95893e-06	0.013502	3.37243e-06	0.0255053	1.13002e-06	0.00854622	2.84103e-07	0.00299181	9.39681e-08	0.000989551
11400	2.85781e-07	0.00263923	9.50229e-08	0.000877548	5.25751e-06	0.0348678	1.74292e-06	0.011559	4.70238e-06	0.0319099	1.53437e-06	0.0104121	5.89916e-06	0.040692	1.96025e-06	0.0135216	3.3944e-06	0.0255392	1.13738e-06	0.00855755	2.85958e-07	0.00299464	9.45816e-08	0.000990488
11410	2.8631e-07	0.00264205	9.51986e-08	0.000878488	5.25719e-06	0.0349204	1.74281e-06	0.0115765	4.70484e-06	0.0319569	1.53517e-06	0.0104274	5.90197e-06	0.040751	1.96118e-06	0.0135412	3.40111e-06	0.0255731	1.13963e-06	0.00856894	2.77467e-07	0.00299745	9.1773e-08	0.000991417
11420	2.75316e-07	0.00264486	9.1543e-08	0.000879422	5.25713e-06	0.0349729	1.74279e-06	0.0115939	4.71182e-06	0.032004	1.53745e-06	0.0104428	5.9091e-06	0.0408101	1.96355e-06	0.0135609	3.39512e-06	0.0256071	1.13762e-06	0.00858031	2.81343e-07	0.00300022	9.30551e-08	0.000992332
11430	2.77606e-07	0.00264762	9.23045e-08	0.000880339	5.2626e-06	0.0350255	1.74461e-06	0.0116113	4.70937e-06	0.0320511	1.53665e-06	0.0104582	5.91737e-06	0.0408692	1.9663e-06	0.0135805	3.38289e-06	0.025641	1.13352e-06	0.00859167	2.84103e-07	0.00300306	9.39681e-08	0.000993272
11440	2.8671e-07	0.00265045	9.53316e-08	0.000881279	5.27e-06	0.0350782	1.74706e-06	0.0116288	4.72421e-06	0.0320983	1.54149e-06	0.0104735	5.92223e-06	0.0409284	1.96791e-06	0.0136002	3.37726e-06	0.0256748	1.13164e-06	0.00860299	2.77774e-07	0.00300586	9.18747e-08	0.000994198
11450	2.87612e-07	0.00265332	9.56317e-08	0.000882236	5.26328e-06	0.0351309	1.74483e-06	0.0116462	4.71616e-06	0.0321455	1.53886e-06	0.010489	5.93351e-06	0.0409877	1.97166e-06	0.0136199	3.3982e-06	0.0257086	1.13865e-06	0.00861434	2.82419e-07	0.00300866	9.3411e-08	0.000995123
11460	2.91669e-07	0.00265621	9.69807e-08	0.000883194	5.27219e-06	0.0351835	1.74778e-06	0.0116637	4.71272e-06	0.0321926	1.53774e-06	0.0105043	5.94396e-06	0.0410471	1.97513e-06	0.0136396	3.40908e-06	0.0257427	1.1423e-06	0.00862574	2.8586e-07	0.00301151	9.45493e-08	0.000996066
11470	2.9667e-07	0.00265914	9.86433e-08	0.00088417	5.28421e-06	0.0352363	1.75177e-06	0.0116812	4.71407e-06	0.0322398	1.53818e-06	0.0105197	5.9406e-06	0.0411065	1.97402e-06	0.0136594	3.39148e-06	0.0257767	1.1364e-06	0.00863715	2.95108e-07	0.00301442	9.76078e-08	0.000997029
11480	3.07463e-07	0.00266217	1.02232e-07	0.000885176	5.30009e-06	0.0352892	1.75703e-06	0.0116987	4.71612e-06	0.0322869	1.53885e-06	0.0105351	5.94311e-06	0.0411659	1.97485e-06	0.0136791	3.3866e-06	0.0258106	1.13477e-06	0.0086485	2.85539e-07	0.00301731	9.4443e-08	0.000997987
11490	3.16373e-07	0.0026653	1.05195e-07	0.000886217	5.3104e-06	0.0353423	1.76045e-06	0.0117163	4.72583e-06	0.0323341	1.54202e-06	0.0105505	5.95493e-06	0.0412254	1.97878e-06	0.0136989	3.39337e-06	0.0258445	1.13704e-06	0.00865986	3.05242e-07	0.00302025	1.0096e-07	0.000998958
11500	3.3075e-07	0.00266853	1.09975e-07	0.000887292	5.32386e-06	0.0353954	1.76491e-06	0.0117339	4.72569e-06	0.0323814	1.54198e-06	0.0105659	5.95108e-06	0.0412849	1.9775e-06	0.0137187	3.40289e-06	0.0258785	1.14023e-06	0.00867124	3.12435e-07	0.00302336	1.03339e-07	0.000999987
11510	3.34262e-07	0.00267182	1.11143e-07	0.000888387	5.3222e-06	0.0354487	1.76436e-06	0.0117516	4.73194e-06	0.0324287	1.54401e-06	0.0105814	5.95698e-06	0.0413444	1.97946e-06	0.0137384	3.39978e-06	0.0259125	1.13918e-06	0.00868265	3.18693e-07	0.00302651	1.05409e-07	0.00100103
11520	3.41254e-07	0.00267524	1.13468e-07	0.000889522	5.31173e-06	0.0355019	1.76089e-06	0.0117692	4.73758e-06	0.032476	1.54585e-06	0.0105968	5.97006e-06	0.0414041	1.9838e-06	0.0137582	3.39653e-06	0.0259465	1.13809e-06	0.00869403	3.16619e-07	0.00302969	1.04723e-07	0.00100208
11530	3.35465e-07	0.00267862	1.11543e-07	0.000890645	5.32315e-06	0.035555	1.76468e-06	0.0117868	4.74686e-06	0.0325235	1.54888e-06	0.0106123	5.97213e-06	0.0414638	1.98449e-06	0.0137781	3.40908e-06	0.0259805	1.1423e-06	0.00870543	3.20581e-07	0.0030329	1.06033e-07	0.00100314
11540	3.28774e-07	0.00268194	1.09318e-07	0.00089175	5.32786e-06	0.0356083	1.76624e-06	0.0118045	4.75254e-06	0.032571	1.55074e-06	0.0106278	5.9722e-06	0.0415235	1.98452e-06	0.0137979	3.41983e-06	0.0260146	1.1459e-06	0.00871687	3.02137e-07	0.00303599	9.99328e-08	0.00100416
11550	3.30611e-07	0.00268523	1.09929e-07	0.000892845	5.31625e-06	0.0356615	1.76239e-06	0.0118221	4.76723e-06	0.0326186	1.55553e-06	0.0106433	5.97578e-06	0.0415832	1.9857e-06	0.0138178	3.42791e-06	0.0260489	1.14861e-06	0.00872835	2.88902e-07	0.00303895	9.55553e-08	0.00100514
11560	3.30417e-07	0.00268854	1.09864e-07	0.000893947	5.31153e-06	0.0357146	1.76082e-06	0.0118398	4.77128e-06	0.0326663	1.55685e-06	0.0106589	5.9803e-06	0.041643	1.98721e-06	0.0138377	3.4295e-06	0.0260832	1.14914e-06	0.00873984	2.85747e-07	0.00304182	9.45119e-08	0.00100609
11570	3.25931e-07	0.00269183	1.08373e-07	0.000895039	5.32165e-06	0.0357678	1.76418e-06	0.0118574	4.76682e-06	0.0327139	1.55539e-06	0.0106744	5.97404e-06	0.0417028	1.98513e-06	0.0138575	3.44108e-06	0.0261175	1.15302e-06	0.00875135	3.00929e-07	0.00304475	9.95334e-08	0.00100706
11580	3.11569e-07	0.002695	1.03597e-07	0.000896095	5.33328e-06	0.0358211	1.76804e-06	0.011875	4.77968e-06	0.0327617	1.55959e-06	0.01069	5.97938e-06	0.0417626	1.9869e-06	0.0138774	3.43564e-06	0.0261519	1.1512e-06	0.00876287	3.09751e-07	0.00304779	1.02451e-07	0.00100807
11590	2.9705e-07	0.00269805	9.87697e-08	0.000897108	5.33903e-06	0.0358744	1.76994e-06	0.0118927	4.79283e-06	0.0328095	1.56388e-06	0.0107056	5.98422e-06	0.0418224	1.98851e-06	0.0138973	3.42387e-06	0.0261862	1.14725e-06	0.00877436	3.24147e-07	0.00305097	1.07213e-07	0.00100912
11600	2.77243e-07	0.00270093	9.2184e-08	0.000898064	5.34094e-06	0.0359278	1.77058e-06	0.0119104	4.79303e-06	0.0328575	1.56395e-06	0.0107213	5.98776e-06	0.0418823	1.98968e-06	0.0139171	3.41913e-06	0.0262204	1.14567e-06	0.00878582	3.23368e-07	0.00305419	1.06955e-07	0.00101018
11610	2.88172e-07	0.00270376	9.58176e-08	0.000899005	5.33025e-06	0.0359812	1.76703e-06	0.0119281	4.79267e-06	0.0329054	1.56383e-06	0.0107369	5.99005e-06	0.0419422	1.99045e-06	0.0139371	3.41075e-06	0.0262545	1.14286e-06	0.00879726	3.28701e-07	0.00305745	1.08719e-07	0.00101126
11620	3.0007e-07	0.0027067	9.9774e-08	0.000899983	5.31982e-06	0.0360344	1.76357e-06	0.0119458	4.78683e-06	0.0329533	1.56192e-06	0.0107525	5.98753e-06	0.042002	1.98961e-06	0.0139569	3.41927e-06	0.0262887	1.14572e-06	0.00880869	3.27537e-07	0.00306076	1.08334e-07	0.00101236
11630	3.04995e-07	0.00270972	1.01412e-07	0.000900987	5.32866e-06	0.0360876	1.7665e-06	0.0119634	4.78137e-06	0.0330011	1.56014e-06	0.0107681	5.99682e-06	0.042062	1.9927e-06	0.0139769	3.4252e-06	0.0263229	1.1477e-06	0.00882016	3.23247e-07	0.00306402	1.06915e-07	0.00101344
11640	3.16442e-07	0.00271283	1.05218e-07	0.000902021	5.34224e-06	0.036141	1.771e-06	0.0119811	4.78278e-06	0.0330489	1.5606e-06	0.0107837	6.01456e-06	0.042122	1.99859e-06	0.0139968	3.42833e-06	0.0263572	1.14875e-06	0.00883165	3.14654e-07	0.00306722	1.04073e-07	0.00101449
11650	3.16541e-07	0.00271599	1.0525e-07	0.000903072	5.33089e-06	0.0361943	1.76724e-06	0.0119988	4.7909e-06	0.0330968	1.56325e-06	0.0107994	6.02359e-06	0.0421822	2.00159e-06	0.0140168	3.42826e-06	0.0263914	1.14873e-06	0.00884313	3.26202e-07	0.00307041	1.07892e-07	0.00101555
11660	3.21722e-07	0.00271917	1.06973e-07	0.000904129	5.33046e-06	0.0362477	1.7671e-06	0.0120165	4.79861e-06	0.0331447	1.56577e-06	0.010815	6.01988e-06	0.0422424	2.00036e-06	0.0140368	3.43084e-06	0.0264257	1.14959e-06	0.00885462	3.20169e-07	0.00307368	1.05897e-07	0.00101663
11670	3.26316e-07	0.00272243	1.08501e-07	0.000905214	5.33338e-06	0.036301	1.76807e-06	0.0120341	4.805e-06	0.0331928	1.56785e-06	0.0108307	6.0189e-06	0.0423026	2.00003e-06	0.0140568	3.43529e-06	0.0264601	1.15108e-06	0.00886613	3.24801e-07	0.00307687	1.07429e-07	0.00101769
11680	3.17713e-07	0.00272566	1.0564e-07	0.000906286	5.33521e-06	0.0363543	1.76867e-06	0.0120518	4.79806e-06	0.0332408	1.56559e-06	0.0108463	6.01161e-06	0.0423628	1.99761e-06	0.0140768	3.45038e-06	0.0264945	1.15614e-06	0.00887766	3.39503e-07	0.00308021	1.12292e-07	0.00101879
11690	3.08161e-07	0.00272878	1.02464e-07	0.000907326	5.33558e-06	0.0364077	1.7688e-06	0.0120695	4.79529e-06	0.0332888	1.56468e-06	0.010862	5.99921e-06	0.0424228	1.99349e-06	0.0140968	3.45433e-06	0.026529	1.15746e-06	0.00888923	3.44457e-07	0.00308362	1.1393e-07	0.00101992
11700	3.00518e-07	0.00273183	9.9923e-08	0.00090834	5.33738e-06	0.0364611	1.7694e-06	0.0120872	4.80462e-06	0.0333368	1.56773e-06	0.0108777	6.00187e-06	0.0424828	1.99437e-06	0.0141167	3.44972e-06	0.0265636	1.15592e-06	0.0089008	3.48976e-07	0.00308709	1.15425e-07	0.00102107
11710	3.02655e-07	0.00273484	1.00633e-07	0.000909341	5.33812e-06	0.0365144	1.76964e-06	0.0121049	4.79151e-06	0.0333847	1.56345e-06	0.0108933	6.00812e-06	0.0425429	1.99645e-06	0.0141367	3.44179e-06	0.026598	1.15326e-06	0.00891236	3.51326e-07	0.0030906	1.16202e-07	0.00102223
11720	3.16226e-07	0.0027379	1.05146e-07	0.000910359	5.34615e-06	0.0365678	1.7723e-06	0.0121226	4.7922e-06	0.0334327	1.56368e-06	0.0109089	5.99179e-06	0.0426029	1.99103e-06	0.0141566	3.4414e-06	0.0266324	1.15313e-06	0.00892389	3.45472e-07	0.00309409	1.14266e-07	0.00102338
11730	3.32081e-07	0.00274113	1.10418e-07	0.000911432	5.34814e-06	0.0366213	1.77296e-06	0.0121403	4.78999e-06	0.0334806	1.56295e-06	0.0109246	5.99349e-06	0.0426628	1.99159e-06	0.0141765	3.43466e-06	0.0266668	1.15087e-06	0.00893541	3.49776e-07	0.00309755	1.1569e-07	0.00102453
11740	3.30811e-07	0.00274444	1.09995e-07	0.000912531	5.36069e-06	0.0366749	1.77712e-06	0.0121581	4.79124e-06	0.0335285	1.56336e-06	0.0109402	6.00827e-06	0.0427228	1.9965e-06	0.0141965	3.42786e-06	0.0267011	1.14859e-06	0.0089469	3.52727e-07	0.00310109	1.16666e-07	0.0010257
11750	3.34814e-07	0.00274778	1.11326e-07	0.000913641	5.34648e-06	0.0367284	1.77241e-06	0.0121758	4.78554e-06	0.0335763	1.5615e-06	0.0109558	6.01974e-06	0.042783	2.00031e-06	0.0142164	3.43701e-06	0.0267355	1.15166e-06	0.0089584	3.52138e-07	0.0031046	1.16471e-07	0.00102686
11760	3.30294e-07	0.00275109	1.09823e-07	0.000914742	5.33014e-06	0.0367818	1.76699e-06	0.0121935	4.79063e-06	0.0336242	1.56316e-06	0.0109715	6.0244e-06	0.0428432	2.00186e-06	0.0142365	3.43941e-06	0.0267698	1.15246e-06	0.00896992	3.49676e-07	0.00310812	1.15657e-07	0.00102802
11770	3.40663e-07	0.00275445	1.13271e-07	0.00091586	5.32946e-06	0.0368351	1.76677e-06	0.0122112	4.79065e-06	0.0336721	1.56317e-06	0.0109871	6.02383e-06	0.0429035	2.00167e-06	0.0142565	3.42606e-06	0.0268042	1.14799e-06	0.00898143	3.23865e-07	0.00311149	1.07119e-07	0.00102914
11780	3.37004e-07	0.00275784	1.12055e-07	0.000916988	5.33172e-06	0.0368884	1.76752e-06	0.0122289	4.79762e-06	0.0337201	1.56544e-06	0.0110027	6.03394e-06	0.0429638	2.00503e-06	0.0142765	3.42983e-06	0.0268384	1.14925e-06	0.00899291	3.29581e-07	0.00311471	1.0901e-07	0.0010302
11790	3.41732e-07	0.00276124	1.13626e-07	0.000918117	5.3226e-06	0.0369416	1.7645e-06	0.0122465	4.8016e-06	0.0337681	1.56675e-06	0.0110184	6.0346e-06	0.0430241	2.00525e-06	0.0142966	3.44036e-06	0.0268728	1.15278e-06	0.00900442	3.37403e-07	0.00311805	1.11597e-07	0.00103131
11800	3.30909e-07	0.0027646	1.10028e-07	0.000919236	5.32262e-06	0.0369948	1.7645e-06	0.0122642	4.80504e-06	0.0338161	1.56787e-06	0.0110341	6.03266e-06	0.0430844	2.00461e-06	0.0143166	3.43086e-06	0.0269071	1.1496e-06	0.00901592	3.2341e-07	0.00312135	1.06969e-07	0.0010324
11810	3.4793e-07	0.00276798	1.15687e-07	0.000920359	5.31488e-06	0.037048	1.76194e-06	0.0122818	4.81015e-06	0.0338642	1.56953e-06	0.0110498	6.03008e-06	0.0431448	2.00375e-06	0.0143367	3.43304e-06	0.0269414	1.15033e-06	0.00902742	3.29007e-07	0.00312461	1.0882e-07	0.00103348
11820	3.4578e-07	0.00277146	1.14973e-07	0.000921515	5.32107e-06	0.0371012	1.76399e-06	0.0122994	4.81774e-06	0.0339123	1.57201e-06	0.0110655	6.02985e-06	0.043205	2.00367e-06	0.0143567	3.43109e-06	0.0269758	1.14968e-06	0.00903892	3.32527e-07	0.00312792	1.09984e-07	0.00103457
11830	3.31416e-07	0.00277483	1.10197e-07	0.000922636	5.32359e-06	0.0371544	1.76482e-06	0.0123171	4.81153e-06	0.0339605	1.56998e-06	0.0110812	6.0261e-06	0.0432653	2.00242e-06	0.0143767	3.4194e-06	0.02701	1.14576e-06	0.0090504	3.32665e-07	0.00313125	1.1003e-07	0.00103567
11840	3.33895e-07	0.00277816	1.11021e-07	0.000923744	5.3362e-06	0.0372077	1.769e-06	0.0123347	4.79915e-06	0.0340085	1.56594e-06	0.0110969	6.0267e-06	0.0433256	2.00262e-06	0.0143968	3.41755e-06	0.0270442	1.14514e-06	0.00906185	3.24854e-07	0.00313454	1.07447e-07	0.00103676
11850	3.39798e-07	0.00278153	1.12983e-07	0.000924864	5.35731e-06	0.0372612	1.776e-06	0.0123525	4.80333e-06	0.0340565	1.56731e-06	0.0111125	6.01882e-06	0.0433858	2.00001e-06	0.0144168	3.45032e-06	0.0270785	1.15612e-06	0.00907336	3.36312e-07	0.00313784	1.11237e-07	0.00103785
11860	3.38763e-07	0.00278493	1.12639e-07	0.000925994	5.37151e-06	0.0373148	1.78071e-06	0.0123702	4.80782e-06	0.0341046	1.56877e-06	0.0111282	6.02367e-06	0.043446	2.00162e-06	0.0144368	3.45058e-06	0.027113	1.15621e-06	0.00908492	3.38791e-07	0.00314122	1.12056e-07	0.00103897
11870	3.31932e-07	0.00278831	1.10368e-07	0.000927118	5.38598e-06	0.0373686	1.78551e-06	0.0123881	4.81077e-06	0.0341527	1.56973e-06	0.0111439	6.03051e-06	0.0435063	2.00389e-06	0.0144568	3.43285e-06	0.0271474	1.15026e-06	0.00909645	3.53017e-07	0.00314465	1.16761e-07	0.0010401
11880	3.423e-07	0.00279167	1.13815e-07	0.000928236	5.38273e-06	0.0374225	1.78443e-06	0.0124059	4.80545e-06	0.0342008	1.568e-06	0.0111596	6.03392e-06	0.0435666	2.00503e-06	0.0144768	3.44721e-06	0.0271818	1.15508e-06	0.00910797	3.75726e-07	0.00314831	1.24273e-07	0.00104131
11890	3.44483e-07	0.00279512	1.14541e-07	0.000929384	5.38432e-06	0.0374763	1.78496e-06	0.0124238	4.8175e-06	0.0342489	1.57193e-06	0.0111753	6.03481e-06	0.043627	2.00532e-06	0.0144969	3.43918e-06	0.0272163	1.15238e-06	0.00911951	3.69408e-07	0.00315205	1.22183e-07	0.00104255
11900	3.4748e-07	0.00279857	1.15538e-07	0.000930531	5.39095e-06	0.0375302	1.78715e-06	0.0124416	4.82925e-06	0.0342971	1.57577e-06	0.011191	6.03962e-06	0.0436873	2.00692e-06	0.014517	3.44522e-06	0.0272507	1.15441e-06	0.00913105	3.7232e-07	0.00315578	1.23146e-07	0.00104379
11910	3.64367e-07	0.0028021	1.21153e-07	0.000931706	5.38821e-06	0.0375841	1.78625e-06	0.0124595	4.83753e-06	0.0343454	1.57847e-06	0.0112068	6.06126e-06	0.0437478	2.01411e-06	0.0145371	3.44904e-06	0.0272852	1.15569e-06	0.0091426	3.66673e-07	0.00315948	1.21278e-07	0.00104501
11920	3.74464e-07	0.00280581	1.2451e-07	0.000932939	5.39053e-06	0.037638	1.78702e-06	0.0124774	4.84349e-06	0.0343938	1.58041e-06	0.0112226	6.06485e-06	0.0438085	2.0153e-06	0.0145572	3.45027e-06	0.0273197	1.1561e-06	0.00915416	3.68494e-07	0.00316315	1.21881e-07	0.00104622
11930	3.7009e-07	0.00280954	1.23056e-07	0.000934177	5.39988e-06	0.0376919	1.79012e-06	0.0124953	4.84177e-06	0.0344422	1.57985e-06	0.0112384	6.0735e-06	0.0438692	2.01818e-06	0.0145774	3.46214e-06	0.0273542	1.16008e-06	0.00916574	3.71753e-07	0.00316685	1.22958e-07	0.00104745
11940	3.81272e-07	0.00281329	1.26774e-07	0.000935423	5.38458e-06	0.0377458	1.78504e-06	0.0125131	4.83873e-06	0.0344907	1.57886e-06	0.0112542	6.06721e-06	0.0439299	2.01609e-06	0.0145975	3.4502e-06	0.0273888	1.15608e-06	0.00917732	3.76829e-07	0.00317059	1.24638e-07	0.00104868
11950	3.72859e-07	0.00281705	1.23976e-07	0.000936675	5.3922e-06	0.0377997	1.78757e-06	0.012531	4.83844e-06	0.034539	1.57877e-06	0.01127	6.07017e-06	0.0439905	2.01707e-06	0.0146177	3.46388e-06	0.0274233	1.16066e-06	0.0091889	3.97061e-07	0.00317446	1.31329e-07	0.00104996
11960	3.69954e-07	0.00282077	1.2301e-07	0.000937911	5.38573e-06	0.0378536	1.78542e-06	0.0125488	4.85046e-06	0.0345875	1.58269e-06	0.0112858	6.0847e-06	0.0440513	2.0219e-06	0.0146379	3.47266e-06	0.027458	1.1636e-06	0.00920053	4.05329e-07	0.00317849	1.34064e-07	0.0010513
11970	3.83729e-07	0.00282452	1.27591e-07	0.000939158	5.3754e-06	0.0379074	1.782e-06	0.0125667	4.86328e-06	0.034636	1.58687e-06	0.0113016	6.0968e-06	0.0441123	2.02592e-06	0.0146582	3.46455e-06	0.0274927	1.16089e-06	0.00921215	3.9938e-07	0.00318253	1.32096e-07	0.00105263
11980	3.91382e-07	0.00282842	1.30135e-07	0.000940454	5.3954e-06	0.0379612	1.78863e-06	0.0125845	4.86965e-06	0.0346847	1.58895e-06	0.0113175	6.10385e-06	0.0441733	2.02826e-06	0.0146784	3.47697e-06	0.0275274	1.16505e-06	0.00922378	3.78527e-07	0.00318641	1.25199e-07	0.00105392
11990	3.774e-07	0.00283223	1.25486e-07	0.000941724	5.39945e-06	0.0380152	1.78997e-06	0.0126024	4.86549e-06	0.0347334	1.58759e-06	0.0113334	6.10717e-06	0.0442343	2.02936e-06	0.0146987	3.48932e-06	0.0275623	1.16919e-06	0.00923545	3.76255e-07	0.00319017	1.24448e-07	0.00105516
12000	3.62737e-07	0.00283594	1.20611e-07	0.000942954	5.39422e-06	0.0380692	1.78824e-06	0.0126203	4.86619e-06	0.034782	1.58782e-06	0.0113492	6.11956e-06	0.0442955	2.03348e-06	0.014719	3.49611e-06	0.0275972	1.17146e-06	0.00924716	3.7923e-07	0.00319393	1.25432e-07	0.0010564
12010	3.48304e-07	0.00283949	1.15812e-07	0.000944135	5.39436e-06	0.0381231	1.78828e-06	0.0126382	4.87965e-06	0.0348308	1.59221e-06	0.0113651	6.12162e-06	0.0443567	2.03417e-06	0.0147394	3.48048e-06	0.0276321	1.16622e-06	0.00925885	3.76396e-07	0.00319769	1.24494e-07	0.00105765
12020	3.44106e-07	0.00284294	1.14416e-07	0.000945284	5.38589e-06	0.038177	1.78548e-06	0.0126561	4.88149e-06	0.0348796	1.59281e-06	0.0113811	6.11524e-06	0.0444178	2.03204e-06	0.0147597	3.48655e-06	0.0276669	1.16826e-06	0.00927052	3.81352e-07	0.00320148	1.26134e-07	0.0010589
12030	3.40353e-07	0.00284636	1.13168e-07	0.000946422	5.38406e-06	0.0382309	1.78487e-06	0.0126739	4.88332e-06	0.0349284	1.59341e-06	0.011397	6.13484e-06	0.0444791	2.03856e-06	0.0147801	3.48647e-06	0.0277018	1.16823e-06	0.0092822	3.86642e-07	0.00320532	1.27883e-07	0.00106017
12040	3.32875e-07	0.00284974	1.10682e-07	0.000947544	5.38703e-06	0.0382847	1.78586e-06	0.0126918	4.88981e-06	0.0349772	1.59552e-06	0.0114129	6.12987e-06	0.0445404	2.03691e-06	0.0148004	3.48185e-06	0.0277366	1.16668e-06	0.00929388	3.88151e-07	0.0032092	1.28382e-07	0.00106146
12050	3.32801e-07	0.00285307	1.10657e-07	0.000948651	5.38978e-06	0.0383386	1.78676e-06	0.0127096	4.88888e-06	0.0350262	1.59522e-06	0.0114289	6.12434e-06	0.0446017	2.03507e-06	0.0148208	3.49393e-06	0.0277715	1.17073e-06	0.00930556	3.90431e-07	0.0032131	1.29136e-07	0.00106274
12060	3.23565e-07	0.00285637	1.07586e-07	0.000949748	5.39132e-06	0.0383925	1.78728e-06	0.0127275	4.89732e-06	0.0350751	1.59798e-06	0.0114449	6.11696e-06	0.0446629	2.03262e-06	0.0148411	3.49724e-06	0.0278065	1.17184e-06	0.00931727	3.96425e-07	0.00321704	1.31119e-07	0.00106405
12070	3.16389e-07	0.00285955	1.052e-07	0.000950808	5.40247e-06	0.0384465	1.79097e-06	0.0127454	4.89712e-06	0.035124	1.59791e-06	0.0114608	6.12982e-06	0.0447241	2.03689e-06	0.0148615	3.50495e-06	0.0278415	1.17442e-06	0.00932899	4.06925e-07	0.00322107	1.34592e-07	0.00106538
12080	3.12027e-07	0.00286272	1.0375e-07	0.00095186	5.41719e-06	0.0385006	1.79585e-06	0.0127633	4.89468e-06	0.035173	1.59712e-06	0.0114768	6.13959e-06	0.0447855	2.04014e-06	0.0148819	3.50858e-06	0.0278765	1.17564e-06	0.00934075	3.92013e-07	0.00322508	1.2966e-07	0.00106671
12090	3.29602e-07	0.00286593	1.09593e-07	0.000952929	5.41828e-06	0.0385548	1.79622e-06	0.0127813	4.88818e-06	0.0352219	1.595e-06	0.0114928	6.1476e-06	0.0448469	2.0428e-06	0.0149023	3.50344e-06	0.0279116	1.17392e-06	0.0093525	3.98639e-07	0.00322902	1.31851e-07	0.00106801
12100	3.28801e-07	0.00286923	1.09327e-07	0.000954025	5.42306e-06	0.038609	1.7978e-06	0.0127993	4.88916e-06	0.0352708	1.59531e-06	0.0115087	6.14881e-06	0.0449084	2.0432e-06	0.0149227	3.50041e-06	0.0279466	1.1729e-06	0.00936423	3.93362e-07	0.00323299	1.30106e-07	0.00106932
12110	3.47031e-07	0.00287262	1.15389e-07	0.000955152	5.43863e-06	0.0386633	1.80296e-06	0.0128173	4.90081e-06	0.0353198	1.59912e-06	0.0115247	6.15626e-06	0.0449699	2.04568e-06	0.0149431	3.50387e-06	0.0279816	1.17406e-06	0.00937596	3.96111e-07	0.00323695	1.31015e-07	0.00107063
12120	3.46811e-07	0.0028761	1.15315e-07	0.000956309	5.42979e-06	0.0387177	1.80003e-06	0.0128353	4.90997e-06	0.0353688	1.60211e-06	0.0115407	6.15783e-06	0.0450315	2.0462e-06	0.0149636	3.5049e-06	0.0280167	1.17441e-06	0.0093877	3.96375e-07	0.0032409	1.31102e-07	0.00107194
12130	3.55873e-07	0.00287961	1.18328e-07	0.000957475	5.43276e-06	0.038772	1.80101e-06	0.0128533	4.91431e-06	0.0354179	1.60352e-06	0.0115567	6.13569e-06	0.0450929	2.03884e-06	0.014984	3.49197e-06	0.0280516	1.17007e-06	0.00939942	3.95904e-07	0.00324488	1.30946e-07	0.00107326
12140	3.66715e-07	0.00288322	1.21934e-07	0.000958676	5.4313e-06	0.0388263	1.80053e-06	0.0128713	4.90871e-06	0.035467	1.60169e-06	0.0115728	6.1331e-06	0.0451542	2.03798e-06	0.0150044	3.4899e-06	0.0280865	1.16938e-06	0.00941112	4.06213e-07	0.00324887	1.34356e-07	0.00107457
12150	3.7773e-07	0.00288695	1.25596e-07	0.000959918	5.43256e-06	0.0388806	1.80095e-06	0.0128893	4.90855e-06	0.0355161	1.60164e-06	0.0115888	6.11851e-06	0.0452155	2.03313e-06	0.0150248	3.49097e-06	0.0281215	1.16974e-06	0.00942282	4.07788e-07	0.00325295	1.34877e-07	0.00107592
12160	3.76841e-07	0.00289075	1.25301e-07	0.000961179	5.43066e-06	0.0389349	1.80032e-06	0.0129073	4.91362e-06	0.0355652	1.6033e-06	0.0116048	6.11576e-06	0.0452767	2.03222e-06	0.0150451	3.50327e-06	0.0281564	1.17386e-06	0.00943453	4.07906e-07	0.00325702	1.34916e-07	0.00107727
12170	3.77558e-07	0.00289451	1.25539e-07	0.00096243	5.43273e-06	0.0389893	1.801e-06	0.0129253	4.90772e-06	0.0356143	1.60137e-06	0.0116208	6.11826e-06	0.0453379	2.03305e-06	0.0150654	3.49415e-06	0.0281914	1.1708e-06	0.00944626	4.12483e-07	0.00326114	1.3643e-07	0.00107863
12180	3.76996e-07	0.00289828	1.25352e-07	0.000963686	5.42816e-06	0.0390436	1.79949e-06	0.0129433	4.90474e-06	0.0356634	1.6004e-06	0.0116368	6.12008e-06	0.0453991	2.03365e-06	0.0150858	3.49393e-06	0.0282263	1.17073e-06	0.00945796	4.13058e-07	0.00326526	1.36621e-07	0.00108
12190	3.85724e-07	0.00290211	1.28254e-07	0.000964958	5.43848e-06	0.0390979	1.80291e-06	0.0129613	4.91218e-06	0.0357125	1.60282e-06	0.0116528	6.12346e-06	0.0454603	2.03478e-06	0.0151061	3.50154e-06	0.0282613	1.17328e-06	0.00946968	4.03929e-07	0.00326935	1.33601e-07	0.00108135
12200	3.8226e-07	0.00290595	1.27102e-07	0.000966233	5.45659e-06	0.0391524	1.80892e-06	0.0129794	4.92466e-06	0.0357617	1.6069e-06	0.0116689	6.11981e-06	0.0455215	2.03356e-06	0.0151264	3.49935e-06	0.0282963	1.17255e-06	0.00948142	4.02468e-07	0.00327338	1.33118e-07	0.00108268
12210	3.77275e-07	0.00290977	1.25445e-07	0.000967504	5.45203e-06	0.0392069	1.8074e-06	0.0129975	4.92014e-06	0.0358109	1.60542e-06	0.011685	6.13459e-06	0.0455828	2.03848e-06	0.0151468	3.49508e-06	0.0283313	1.17112e-06	0.00949313	3.94219e-07	0.00327735	1.30389e-07	0.00108399
12220	3.70892e-07	0.0029135	1.23322e-07	0.000968744	5.44132e-06	0.0392614	1.80385e-06	0.0130155	4.91378e-06	0.0358601	1.60335e-06	0.011701	6.14695e-06	0.0456442	2.04258e-06	0.0151672	3.4967e-06	0.0283663	1.17166e-06	0.00950485	3.99617e-07	0.00328133	1.32175e-07	0.00108531
12230	3.71601e-07	0.0029172	1.23558e-07	0.000969976	5.45891e-06	0.0393159	1.80968e-06	0.0130336	4.91602e-06	0.0359092	1.60408e-06	0.011717	6.14291e-06	0.0457057	2.04124e-06	0.0151876	3.48859e-06	0.0284012	1.16894e-06	0.00951655	3.95252e-07	0.00328531	1.30731e-07	0.00108663
12240	3.79085e-07	0.00292095	1.26046e-07	0.000971222	5.46512e-06	0.0393705	1.81174e-06	0.0130517	4.9217e-06	0.0359584	1.60593e-06	0.0117331	6.15128e-06	0.0457671	2.04402e-06	0.0152081	3.47981e-06	0.028436	1.166e-06	0.00952823	4.0704e-07	0.00328931	1.3463e-07	0.00108795
12250	3.95228e-07	0.00292485	1.31414e-07	0.000972518	5.4649e-06	0.0394251	1.81167e-06	0.0130698	4.89689e-06	0.0360075	1.59784e-06	0.0117491	6.14757e-06	0.0458286	2.04279e-06	0.0152285	3.46848e-06	0.0284708	1.1622e-06	0.00953987	3.98921e-07	0.00329336	1.31944e-07	0.00108929
12260	3.84267e-07	0.00292874	1.2777e-07	0.000973813	5.46783e-06	0.0394798	1.81264e-06	0.0130879	4.89183e-06	0.0360564	1.59619e-06	0.0117651	6.145e-06	0.0458901	2.04194e-06	0.0152489	3.47016e-06	0.0285055	1.16277e-06	0.0095515	3.94204e-07	0.00329731	1.30384e-07	0.0010906
12270	3.86259e-07	0.00293258	1.28432e-07	0.00097509	5.46571e-06	0.0395345	1.81194e-06	0.0131061	4.89571e-06	0.0361054	1.59745e-06	0.011781	6.13905e-06	0.0459515	2.03996e-06	0.0152693	3.45456e-06	0.0285401	1.15754e-06	0.0095631	3.92684e-07	0.00330124	1.29882e-07	0.0010919
12280	3.89681e-07	0.00293648	1.2957e-07	0.000976385	5.46566e-06	0.0395891	1.81192e-06	0.0131242	4.90798e-06	0.0361544	1.60146e-06	0.011797	6.14259e-06	0.0460129	2.04114e-06	0.0152897	3.44443e-06	0.0285746	1.15414e-06	0.00957466	3.85642e-07	0.00330514	1.27552e-07	0.00109319
12290	3.85997e-07	0.00294034	1.28345e-07	0.000977669	5.46965e-06	0.0396438	1.81324e-06	0.0131423	4.91905e-06	0.0362035	1.60507e-06	0.0118131	6.15787e-06	0.0460744	2.04621e-06	0.0153102	3.44238e-06	0.0286091	1.15346e-06	0.0095862	3.79186e-07	0.00330895	1.25417e-07	0.00109445
12300	3.85645e-07	0.0029442	1.28228e-07	0.000978954	5.47838e-06	0.0396985	1.81614e-06	0.0131605	4.92268e-06	0.0362527	1.60625e-06	0.0118291	6.15059e-06	0.046136	2.04379e-06	0.0153306	3.42688e-06	0.0286434	1.14827e-06	0.00959771	3.85475e-07	0.00331278	1.27497e-07	0.00109571
12310	3.77537e-07	0.002948	1.25532e-07	0.000980216	5.48153e-06	0.0397533	1.81718e-06	0.0131786	4.92602e-06	0.036302	1.60734e-06	0.0118452	6.15016e-06	0.0461975	2.04365e-06	0.0153511	3.44174e-06	0.0286777	1.15324e-06	0.00960921	3.86142e-07	0.00331662	1.27718e-07	0.00109698
12320	3.89943e-07	0.00295184	1.29657e-07	0.000981494	5.49499e-06	0.0398082	1.82165e-06	0.0131968	4.90728e-06	0.0363512	1.60123e-06	0.0118612	6.15734e-06	0.046259	2.04603e-06	0.0153715	3.45045e-06	0.0287122	1.15616e-06	0.00962076	3.67267e-07	0.0033204	1.21475e-07	0.00109823
12330	3.99232e-07	0.00295579	1.32746e-07	0.000982806	5.4931e-06	0.0398632	1.82102e-06	0.013215	4.9022e-06	0.0364002	1.59957e-06	0.0118772	6.1505e-06	0.0463205	2.04376e-06	0.015392	3.45085e-06	0.0287467	1.1563e-06	0.00963232	3.7896e-07	0.00332414	1.25342e-07	0.00109947
12340	4.11031e-07	0.00295987	1.36669e-07	0.000984163	5.49371e-06	0.0399181	1.82122e-06	0.0132333	4.90825e-06	0.0364493	1.60154e-06	0.0118933	6.15411e-06	0.0463821	2.04496e-06	0.0154124	3.44551e-06	0.0287812	1.15451e-06	0.00964388	3.73631e-07	0.00332792	1.2358e-07	0.00110072
12350	4.00267e-07	0.00296395	1.3309e-07	0.000985521	5.49472e-06	0.039973	1.82156e-06	0.0132515	4.90599e-06	0.0364983	1.6008e-06	0.0119093	6.14087e-06	0.0464435	2.04056e-06	0.0154328	3.45165e-06	0.0288157	1.15656e-06	0.00965543	3.66605e-07	0.00333164	1.21256e-07	0.00110195
12360	4.09336e-07	0.00296799	1.36105e-07	0.000986862	5.48956e-06	0.040028	1.81984e-06	0.0132697	4.92342e-06	0.0365475	1.60649e-06	0.0119253	6.13118e-06	0.0465049	2.03734e-06	0.0154532	3.44964e-06	0.0288502	1.15589e-06	0.00966699	3.68015e-07	0.00333529	1.21722e-07	0.00110316
12370	4.01287e-07	0.00297204	1.33429e-07	0.000988209	5.49729e-06	0.0400829	1.82241e-06	0.0132879	4.91677e-06	0.0365967	1.60432e-06	0.0119414	6.12733e-06	0.0465662	2.03606e-06	0.0154736	3.45448e-06	0.0288847	1.15751e-06	0.00967856	3.74753e-07	0.00333903	1.23951e-07	0.0011044
12380	4.02802e-07	0.00297604	1.33932e-07	0.000989539	5.50043e-06	0.0401379	1.82345e-06	0.0133061	4.91047e-06	0.0366458	1.60227e-06	0.0119574	6.12919e-06	0.0466275	2.03668e-06	0.015494	3.4713e-06	0.0289193	1.16315e-06	0.00969017	3.72276e-07	0.00334279	1.23132e-07	0.00110564
12390	4.01802e-07	0.00298007	1.336e-07	0.00099088	5.50408e-06	0.0401929	1.82466e-06	0.0133243	4.91813e-06	0.0366949	1.60477e-06	0.0119734	6.12662e-06	0.0466888	2.03583e-06	0.0155143	3.45535e-06	0.028954	1.1578e-06	0.00970177	3.75682e-07	0.00334652	1.24258e-07	0.00110687
12400	3.94868e-07	0.00298404	1.31295e-07	0.000992199	5.49542e-06	0.0402479	1.82179e-06	0.0133426	4.90372e-06	0.0367441	1.60006e-06	0.0119894	6.12322e-06	0.04675	2.0347e-06	0.0155347	3.44723e-06	0.0289885	1.15508e-06	0.00971333	3.75801e-07	0.00335029	1.24298e-07	0.00110812
12410	3.87081e-07	0.00298793	1.28705e-07	0.000993494	5.51039e-06	0.0403029	1.82675e-06	0.0133608	4.909e-06	0.0367931	1.60179e-06	0.0120055	6.11175e-06	0.0468112	2.03089e-06	0.015555	3.44799e-06	0.029023	1.15534e-06	0.00972489	3.81413e-07	0.00335405	1.26154e-07	0.00110936
12420	3.95861e-07	0.00299185	1.31625e-07	0.000994797	5.51731e-06	0.0403581	1.82904e-06	0.0133791	4.91912e-06	0.0368423	1.60509e-06	0.0120215	6.10839e-06	0.0468723	2.02977e-06	0.0155753	3.45076e-06	0.0290575	1.15627e-06	0.00973645	4.03689e-07	0.00335797	1.33522e-07	0.00111066
12430	4.06502e-07	0.00299588	1.35163e-07	0.000996137	5.50816e-06	0.0404132	1.82601e-06	0.0133974	4.91184e-06	0.0368914	1.60272e-06	0.0120375	6.12453e-06	0.0469335	2.03513e-06	0.0155956	3.46202e-06	0.029092	1.16004e-06	0.00974802	4.02254e-07	0.00336201	1.33047e-07	0.00111199
12440	3.9765e-07	0.00299989	1.3222e-07	0.000997471	5.50693e-06	0.0404683	1.8256e-06	0.0134156	4.90139e-06	0.0369405	1.5993e-06	0.0120535	6.13505e-06	0.0469948	2.03863e-06	0.015616	3.45054e-06	0.0291266	1.15619e-06	0.00975962	4.06728e-07	0.00336605	1.34527e-07	0.00111333
12450	4.02133e-07	0.00300386	1.3371e-07	0.000998791	5.50244e-06	0.0405233	1.82411e-06	0.0134339	4.90266e-06	0.0369895	1.59972e-06	0.0120695	6.13962e-06	0.0470562	2.04015e-06	0.0156364	3.44915e-06	0.0291611	1.15573e-06	0.00977118	4.09045e-07	0.00337015	1.35293e-07	0.00111469
12460	4.02269e-07	0.00300788	1.33755e-07	0.00100013	5.5019e-06	0.0405783	1.82394e-06	0.0134521	4.91037e-06	0.0370386	1.60223e-06	0.0120856	6.1431e-06	0.0471176	2.0413e-06	0.0156568	3.43266e-06	0.0291955	1.1502e-06	0.00978271	4.12603e-07	0.00337425	1.3647e-07	0.00111604
12470	4.00894e-07	0.00301191	1.33298e-07	0.00100147	5.50127e-06	0.0406333	1.82373e-06	0.0134704	4.91814e-06	0.0370877	1.60477e-06	0.0121016	6.14076e-06	0.047179	2.04053e-06	0.0156772	3.43949e-06	0.0292299	1.15249e-06	0.00979422	4.11197e-07	0.00337839	1.36005e-07	0.00111741
12480	3.99475e-07	0.00301591	1.32826e-07	0.0010028	5.52044e-06	0.0406884	1.83008e-06	0.0134886	4.92467e-06	0.037137	1.6069e-06	0.0121177	6.15412e-06	0.0472405	2.04497e-06	0.0156976	3.45167e-06	0.0292643	1.15657e-06	0.00980577	4.02421e-07	0.00338248	1.33102e-07	0.00111877
12490	4.02422e-07	0.00301993	1.33806e-07	0.00100413	5.50972e-06	0.0407436	1.82653e-06	0.0135069	4.92693e-06	0.0371862	1.60764e-06	0.0121337	6.13991e-06	0.047302	2.04024e-06	0.0157181	3.44074e-06	0.0292988	1.15291e-06	0.00981731	3.84662e-07	0.00338643	1.27228e-07	0.00112007
12500	4.07737e-07	0.00302401	1.35573e-07	0.00100549	5.50597e-06	0.0407987	1.82528e-06	0.0135252	4.92309e-06	0.0372355	1.60639e-06	0.0121498	6.13103e-06	0.0473633	2.03729e-06	0.0157384	3.42789e-06	0.0293331	1.1486e-06	0.00982882	3.7535e-07	0.00339021	1.24148e-07	0.00112132
12510	4.15953e-07	0.00302811	1.38305e-07	0.00100685	5.49871e-06	0.0408537	1.82288e-06	0.0135434	4.91236e-06	0.0372846	1.60288e-06	0.0121658	6.1211e-06	0.0474245	2.03399e-06	0.0157588	3.41812e-06	0.0293674	1.14533e-06	0.00984029	3.64865e-07	0.00339391	1.20681e-07	0.00112255
12520	4.12245e-07	0.00303227	1.37072e-07	0.00100824	5.49456e-06	0.0409087	1.8215e-06	0.0135616	4.91376e-06	0.0373338	1.60334e-06	0.0121819	6.14775e-06	0.0474859	2.04285e-06	0.0157792	3.41421e-06	0.0294015	1.14402e-06	0.00985174	3.58234e-07	0.00339752	1.18487e-07	0.00112374
12530	4.08111e-07	0.00303637	1.35698e-07	0.0010096	5.48578e-06	0.0409636	1.81859e-06	0.0135798	4.91993e-06	0.0373829	1.60535e-06	0.0121979	6.15847e-06	0.0475474	2.04641e-06	0.0157996	3.39854e-06	0.0294356	1.13877e-06	0.00986315	3.47968e-07	0.00340104	1.15091e-07	0.00112491
12540	4.00317e-07	0.0030404	1.33106e-07	0.00101094	5.4823e-06	0.0410184	1.81744e-06	0.013598	4.92989e-06	0.0374322	1.60861e-06	0.012214	6.16466e-06	0.047609	2.04847e-06	0.0158201	3.41269e-06	0.0294696	1.14351e-06	0.00987456	3.48325e-07	0.00340452	1.1521e-07	0.00112606
12550	4.0316e-07	0.00304441	1.34052e-07	0.00101227	5.48619e-06	0.0410732	1.81873e-06	0.0136162	4.94331e-06	0.0374816	1.61298e-06	0.0122301	6.15697e-06	0.0476707	2.04591e-06	0.0158406	3.40287e-06	0.0295037	1.14022e-06	0.00988598	3.36667e-07	0.00340794	1.11354e-07	0.00112719
12560	4.05505e-07	0.00304846	1.34831e-07	0.00101362	5.4927e-06	0.0411282	1.82089e-06	0.0136344	4.94128e-06	0.037531	1.61232e-06	0.0122462	6.15265e-06	0.0477322	2.04448e-06	0.015861	3.39608e-06	0.0295377	1.13795e-06	0.00989737	3.39241e-07	0.00341132	1.12205e-07	0.00112831
12570	4.00983e-07	0.00305251	1.33328e-07	0.00101497	5.50657e-06	0.0411831	1.82548e-06	0.0136526	4.92685e-06	0.0375803	1.60761e-06	0.0122623	6.14576e-06	0.0477937	2.04219e-06	0.0158815	3.39117e-06	0.0295717	1.1363e-06	0.00990874	3.44445e-07	0.00341473	1.13926e-07	0.00112943
12580	3.99876e-07	0.00305652	1.3296e-07	0.0010163	5.5089e-06	0.0412382	1.82626e-06	0.0136709	4.91953e-06	0.0376295	1.60522e-06	0.0122784	6.1361e-06	0.0478551	2.03898e-06	0.0159019	3.3905e-06	0.0296056	1.13608e-06	0.00992011	3.46226e-07	0.00341821	1.14516e-07	0.00113058
12590	4.01215e-07	0.00306052	1.33405e-07	0.00101763	5.50239e-06	0.0412933	1.8241e-06	0.0136891	4.93123e-06	0.0376788	1.60904e-06	0.0122944	6.14197e-06	0.0479165	2.04093e-06	0.0159223	3.38758e-06	0.0296395	1.13509e-06	0.00993147	3.41933e-07	0.00342164	1.13096e-07	0.00113172
12600	4.15248e-07	0.00306461	1.38071e-07	0.00101899	5.50186e-06	0.0413483	1.82392e-06	0.0137074	4.91898e-06	0.037728	1.60505e-06	0.0123105	6.14387e-06	0.047978	2.04156e-06	0.0159427	3.38164e-06	0.0296733	1.13311e-06	0.00994281	3.46806e-07	0.0034251	1.14707e-07	0.00113286
12610	4.22503e-07	0.00306881	1.40483e-07	0.00102038	5.51219e-06	0.0414034	1.82735e-06	0.0137256	4.91459e-06	0.0377772	1.60361e-06	0.0123266	6.15385e-06	0.0480394	2.04488e-06	0.0159631	3.3823e-06	0.0297071	1.13333e-06	0.00995414	3.50175e-07	0.00342859	1.15822e-07	0.00113402
12620	4.23204e-07	0.00307303	1.40716e-07	0.00102179	5.51523e-06	0.0414585	1.82836e-06	0.0137439	4.91417e-06	0.0378263	1.60347e-06	0.0123426	6.16357e-06	0.048101	2.04811e-06	0.0159836	3.40167e-06	0.029741	1.13982e-06	0.0099655	3.50547e-07	0.00343209	1.15945e-07	0.00113518
12630	4.35745e-07	0.00307733	1.44886e-07	0.00102322	5.51894e-06	0.0415137	1.82958e-06	0.0137622	4.90974e-06	0.0378754	1.60203e-06	0.0123586	6.1792e-06	0.0481627	2.0533e-06	0.0160041	3.4024e-06	0.0297751	1.14006e-06	0.0099769	3.48325e-07	0.00343558	1.1521e-07	0.00113633
12640	4.20167e-07	0.00308163	1.39707e-07	0.00102465	5.51944e-06	0.0415688	1.82975e-06	0.0137805	4.92182e-06	0.0379246	1.60597e-06	0.0123747	6.15974e-06	0.0482244	2.04683e-06	0.0160246	3.40356e-06	0.0298091	1.14045e-06	0.00998831	3.35623e-07	0.00343901	1.11009e-07	0.00113746
12650	4.21527e-07	0.00308583	1.40159e-07	0.00102605	5.52989e-06	0.0416241	1.83321e-06	0.0137988	4.9286e-06	0.0379739	1.60818e-06	0.0123907	6.15578e-06	0.048286	2.04552e-06	0.0160451	3.39863e-06	0.0298431	1.1388e-06	0.00999971	3.37487e-07	0.00344239	1.11625e-07	0.00113858
12660	4.19332e-07	0.00309005	1.39429e-07	0.00102745	5.52768e-06	0.0416794	1.83248e-06	0.0138171	4.9343e-06	0.0380232	1.61004e-06	0.0124068	6.15781e-06	0.0483475	2.04619e-06	0.0160655	3.39336e-06	0.0298771	1.13703e-06	0.0100111	3.30585e-07	0.0034457	1.09342e-07	0.00113968
12670	4.18631e-07	0.00309422	1.39196e-07	0.00102884	5.53137e-06	0.0417347	1.8337e-06	0.0138355	4.931e-06	0.0380725	1.60897e-06	0.0124229	6.16387e-06	0.0484091	2.0482e-06	0.016086	3.39011e-06	0.029911	1.13594e-06	0.0100225	3.3772e-07	0.00344904	1.11702e-07	0.00114078
12680	4.14455e-07	0.00309839	1.37807e-07	0.00103022	5.53409e-06	0.04179	1.83461e-06	0.0138538	4.92842e-06	0.0381218	1.60812e-06	0.012439	6.17041e-06	0.0484708	2.05038e-06	0.0161065	3.38108e-06	0.0299449	1.13292e-06	0.0100338	3.46433e-07	0.00345249	1.14584e-07	0.00114192
12690	4.12635e-07	0.00310253	1.37202e-07	0.0010316	5.51069e-06	0.0418453	1.82685e-06	0.0138721	4.94185e-06	0.0381711	1.61251e-06	0.0124551	6.16125e-06	0.0485325	2.04733e-06	0.016127	3.39643e-06	0.0299787	1.13806e-06	0.0100451	3.47767e-07	0.00345596	1.15025e-07	0.00114307
12700	4.05865e-07	0.00310662	1.34951e-07	0.00103296	5.51211e-06	0.0419004	1.82732e-06	0.0138904	4.93411e-06	0.0382205	1.60998e-06	0.0124712	6.13621e-06	0.048594	2.03902e-06	0.0161474	3.40294e-06	0.0300127	1.14024e-06	0.0100565	3.47722e-07	0.00345943	1.1501e-07	0.00114422
12710	3.99423e-07	0.00311064	1.32809e-07	0.00103429	5.50882e-06	0.0419555	1.82623e-06	0.0139087	4.92809e-06	0.0382698	1.60802e-06	0.0124873	6.11592e-06	0.0486552	2.03227e-06	0.0161677	3.3874e-06	0.0300467	1.13504e-06	0.0100679	3.47711e-07	0.00346292	1.15007e-07	0.00114537
12720	3.91634e-07	0.0031146	1.30219e-07	0.00103561	5.50856e-06	0.0420106	1.82614e-06	0.0139269	4.92726e-06	0.0383191	1.60775e-06	0.0125034	6.12058e-06	0.0487164	2.03382e-06	0.0161881	3.38786e-06	0.0300806	1.13519e-06	0.0100793	3.40533e-07	0.00346637	1.12632e-07	0.00114651
12730	3.81775e-07	0.00311849	1.26941e-07	0.00103691	5.51432e-06	0.0420657	1.82805e-06	0.0139452	4.91661e-06	0.0383683	1.60427e-06	0.0125194	6.13779e-06	0.0487777	2.03954e-06	0.0162084	3.37782e-06	0.0301144	1.13183e-06	0.0100906	3.44862e-07	0.00346979	1.14064e-07	0.00114765
12740	3.87396e-07	0.00312233	1.2881e-07	0.00103818	5.50686e-06	0.0421208	1.82558e-06	0.0139635	4.92871e-06	0.0384175	1.60822e-06	0.0125355	6.13987e-06	0.0488391	2.04023e-06	0.0162288	3.38218e-06	0.0301482	1.13329e-06	0.0101019	3.39079e-07	0.0034732	1.12151e-07	0.00114877
12750	3.76198e-07	0.00312615	1.25087e-07	0.00103945	5.50042e-06	0.0421758	1.82344e-06	0.0139817	4.93653e-06	0.0384669	1.61077e-06	0.0125516	6.14884e-06	0.0489005	2.04321e-06	0.0162493	3.38405e-06	0.030182	1.13391e-06	0.0101133	3.31469e-07	0.00347653	1.09635e-07	0.00114987
12760	3.74655e-07	0.00312991	1.24574e-07	0.0010407	5.50064e-06	0.0422308	1.82352e-06	0.0139999	4.93511e-06	0.0385162	1.61031e-06	0.0125677	6.1564e-06	0.0489621	2.04572e-06	0.0162697	3.38879e-06	0.0302159	1.1355e-06	0.0101246	3.29016e-07	0.00347984	1.08823e-07	0.00115097
12770	3.71976e-07	0.00313368	1.23683e-07	0.00104195	5.50432e-06	0.0422859	1.82474e-06	0.0140182	4.93111e-06	0.0385656	1.609e-06	0.0125838	6.14143e-06	0.0490236	2.04075e-06	0.0162901	3.38812e-06	0.0302498	1.13528e-06	0.010136	3.30515e-07	0.00348313	1.09319e-07	0.00115206
12780	3.59006e-07	0.0031373	1.1937e-07	0.00104316	5.5075e-06	0.0423409	1.82579e-06	0.0140364	4.92387e-06	0.0386148	1.60664e-06	0.0125999	6.14579e-06	0.049085	2.0422e-06	0.0163106	3.38097e-06	0.0302836	1.13288e-06	0.0101473	3.25759e-07	0.00348642	1.07746e-07	0.00115314
12790	3.61623e-07	0.00314089	1.2024e-07	0.00104435	5.51048e-06	0.042396	1.82678e-06	0.0140547	4.93023e-06	0.0386641	1.60872e-06	0.0126159	6.14525e-06	0.0491465	2.04202e-06	0.016331	3.38012e-06	0.0303174	1.1326e-06	0.0101586	3.24547e-07	0.00348968	1.07345e-07	0.00115422
12800	3.62277e-07	0.00314453	1.20458e-07	0.00104556	5.50867e-06	0.0424511	1.82618e-06	0.014073	4.923e-06	0.0387134	1.60636e-06	0.012632	6.14126e-06	0.0492079	2.04069e-06	0.0163514	3.39127e-06	0.0303513	1.13633e-06	0.01017	3.23415e-07	0.00349292	1.06971e-07	0.0011553
12810	3.57345e-07	0.00314811	1.18818e-07	0.00104675	5.51814e-06	0.0425062	1.82932e-06	0.0140912	4.91694e-06	0.0387625	1.60438e-06	0.0126481	6.14103e-06	0.0492693	2.04061e-06	0.0163718	3.37471e-06	0.0303851	1.13078e-06	0.0101813	3.10107e-07	0.00349609	1.02569e-07	0.00115634
12820	3.57621e-07	0.00315169	1.1891e-07	0.00104794	5.51635e-06	0.0425614	1.82873e-06	0.0141095	4.91122e-06	0.0388117	1.60251e-06	0.0126641	6.14024e-06	0.0493307	2.04035e-06	0.0163922	3.39015e-06	0.0304189	1.13596e-06	0.0101926	2.88719e-07	0.00349906	9.54948e-08	0.00115733
12830	3.49117e-07	0.00315522	1.16082e-07	0.00104912	5.50354e-06	0.0426165	1.82448e-06	0.0141278	4.91236e-06	0.0388608	1.60289e-06	0.0126801	6.14439e-06	0.0493922	2.04173e-06	0.0164126	3.40201e-06	0.0304529	1.13993e-06	0.010204	2.83829e-07	0.00350191	9.38776e-08	0.00115827
12840	3.57052e-07	0.00315873	1.18721e-07	0.00105028	5.49612e-06	0.0426715	1.82202e-06	0.014146	4.91786e-06	0.03891	1.60468e-06	0.0126962	6.14512e-06	0.0494536	2.04197e-06	0.016433	3.398e-06	0.0304869	1.13859e-06	0.0102154	2.7347e-07	0.00350472	9.0451e-08	0.0011592
12850	3.69808e-07	0.00316238	1.22962e-07	0.0010515	5.5109e-06	0.0427266	1.82692e-06	0.0141643	4.90636e-06	0.0389591	1.60093e-06	0.0127122	6.13782e-06	0.049515	2.03955e-06	0.0164535	3.39709e-06	0.0305208	1.13828e-06	0.0102268	2.92261e-07	0.00350752	9.66662e-08	0.00116013
12860	3.51518e-07	0.003166	1.1688e-07	0.0010527	5.50502e-06	0.0427817	1.82497e-06	0.0141825	4.91446e-06	0.0390082	1.60357e-06	0.0127282	6.12513e-06	0.0495763	2.03533e-06	0.0164738	3.39342e-06	0.0305548	1.13705e-06	0.0102382	2.94114e-07	0.00351047	9.72792e-08	0.0011611
12870	3.43237e-07	0.00316946	1.14127e-07	0.00105385	5.4903e-06	0.0428366	1.82009e-06	0.0142008	4.9135e-06	0.0390573	1.60326e-06	0.0127443	6.13051e-06	0.0496376	2.03712e-06	0.0164942	3.36834e-06	0.0305886	1.12865e-06	0.0102495	2.83118e-07	0.00351336	9.36423e-08	0.00116206
12880	3.33049e-07	0.00317285	1.1074e-07	0.00105498	5.48443e-06	0.0428915	1.81814e-06	0.014219	4.90127e-06	0.0391064	1.59927e-06	0.0127603	6.13943e-06	0.049699	2.04009e-06	0.0165146	3.36438e-06	0.0306223	1.12732e-06	0.0102608	2.65391e-07	0.00351611	8.77789e-08	0.00116296
12890	3.14734e-07	0.00317609	1.0465e-07	0.00105606	5.48328e-06	0.0429463	1.81776e-06	0.0142371	4.89721e-06	0.0391554	1.59794e-06	0.0127762	6.14642e-06	0.0497604	2.04241e-06	0.016535	3.36815e-06	0.0306559	1.12859e-06	0.0102721	2.68859e-07	0.00351878	8.89261e-08	0.00116385
12900	3.23633e-07	0.00317928	1.07609e-07	0.00105712	5.49131e-06	0.0430012	1.82042e-06	0.0142553	4.909e-06	0.0392044	1.60179e-06	0.0127922	6.15677e-06	0.0498219	2.04585e-06	0.0165554	3.37487e-06	0.0306896	1.13084e-06	0.0102834	2.59499e-07	0.0035214	8.58302e-08	0.00116472
12910	3.24611e-07	0.00318251	1.07934e-07	0.00105819	5.49516e-06	0.0430561	1.8217e-06	0.0142735	4.92205e-06	0.0392536	1.60605e-06	0.0128083	6.16209e-06	0.0498835	2.04762e-06	0.0165759	3.37821e-06	0.0307234	1.13195e-06	0.0102947	2.74104e-07	0.00352406	9.06607e-08	0.0011656
12920	3.27031e-07	0.00318578	1.08738e-07	0.00105928	5.50222e-06	0.0431111	1.82404e-06	0.0142918	4.93145e-06	0.0393028	1.60911e-06	0.0128244	6.15592e-06	0.0499451	2.04556e-06	0.0165964	3.3785e-06	0.0307572	1.13205e-06	0.010306	2.74986e-07	0.00352682	9.09525e-08	0.00116651
12930	3.21039e-07	0.00318902	1.06746e-07	0.00106036	5.50861e-06	0.0431662	1.82616e-06	0.01431	4.94006e-06	0.0393522	1.61192e-06	0.0128405	6.14962e-06	0.0500066	2.04347e-06	0.0166168	3.37422e-06	0.030791	1.13062e-06	0.0103173	2.68374e-07	0.00352955	8.87658e-08	0.00116741
12940	3.27999e-07	0.00319224	1.0906e-07	0.00106143	5.51458e-06	0.0432213	1.82814e-06	0.0143283	4.9409e-06	0.0394016	1.6122e-06	0.0128566	6.16412e-06	0.0500682	2.04829e-06	0.0166373	3.37092e-06	0.0308247	1.12951e-06	0.0103286	2.72661e-07	0.00353225	9.01836e-08	0.0011683
12950	3.36673e-07	0.00319559	1.11945e-07	0.00106254	5.52768e-06	0.0432765	1.83248e-06	0.0143466	4.95243e-06	0.039451	1.61596e-06	0.0128727	6.15188e-06	0.0501298	2.04422e-06	0.0166577	3.36606e-06	0.0308584	1.12789e-06	0.0103399	2.75493e-07	0.00353498	9.11203e-08	0.00116921
12960	3.28864e-07	0.0031989	1.09348e-07	0.00106364	5.53399e-06	0.0433318	1.83457e-06	0.0143649	4.95471e-06	0.0395006	1.6167e-06	0.0128889	6.14936e-06	0.0501913	2.04338e-06	0.0166782	3.35197e-06	0.030892	1.12316e-06	0.0103512	2.77645e-07	0.00353774	9.1832e-08	0.00117012
12970	3.43893e-07	0.00320226	1.14345e-07	0.00106476	5.54175e-06	0.0433872	1.83715e-06	0.0143833	4.95157e-06	0.0395501	1.61568e-06	0.0129051	6.16177e-06	0.0502528	2.04751e-06	0.0166986	3.3518e-06	0.0309255	1.12311e-06	0.0103624	2.81549e-07	0.00354054	9.31232e-08	0.00117105
12980	3.57707e-07	0.00320576	1.18938e-07	0.00106592	5.53869e-06	0.0434426	1.83613e-06	0.0144017	4.9512e-06	0.0395996	1.61556e-06	0.0129212	6.16752e-06	0.0503144	2.04942e-06	0.0167191	3.34891e-06	0.030959	1.12214e-06	0.0103736	2.73148e-07	0.00354332	9.03446e-08	0.00117197
12990	3.51743e-07	0.00320934	1.16955e-07	0.00106711	5.54227e-06	0.043498	1.83732e-06	0.01442	4.9464e-06	0.0396491	1.61399e-06	0.0129374	6.16164e-06	0.0503761	2.04747e-06	0.0167396	3.33868e-06	0.0309924	1.11871e-06	0.0103848	2.61366e-07	0.003546	8.64475e-08	0.00117285
13000	3.56848e-07	0.00321289	1.18653e-07	0.00106829	5.53573e-06	0.0435534	1.83515e-06	0.0144384	4.93997e-06	0.0396986	1.6119e-06	0.0129535	6.17271e-06	0.0504377	2.05114e-06	0.0167601	3.33132e-06	0.0310258	1.11624e-06	0.010396	2.56303e-07	0.00354858	8.4773e-08	0.00117371
13010	3.41916e-07	0.00321638	1.13688e-07	0.00106945	5.53872e-06	0.0436088	1.83614e-06	0.0144568	4.94557e-06	0.039748	1.61372e-06	0.0129696	6.15749e-06	0.0504994	2.04608e-06	0.0167805	3.32624e-06	0.0310591	1.11454e-06	0.0104071	2.75701e-07	0.00355123	9.11889e-08	0.00117458
13020	3.30103e-07	0.00321976	1.0976e-07	0.00107058	5.53427e-06	0.0436642	1.83467e-06	0.0144751	4.94489e-06	0.0397975	1.6135e-06	0.0129858	6.15967e-06	0.050561	2.04681e-06	0.016801	3.31686e-06	0.0310923	1.1114e-06	0.0104183	2.69661e-07	0.00355398	8.91912e-08	0.00117549
13030	3.32439e-07	0.00322304	1.10537e-07	0.00107167	5.51938e-06	0.0437194	1.82973e-06	0.0144934	4.95301e-06	0.039847	1.61615e-06	0.0130019	6.15375e-06	0.0506226	2.04484e-06	0.0168215	3.31926e-06	0.0311255	1.1122e-06	0.0104294	2.74659e-07	0.00355671	9.08446e-08	0.00117639
13040	3.30933e-07	0.00322638	1.10036e-07	0.00107278	5.5254e-06	0.0437746	1.83173e-06	0.0145117	4.94379e-06	0.0398965	1.61314e-06	0.0130181	6.14466e-06	0.0506841	2.04182e-06	0.0168419	3.32688e-06	0.0311587	1.11476e-06	0.0104405	2.8276e-07	0.00355948	9.35238e-08	0.00117731
13050	3.39385e-07	0.00322973	1.12846e-07	0.00107389	5.52747e-06	0.0438299	1.83241e-06	0.01453	4.93459e-06	0.0399459	1.61014e-06	0.0130342	6.14653e-06	0.0507455	2.04245e-06	0.0168623	3.32471e-06	0.0311919	1.11403e-06	0.0104517	2.94623e-07	0.00356241	9.74477e-08	0.00117828
13060	3.29253e-07	0.00323309	1.09477e-07	0.00107501	5.52825e-06	0.0438852	1.83267e-06	0.0145484	4.9449e-06	0.0399952	1.6135e-06	0.0130503	6.16408e-06	0.050807	2.04827e-06	0.0168828	3.30539e-06	0.0312251	1.10756e-06	0.0104628	2.95587e-07	0.00356535	9.77663e-08	0.00117925
13070	3.28629e-07	0.00323638	1.0927e-07	0.0010761	5.52182e-06	0.0439404	1.83054e-06	0.0145667	4.9445e-06	0.0400447	1.61337e-06	0.0130664	6.17217e-06	0.0508687	2.05096e-06	0.0169033	3.30877e-06	0.0312582	1.10869e-06	0.0104739	2.90652e-07	0.00356831	9.61342e-08	0.00118023
13080	3.15655e-07	0.00323961	1.04956e-07	0.00107718	5.5293e-06	0.0439957	1.83302e-06	0.014585	4.9501e-06	0.0400942	1.6152e-06	0.0130826	6.19178e-06	0.0509305	2.05748e-06	0.0169238	3.28479e-06	0.0312912	1.10065e-06	0.0104849	2.87389e-07	0.0035712	9.5055e-08	0.00118119
13090	2.9406e-07	0.00324264	9.77756e-08	0.00107819	5.52924e-06	0.044051	1.833e-06	0.0146033	4.95151e-06	0.0401437	1.61566e-06	0.0130987	6.19331e-06	0.0509924	2.05799e-06	0.0169444	3.30223e-06	0.0313241	1.1065e-06	0.0104959	2.8431e-07	0.00357405	9.40366e-08	0.00118213
13100	2.99502e-07	0.00324557	9.95851e-08	0.00107916	5.54284e-06	0.0441063	1.83751e-06	0.0146217	4.95125e-06	0.0401932	1.61558e-06	0.0131149	6.18979e-06	0.0510544	2.05682e-06	0.016965	3.31628e-06	0.0313572	1.1112e-06	0.010507	2.81892e-07	0.00357689	9.32367e-08	0.00118307
13110	3.09808e-07	0.0032486	1.03012e-07	0.00108017	5.53653e-06	0.0441618	1.83541e-06	0.0146401	4.94351e-06	0.0402427	1.61305e-06	0.013131	6.18858e-06	0.0511163	2.05642e-06	0.0169855	3.32149e-06	0.0313904	1.11295e-06	0.0105182	2.82323e-07	0.00357972	9.33794e-08	0.001184
13120	3.17608e-07	0.00325176	1.05605e-07	0.00108122	5.53182e-06	0.0442171	1.83385e-06	0.0146584	4.93494e-06	0.0402921	1.61025e-06	0.0131471	6.18097e-06	0.0511781	2.05389e-06	0.0170061	3.32356e-06	0.0314236	1.11364e-06	0.0105293	2.75882e-07	0.00358253	9.12489e-08	0.00118494
13130	3.01661e-07	0.00325486	1.00303e-07	0.00108225	5.53385e-06	0.0442724	1.83453e-06	0.0146768	4.94394e-06	0.0403414	1.61319e-06	0.0131633	6.16816e-06	0.0512399	2.04963e-06	0.0170266	3.31895e-06	0.0314568	1.1121e-06	0.0105404	2.71374e-07	0.00358525	8.97578e-08	0.00118583
13140	2.95345e-07	0.00325786	9.82027e-08	0.00108324	5.52546e-06	0.0443277	1.83175e-06	0.0146951	4.94191e-06	0.0403909	1.61253e-06	0.0131794	6.15103e-06	0.0513015	2.04394e-06	0.0170471	3.31936e-06	0.03149	1.11224e-06	0.0105515	2.60744e-07	0.00358792	8.62421e-08	0.00118672
13150	3.00343e-07	0.00326081	9.98646e-08	0.00108423	5.51323e-06	0.0443829	1.82769e-06	0.0147134	4.92654e-06	0.0404402	1.60751e-06	0.0131955	6.16822e-06	0.051363	2.04965e-06	0.0170675	3.30542e-06	0.0315232	1.10757e-06	0.0105626	2.61603e-07	0.00359049	8.6526e-08	0.00118757
13160	3.02981e-07	0.00326383	1.00742e-07	0.00108523	5.51279e-06	0.044438	1.82755e-06	0.0147317	4.91801e-06	0.0404895	1.60473e-06	0.0132116	6.18115e-06	0.0514248	2.05395e-06	0.017088	3.29861e-06	0.0315562	1.10528e-06	0.0105737	2.62363e-07	0.00359312	8.67776e-08	0.00118844
13170	3.12189e-07	0.0032669	1.03803e-07	0.00108625	5.51137e-06	0.0444932	1.82708e-06	0.0147499	4.91755e-06	0.0405386	1.60458e-06	0.0132276	6.17399e-06	0.0514866	2.05157e-06	0.0171086	3.29886e-06	0.0315891	1.10537e-06	0.0105848	2.599e-07	0.00359572	8.59628e-08	0.0011893
13180	3.09952e-07	0.00327003	1.0306e-07	0.00108729	5.50511e-06	0.0445482	1.825e-06	0.0147682	4.9176e-06	0.0405878	1.6046e-06	0.0132436	6.16947e-06	0.0515483	2.05007e-06	0.0171291	3.30026e-06	0.0316221	1.10584e-06	0.0105958	2.52245e-07	0.00359831	8.34309e-08	0.00119015
13190	2.97961e-07	0.00327306	9.90727e-08	0.0010883	5.50517e-06	0.0446033	1.82502e-06	0.0147864	4.90918e-06	0.0406369	1.60185e-06	0.0132597	6.16516e-06	0.0516099	2.04863e-06	0.0171496	3.3064e-06	0.0316552	1.1079e-06	0.0106069	2.50798e-07	0.0036008	8.29525e-08	0.00119098
13200	2.9308e-07	0.00327601	9.74497e-08	0.00108928	5.50724e-06	0.0446584	1.82571e-06	0.0148047	4.9123e-06	0.040686	1.60286e-06	0.0132757	6.15943e-06	0.0516716	2.04673e-06	0.0171701	3.30361e-06	0.0316882	1.10696e-06	0.010618	2.57089e-07	0.00360334	8.5033e-08	0.00119182
13210	3.12843e-07	0.00327903	1.04021e-07	0.00109028	5.49903e-06	0.0447134	1.82298e-06	0.0148229	4.91178e-06	0.0407352	1.6027e-06	0.0132917	6.15557e-06	0.0517331	2.04545e-06	0.0171905	3.29612e-06	0.0317212	1.10445e-06	0.010629	2.495e-07	0.0036059	8.25228e-08	0.00119266
13220	2.99694e-07	0.0032821	9.96489e-08	0.00109131	5.48883e-06	0.0447683	1.8196e-06	0.0148412	4.90985e-06	0.0407843	1.60206e-06	0.0133077	6.16025e-06	0.0517947	2.047e-06	0.017211	3.28766e-06	0.0317541	1.10161e-06	0.01064	2.41557e-07	0.00360833	7.98957e-08	0.00119347
13230	2.99833e-07	0.00328509	9.9695e-08	0.0010923	5.48012e-06	0.0448232	1.81671e-06	0.0148593	4.91873e-06	0.0408334	1.60496e-06	0.0133238	6.15701e-06	0.0518563	2.04593e-06	0.0172314	3.29104e-06	0.031787	1.10275e-06	0.0106511	2.37607e-07	0.00361073	7.85894e-08	0.00119426
13240	3.07837e-07	0.00328813	1.02356e-07	0.00109331	5.48244e-06	0.044878	1.81748e-06	0.0148775	4.91953e-06	0.0408826	1.60523e-06	0.0133398	6.15384e-06	0.0519179	2.04487e-06	0.0172519	3.28855e-06	0.0318199	1.10191e-06	0.0106621	2.38988e-07	0.00361311	7.9046e-08	0.00119505
13250	3.1531e-07	0.00329125	1.04841e-07	0.00109435	5.48433e-06	0.0449328	1.81811e-06	0.0148957	4.90635e-06	0.0409317	1.60092e-06	0.0133559	6.1508e-06	0.0519794	2.04386e-06	0.0172723	3.27647e-06	0.0318528	1.09786e-06	0.0106731	2.36008e-07	0.00361548	7.80606e-08	0.00119583
13260	3.16175e-07	0.00329441	1.05129e-07	0.0010954	5.47921e-06	0.0449877	1.81641e-06	0.0149139	4.90362e-06	0.0409808	1.60003e-06	0.0133719	6.15032e-06	0.0520409	2.0437e-06	0.0172928	3.27979e-06	0.0318855	1.09898e-06	0.0106841	2.33415e-07	0.00361783	7.72027e-08	0.00119661
13270	3.02397e-07	0.00329751	1.00548e-07	0.00109643	5.46689e-06	0.0450424	1.81233e-06	0.014932	4.90861e-06	0.0410298	1.60166e-06	0.0133879	6.15127e-06	0.0521024	2.04402e-06	0.0173132	3.28125e-06	0.0319183	1.09947e-06	0.0106951	2.29514e-07	0.00362016	7.59125e-08	0.00119738
13280	2.85956e-07	0.00330045	9.50811e-08	0.00109741	5.45832e-06	0.045097	1.80949e-06	0.0149501	4.91031e-06	0.0410789	1.60222e-06	0.0134039	6.13476e-06	0.0521639	2.03853e-06	0.0173336	3.28097e-06	0.0319511	1.09937e-06	0.0107061	2.30089e-07	0.00362243	7.61026e-08	0.00119813
13290	2.74111e-07	0.00330323	9.11424e-08	0.00109833	5.46203e-06	0.0451516	1.81072e-06	0.0149682	4.91706e-06	0.0411281	1.60442e-06	0.0134199	6.14502e-06	0.0522253	2.04194e-06	0.017354	3.28034e-06	0.031984	1.09916e-06	0.0107171	2.38595e-07	0.00362476	7.89162e-08	0.0011989
13300	2.72454e-07	0.00330596	9.05915e-08	0.00109924	5.47556e-06	0.0452063	1.8152e-06	0.0149863	4.92028e-06	0.0411773	1.60547e-06	0.013436	6.14845e-06	0.0522867	2.04308e-06	0.0173745	3.28435e-06	0.0320168	1.10051e-06	0.010728	2.46555e-07	0.00362721	8.15489e-08	0.00119971
13310	2.7579e-07	0.00330871	9.17008e-08	0.00110015	5.49206e-06	0.0452611	1.82067e-06	0.0150045	4.90953e-06	0.0412264	1.60196e-06	0.013452	6.1389e-06	0.0523482	2.03991e-06	0.0173949	3.27657e-06	0.0320496	1.0979e-06	0.010739	2.33302e-07	0.0036296	7.71656e-08	0.0012005
13320	2.89038e-07	0.00331152	9.61059e-08	0.00110109	5.49756e-06	0.0453161	1.8225e-06	0.0150227	4.91002e-06	0.0412755	1.60212e-06	0.013468	6.12899e-06	0.0524095	2.03661e-06	0.0174153	3.27118e-06	0.0320823	1.09609e-06	0.01075	2.32511e-07	0.00363191	7.69037e-08	0.00120127
13330	2.99833e-07	0.00331447	9.96949e-08	0.00110207	5.51436e-06	0.0453711	1.82806e-06	0.015041	4.91077e-06	0.0413246	1.60236e-06	0.0134841	6.14723e-06	0.0524709	2.04268e-06	0.0174357	3.27442e-06	0.0321151	1.09718e-06	0.010761	2.25662e-07	0.0036342	7.46386e-08	0.00120202
13340	2.96695e-07	0.00331746	9.86518e-08	0.00110306	5.51779e-06	0.0454263	1.8292e-06	0.0150593	4.92104e-06	0.0413738	1.60572e-06	0.0135001	6.13066e-06	0.0525323	2.03717e-06	0.0174561	3.27797e-06	0.0321478	1.09837e-06	0.010772	2.19631e-07	0.00363642	7.26439e-08	0.00120276
13350	2.97136e-07	0.00332044	9.87984e-08	0.00110405	5.52264e-06	0.0454815	1.83081e-06	0.0150776	4.91933e-06	0.041423	1.60516e-06	0.0135162	6.12373e-06	0.0525936	2.03487e-06	0.0174764	3.27437e-06	0.0321806	1.09716e-06	0.0107829	2.20948e-07	0.00363862	7.30792e-08	0.00120349
13360	2.9494e-07	0.00332339	9.80682e-08	0.00110503	5.51806e-06	0.0455367	1.82929e-06	0.0150959	4.92244e-06	0.0414722	1.60617e-06	0.0135322	6.12161e-06	0.0526548	2.03416e-06	0.0174968	3.276e-06	0.0322133	1.09771e-06	0.0107939	2.2245e-07	0.00364084	7.3576e-08	0.00120422
13370	2.94897e-07	0.00332635	9.80539e-08	0.00110602	5.50619e-06	0.0455918	1.82536e-06	0.0151142	4.92435e-06	0.0415214	1.6068e-06	0.0135483	6.12423e-06	0.052716	2.03503e-06	0.0175171	3.25635e-06	0.032246	1.09112e-06	0.0108049	2.26513e-07	0.00364309	7.49198e-08	0.00120497
13380	2.80444e-07	0.00332925	9.32484e-08	0.00110698	5.50938e-06	0.0456469	1.82642e-06	0.0151324	4.92683e-06	0.0415707	1.60761e-06	0.0135643	6.12088e-06	0.0527773	2.03392e-06	0.0175375	3.25329e-06	0.0322786	1.0901e-06	0.0108158	2.21545e-07	0.00364534	7.32768e-08	0.00120571
13390	2.68998e-07	0.00333197	8.94423e-08	0.00110789	5.5101e-06	0.045702	1.82665e-06	0.0151507	4.91724e-06	0.0416199	1.60448e-06	0.0135804	6.12538e-06	0.0528385	2.03541e-06	0.0175578	3.25111e-06	0.0323111	1.08937e-06	0.0108267	2.26822e-07	0.00364757	7.50223e-08	0.00120645
13400	2.67506e-07	0.00333467	8.89462e-08	0.00110878	5.51553e-06	0.0457571	1.82845e-06	0.0151689	4.92352e-06	0.0416691	1.60653e-06	0.0135965	6.12508e-06	0.0528998	2.03532e-06	0.0175782	3.25453e-06	0.0323436	1.09051e-06	0.0108376	2.30054e-07	0.00364985	7.6091e-08	0.0012072
13410	2.89123e-07	0.00333744	9.6134e-08	0.00110971	5.5278e-06	0.0458123	1.83252e-06	0.0151872	4.91712e-06	0.0417183	1.60444e-06	0.0136125	6.12165e-06	0.052961	2.03418e-06	0.0175985	3.27219e-06	0.0323762	1.09643e-06	0.0108485	2.38312e-07	0.0036522	7.88227e-08	0.00120798
13420	3.0221e-07	0.0033404	1.00486e-07	0.00111069	5.53151e-06	0.0458676	1.83375e-06	0.0152056	4.92607e-06	0.0417675	1.60736e-06	0.0136286	6.13466e-06	0.0530223	2.0385e-06	0.0176189	3.25045e-06	0.0324088	1.08915e-06	0.0108594	2.46764e-07	0.00365462	8.16179e-08	0.00120878
13430	3.09261e-07	0.00334346	1.0283e-07	0.00111171	5.53091e-06	0.0459229	1.83355e-06	0.0152239	4.93256e-06	0.0418168	1.60948e-06	0.0136447	6.13882e-06	0.0530836	2.03988e-06	0.0176393	3.26079e-06	0.0324414	1.09261e-06	0.0108703	2.42571e-07	0.00365706	8.02311e-08	0.00120958
13440	3.11911e-07	0.00334657	1.03711e-07	0.00111274	5.53118e-06	0.0459782	1.83364e-06	0.0152422	4.92997e-06	0.0418661	1.60863e-06	0.0136608	6.12998e-06	0.053145	2.03694e-06	0.0176597	3.24767e-06	0.0324739	1.08822e-06	0.0108812	2.38368e-07	0.00365947	7.8841e-08	0.00121038
13450	2.92641e-07	0.00334957	9.73037e-08	0.00111374	5.53098e-06	0.0460335	1.83357e-06	0.0152606	4.95017e-06	0.0419155	1.61522e-06	0.0136769	6.12666e-06	0.0532063	2.03584e-06	0.01768	3.23392e-06	0.0325064	1.08361e-06	0.0108921	2.36705e-07	0.00366182	7.8291e-08	0.00121116
13460	2.92591e-07	0.0033525	9.72872e-08	0.00111471	5.52201e-06	0.0460888	1.8306e-06	0.0152789	4.96068e-06	0.0419651	1.61865e-06	0.013693	6.14049e-06	0.0532676	2.04044e-06	0.0177004	3.23607e-06	0.0325387	1.08433e-06	0.0109029	2.35697e-07	0.00366417	7.79575e-08	0.00121194
13470	2.98188e-07	0.00335546	9.91483e-08	0.0011157	5.53038e-06	0.046144	1.83338e-06	0.0152972	4.95716e-06	0.0420147	1.6175e-06	0.0137092	6.14146e-06	0.053329	2.04076e-06	0.0177208	3.24738e-06	0.0325711	1.08812e-06	0.0109138	2.39143e-07	0.00366655	7.90973e-08	0.00121272
13480	2.90439e-07	0.0033584	9.65716e-08	0.00111667	5.54059e-06	0.0461994	1.83676e-06	0.0153156	4.94311e-06	0.0420642	1.61292e-06	0.0137254	6.16064e-06	0.0533906	2.04713e-06	0.0177413	3.2529e-06	0.0326036	1.08997e-06	0.0109247	2.41983e-07	0.00366896	8.00369e-08	0.00121352
13490	2.86183e-07	0.00336129	9.51564e-08	0.00111763	5.5493e-06	0.0462548	1.83965e-06	0.0153339	4.94105e-06	0.0421136	1.61225e-06	0.0137415	6.17545e-06	0.0534522	2.05205e-06	0.0177618	3.26906e-06	0.0326362	1.09538e-06	0.0109356	2.40222e-07	0.00367137	7.94542e-08	0.00121432
13500	2.84318e-07	0.00336416	9.45363e-08	0.00111859	5.53726e-06	0.0463102	1.83566e-06	0.0153523	4.95702e-06	0.0421631	1.61746e-06	0.0137577	6.17339e-06	0.053514	2.05137e-06	0.0177823	3.26458e-06	0.0326689	1.09388e-06	0.0109465	2.53947e-07	0.00367386	8.39939e-08	0.00121514
13510	2.8436e-07	0.00336701	9.45503e-08	0.00111954	5.54366e-06	0.0463656	1.83778e-06	0.0153707	4.96975e-06	0.0422127	1.62161e-06	0.0137739	6.18148e-06	0.0535757	2.05406e-06	0.0178028	3.26706e-06	0.0327015	1.09471e-06	0.0109575	2.52418e-07	0.00367637	8.3488e-08	0.00121597
13520	2.69057e-07	0.00336976	8.94621e-08	0.00112045	5.53452e-06	0.046421	1.83475e-06	0.015389	4.99372e-06	0.0422626	1.62943e-06	0.0137901	6.20367e-06	0.0536377	2.06143e-06	0.0178234	3.25789e-06	0.0327342	1.09164e-06	0.0109684	2.53976e-07	0.00367894	8.40035e-08	0.00121682
13530	2.68373e-07	0.00337247	8.92346e-08	0.00112135	5.5344e-06	0.0464764	1.83471e-06	0.0154074	5.00914e-06	0.0423126	1.63446e-06	0.0138064	6.20652e-06	0.0536997	2.06238e-06	0.017844	3.26032e-06	0.0327667	1.09245e-06	0.0109793	2.47585e-07	0.00368144	8.18896e-08	0.00121765
13540	2.6439e-07	0.00337511	8.79103e-08	0.00112223	5.53004e-06	0.0465317	1.83327e-06	0.0154257	5.0099e-06	0.0423627	1.63471e-06	0.0138228	6.22026e-06	0.0537618	2.06694e-06	0.0178646	3.26447e-06	0.0327994	1.09384e-06	0.0109903	2.50638e-07	0.00368391	8.28995e-08	0.00121847
13550	2.8571e-07	0.00337783	9.49991e-08	0.00112314	5.53762e-06	0.046587	1.83578e-06	0.0154441	5.00788e-06	0.0424128	1.63405e-06	0.0138391	6.23711e-06	0.0538241	2.07254e-06	0.0178853	3.25411e-06	0.032832	1.09037e-06	0.0110012	2.55695e-07	0.00368643	8.45722e-08	0.0012193
13560	2.85077e-07	0.00338068	9.47885e-08	0.00112408	5.54761e-06	0.0466425	1.83909e-06	0.0154624	5.0047e-06	0.0424628	1.63301e-06	0.0138555	6.24304e-06	0.0538865	2.07451e-06	0.0179061	3.24793e-06	0.0328645	1.0883e-06	0.0110121	2.62032e-07	0.00368903	8.66681e-08	0.00122016
13570	2.90272e-07	0.00338356	9.65161e-08	0.00112504	5.56135e-06	0.046698	1.84364e-06	0.0154809	5.01098e-06	0.0425129	1.63506e-06	0.0138718	6.25245e-06	0.053949	2.07764e-06	0.0179268	3.24585e-06	0.032897	1.08761e-06	0.011023	2.63278e-07	0.00369167	8.70801e-08	0.00122103
13580	3.01218e-07	0.00338655	1.00156e-07	0.00112603	5.55963e-06	0.0467536	1.84307e-06	0.0154993	5.00989e-06	0.042563	1.63471e-06	0.0138882	6.24986e-06	0.0540116	2.07678e-06	0.0179476	3.26398e-06	0.0329295	1.09368e-06	0.0110339	2.66119e-07	0.00369433	8.80198e-08	0.00122191
13590	3.00346e-07	0.00338956	9.98656e-08	0.00112704	5.56374e-06	0.0468092	1.84443e-06	0.0155177	5.00535e-06	0.0426131	1.63323e-06	0.0139045	6.23781e-06	0.054074	2.07277e-06	0.0179684	3.26933e-06	0.0329622	1.09547e-06	0.0110448	2.59572e-07	0.00369696	8.58542e-08	0.00122278
13600	2.94687e-07	0.00339253	9.79842e-08	0.00112802	5.56539e-06	0.0468649	1.84498e-06	0.0155362	5.00356e-06	0.0426631	1.63264e-06	0.0139208	6.22928e-06	0.0541363	2.06994e-06	0.0179891	3.272e-06	0.0329949	1.09637e-06	0.0110558	2.50917e-07	0.00369951	8.29916e-08	0.00122363
13610	2.80102e-07	0.00339539	9.31344e-08	0.00112897	5.56125e-06	0.0469205	1.84361e-06	0.0155546	5.00185e-06	0.0427131	1.63208e-06	0.0139371	6.22891e-06	0.0541986	2.06982e-06	0.0180098	3.26567e-06	0.0330276	1.09425e-06	0.0110667	2.57795e-07	0.00370207	8.52666e-08	0.00122447
13620	2.83486e-07	0.0033982	9.42597e-08	0.00112991	5.55253e-06	0.0469761	1.84072e-06	0.015573	4.99603e-06	0.0427631	1.63018e-06	0.0139535	6.23647e-06	0.0542609	2.07233e-06	0.0180305	3.26919e-06	0.0330602	1.09543e-06	0.0110777	2.60414e-07	0.00370464	8.61329e-08	0.00122532
13630	2.91107e-07	0.00340108	9.67938e-08	0.00113087	5.54989e-06	0.0470316	1.83985e-06	0.0155914	4.98702e-06	0.0428131	1.62725e-06	0.0139697	6.23674e-06	0.0543233	2.07242e-06	0.0180512	3.28141e-06	0.033093	1.09952e-06	0.0110887	2.60011e-07	0.00370726	8.59994e-08	0.00122619
13640	2.99742e-07	0.00340401	9.96648e-08	0.00113184	5.54878e-06	0.0470871	1.83948e-06	0.0156098	4.99566e-06	0.042863	1.63006e-06	0.013986	6.23904e-06	0.0543857	2.07318e-06	0.0180719	3.28794e-06	0.0331258	1.10171e-06	0.0110997	2.52723e-07	0.00370981	8.35891e-08	0.00122703
13650	3.06965e-07	0.00340707	1.02066e-07	0.00113286	5.55141e-06	0.0471426	1.84035e-06	0.0156282	5.00998e-06	0.042913	1.63474e-06	0.0140023	6.24555e-06	0.0544481	2.07535e-06	0.0180927	3.28455e-06	0.0331587	1.10057e-06	0.0111107	2.64709e-07	0.00371237	8.75535e-08	0.00122788
13660	3.04799e-07	0.00341012	1.01346e-07	0.00113387	5.55646e-06	0.0471981	1.84202e-06	0.0156466	5.0201e-06	0.0429632	1.63804e-06	0.0140187	6.23752e-06	0.0545105	2.07268e-06	0.0181134	3.2857e-06	0.0331916	1.10096e-06	0.0111217	2.74387e-07	0.00371507	9.07546e-08	0.00122877
13670	3.06669e-07	0.00341318	1.01968e-07	0.00113489	5.55982e-06	0.0472537	1.84313e-06	0.0156651	5.01263e-06	0.0430133	1.6356e-06	0.0140351	6.23267e-06	0.0545729	2.07107e-06	0.0181341	3.28009e-06	0.0332244	1.09908e-06	0.0111327	2.72557e-07	0.00371781	9.0149e-08	0.00122968
13680	3.10264e-07	0.00341626	1.03164e-07	0.00113592	5.55515e-06	0.0473093	1.84159e-06	0.0156835	5.00421e-06	0.0430634	1.63286e-06	0.0140514	6.24228e-06	0.0546352	2.07426e-06	0.0181549	3.2739e-06	0.0332572	1.097e-06	0.0111437	2.80857e-07	0.00372055	9.28944e-08	0.00123059
13690	3.13278e-07	0.00341944	1.04166e-07	0.00113697	5.56001e-06	0.0473648	1.8432e-06	0.0157019	4.99919e-06	0.0431134	1.63122e-06	0.0140678	6.23814e-06	0.0546976	2.07289e-06	0.0181756	3.2805e-06	0.0332899	1.09922e-06	0.0111546	2.89268e-07	0.0037234	9.56764e-08	0.00123153
13700	3.14519e-07	0.00342255	1.04578e-07	0.001138	5.57284e-06	0.0474205	1.84745e-06	0.0157204	5.00527e-06	0.0431634	1.6332e-06	0.0140841	6.2371e-06	0.05476	2.07254e-06	0.0181963	3.27449e-06	0.0333227	1.0972e-06	0.0111656	2.93635e-07	0.00372631	9.71207e-08	0.00123249
13710	3.2153e-07	0.00342574	1.06909e-07	0.00113907	5.58247e-06	0.0474763	1.85064e-06	0.0157389	4.99956e-06	0.0432135	1.63134e-06	0.0141004	6.25277e-06	0.0548225	2.07775e-06	0.0182171	3.29768e-06	0.0333556	1.10497e-06	0.0111766	2.88143e-07	0.00372922	9.53044e-08	0.00123345
13720	3.27894e-07	0.00342898	1.09026e-07	0.00114014	5.58929e-06	0.0475321	1.8529e-06	0.0157574	5.01004e-06	0.0432635	1.63476e-06	0.0141167	6.25586e-06	0.054885	2.07877e-06	0.0182379	3.30608e-06	0.0333886	1.10779e-06	0.0111877	2.75472e-07	0.00373204	9.11133e-08	0.00123438
13730	3.2806e-07	0.00343227	1.09081e-07	0.00114124	5.58203e-06	0.047588	1.8505e-06	0.0157759	5.0113e-06	0.0433136	1.63517e-06	0.0141331	6.24661e-06	0.0549475	2.0757e-06	0.0182586	3.28372e-06	0.0334215	1.10029e-06	0.0111987	2.89863e-07	0.00373487	9.58733e-08	0.00123532
13740	3.22921e-07	0.00343553	1.07372e-07	0.00114232	5.5726e-06	0.0476438	1.84737e-06	0.0157944	5.00799e-06	0.0433637	1.63409e-06	0.0141494	6.24494e-06	0.05501	2.07515e-06	0.0182794	3.28298e-06	0.0334543	1.10005e-06	0.0112097	2.94543e-07	0.00373777	9.74211e-08	0.00123628
13750	3.20433e-07	0.00343876	1.06545e-07	0.0011434	5.57704e-06	0.0476995	1.84884e-06	0.0158129	5.01165e-06	0.0434138	1.63528e-06	0.0141658	6.25068e-06	0.0550725	2.07705e-06	0.0183002	3.28076e-06	0.0334872	1.0993e-06	0.0112207	2.86126e-07	0.00374066	9.46372e-08	0.00123724
13760	3.35549e-07	0.00344204	1.11571e-07	0.00114448	5.57372e-06	0.0477553	1.84774e-06	0.0158314	4.99949e-06	0.0434638	1.63131e-06	0.0141821	6.25651e-06	0.055135	2.07899e-06	0.0183209	3.2764e-06	0.0335199	1.09784e-06	0.0112317	2.92614e-07	0.00374354	9.6783e-08	0.00123819
13770	3.34118e-07	0.00344538	1.11095e-07	0.0011456	5.56569e-06	0.047811	1.84508e-06	0.0158498	4.99482e-06	0.0435138	1.62979e-06	0.0141984	6.27134e-06	0.0551977	2.08392e-06	0.0183417	3.27091e-06	0.0335527	1.096e-06	0.0112427	2.98982e-07	0.0037465	9.88894e-08	0.00123917
13780	3.35282e-07	0.00344872	1.11482e-07	0.00114671	5.56114e-06	0.0478666	1.84357e-06	0.0158683	4.99649e-06	0.0435638	1.63033e-06	0.0142147	6.26133e-06	0.0552603	2.08059e-06	0.0183626	3.26713e-06	0.0335853	1.09474e-06	0.0112536	2.94848e-07	0.00374945	9.75219e-08	0.00124015
13790	3.18053e-07	0.00345202	1.05753e-07	0.0011478	5.54971e-06	0.0479222	1.83978e-06	0.0158867	4.9931e-06	0.0436137	1.62923e-06	0.014231	6.25926e-06	0.0553229	2.0799e-06	0.0183834	3.26335e-06	0.033618	1.09347e-06	0.0112646	3.05505e-07	0.00375245	1.01047e-07	0.00124113
13800	3.17108e-07	0.00345519	1.05439e-07	0.00114886	5.55009e-06	0.0479777	1.83991e-06	0.0159051	4.99223e-06	0.0436636	1.62895e-06	0.0142473	6.26744e-06	0.0553856	2.08262e-06	0.0184042	3.25305e-06	0.0336506	1.09002e-06	0.0112755	3.04996e-07	0.00375551	1.00879e-07	0.00124215
13810	3.02816e-07	0.00345831	1.00687e-07	0.0011499	5.55717e-06	0.0480332	1.84226e-06	0.0159235	4.99306e-06	0.0437136	1.62922e-06	0.0142636	6.2561e-06	0.0554482	2.07885e-06	0.018425	3.25986e-06	0.0336831	1.0923e-06	0.0112864	2.96619e-07	0.00375851	9.81077e-08	0.00124314
13820	2.93591e-07	0.0034613	9.76195e-08	0.00115089	5.55794e-06	0.0480888	1.84251e-06	0.0159419	4.99182e-06	0.0437635	1.62881e-06	0.0142799	6.25375e-06	0.0555107	2.07807e-06	0.0184458	3.25314e-06	0.0337157	1.09005e-06	0.0112973	2.96451e-07	0.00376148	9.80521e-08	0.00124412
13830	2.81164e-07	0.00346416	9.34877e-08	0.00115184	5.54327e-06	0.0481443	1.83765e-06	0.0159603	4.98237e-06	0.0438134	1.62573e-06	0.0142961	6.25007e-06	0.0555732	2.07685e-06	0.0184666	3.25397e-06	0.0337483	1.09032e-06	0.0113082	3.03628e-07	0.00376446	1.00426e-07	0.00124511
13840	2.73668e-07	0.00346694	9.09951e-08	0.00115276	5.53729e-06	0.0481997	1.83567e-06	0.0159787	4.98058e-06	0.0438632	1.62514e-06	0.0143124	6.25309e-06	0.0556358	2.07785e-06	0.0184873	3.24322e-06	0.0337808	1.08673e-06	0.0113191	3.03214e-07	0.00376752	1.00289e-07	0.00124612
13850	2.69499e-07	0.00346966	8.9609e-08	0.00115367	5.55013e-06	0.0482551	1.83992e-06	0.0159971	4.97578e-06	0.043913	1.62358e-06	0.0143286	6.25343e-06	0.0556983	2.07797e-06	0.0185081	3.24429e-06	0.0338132	1.08708e-06	0.01133	2.9196e-07	0.0037705	9.65667e-08	0.0012471
13860	2.68577e-07	0.00347233	8.93025e-08	0.00115456	5.55137e-06	0.0483106	1.84033e-06	0.0160155	4.9652e-06	0.0439627	1.62013e-06	0.0143448	6.25296e-06	0.0557608	2.07781e-06	0.0185289	3.24294e-06	0.0338456	1.08663e-06	0.0113408	2.86833e-07	0.00377338	9.4871e-08	0.00124806
13870	2.7376e-07	0.00347504	9.10259e-08	0.00115546	5.55981e-06	0.0483662	1.84313e-06	0.0160339	4.96169e-06	0.0440123	1.61898e-06	0.014361	6.24609e-06	0.0558233	2.07553e-06	0.0185496	3.25175e-06	0.0338781	1.08958e-06	0.0113517	2.82035e-07	0.00377623	9.32839e-08	0.001249
13880	2.70082e-07	0.00347776	8.98029e-08	0.00115636	5.56898e-06	0.0484218	1.84617e-06	0.0160523	4.97612e-06	0.044062	1.62369e-06	0.0143773	6.24084e-06	0.0558857	2.07378e-06	0.0185704	3.24201e-06	0.0339106	1.08632e-06	0.0113626	2.78095e-07	0.00377902	9.19808e-08	0.00124992
13890	2.8179e-07	0.00348053	9.36958e-08	0.00115728	5.56187e-06	0.0484775	1.84382e-06	0.0160708	4.97446e-06	0.0441118	1.62315e-06	0.0143935	6.22879e-06	0.0559481	2.06978e-06	0.0185911	3.25344e-06	0.033943	1.09015e-06	0.0113735	2.75507e-07	0.00378179	9.1125e-08	0.00125084
13900	2.72439e-07	0.0034833	9.05864e-08	0.00115821	5.56207e-06	0.0485331	1.84388e-06	0.0160892	4.96901e-06	0.0441615	1.62137e-06	0.0144097	6.21752e-06	0.0560103	2.06603e-06	0.0186118	3.26225e-06	0.0339756	1.0931e-06	0.0113844	2.66652e-07	0.00378449	8.81959e-08	0.00125173
13910	2.64007e-07	0.00348598	8.77827e-08	0.0011591	5.5369e-06	0.0485886	1.83554e-06	0.0161076	4.9737e-06	0.0442112	1.6229e-06	0.0144259	6.23112e-06	0.0560725	2.07055e-06	0.0186325	3.25727e-06	0.0340082	1.09143e-06	0.0113953	2.70438e-07	0.0037872	8.94482e-08	0.00125263
13920	2.71572e-07	0.00348865	9.02983e-08	0.00115998	5.53728e-06	0.048644	1.83566e-06	0.016126	4.96375e-06	0.0442609	1.61965e-06	0.0144422	6.24042e-06	0.0561349	2.07364e-06	0.0186532	3.26717e-06	0.0340408	1.09475e-06	0.0114063	2.62953e-07	0.00378985	8.69727e-08	0.00125351
13930	2.66135e-07	0.00349135	8.84903e-08	0.00116088	5.52876e-06	0.0486993	1.83284e-06	0.0161443	4.97372e-06	0.0443105	1.62291e-06	0.0144584	6.24524e-06	0.0561973	2.07524e-06	0.0186739	3.26873e-06	0.0340735	1.09527e-06	0.0114172	2.57034e-07	0.00379243	8.5015e-08	0.00125436
13940	2.44238e-07	0.00349394	8.12097e-08	0.00116174	5.52235e-06	0.0487545	1.83071e-06	0.0161626	4.97179e-06	0.0443603	1.62228e-06	0.0144746	6.23801e-06	0.0562597	2.07284e-06	0.0186947	3.25144e-06	0.0341061	1.08948e-06	0.0114281	2.49572e-07	0.00379497	8.25469e-08	0.0012552
13950	2.39787e-07	0.00349635	7.97298e-08	0.00116254	5.5181e-06	0.0488097	1.8293e-06	0.0161809	4.96738e-06	0.0444099	1.62084e-06	0.0144908	6.23801e-06	0.0563221	2.07284e-06	0.0187154	3.26003e-06	0.0341387	1.09236e-06	0.011439	2.53832e-07	0.00379748	8.39559e-08	0.00125603
13960	2.42722e-07	0.00349876	8.07056e-08	0.00116335	5.52317e-06	0.0488649	1.83099e-06	0.0161992	4.97032e-06	0.0444596	1.6218e-06	0.014507	6.24306e-06	0.0563845	2.07452e-06	0.0187361	3.2637e-06	0.0341713	1.09359e-06	0.01145	2.32517e-07	0.00379991	7.69059e-08	0.00125683
13970	2.57907e-07	0.00350126	8.57545e-08	0.00116417	5.52446e-06	0.0489202	1.83142e-06	0.0162175	4.96621e-06	0.0445093	1.62046e-06	0.0145232	6.24787e-06	0.056447	2.07612e-06	0.0187569	3.25929e-06	0.0342039	1.09211e-06	0.0114609	2.2764e-07	0.0038022	7.52928e-08	0.00125759
13980	2.69938e-07	0.0035039	8.97551e-08	0.00116505	5.50884e-06	0.0489754	1.82624e-06	0.0162358	4.95068e-06	0.0445589	1.61539e-06	0.0145394	6.25205e-06	0.0565094	2.07751e-06	0.0187776	3.25786e-06	0.0342365	1.09163e-06	0.0114718	2.2495e-07	0.00380448	7.44029e-08	0.00125834
13990	2.66883e-07	0.00350658	8.87393e-08	0.00116595	5.51171e-06	0.0490305	1.82719e-06	0.0162541	4.94491e-06	0.0446084	1.61351e-06	0.0145555	6.26558e-06	0.056572	2.082e-06	0.0187984	3.26397e-06	0.0342691	1.09368e-06	0.0114827	2.29629e-07	0.00380677	7.59505e-08	0.0012591
14000	2.60653e-07	0.00350921	8.66677e-08	0.00116682	5.50643e-06	0.0490856	1.82544e-06	0.0162724	4.94922e-06	0.0446579	1.61491e-06	0.0145717	6.26811e-06	0.0566347	2.08284e-06	0.0188193	3.28393e-06	0.0343018	1.10037e-06	0.0114937	2.21752e-07	0.00380903	7.33452e-08	0.00125985
14010	2.51428e-07	0.00351176	8.36004e-08	0.00116767	5.50574e-06	0.0491406	1.82521e-06	0.0162906	4.9428e-06	0.0447073	1.61282e-06	0.0145878	6.25393e-06	0.0566973	2.07813e-06	0.0188401	3.27685e-06	0.0343347	1.09799e-06	0.0115047	2.16579e-07	0.00381121	7.16341e-08	0.00126057
14020	2.49476e-07	0.00351429	8.29513e-08	0.00116851	5.51118e-06	0.0491957	1.82701e-06	0.0163089	4.94601e-06	0.0447568	1.61386e-06	0.014604	6.23481e-06	0.0567598	2.07178e-06	0.0188608	3.25921e-06	0.0343673	1.09208e-06	0.0115157	2.12924e-07	0.00381339	7.04252e-08	0.00126129
14030	2.35763e-07	0.00351672	7.83917e-08	0.00116932	5.51253e-06	0.0492508	1.82746e-06	0.0163271	4.93862e-06	0.0448062	1.61145e-06	0.0146201	6.23473e-06	0.0568221	2.07175e-06	0.0188815	3.24528e-06	0.0343998	1.08742e-06	0.0115265	2.10798e-07	0.00381551	6.97223e-08	0.00126199
14040	2.2355e-07	0.00351901	7.43309e-08	0.00117008	5.51784e-06	0.049306	1.82922e-06	0.0163454	4.94775e-06	0.0448556	1.61443e-06	0.0146362	6.23153e-06	0.0568845	2.07069e-06	0.0189023	3.24228e-06	0.0344323	1.08641e-06	0.0115374	2.18188e-07	0.00381764	7.21666e-08	0.0012627
14050	2.0612e-07	0.00352115	6.85355e-08	0.00117079	5.51575e-06	0.0493612	1.82853e-06	0.0163637	4.96151e-06	0.0449052	1.61892e-06	0.0146524	6.22587e-06	0.0569468	2.06881e-06	0.018923	3.24009e-06	0.0344647	1.08568e-06	0.0115483	2.18808e-07	0.00381983	7.23715e-08	0.00126342
14060	1.98851e-07	0.00352318	6.61184e-08	0.00117146	5.51195e-06	0.0494163	1.82727e-06	0.016382	4.95445e-06	0.0449547	1.61662e-06	0.0146686	6.22929e-06	0.057009	2.06994e-06	0.0189437	3.24623e-06	0.0344971	1.08773e-06	0.0115591	2.2685e-07	0.00382205	7.50314e-08	0.00126416
14070	2.121e-07	0.00352523	7.05237e-08	0.00117214	5.51696e-06	0.0494715	1.82893e-06	0.0164003	4.96081e-06	0.0450043	1.61869e-06	0.0146847	6.22084e-06	0.0570713	2.06714e-06	0.0189643	3.24196e-06	0.0345296	1.0863e-06	0.01157	2.24947e-07	0.00382432	7.44019e-08	0.00126491
14080	2.22128e-07	0.00352742	7.3858e-08	0.00117287	5.52485e-06	0.0495267	1.83154e-06	0.0164186	4.9665e-06	0.045054	1.62055e-06	0.0147009	6.21328e-06	0.0571334	2.06462e-06	0.018985	3.22025e-06	0.0345619	1.07903e-06	0.0115808	2.15455e-07	0.00382653	7.12625e-08	0.00126564
14090	2.11521e-07	0.00352959	7.03313e-08	0.0011736	5.51567e-06	0.0495819	1.8285e-06	0.0164369	4.97565e-06	0.0451037	1.62354e-06	0.0147172	6.21556e-06	0.0571956	2.06538e-06	0.0190056	3.20929e-06	0.034594	1.07536e-06	0.0115916	1.99509e-07	0.0038286	6.59884e-08	0.00126632
14100	2.04787e-07	0.0035317	6.8092e-08	0.0011743	5.51994e-06	0.0496371	1.82992e-06	0.0164552	4.97002e-06	0.0451534	1.6217e-06	0.0147334	6.24198e-06	0.0572579	2.07416e-06	0.0190263	3.21657e-06	0.0346261	1.0778e-06	0.0116024	2.06783e-07	0.00383065	6.83942e-08	0.001267
14110	1.95809e-07	0.00353371	6.51068e-08	0.00117497	5.5241e-06	0.0496923	1.8313e-06	0.0164735	4.96553e-06	0.0452031	1.62023e-06	0.0147496	6.24082e-06	0.0573203	2.07378e-06	0.0190471	3.20794e-06	0.0346583	1.0749e-06	0.0116131	2.12732e-07	0.00383275	7.0362e-08	0.00126769
14120	1.9422e-07	0.00353566	6.45786e-08	0.00117561	5.52172e-06	0.0497475	1.8305e-06	0.0164918	4.96423e-06	0.0452527	1.61981e-06	0.0147658	6.24857e-06	0.0573828	2.07635e-06	0.0190678	3.20686e-06	0.0346903	1.07454e-06	0.0116239	2.14142e-07	0.00383489	7.08281e-08	0.0012684
14130	1.94524e-07	0.0035376	6.46795e-08	0.00117626	5.52644e-06	0.0498027	1.83207e-06	0.0165101	4.97675e-06	0.0453024	1.6239e-06	0.014782	6.24956e-06	0.0574453	2.07668e-06	0.0190886	3.198e-06	0.0347223	1.07157e-06	0.0116346	2.22952e-07	0.00383711	7.37421e-08	0.00126914
14140	1.91963e-07	0.00353954	6.3828e-08	0.0011769	5.52525e-06	0.049858	1.83168e-06	0.0165284	4.98255e-06	0.0453522	1.62579e-06	0.0147983	6.25323e-06	0.0575078	2.0779e-06	0.0191094	3.20558e-06	0.0347543	1.07411e-06	0.0116453	2.13161e-07	0.00383932	7.05036e-08	0.00126987
14150	2.00927e-07	0.0035415	6.68087e-08	0.00117756	5.53171e-06	0.0499133	1.83382e-06	0.0165468	4.98113e-06	0.0454021	1.62532e-06	0.0148145	6.24527e-06	0.0575703	2.07526e-06	0.0191301	3.22064e-06	0.0347865	1.07916e-06	0.0116561	1.91263e-07	0.0038413	6.32608e-08	0.00127052
14160	2.03872e-07	0.00354353	6.7788e-08	0.00117823	5.53088e-06	0.0499686	1.83354e-06	0.0165651	4.98379e-06	0.0454519	1.62619e-06	0.0148308	6.24739e-06	0.0576327	2.07596e-06	0.0191509	3.21106e-06	0.0348187	1.07595e-06	0.0116669	2.06118e-07	0.00384326	6.81741e-08	0.00127117
14170	1.9105e-07	0.00354549	6.35245e-08	0.00117888	5.52959e-06	0.0500239	1.83311e-06	0.0165834	4.98136e-06	0.0455017	1.6254e-06	0.014847	6.25708e-06	0.0576952	2.07918e-06	0.0191717	3.21419e-06	0.0348508	1.077e-06	0.0116777	2.07711e-07	0.00384534	6.87013e-08	0.00127186
14180	2.0271e-07	0.00354747	6.74016e-08	0.00117954	5.53579e-06	0.0500792	1.83517e-06	0.0166018	4.98034e-06	0.0455515	1.62507e-06	0.0148633	6.2639e-06	0.0577579	2.08144e-06	0.0191925	3.21627e-06	0.034883	1.07769e-06	0.0116884	2.16116e-07	0.00384745	7.1481e-08	0.00127256
14190	2.05015e-07	0.00354949	6.81678e-08	0.00118021	5.5425e-06	0.0501346	1.83739e-06	0.0166201	4.98197e-06	0.0456013	1.6256e-06	0.0148795	6.25113e-06	0.0578204	2.0772e-06	0.0192133	3.22845e-06	0.0349152	1.08178e-06	0.0116992	2.1568e-07	0.00384961	7.1337e-08	0.00127327
14200	2.14981e-07	0.00355159	7.14817e-08	0.00118091	5.5504e-06	0.0501901	1.84001e-06	0.0166385	4.9812e-06	0.0456512	1.62535e-06	0.0148958	6.24918e-06	0.0578829	2.07655e-06	0.019234	3.22661e-06	0.0349475	1.08116e-06	0.0117101	2.22768e-07	0.00385179	7.36814e-08	0.00127399
14210	2.27989e-07	0.0035538	7.58067e-08	0.00118165	5.54796e-06	0.0502456	1.8392e-06	0.0166569	4.98669e-06	0.045701	1.62714e-06	0.0149121	6.25093e-06	0.0579454	2.07713e-06	0.0192548	3.20814e-06	0.0349797	1.07497e-06	0.0117208	2.32267e-07	0.00385409	7.6823e-08	0.00127475
14220	2.40454e-07	0.00355614	7.99515e-08	0.00118242	5.55249e-06	0.0503011	1.8407e-06	0.0166753	4.98769e-06	0.0457509	1.62746e-06	0.0149283	6.25402e-06	0.058008	2.07816e-06	0.0192756	3.19966e-06	0.0350117	1.07213e-06	0.0117316	2.3352e-07	0.0038564	7.72377e-08	0.00127552
14230	2.40507e-07	0.00355854	7.99691e-08	0.00118322	5.55585e-06	0.0503566	1.84182e-06	0.0166937	4.98759e-06	0.0458008	1.62743e-06	0.0149446	6.2381e-06	0.0580704	2.07287e-06	0.0192963	3.18936e-06	0.0350437	1.06868e-06	0.0117423	2.32077e-07	0.00385873	7.67601e-08	0.00127629
14240	2.50006e-07	0.00356098	8.31276e-08	0.00118403	5.56793e-06	0.0504122	1.84583e-06	0.0167122	4.99144e-06	0.0458506	1.62869e-06	0.0149609	6.22574e-06	0.0581327	2.06876e-06	0.019317	3.19704e-06	0.0350756	1.07125e-06	0.011753	2.39621e-07	0.00386108	7.92556e-08	0.00127707
14250	2.64654e-07	0.00356355	8.7998e-08	0.00118489	5.58032e-06	0.050468	1.84993e-06	0.0167306	4.99613e-06	0.0459006	1.63022e-06	0.0149772	6.23458e-06	0.058195	2.0717e-06	0.0193377	3.21117e-06	0.0351077	1.07599e-06	0.0117637	2.61696e-07	0.00386359	8.65567e-08	0.0012779
14260	2.7717e-07	0.00356626	9.21597e-08	0.00118579	5.58524e-06	0.0505238	1.85156e-06	0.0167492	4.99198e-06	0.0459505	1.62886e-06	0.0149935	6.24043e-06	0.0582574	2.07364e-06	0.0193585	3.20776e-06	0.0351398	1.07484e-06	0.0117745	2.68541e-07	0.00386623	8.88207e-08	0.00127877
14270	2.86389e-07	0.00356909	9.52251e-08	0.00118673	5.57626e-06	0.0505796	1.84859e-06	0.0167676	4.99503e-06	0.0460004	1.62986e-06	0.0150098	6.24936e-06	0.0583198	2.07661e-06	0.0193792	3.20833e-06	0.0351718	1.07503e-06	0.0117852	2.72405e-07	0.00386896	9.0099e-08	0.00127967
14280	2.82162e-07	0.00357193	9.38194e-08	0.00118768	5.5768e-06	0.0506354	1.84876e-06	0.0167861	4.99458e-06	0.0460504	1.62971e-06	0.0150261	6.26154e-06	0.0583824	2.08066e-06	0.0194	3.20264e-06	0.0352039	1.07313e-06	0.011796	2.73305e-07	0.00387171	9.03966e-08	0.00128058
14290	2.87501e-07	0.00357478	9.55948e-08	0.00118862	5.5823e-06	0.0506912	1.85059e-06	0.0168046	4.98649e-06	0.0461003	1.62707e-06	0.0150424	6.25045e-06	0.058445	2.07697e-06	0.0194208	3.19944e-06	0.0352359	1.07205e-06	0.0118067	2.62396e-07	0.00387438	8.67883e-08	0.00128146
14300	3.05609e-07	0.00357773	1.01615e-07	0.0011896	5.58157e-06	0.050747	1.85035e-06	0.0168231	4.98615e-06	0.0461502	1.62696e-06	0.0150586	6.24659e-06	0.0585075	2.07569e-06	0.0194416	3.20397e-06	0.0352679	1.07357e-06	0.0118174	2.527e-07	0.00387696	8.35816e-08	0.00128232
14310	3.05454e-07	0.00358082	1.01564e-07	0.00119063	5.58207e-06	0.0508028	1.85051e-06	0.0168417	4.98379e-06	0.0462001	1.62619e-06	0.0150749	6.24653e-06	0.0585699	2.07567e-06	0.0194623	3.21351e-06	0.0353	1.07677e-06	0.0118282	2.62033e-07	0.00387951	8.66683e-08	0.00128316
14320	3.13392e-07	0.00358392	1.04203e-07	0.00119166	5.58126e-06	0.0508586	1.85024e-06	0.0168601	4.96738e-06	0.0462498	1.62084e-06	0.0150911	6.24139e-06	0.0586324	2.07397e-06	0.0194831	3.20872e-06	0.0353321	1.07517e-06	0.0118389	2.72601e-07	0.0038822	9.01636e-08	0.00128405
14330	3.18689e-07	0.00358712	1.05965e-07	0.00119272	5.60068e-06	0.0509146	1.85668e-06	0.0168787	4.97809e-06	0.0462995	1.62433e-06	0.0151074	6.24513e-06	0.0586948	2.07521e-06	0.0195038	3.21276e-06	0.0353642	1.07652e-06	0.0118497	2.81274e-07	0.00388496	9.30323e-08	0.00128496
14340	3.12189e-07	0.00359025	1.03804e-07	0.00119376	5.60634e-06	0.0509706	1.85856e-06	0.0168973	4.98342e-06	0.0463493	1.62607e-06	0.0151236	6.2388e-06	0.0587572	2.0731e-06	0.0195245	3.2231e-06	0.0353963	1.07998e-06	0.0118605	2.82799e-07	0.00388778	9.35368e-08	0.0012859
14350	3.26278e-07	0.00359344	1.08488e-07	0.00119483	5.62179e-06	0.0510267	1.86368e-06	0.0169159	4.99051e-06	0.0463992	1.62838e-06	0.0151399	6.24357e-06	0.0588196	2.07469e-06	0.0195453	3.22316e-06	0.0354286	1.08e-06	0.0118713	2.85938e-07	0.00389061	9.45749e-08	0.00128683
14360	3.25527e-07	0.00359673	1.08238e-07	0.00119592	5.61503e-06	0.0510829	1.86144e-06	0.0169345	4.99511e-06	0.0464492	1.62989e-06	0.0151562	6.24742e-06	0.0588821	2.07597e-06	0.019566	3.23122e-06	0.0354608	1.0827e-06	0.0118821	2.73994e-07	0.00389344	9.06244e-08	0.00128777
14370	3.06356e-07	0.00359991	1.01864e-07	0.00119698	5.62064e-06	0.0511391	1.8633e-06	0.0169531	5.00191e-06	0.0464991	1.6321e-06	0.0151725	6.23993e-06	0.0589445	2.07348e-06	0.0195868	3.23109e-06	0.0354932	1.08266e-06	0.0118929	2.65885e-07	0.00389609	8.79423e-08	0.00128865
14380	3.17059e-07	0.003603	1.05423e-07	0.00119801	5.61812e-06	0.0511952	1.86246e-06	0.0169717	5.00976e-06	0.0465492	1.63467e-06	0.0151888	6.2416e-06	0.0590069	2.07404e-06	0.0196075	3.2315e-06	0.0355255	1.0828e-06	0.0119037	2.74428e-07	0.00389877	9.0768e-08	0.00128953
14390	3.19739e-07	0.0036062	1.06314e-07	0.00119907	5.61875e-06	0.0512514	1.86267e-06	0.0169904	5.00517e-06	0.0465993	1.63317e-06	0.0152052	6.24468e-06	0.0590693	2.07506e-06	0.0196283	3.22545e-06	0.0355578	1.08077e-06	0.0119146	2.74409e-07	0.00390153	9.07618e-08	0.00129044
14400	3.17395e-07	0.00360939	1.05534e-07	0.00120013	5.60341e-06	0.0513076	1.85759e-06	0.017009	5.00323e-06	0.0466493	1.63253e-06	0.0152215	6.26032e-06	0.0591318	2.08025e-06	0.019649	3.22343e-06	0.03559	1.08009e-06	0.0119254	2.71144e-07	0.00390426	8.96817e-08	0.00129135
14410	3.20364e-07	0.00361257	1.06522e-07	0.00120119	5.60648e-06	0.0513636	1.8586e-06	0.0170276	5.01231e-06	0.0466994	1.6355e-06	0.0152378	6.25801e-06	0.0591944	2.07949e-06	0.0196698	3.21145e-06	0.0356222	1.07608e-06	0.0119361	2.73277e-07	0.003907	9.03874e-08	0.00129225
14420	3.08399e-07	0.00361572	1.02543e-07	0.00120223	5.60886e-06	0.0514197	1.85939e-06	0.0170461	5.01346e-06	0.0467495	1.63587e-06	0.0152542	6.24132e-06	0.0592569	2.07394e-06	0.0196906	3.20986e-06	0.0356543	1.07555e-06	0.0119469	2.67753e-07	0.0039097	8.85601e-08	0.00129315
14430	3.07415e-07	0.00361879	1.02216e-07	0.00120326	5.61714e-06	0.0514758	1.86214e-06	0.0170647	5.02456e-06	0.0467997	1.63949e-06	0.0152706	6.23063e-06	0.0593193	2.07039e-06	0.0197113	3.18731e-06	0.0356863	1.06799e-06	0.0119576	2.62474e-07	0.00391235	8.68142e-08	0.00129402
14440	3.10338e-07	0.00362188	1.03188e-07	0.00120428	5.62492e-06	0.051532	1.86472e-06	0.0170834	5.0129e-06	0.0468499	1.63569e-06	0.0152869	6.2219e-06	0.0593816	2.06749e-06	0.019732	3.18699e-06	0.0357182	1.06788e-06	0.0119683	2.57066e-07	0.00391494	8.50256e-08	0.00129488
14450	3.05171e-07	0.00362497	1.0147e-07	0.00120531	5.62905e-06	0.0515883	1.86609e-06	0.017102	5.01148e-06	0.0469	1.63523e-06	0.0153033	6.21881e-06	0.0594438	2.06646e-06	0.0197527	3.18255e-06	0.03575	1.0664e-06	0.011979	2.50968e-07	0.00391749	8.30086e-08	0.00129572
14460	3.00067e-07	0.00362799	9.97728e-08	0.00120631	5.63389e-06	0.0516446	1.86769e-06	0.0171207	5.01735e-06	0.0469502	1.63714e-06	0.0153197	6.23519e-06	0.059506	2.0719e-06	0.0197734	3.16958e-06	0.0357818	1.06205e-06	0.0119896	2.34032e-07	0.00391991	7.74068e-08	0.00129653
14470	2.85895e-07	0.00363092	9.50607e-08	0.00120729	5.63358e-06	0.051701	1.86759e-06	0.0171394	5.01792e-06	0.0470003	1.63733e-06	0.015336	6.24243e-06	0.0595684	2.07431e-06	0.0197941	3.1657e-06	0.0358135	1.06075e-06	0.0120002	2.39093e-07	0.00392227	7.90809e-08	0.00129731
14480	2.77418e-07	0.00363374	9.22421e-08	0.00120823	5.63331e-06	0.0517573	1.8675e-06	0.0171581	5.02183e-06	0.0470505	1.6386e-06	0.0153524	6.22416e-06	0.0596308	2.06824e-06	0.0198148	3.16322e-06	0.0358451	1.05992e-06	0.0120108	2.44592e-07	0.00392469	8.08998e-08	0.0012981
14490	2.66088e-07	0.00363648	8.84747e-08	0.00120914	5.63499e-06	0.0518136	1.86806e-06	0.0171767	5.01593e-06	0.0471007	1.63668e-06	0.0153688	6.22625e-06	0.059693	2.06893e-06	0.0198355	3.17801e-06	0.0358768	1.06487e-06	0.0120214	2.42095e-07	0.0039271	8.00738e-08	0.0012989
14500	2.66368e-07	0.00363916	8.85678e-08	0.00121003	5.63817e-06	0.05187	1.86911e-06	0.0171954	5.02921e-06	0.047151	1.64101e-06	0.0153852	6.23873e-06	0.0597553	2.07308e-06	0.0198562	3.17253e-06	0.0359086	1.06304e-06	0.0120321	2.49816e-07	0.00392959	8.26274e-08	0.00129973
14510	2.52751e-07	0.00364175	8.40404e-08	0.00121089	5.62878e-06	0.0519263	1.866e-06	0.0172141	5.03886e-06	0.0472013	1.64416e-06	0.0154016	6.23339e-06	0.0598177	2.07131e-06	0.0198769	3.17343e-06	0.0359403	1.06334e-06	0.0120427	2.3721e-07	0.00393204	7.84581e-08	0.00130053
14520	2.47929e-07	0.00364427	8.24369e-08	0.00121173	5.62492e-06	0.0519826	1.86472e-06	0.0172327	5.05078e-06	0.0472518	1.64805e-06	0.0154181	6.22982e-06	0.05988	2.07012e-06	0.0198976	3.17509e-06	0.035972	1.0639e-06	0.0120534	2.33621e-07	0.00393439	7.7271e-08	0.00130131
14530	2.33556e-07	0.00364668	7.7658e-08	0.00121253	5.62634e-06	0.0520388	1.86519e-06	0.0172514	5.05163e-06	0.0473023	1.64833e-06	0.0154346	6.23387e-06	0.0599423	2.07147e-06	0.0199184	3.1808e-06	0.0360038	1.06581e-06	0.012064	2.35158e-07	0.00393673	7.77794e-08	0.00130209
14540	2.19959e-07	0.00364894	7.31369e-08	0.00121328	5.63812e-06	0.0520951	1.86909e-06	0.0172701	5.044e-06	0.0473528	1.64584e-06	0.015451	6.23831e-06	0.0600047	2.07294e-06	0.0199391	3.1711e-06	0.0360356	1.06256e-06	0.0120746	2.23199e-07	0.00393902	7.38237e-08	0.00130285
14550	2.14004e-07	0.00365111	7.11567e-08	0.001214	5.6514e-06	0.0521516	1.8735e-06	0.0172888	5.04305e-06	0.0474032	1.64553e-06	0.0154675	6.24553e-06	0.0600671	2.07534e-06	0.0199598	3.17367e-06	0.0360673	1.06342e-06	0.0120853	2.26185e-07	0.00394126	7.48114e-08	0.00130358
14560	2.05271e-07	0.00365321	6.82531e-08	0.0012147	5.64853e-06	0.0522081	1.87255e-06	0.0173075	5.03238e-06	0.0474536	1.64205e-06	0.0154839	6.24853e-06	0.0601296	2.07634e-06	0.0199806	3.17626e-06	0.036099	1.06429e-06	0.0120959	2.40974e-07	0.00394359	7.97031e-08	0.00130436
14570	1.96765e-07	0.00365522	6.54248e-08	0.00121537	5.65041e-06	0.0522646	1.87317e-06	0.0173262	5.04407e-06	0.047504	1.64586e-06	0.0155004	6.26203e-06	0.0601921	2.08082e-06	0.0200014	3.18896e-06	0.0361308	1.06854e-06	0.0121066	2.31875e-07	0.00394596	7.66935e-08	0.00130514
14580	2.00942e-07	0.00365722	6.68137e-08	0.00121603	5.65767e-06	0.0523211	1.87557e-06	0.017345	5.06303e-06	0.0475546	1.65205e-06	0.0155169	6.27742e-06	0.0602548	2.08594e-06	0.0200222	3.19703e-06	0.0361628	1.07125e-06	0.0121173	2.3639e-07	0.0039483	7.81868e-08	0.00130591
14590	2.10604e-07	0.00365924	7.00264e-08	0.00121671	5.66101e-06	0.0523777	1.87668e-06	0.0173637	5.05956e-06	0.0476052	1.65092e-06	0.0155334	6.2847e-06	0.0603176	2.08836e-06	0.0200431	3.18012e-06	0.0361947	1.06558e-06	0.012128	2.3851e-07	0.00395069	7.8888e-08	0.00130671
14600	2.17095e-07	0.00366137	7.21845e-08	0.00121741	5.64946e-06	0.0524343	1.87285e-06	0.0173825	5.04751e-06	0.0476557	1.64698e-06	0.0155499	6.27505e-06	0.0603805	2.08515e-06	0.020064	3.18423e-06	0.0362265	1.06696e-06	0.0121386	2.37011e-07	0.00395307	7.83921e-08	0.00130749
14610	2.24441e-07	0.0036636	7.4627e-08	0.00121815	5.65187e-06	0.0524908	1.87365e-06	0.0174012	5.04954e-06	0.0477062	1.64765e-06	0.0155663	6.27334e-06	0.0604432	2.08458e-06	0.0200848	3.19206e-06	0.0362584	1.06958e-06	0.0121493	2.38188e-07	0.00395545	7.87814e-08	0.00130828
14620	2.26492e-07	0.00366586	7.53091e-08	0.00121891	5.64041e-06	0.0525473	1.86985e-06	0.0174199	5.03603e-06	0.0477566	1.64324e-06	0.0155828	6.26997e-06	0.0605059	2.08346e-06	0.0201056	3.18051e-06	0.0362902	1.06571e-06	0.01216	2.41653e-07	0.00395784	7.99275e-08	0.00130907
14630	2.27801e-07	0.00366814	7.57443e-08	0.00121966	5.63808e-06	0.0526036	1.86908e-06	0.0174386	5.039e-06	0.0478069	1.64421e-06	0.0155992	6.27931e-06	0.0605686	2.08657e-06	0.0201265	3.18995e-06	0.0363221	1.06888e-06	0.0121706	2.22275e-07	0.00396019	7.35183e-08	0.00130985
14640	2.14775e-07	0.00367036	7.14131e-08	0.0012204	5.64404e-06	0.05266	1.87106e-06	0.0174573	5.04223e-06	0.0478573	1.64526e-06	0.0156157	6.27942e-06	0.0606314	2.0866e-06	0.0201473	3.18774e-06	0.036354	1.06813e-06	0.0121813	2.22076e-07	0.00396241	7.34523e-08	0.00131058
14650	2.19403e-07	0.00367252	7.2952e-08	0.00122112	5.63653e-06	0.0527164	1.86857e-06	0.017476	5.0473e-06	0.0479078	1.64691e-06	0.0156321	6.267e-06	0.0606942	2.08248e-06	0.0201682	3.19739e-06	0.0363859	1.07137e-06	0.012192	2.22777e-07	0.00396465	7.36842e-08	0.00131132
14660	2.26417e-07	0.00367474	7.5284e-08	0.00122186	5.63853e-06	0.0527728	1.86923e-06	0.0174947	5.03861e-06	0.0479582	1.64408e-06	0.0156486	6.25438e-06	0.0607568	2.07828e-06	0.020189	3.21084e-06	0.036418	1.07587e-06	0.0122028	2.15349e-07	0.00396682	7.12275e-08	0.00131204
14670	2.33934e-07	0.00367704	7.77837e-08	0.00122262	5.63602e-06	0.0528292	1.8684e-06	0.0175134	5.05081e-06	0.0480087	1.64806e-06	0.015665	6.26584e-06	0.0608194	2.08209e-06	0.0202098	3.20575e-06	0.03645	1.07417e-06	0.0122135	2.17835e-07	0.003969	7.20497e-08	0.00131276
14680	2.29733e-07	0.00367936	7.63865e-08	0.0012234	5.63635e-06	0.0528855	1.86851e-06	0.0175321	5.04417e-06	0.0480592	1.6459e-06	0.0156815	6.26073e-06	0.0608821	2.08039e-06	0.0202306	3.20284e-06	0.0364821	1.07319e-06	0.0122243	2.21914e-07	0.00397118	7.33989e-08	0.00131348
14690	2.3039e-07	0.00368168	7.6605e-08	0.00122417	5.62992e-06	0.0529418	1.86637e-06	0.0175508	5.04101e-06	0.0481096	1.64486e-06	0.015698	6.26149e-06	0.0609447	2.08065e-06	0.0202514	3.20163e-06	0.0365141	1.07279e-06	0.012235	2.16636e-07	0.00397338	7.16529e-08	0.00131421
14700	2.14493e-07	0.0036839	7.13193e-08	0.0012249	5.63438e-06	0.0529982	1.86785e-06	0.0175694	5.04198e-06	0.04816	1.64518e-06	0.0157144	6.28394e-06	0.0610074	2.0881e-06	0.0202723	3.21463e-06	0.0365462	1.07715e-06	0.0122457	2.18548e-07	0.00397555	7.22854e-08	0.00131493
14710	2.12181e-07	0.00368603	7.05505e-08	0.00122561	5.63817e-06	0.0530545	1.86911e-06	0.0175881	5.05607e-06	0.0482105	1.64978e-06	0.0157309	6.29079e-06	0.0610703	2.09038e-06	0.0202932	3.22294e-06	0.0365784	1.07993e-06	0.0122565	2.14422e-07	0.00397774	7.0921e-08	0.00131565
14720	2.08642e-07	0.00368812	6.93739e-08	0.00122631	5.64813e-06	0.053111	1.87241e-06	0.0176068	5.05049e-06	0.048261	1.64795e-06	0.0157474	6.28713e-06	0.0611332	2.08916e-06	0.0203141	3.219e-06	0.0366106	1.07861e-06	0.0122673	2.11908e-07	0.00397986	7.00893e-08	0.00131635
14730	2.07084e-07	0.00369017	6.88558e-08	0.00122699	5.64383e-06	0.0531674	1.87099e-06	0.0176255	5.06586e-06	0.0483116	1.65297e-06	0.0157639	6.29536e-06	0.0611961	2.0919e-06	0.020335	3.21148e-06	0.0366428	1.07609e-06	0.0122781	2.04481e-07	0.00398196	6.76329e-08	0.00131705
14740	2.16217e-07	0.00369232	7.18927e-08	0.0012277	5.63707e-06	0.0532238	1.86874e-06	0.0176442	5.07794e-06	0.0483623	1.65691e-06	0.0157804	6.31963e-06	0.0612592	2.09996e-06	0.0203559	3.19441e-06	0.0366748	1.07037e-06	0.0122888	2.05381e-07	0.00398401	6.79304e-08	0.00131772
14750	2.12548e-07	0.00369445	7.06725e-08	0.00122841	5.64465e-06	0.0532802	1.87126e-06	0.0176629	5.07197e-06	0.0484131	1.65497e-06	0.015797	6.33168e-06	0.0613224	2.10397e-06	0.0203769	3.1935e-06	0.0367067	1.07006e-06	0.0122995	2.01682e-07	0.00398601	6.67071e-08	0.00131839
14760	2.10398e-07	0.00369657	6.99577e-08	0.00122912	5.65782e-06	0.0533367	1.87562e-06	0.0176817	5.06302e-06	0.0484638	1.65205e-06	0.0158135	6.3468e-06	0.0613858	2.10899e-06	0.020398	3.18516e-06	0.0367386	1.06727e-06	0.0123102	2.18373e-07	0.0039881	7.22275e-08	0.00131908
14770	2.28165e-07	0.00369881	7.58654e-08	0.00122986	5.6605e-06	0.0533933	1.87651e-06	0.0177004	5.0646e-06	0.0485144	1.65256e-06	0.0158301	6.34339e-06	0.0614492	2.10786e-06	0.0204191	3.18403e-06	0.0367705	1.06689e-06	0.0123209	2.16375e-07	0.00399024	7.15668e-08	0.00131979
14780	2.19801e-07	0.00370103	7.30842e-08	0.0012306	5.66481e-06	0.0534499	1.87794e-06	0.0177192	5.07e-06	0.0485651	1.65432e-06	0.0158466	6.34314e-06	0.0615127	2.10778e-06	0.0204402	3.18025e-06	0.0368023	1.06562e-06	0.0123316	2.29915e-07	0.00399245	7.60451e-08	0.00132052
14790	2.23348e-07	0.00370325	7.42637e-08	0.00123134	5.65159e-06	0.0535065	1.87356e-06	0.0177379	5.0704e-06	0.0486158	1.65445e-06	0.0158631	6.35109e-06	0.0615761	2.11042e-06	0.0204613	3.1748e-06	0.0368341	1.0638e-06	0.0123422	2.44341e-07	0.00399483	8.08167e-08	0.0013213
14800	2.31055e-07	0.00370552	7.68262e-08	0.00123209	5.64645e-06	0.053563	1.87186e-06	0.0177567	5.05295e-06	0.0486664	1.64876e-06	0.0158797	6.34306e-06	0.0616396	2.10775e-06	0.0204824	3.17914e-06	0.0368658	1.06525e-06	0.0123528	2.48923e-07	0.00399731	8.2332e-08	0.00132213
14810	2.46264e-07	0.0037079	8.18833e-08	0.00123289	5.65149e-06	0.0536195	1.87352e-06	0.0177754	5.05123e-06	0.0487169	1.6482e-06	0.0158961	6.33077e-06	0.061703	2.10366e-06	0.0205034	3.18535e-06	0.0368977	1.06733e-06	0.0123635	2.42471e-07	0.00399978	8.01983e-08	0.00132294
14820	2.54577e-07	0.0037104	8.46472e-08	0.00123372	5.653e-06	0.053676	1.87403e-06	0.0177941	5.05568e-06	0.0487674	1.64965e-06	0.0159126	6.31884e-06	0.0617662	2.0997e-06	0.0205244	3.17939e-06	0.0369295	1.06534e-06	0.0123742	2.50198e-07	0.00400223	8.27538e-08	0.00132375
14830	2.64512e-07	0.00371301	8.79509e-08	0.00123458	5.65901e-06	0.0537325	1.87602e-06	0.0178129	5.04306e-06	0.048818	1.64553e-06	0.0159291	6.32184e-06	0.0618294	2.1007e-06	0.0205454	3.18809e-06	0.0369613	1.06825e-06	0.0123848	2.55443e-07	0.00400473	8.44886e-08	0.00132458
14840	2.72593e-07	0.00371572	9.06378e-08	0.00123548	5.65342e-06	0.0537891	1.87416e-06	0.0178316	5.05296e-06	0.0488684	1.64876e-06	0.0159456	6.33644e-06	0.0618927	2.10555e-06	0.0205665	3.18501e-06	0.0369932	1.06722e-06	0.0123955	2.54391e-07	0.00400733	8.41408e-08	0.00132544
14850	2.6331e-07	0.0037184	8.7551e-08	0.00123637	5.65012e-06	0.0538456	1.87307e-06	0.0178504	5.0573e-06	0.048919	1.65018e-06	0.0159621	6.32217e-06	0.061956	2.10081e-06	0.0205875	3.18106e-06	0.037025	1.0659e-06	0.0124062	2.38156e-07	0.00400977	7.87711e-08	0.00132625
14860	2.54786e-07	0.00372096	8.47168e-08	0.00123723	5.6485e-06	0.0539021	1.87253e-06	0.0178691	5.04896e-06	0.0489695	1.64746e-06	0.0159786	6.30838e-06	0.0620192	2.09622e-06	0.0206085	3.16172e-06	0.0370568	1.05942e-06	0.0124168	2.17037e-07	0.00401206	7.17859e-08	0.001327
14870	2.60512e-07	0.00372354	8.66208e-08	0.00123809	5.6534e-06	0.0539586	1.87416e-06	0.0178878	5.04798e-06	0.04902	1.64714e-06	0.015995	6.29589e-06	0.0620822	2.09208e-06	0.0206294	3.16478e-06	0.0370884	1.06044e-06	0.0124274	2.21565e-07	0.00401425	7.32833e-08	0.00132773
14880	2.78045e-07	0.00372626	9.24505e-08	0.00123899	5.64917e-06	0.0540152	1.87276e-06	0.0179066	5.05192e-06	0.0490705	1.64842e-06	0.0160115	6.28494e-06	0.0621451	2.08844e-06	0.0206503	3.18279e-06	0.0371202	1.06648e-06	0.0124381	2.19645e-07	0.00401646	7.26483e-08	0.00132846
14890	2.79144e-07	0.00372905	9.28161e-08	0.00123992	5.64436e-06	0.0540716	1.87116e-06	0.0179253	5.04684e-06	0.049121	1.64677e-06	0.016028	6.28126e-06	0.0622079	2.08721e-06	0.0206712	3.18299e-06	0.037152	1.06654e-06	0.0124487	2.18086e-07	0.00401864	7.21326e-08	0.00132918
14900	2.6963e-07	0.0037318	8.96524e-08	0.00124083	5.65068e-06	0.0541281	1.87326e-06	0.017944	5.03946e-06	0.0491715	1.64436e-06	0.0160445	6.28167e-06	0.0622708	2.08735e-06	0.0206921	3.17456e-06	0.0371838	1.06372e-06	0.0124594	2.15683e-07	0.00402082	7.1338e-08	0.0013299
14910	2.64331e-07	0.00373445	8.78906e-08	0.00124171	5.64655e-06	0.0541846	1.87189e-06	0.0179627	5.03561e-06	0.0492218	1.6431e-06	0.0160609	6.26815e-06	0.0623335	2.08286e-06	0.0207129	3.16169e-06	0.0372155	1.05941e-06	0.01247	2.05892e-07	0.00402293	6.80995e-08	0.0013306
14920	2.53689e-07	0.00373709	8.43521e-08	0.00124259	5.64158e-06	0.054241	1.87024e-06	0.0179814	5.02599e-06	0.0492722	1.63996e-06	0.0160773	6.26874e-06	0.0623962	2.08305e-06	0.0207338	3.14993e-06	0.037247	1.05546e-06	0.0124806	1.97478e-07	0.00402496	6.53164e-08	0.00133127
14930	2.63416e-07	0.00373965	8.75864e-08	0.00124344	5.64548e-06	0.0542975	1.87153e-06	0.0180002	5.01622e-06	0.0493224	1.63677e-06	0.0160937	6.27595e-06	0.0624589	2.08545e-06	0.0207546	3.15378e-06	0.0372786	1.05676e-06	0.0124911	1.91834e-07	0.00402689	6.34499e-08	0.00133191
14940	2.57866e-07	0.00374229	8.57411e-08	0.00124432	5.64969e-06	0.0543539	1.87293e-06	0.0180189	5.0144e-06	0.0493725	1.63618e-06	0.0161101	6.27268e-06	0.0625217	2.08436e-06	0.0207755	3.14534e-06	0.0373101	1.05393e-06	0.0125017	1.96311e-07	0.00402884	6.49304e-08	0.00133255
14950	2.53364e-07	0.00374484	8.42441e-08	0.00124517	5.64464e-06	0.0544104	1.87126e-06	0.0180376	5.01627e-06	0.0494227	1.63679e-06	0.0161264	6.2717e-06	0.0625844	2.08404e-06	0.0207963	3.12304e-06	0.0373414	1.04646e-06	0.0125122	1.83314e-07	0.00403074	6.06318e-08	0.00133318
14960	2.47918e-07	0.00374733	8.24333e-08	0.00124599	5.63447e-06	0.0544668	1.86788e-06	0.0180563	5.01283e-06	0.0494728	1.63567e-06	0.0161428	6.27705e-06	0.0626471	2.08581e-06	0.0208171	3.12725e-06	0.0373726	1.04787e-06	0.0125227	1.76184e-07	0.00403253	5.82736e-08	0.00133377
14970	2.55337e-07	0.00374983	8.49e-08	0.00124683	5.62966e-06	0.0545231	1.86629e-06	0.018075	5.00605e-06	0.0495229	1.63346e-06	0.0161591	6.2684e-06	0.0627099	2.08294e-06	0.020838	3.1165e-06	0.0374039	1.04426e-06	0.0125331	1.92712e-07	0.00403437	6.37402e-08	0.00133438
14980	2.56966e-07	0.00375244	8.54419e-08	0.00124769	5.62961e-06	0.0545794	1.86627e-06	0.0180936	5.00585e-06	0.049573	1.63339e-06	0.0161755	6.25964e-06	0.0627725	2.08003e-06	0.0208588	3.1241e-06	0.0374351	1.04681e-06	0.0125436	2.11331e-07	0.00403642	6.98985e-08	0.00133506
14990	2.48429e-07	0.00375497	8.26032e-08	0.00124854	5.62449e-06	0.0546357	1.86457e-06	0.0181123	5.01243e-06	0.0496231	1.63554e-06	0.0161918	6.24689e-06	0.062835	2.07579e-06	0.0208796	3.1236e-06	0.0374663	1.04664e-06	0.012554	2.11103e-07	0.00403851	6.98232e-08	0.00133575
15000	2.2954e-07	0.00375736	7.63225e-08	0.00124933	5.62249e-06	0.0546919	1.86391e-06	0.0181309	5.01254e-06	0.0496732	1.63557e-06	0.0162082	6.24788e-06	0.0628975	2.07612e-06	0.0209003	3.11958e-06	0.0374975	1.04529e-06	0.0125645	2.10284e-07	0.00404063	6.95522e-08	0.00133645
15010	2.26459e-07	0.00375961	7.52981e-08	0.00125008	5.62977e-06	0.0547482	1.86633e-06	0.0181496	5.00008e-06	0.0497233	1.63151e-06	0.0162245	6.23458e-06	0.0629599	2.0717e-06	0.0209211	3.10926e-06	0.0375287	1.04184e-06	0.0125749	2.16708e-07	0.00404276	7.1677e-08	0.00133716
15020	2.32681e-07	0.00376195	7.73668e-08	0.00125086	5.63778e-06	0.0548046	1.86898e-06	0.0181683	5.00287e-06	0.0497733	1.63242e-06	0.0162408	6.23723e-06	0.0630222	2.07258e-06	0.0209418	3.12147e-06	0.0375598	1.04593e-06	0.0125854	2.10074e-07	0.0040449	6.94828e-08	0.00133786
15030	2.26779e-07	0.00376421	7.54046e-08	0.00125161	5.63182e-06	0.0548609	1.86701e-06	0.0181869	5.01076e-06	0.0498233	1.63499e-06	0.0162572	6.2394e-06	0.0630846	2.0733e-06	0.0209625	3.1167e-06	0.037591	1.04433e-06	0.0125958	1.9297e-07	0.00404691	6.38256e-08	0.00133853
15040	2.27223e-07	0.00376649	7.55521e-08	0.00125237	5.63677e-06	0.0549172	1.86864e-06	0.0182056	5.02184e-06	0.0498735	1.63861e-06	0.0162735	6.24818e-06	0.0631471	2.07622e-06	0.0209833	3.10734e-06	0.0376221	1.04119e-06	0.0126063	1.92648e-07	0.00404882	6.37191e-08	0.00133916
15050	2.24196e-07	0.00376873	7.45455e-08	0.00125311	5.62879e-06	0.0549736	1.866e-06	0.0182243	5.02371e-06	0.0499237	1.63922e-06	0.0162899	6.25503e-06	0.0632096	2.0785e-06	0.021004	3.10537e-06	0.0376532	1.04053e-06	0.0126167	1.89286e-07	0.00405073	6.26071e-08	0.00133979
15060	2.3014e-07	0.00377101	7.65222e-08	0.00125387	5.61989e-06	0.0550298	1.86305e-06	0.0182429	5.01748e-06	0.0499739	1.63719e-06	0.0163063	6.25424e-06	0.0632721	2.07824e-06	0.0210248	3.11042e-06	0.0376843	1.04223e-06	0.0126271	1.9461e-07	0.00405265	6.4368e-08	0.00134043
15070	2.16014e-07	0.00377324	7.18251e-08	0.00125461	5.63193e-06	0.0550861	1.86704e-06	0.0182616	5.02105e-06	0.0500241	1.63835e-06	0.0163227	6.2548e-06	0.0633347	2.07842e-06	0.0210456	3.11435e-06	0.0377154	1.04354e-06	0.0126375	1.94472e-07	0.0040546	6.43222e-08	0.00134107
15080	2.17381e-07	0.00377538	7.22796e-08	0.00125532	5.61777e-06	0.0551423	1.86235e-06	0.0182802	5.02096e-06	0.0500743	1.63832e-06	0.0163391	6.25793e-06	0.0633972	2.07946e-06	0.0210664	3.1145e-06	0.0377465	1.04359e-06	0.0126479	1.87547e-07	0.00405652	6.20317e-08	0.00134171
15090	2.2357e-07	0.00377761	7.43376e-08	0.00125606	5.61379e-06	0.0551984	1.86103e-06	0.0182988	5.01549e-06	0.0501245	1.63653e-06	0.0163554	6.26369e-06	0.0634599	2.08137e-06	0.0210872	3.11981e-06	0.0377777	1.04537e-06	0.0126584	1.75326e-07	0.00405835	5.79898e-08	0.00134231
15100	2.21609e-07	0.00377982	7.36855e-08	0.0012568	5.61229e-06	0.0552546	1.86053e-06	0.0183174	5.00785e-06	0.0501746	1.63404e-06	0.0163718	6.25578e-06	0.0635224	2.07875e-06	0.021108	3.11239e-06	0.0378089	1.04289e-06	0.0126688	1.70081e-07	0.00406005	5.62548e-08	0.00134288
15110	2.2194e-07	0.00378203	7.37956e-08	0.00125753	5.62085e-06	0.0553108	1.86337e-06	0.0183361	5.00748e-06	0.0502247	1.63392e-06	0.0163881	6.24619e-06	0.063585	2.07556e-06	0.0211288	3.09583e-06	0.0378399	1.03734e-06	0.0126792	1.78011e-07	0.00406178	5.88779e-08	0.00134345
15120	2.30067e-07	0.00378428	7.64979e-08	0.00125828	5.61921e-06	0.0553669	1.86282e-06	0.0183547	5.00109e-06	0.0502747	1.63184e-06	0.0164044	6.23009e-06	0.0636473	2.07021e-06	0.0211495	3.09639e-06	0.0378709	1.03752e-06	0.0126896	1.98754e-07	0.00406364	6.57385e-08	0.00134406
15130	2.38843e-07	0.00378661	7.94157e-08	0.00125906	5.61028e-06	0.0554231	1.85986e-06	0.0183733	4.99239e-06	0.0503247	1.629e-06	0.0164207	6.23036e-06	0.0637096	2.0703e-06	0.0211702	3.09862e-06	0.0379018	1.03827e-06	0.0127	2.03961e-07	0.00406566	6.74608e-08	0.00134473
15140	2.41031e-07	0.00378906	8.01434e-08	0.00125987	5.62457e-06	0.0554793	1.8646e-06	0.0183919	4.98682e-06	0.0503746	1.62718e-06	0.016437	6.25161e-06	0.0637721	2.07736e-06	0.021191	3.09878e-06	0.0379328	1.03833e-06	0.0127104	1.9514e-07	0.00406766	6.45431e-08	0.00134539
15150	2.43932e-07	0.00379146	8.11079e-08	0.00126067	5.62028e-06	0.0555355	1.86318e-06	0.0184106	4.99055e-06	0.0504244	1.6284e-06	0.0164533	6.26255e-06	0.0638346	2.081e-06	0.0212117	3.10315e-06	0.0379638	1.03979e-06	0.0127207	1.84167e-07	0.00406954	6.09139e-08	0.00134601
15160	2.4143e-07	0.00379391	8.0276e-08	0.00126148	5.61952e-06	0.0555917	1.86293e-06	0.0184292	5.00343e-06	0.0504744	1.6326e-06	0.0164696	6.26835e-06	0.0638972	2.08292e-06	0.0212326	3.09196e-06	0.0379948	1.03604e-06	0.0127311	1.78777e-07	0.00407132	5.91311e-08	0.0013466
15170	2.22453e-07	0.00379622	7.39662e-08	0.00126225	5.61905e-06	0.0556479	1.86277e-06	0.0184478	5.01368e-06	0.0505245	1.63594e-06	0.016486	6.27048e-06	0.0639599	2.08363e-06	0.0212534	3.09529e-06	0.0380257	1.03716e-06	0.0127415	1.759e-07	0.00407309	5.81796e-08	0.00134719
15180	2.05202e-07	0.00379834	6.82302e-08	0.00126296	5.63427e-06	0.0557041	1.86782e-06	0.0184665	5.01152e-06	0.0505746	1.63524e-06	0.0165023	6.29546e-06	0.0640227	2.09193e-06	0.0212743	3.09203e-06	0.0380566	1.03607e-06	0.0127519	1.93833e-07	0.00407496	6.4111e-08	0.00134781
15190	2.2099e-07	0.00380046	7.34797e-08	0.00126366	5.64264e-06	0.0557605	1.87059e-06	0.0184852	5.0226e-06	0.0506248	1.63886e-06	0.0165187	6.30264e-06	0.0640858	2.09432e-06	0.0212952	3.09011e-06	0.0380876	1.03542e-06	0.0127622	2.04957e-07	0.00407695	6.77903e-08	0.00134846
15200	2.15496e-07	0.00380267	7.16529e-08	0.0012644	5.64055e-06	0.0558169	1.8699e-06	0.0185039	5.02349e-06	0.0506751	1.63915e-06	0.0165351	6.305e-06	0.0641488	2.0951e-06	0.0213161	3.10213e-06	0.0381185	1.03945e-06	0.0127726	2.07483e-07	0.00407902	6.86257e-08	0.00134915
15210	2.14647e-07	0.00380483	7.13706e-08	0.00126511	5.6554e-06	0.0558734	1.87482e-06	0.0185226	5.02345e-06	0.0507253	1.63913e-06	0.0165515	6.30677e-06	0.0642118	2.09569e-06	0.0213371	3.10615e-06	0.0381495	1.0408e-06	0.012783	1.85885e-07	0.00408098	6.14822e-08	0.0013498
15220	2.08857e-07	0.00380693	6.94453e-08	0.00126581	5.65626e-06	0.0559299	1.87511e-06	0.0185413	5.02825e-06	0.0507756	1.6407e-06	0.0165679	6.3108e-06	0.0642749	2.09703e-06	0.021358	3.11054e-06	0.0381806	1.04227e-06	0.0127934	1.74202e-07	0.00408275	5.76178e-08	0.00135038
15230	2.04396e-07	0.00380902	6.79622e-08	0.00126651	5.65949e-06	0.0559865	1.87618e-06	0.0185601	5.03715e-06	0.0508259	1.6436e-06	0.0165843	6.31668e-06	0.064338	2.09898e-06	0.021379	3.099e-06	0.0382117	1.0384e-06	0.0128038	1.93179e-07	0.0040846	6.38946e-08	0.001351
15240	2.03585e-07	0.00381106	6.76925e-08	0.00126718	5.65931e-06	0.0560431	1.87612e-06	0.0185789	5.04027e-06	0.0508763	1.64462e-06	0.0166007	6.30568e-06	0.0644012	2.09533e-06	0.0214	3.10768e-06	0.0382427	1.04131e-06	0.0128142	1.91522e-07	0.00408653	6.33465e-08	0.00135164
15250	2.02622e-07	0.00381308	6.73722e-08	0.00126786	5.66405e-06	0.0560998	1.87769e-06	0.0185976	5.04319e-06	0.0509267	1.64557e-06	0.0166172	6.31192e-06	0.0644642	2.0974e-06	0.021421	3.11439e-06	0.0382738	1.04356e-06	0.0128246	2.07183e-07	0.00408852	6.85265e-08	0.00135229
15260	2.06153e-07	0.00381512	6.85464e-08	0.00126854	5.66067e-06	0.0561564	1.87657e-06	0.0186164	5.04697e-06	0.0509771	1.64681e-06	0.0166336	6.30126e-06	0.0645273	2.09386e-06	0.0214419	3.12876e-06	0.038305	1.04837e-06	0.0128351	2.13949e-07	0.00409062	7.07644e-08	0.00135299
15270	2.10028e-07	0.00381721	6.98346e-08	0.00126923	5.66864e-06	0.056213	1.87921e-06	0.0186352	5.03873e-06	0.0510276	1.64412e-06	0.0166501	6.305e-06	0.0645903	2.0951e-06	0.0214629	3.12566e-06	0.0383363	1.04733e-06	0.0128456	2.18852e-07	0.00409279	7.2386e-08	0.0013537
15280	2.04801e-07	0.00381929	6.80969e-08	0.00126992	5.67558e-06	0.0562698	1.88151e-06	0.018654	5.05567e-06	0.051078	1.64965e-06	0.0166666	6.31155e-06	0.0646534	2.09728e-06	0.0214838	3.11529e-06	0.0383675	1.04386e-06	0.012856	2.16792e-07	0.00409495	7.17046e-08	0.00135442
15290	2.04853e-07	0.00382133	6.81141e-08	0.0012706	5.67234e-06	0.0563265	1.88044e-06	0.0186728	5.05579e-06	0.0511286	1.64968e-06	0.0166831	6.31403e-06	0.0647166	2.0981e-06	0.0215048	3.10002e-06	0.0383986	1.03874e-06	0.0128664	2.26282e-07	0.00409717	7.48435e-08	0.00135515
15300	2.11753e-07	0.00382341	7.04085e-08	0.00127129	5.67067e-06	0.0563832	1.87988e-06	0.0186916	5.05428e-06	0.0511791	1.64919e-06	0.0166996	6.32006e-06	0.0647797	2.10011e-06	0.0215258	3.08837e-06	0.0384295	1.03484e-06	0.0128768	2.2674e-07	0.00409944	7.49952e-08	0.0013559
15310	2.08017e-07	0.00382551	6.9166e-08	0.00127199	5.67518e-06	0.0564399	1.88138e-06	0.0187104	5.0605e-06	0.0512297	1.65122e-06	0.0167161	6.32508e-06	0.0648429	2.10177e-06	0.0215468	3.09731e-06	0.0384604	1.03783e-06	0.0128872	2.25439e-07	0.00410172	7.45646e-08	0.00135666
15320	1.99952e-07	0.00382753	6.64843e-08	0.00127266	5.68053e-06	0.0564967	1.88315e-06	0.0187292	5.07291e-06	0.0512804	1.65527e-06	0.0167326	6.334e-06	0.0649062	2.10474e-06	0.0215678	3.10796e-06	0.0384914	1.0414e-06	0.0128976	2.15696e-07	0.0041039	7.13423e-08	0.00135738
15330	2.10861e-07	0.00382956	7.01118e-08	0.00127334	5.67822e-06	0.0565535	1.88239e-06	0.0187481	5.08612e-06	0.0513312	1.65958e-06	0.0167492	6.34843e-06	0.0649697	2.10953e-06	0.0215889	3.10133e-06	0.0385225	1.03918e-06	0.012908	2.02946e-07	0.00410598	6.71251e-08	0.00135807
15340	2.12794e-07	0.00383169	7.07546e-08	0.00127404	5.67227e-06	0.0566103	1.88042e-06	0.0187669	5.09179e-06	0.0513821	1.66143e-06	0.0167658	6.3485e-06	0.0650332	2.10956e-06	0.02161	3.10033e-06	0.0385535	1.03884e-06	0.0129183	1.89963e-07	0.00410795	6.2831e-08	0.00135872
15350	2.24035e-07	0.00383388	7.44922e-08	0.00127477	5.65918e-06	0.0566669	1.87608e-06	0.0187856	5.09948e-06	0.051433	1.66394e-06	0.0167824	6.34957e-06	0.0650967	2.10991e-06	0.0216311	3.10544e-06	0.0385845	1.04056e-06	0.0129287	1.91942e-07	0.00410986	6.34856e-08	0.00135935
15360	2.32916e-07	0.00383617	7.7445e-08	0.00127553	5.65539e-06	0.0567235	1.87482e-06	0.0188044	5.11166e-06	0.0514841	1.66792e-06	0.0167991	6.35274e-06	0.0651602	2.11097e-06	0.0216522	3.09397e-06	0.0386155	1.03671e-06	0.0129391	1.93788e-07	0.00411178	6.4096e-08	0.00135998
15370	2.19085e-07	0.00383844	7.28462e-08	0.00127629	5.65138e-06	0.05678	1.87349e-06	0.0188231	5.11379e-06	0.0515352	1.66861e-06	0.0168157	6.36739e-06	0.0652238	2.11583e-06	0.0216733	3.1019e-06	0.0386465	1.03937e-06	0.0129495	2.00883e-07	0.00411377	6.64428e-08	0.00136064
15380	2.02474e-07	0.00384055	6.7323e-08	0.00127699	5.66186e-06	0.0568366	1.87696e-06	0.0188419	5.11747e-06	0.0515863	1.66981e-06	0.0168324	6.39027e-06	0.0652875	2.12344e-06	0.0216945	3.10957e-06	0.0386776	1.04194e-06	0.0129599	2.01866e-07	0.00411578	6.67679e-08	0.00136131
15390	2.08533e-07	0.00384259	6.93378e-08	0.00127767	5.67425e-06	0.0568932	1.88107e-06	0.0188607	5.11856e-06	0.0516375	1.67017e-06	0.0168491	6.38687e-06	0.0653515	2.12231e-06	0.0217158	3.11719e-06	0.0387087	1.0445e-06	0.0129703	2.00609e-07	0.00411779	6.63522e-08	0.00136197
15400	2.17533e-07	0.00384473	7.233e-08	0.00127838	5.6786e-06	0.05695	1.88251e-06	0.0188795	5.10054e-06	0.0516886	1.66429e-06	0.0168658	6.36967e-06	0.0654152	2.11659e-06	0.021737	3.13326e-06	0.03874	1.04988e-06	0.0129808	1.97153e-07	0.0041198	6.5209e-08	0.00136264
15410	2.10776e-07	0.00384685	7.00836e-08	0.00127909	5.68007e-06	0.0570068	1.883e-06	0.0188983	5.09017e-06	0.0517396	1.6609e-06	0.0168824	6.36167e-06	0.0654789	2.11393e-06	0.0217581	3.13133e-06	0.0387713	1.04923e-06	0.0129913	1.95358e-07	0.00412176	6.46153e-08	0.00136328
15420	2.03401e-07	0.00384894	6.76313e-08	0.00127978	5.67732e-06	0.0570636	1.88209e-06	0.0189172	5.09708e-06	0.0517905	1.66316e-06	0.016899	6.35786e-06	0.0655425	2.11267e-06	0.0217793	3.13109e-06	0.0388026	1.04915e-06	0.0130018	2.00044e-07	0.00412373	6.61651e-08	0.00136394
15430	1.82922e-07	0.00385086	6.08219e-08	0.00128042	5.67898e-06	0.0571204	1.88264e-06	0.018936	5.0957e-06	0.0518415	1.66271e-06	0.0169157	6.3719e-06	0.0656062	2.11733e-06	0.0218004	3.11697e-06	0.0388339	1.04442e-06	0.0130123	1.95598e-07	0.00412572	6.46949e-08	0.00136459
15440	1.96887e-07	0.00385276	6.54653e-08	0.00128105	5.6706e-06	0.0571771	1.87986e-06	0.0189548	5.11317e-06	0.0518925	1.66841e-06	0.0169323	6.37645e-06	0.0656699	2.11884e-06	0.0218216	3.11721e-06	0.038865	1.0445e-06	0.0130227	1.94559e-07	0.00412768	6.43511e-08	0.00136524
15450	2.09653e-07	0.00385479	6.971e-08	0.00128172	5.66943e-06	0.0572338	1.87947e-06	0.0189736	5.11372e-06	0.0519437	1.66859e-06	0.016949	6.36369e-06	0.0657336	2.1146e-06	0.0218428	3.12275e-06	0.0388962	1.04636e-06	0.0130332	2.02857e-07	0.00412965	6.70957e-08	0.0013659
15460	1.94658e-07	0.00385682	6.4724e-08	0.0012824	5.67022e-06	0.0572905	1.87973e-06	0.0189924	5.11291e-06	0.0519948	1.66832e-06	0.0169657	6.3612e-06	0.0657972	2.11378e-06	0.0218639	3.12075e-06	0.0389274	1.04569e-06	0.0130436	2.00828e-07	0.00413167	6.64244e-08	0.00136657
15470	1.92725e-07	0.00385875	6.40813e-08	0.00128304	5.67893e-06	0.0573472	1.88262e-06	0.0190112	5.11394e-06	0.052046	1.66866e-06	0.0169824	6.37615e-06	0.065861	2.11874e-06	0.0218851	3.1089e-06	0.0389586	1.04172e-06	0.0130541	1.97058e-07	0.00413366	6.51777e-08	0.00136722
15480	1.97213e-07	0.00386068	6.55738e-08	0.00128368	5.69184e-06	0.0574041	1.8869e-06	0.01903	5.12105e-06	0.0520971	1.67098e-06	0.0169991	6.37602e-06	0.0659247	2.1187e-06	0.0219063	3.11036e-06	0.0389897	1.04221e-06	0.0130645	2.10229e-07	0.00413569	6.9534e-08	0.00136789
15490	1.98922e-07	0.00386268	6.6142e-08	0.00128435	5.69633e-06	0.057461	1.88839e-06	0.0190489	5.12567e-06	0.0521484	1.67249e-06	0.0170158	6.36577e-06	0.0659884	2.11529e-06	0.0219274	3.10994e-06	0.0390208	1.04206e-06	0.0130749	2.0939e-07	0.00413779	6.92563e-08	0.00136859
15500	1.96852e-07	0.00386464	6.54537e-08	0.001285	5.69125e-06	0.057518	1.88671e-06	0.0190678	5.12172e-06	0.0521996	1.6712e-06	0.0170325	6.3583e-06	0.0660521	2.11281e-06	0.0219486	3.11004e-06	0.0390519	1.0421e-06	0.0130853	2.02109e-07	0.00413986	6.68483e-08	0.00136927
15510	1.92357e-07	0.00386659	6.39591e-08	0.00128565	5.69424e-06	0.0575749	1.8877e-06	0.0190867	5.1276e-06	0.0522508	1.67312e-06	0.0170493	6.35808e-06	0.0661156	2.11274e-06	0.0219697	3.1033e-06	0.0390829	1.03984e-06	0.0130957	1.99423e-07	0.00414188	6.59599e-08	0.00136994
15520	1.90987e-07	0.00386851	6.35037e-08	0.00128629	5.68981e-06	0.0576318	1.88623e-06	0.0191055	5.12297e-06	0.0523021	1.67161e-06	0.017066	6.37149e-06	0.0661793	2.11719e-06	0.0219909	3.1088e-06	0.039114	1.04168e-06	0.0131062	1.90384e-07	0.00414382	6.29703e-08	0.00137058
15530	1.85343e-07	0.00387037	6.1627e-08	0.00128691	5.70064e-06	0.0576888	1.88982e-06	0.0191244	5.12182e-06	0.0523533	1.67123e-06	0.0170827	6.37637e-06	0.066243	2.11882e-06	0.022012	3.10699e-06	0.0391451	1.04108e-06	0.0131166	1.87957e-07	0.00414571	6.21675e-08	0.00137121
15540	1.96125e-07	0.00387228	6.52121e-08	0.00128754	5.6963e-06	0.0577458	1.88838e-06	0.0191433	5.13034e-06	0.0524046	1.67401e-06	0.0170994	6.35788e-06	0.0663067	2.11267e-06	0.0220332	3.10565e-06	0.0391761	1.04063e-06	0.013127	1.88276e-07	0.0041476	6.22729e-08	0.00137183
15550	2.01929e-07	0.00387429	6.71419e-08	0.00128821	5.69693e-06	0.0578027	1.88859e-06	0.0191622	5.11324e-06	0.0524558	1.66843e-06	0.0171161	6.35708e-06	0.0663702	2.11241e-06	0.0220543	3.10548e-06	0.0392072	1.04057e-06	0.0131374	1.84954e-07	0.00414947	6.11742e-08	0.00137245
15560	1.90107e-07	0.00387622	6.32109e-08	0.00128885	5.68779e-06	0.0578597	1.88556e-06	0.0191811	5.10786e-06	0.0525069	1.66668e-06	0.0171328	6.35854e-06	0.0664338	2.11289e-06	0.0220754	3.09571e-06	0.0392382	1.0373e-06	0.0131478	1.93507e-07	0.00415136	6.4003e-08	0.00137308
15570	1.96432e-07	0.00387817	6.53142e-08	0.0012895	5.69258e-06	0.0579165	1.88715e-06	0.0191999	5.10595e-06	0.052558	1.66605e-06	0.0171495	6.37999e-06	0.0664975	2.12002e-06	0.0220966	3.09091e-06	0.0392691	1.03569e-06	0.0131581	2.03932e-07	0.00415335	6.74511e-08	0.00137373
15580	2.05853e-07	0.00388017	6.84466e-08	0.00129017	5.70704e-06	0.0579735	1.89194e-06	0.0192188	5.10479e-06	0.052609	1.66567e-06	0.0171661	6.37904e-06	0.0665613	2.11971e-06	0.0221178	3.09468e-06	0.0393001	1.03695e-06	0.0131685	2.15646e-07	0.00415545	7.13255e-08	0.00137443
15590	2.02951e-07	0.00388221	6.74816e-08	0.00129084	5.7119e-06	0.0580307	1.89355e-06	0.0192377	5.11936e-06	0.0526602	1.67043e-06	0.0171828	6.37817e-06	0.0666251	2.11941e-06	0.022139	3.08915e-06	0.039331	1.0351e-06	0.0131789	2.14856e-07	0.0041576	7.10642e-08	0.00137514
15600	2.05406e-07	0.00388427	6.82979e-08	0.00129153	5.70188e-06	0.0580877	1.89023e-06	0.0192567	5.11665e-06	0.0527113	1.66954e-06	0.0171995	6.36628e-06	0.0666888	2.11546e-06	0.0221602	3.10091e-06	0.0393619	1.03904e-06	0.0131892	2.3131e-07	0.00415983	7.65067e-08	0.00137588
15610	1.92962e-07	0.00388625	6.41604e-08	0.00129219	5.69098e-06	0.0581447	1.88662e-06	0.0192755	5.12562e-06	0.0527625	1.67247e-06	0.0172162	6.36267e-06	0.0667525	2.11427e-06	0.0221813	3.08204e-06	0.0393929	1.03272e-06	0.0131996	2.36275e-07	0.0041622	7.81488e-08	0.00137666
15620	1.99775e-07	0.00388823	6.64257e-08	0.00129284	5.68124e-06	0.0582015	1.88339e-06	0.0192944	5.10502e-06	0.0528137	1.66575e-06	0.0172329	6.363e-06	0.0668161	2.11438e-06	0.0222025	3.07014e-06	0.0394236	1.02873e-06	0.0132099	2.26495e-07	0.00416452	7.49141e-08	0.00137743
15630	1.92122e-07	0.00389019	6.3881e-08	0.0012935	5.69274e-06	0.0582584	1.8872e-06	0.0193133	5.10444e-06	0.0528647	1.66556e-06	0.0172496	6.35931e-06	0.0668797	2.11315e-06	0.0222236	3.05932e-06	0.0394543	1.0251e-06	0.0132202	2.22681e-07	0.00416674	7.36524e-08	0.00137816
15640	1.87044e-07	0.00389208	6.21924e-08	0.00129412	5.68506e-06	0.0583153	1.88466e-06	0.0193321	5.11179e-06	0.0529158	1.66796e-06	0.0172662	6.34502e-06	0.0669432	2.1084e-06	0.0222447	3.06711e-06	0.0394849	1.02771e-06	0.0132304	2.33458e-07	0.00416904	7.72172e-08	0.00137893
15650	1.86179e-07	0.00389391	6.19049e-08	0.00129473	5.69916e-06	0.0583723	1.88933e-06	0.019351	5.12373e-06	0.052967	1.67185e-06	0.0172829	6.34834e-06	0.0670067	2.1095e-06	0.0222658	3.08336e-06	0.0395156	1.03316e-06	0.0132407	2.33469e-07	0.00417136	7.72206e-08	0.00137969
15660	1.94891e-07	0.00389582	6.48015e-08	0.00129537	5.70222e-06	0.0584293	1.89034e-06	0.0193699	5.13747e-06	0.0530183	1.67634e-06	0.0172997	6.35035e-06	0.0670702	2.11017e-06	0.0222869	3.08893e-06	0.0395465	1.03503e-06	0.0132511	2.22293e-07	0.00417366	7.35243e-08	0.00138045
15670	1.94644e-07	0.00389776	6.47195e-08	0.00129601	5.71884e-06	0.0584864	1.89585e-06	0.0193888	5.13445e-06	0.0530696	1.67535e-06	0.0173164	6.34255e-06	0.0671337	2.10758e-06	0.022308	3.08466e-06	0.0395774	1.03359e-06	0.0132614	2.06566e-07	0.0041758	6.83225e-08	0.00138116
15680	1.89204e-07	0.00389966	6.29108e-08	0.00129664	5.72178e-06	0.0585436	1.89683e-06	0.0194078	5.13914e-06	0.053121	1.67688e-06	0.0173332	6.36025e-06	0.0671972	2.11346e-06	0.0223291	3.07371e-06	0.0396082	1.02993e-06	0.0132717	2.05863e-07	0.00417785	6.809e-08	0.00138184
15690	1.81282e-07	0.0039015	6.02767e-08	0.00129726	5.72101e-06	0.0586008	1.89657e-06	0.0194268	5.13167e-06	0.0531724	1.67445e-06	0.0173499	6.3733e-06	0.0672609	2.1178e-06	0.0223503	3.0801e-06	0.0396389	1.03207e-06	0.013282	2.16217e-07	0.00417995	7.15146e-08	0.00138253
15700	1.81862e-07	0.00390334	6.04693e-08	0.00129787	5.72752e-06	0.058658	1.89873e-06	0.0194457	5.14051e-06	0.0532237	1.67733e-06	0.0173667	6.36346e-06	0.0673246	2.11453e-06	0.0223714	3.07924e-06	0.0396697	1.03178e-06	0.0132924	2.22306e-07	0.00418212	7.35285e-08	0.00138325
15710	1.89232e-07	0.0039052	6.292e-08	0.00129849	5.72994e-06	0.0587153	1.89953e-06	0.0194647	5.14772e-06	0.0532751	1.67968e-06	0.0173835	6.36634e-06	0.0673882	2.11549e-06	0.0223926	3.08833e-06	0.0397006	1.03482e-06	0.0133027	2.18142e-07	0.00418433	7.21512e-08	0.00138398
15720	1.895e-07	0.0039071	6.30091e-08	0.00129912	5.72227e-06	0.0587726	1.89699e-06	0.0194837	5.16816e-06	0.0533267	1.68635e-06	0.0174003	6.38221e-06	0.0674519	2.12076e-06	0.0224138	3.08611e-06	0.0397314	1.03408e-06	0.013313	2.04338e-07	0.00418644	6.75856e-08	0.00138468
15730	1.75987e-07	0.00390893	5.85162e-08	0.00129973	5.72209e-06	0.0588298	1.89693e-06	0.0195027	5.17347e-06	0.0533785	1.68809e-06	0.0174172	6.38105e-06	0.0675158	2.12037e-06	0.022435	3.09822e-06	0.0397624	1.03814e-06	0.0133234	2.12526e-07	0.00418852	7.02936e-08	0.00138537
15740	1.77547e-07	0.0039107	5.90347e-08	0.00130032	5.71668e-06	0.058887	1.89514e-06	0.0195216	5.16483e-06	0.0534301	1.68526e-06	0.017434	6.38958e-06	0.0675796	2.12321e-06	0.0224562	3.09254e-06	0.0397933	1.03624e-06	0.0133338	2.17592e-07	0.00419069	7.19694e-08	0.00138609
15750	1.74246e-07	0.00391246	5.79373e-08	0.0013009	5.70302e-06	0.0589441	1.89061e-06	0.0195406	5.16412e-06	0.0534818	1.68503e-06	0.0174509	6.40413e-06	0.0676436	2.12804e-06	0.0224774	3.07852e-06	0.0398242	1.03154e-06	0.0133441	2.15902e-07	0.00419288	7.14104e-08	0.00138681
15760	1.77559e-07	0.00391422	5.90387e-08	0.00130149	5.70736e-06	0.0590011	1.89205e-06	0.0195595	5.17242e-06	0.0535335	1.68774e-06	0.0174678	6.41073e-06	0.0677077	2.13024e-06	0.0224987	3.08133e-06	0.039855	1.03248e-06	0.0133544	2.22518e-07	0.00419507	7.35987e-08	0.00138753
15770	1.78796e-07	0.003916	5.945e-08	0.00130208	5.70083e-06	0.0590582	1.88988e-06	0.0195784	5.17132e-06	0.0535852	1.68738e-06	0.0174846	6.42052e-06	0.0677719	2.13349e-06	0.0225201	3.08469e-06	0.0398858	1.0336e-06	0.0133648	2.11175e-07	0.00419723	6.9847e-08	0.00138825
15780	1.81654e-07	0.0039178	6.04003e-08	0.00130268	5.70605e-06	0.0591152	1.89161e-06	0.0195973	5.16386e-06	0.0536369	1.68495e-06	0.0175015	6.40418e-06	0.067836	2.12806e-06	0.0225414	3.08899e-06	0.0399167	1.03505e-06	0.0133751	1.94874e-07	0.00419926	6.44553e-08	0.00138892
15790	1.93922e-07	0.00391966	6.44795e-08	0.0013033	5.70837e-06	0.0591723	1.89238e-06	0.0196162	5.175e-06	0.0536885	1.68858e-06	0.0175184	6.41151e-06	0.0679001	2.13049e-06	0.0225627	3.09885e-06	0.0399476	1.03835e-06	0.0133855	2.04407e-07	0.00420124	6.76082e-08	0.00138957
15800	1.9638e-07	0.00392165	6.52968e-08	0.00130396	5.72574e-06	0.0592295	1.89814e-06	0.0196352	5.17146e-06	0.0537403	1.68743e-06	0.0175353	6.41864e-06	0.0679642	2.13286e-06	0.022584	3.09649e-06	0.0399786	1.03756e-06	0.0133958	2.09664e-07	0.0042033	6.9347e-08	0.00139025
15810	2.09407e-07	0.00392366	6.96282e-08	0.00130463	5.73057e-06	0.0592867	1.89974e-06	0.0196541	5.17959e-06	0.053792	1.69008e-06	0.0175521	6.4133e-06	0.0680284	2.13109e-06	0.0226053	3.09539e-06	0.0400095	1.03719e-06	0.0134062	2.11772e-07	0.00420539	7.00444e-08	0.00139095
15820	2.21122e-07	0.00392583	7.35237e-08	0.00130535	5.75914e-06	0.0593442	1.90921e-06	0.0196732	5.19619e-06	0.0538439	1.6955e-06	0.0175691	6.4171e-06	0.0680925	2.13235e-06	0.0226266	3.10278e-06	0.0400405	1.03967e-06	0.0134166	2.20905e-07	0.00420755	7.30652e-08	0.00139166
15830	2.27162e-07	0.00392805	7.55318e-08	0.00130608	5.77993e-06	0.0594019	1.91611e-06	0.0196923	5.20054e-06	0.0538959	1.69692e-06	0.017586	6.41105e-06	0.0681566	2.13034e-06	0.0226479	3.11028e-06	0.0400716	1.04218e-06	0.013427	2.31954e-07	0.00420983	7.67197e-08	0.00139241
15840	2.29356e-07	0.00393036	7.62613e-08	0.00130685	5.78621e-06	0.0594597	1.91819e-06	0.0197115	5.19675e-06	0.0539479	1.69568e-06	0.017603	6.40935e-06	0.0682207	2.12978e-06	0.0226692	3.09969e-06	0.0401027	1.03863e-06	0.0134374	2.18936e-07	0.00421204	7.24137e-08	0.00139315
15850	2.33544e-07	0.00393266	7.76537e-08	0.00130762	5.78089e-06	0.0595175	1.91642e-06	0.0197307	5.18388e-06	0.0539998	1.69148e-06	0.0176199	6.42144e-06	0.0682849	2.13379e-06	0.0226905	3.08959e-06	0.0401336	1.03525e-06	0.0134478	2.22817e-07	0.00421424	7.36976e-08	0.00139388
15860	2.30644e-07	0.00393496	7.66897e-08	0.00130838	5.78047e-06	0.0595753	1.91628e-06	0.0197498	5.18525e-06	0.0540517	1.69193e-06	0.0176369	6.44826e-06	0.0683492	2.14271e-06	0.0227119	3.09767e-06	0.0401645	1.03795e-06	0.0134582	2.29143e-07	0.0042165	7.579e-08	0.00139462
15870	2.26226e-07	0.00393725	7.52206e-08	0.00130914	5.78076e-06	0.0596332	1.91638e-06	0.019769	5.19328e-06	0.0541035	1.69455e-06	0.0176538	6.44886e-06	0.0684137	2.1429e-06	0.0227333	3.0972e-06	0.0401955	1.0378e-06	0.0134685	2.38803e-07	0.00421882	7.89851e-08	0.00139539
15880	2.49575e-07	0.00393963	8.29842e-08	0.00130993	5.78514e-06	0.059691	1.91783e-06	0.0197882	5.20655e-06	0.0541555	1.69888e-06	0.0176707	6.44984e-06	0.0684782	2.14323e-06	0.0227548	3.10145e-06	0.0402265	1.03922e-06	0.0134789	2.42521e-07	0.00422125	8.02147e-08	0.00139619
15890	2.58274e-07	0.00394217	8.58768e-08	0.00131078	5.79779e-06	0.0597489	1.92203e-06	0.0198074	5.21369e-06	0.0542076	1.70121e-06	0.0176877	6.45459e-06	0.0685427	2.14481e-06	0.0227762	3.09255e-06	0.0402575	1.03624e-06	0.0134893	2.36125e-07	0.00422364	7.80992e-08	0.00139698
15900	2.43382e-07	0.00394468	8.09252e-08	0.00131161	5.79962e-06	0.0598069	1.92263e-06	0.0198266	5.23472e-06	0.0542599	1.70807e-06	0.0177048	6.45741e-06	0.0686073	2.14575e-06	0.0227977	3.08865e-06	0.0402884	1.03493e-06	0.0134997	2.46616e-07	0.00422605	8.15692e-08	0.00139778
15910	2.447e-07	0.00394711	8.13633e-08	0.00131242	5.80014e-06	0.0598649	1.92281e-06	0.0198458	5.24446e-06	0.0543123	1.71125e-06	0.0177219	6.46389e-06	0.0686719	2.1479e-06	0.0228191	3.09432e-06	0.0403193	1.03683e-06	0.01351	2.49571e-07	0.00422854	8.25465e-08	0.00139861
15920	2.47591e-07	0.00394956	8.23246e-08	0.00131324	5.80434e-06	0.059923	1.9242e-06	0.0198651	5.22919e-06	0.0543646	1.70626e-06	0.017739	6.45377e-06	0.0687365	2.14454e-06	0.0228406	3.09486e-06	0.0403502	1.03701e-06	0.0135204	2.41837e-07	0.00423098	7.99885e-08	0.00139941
15930	2.51221e-07	0.00395207	8.35315e-08	0.00131407	5.793e-06	0.0599809	1.92044e-06	0.0198843	5.23875e-06	0.054417	1.70938e-06	0.017756	6.45419e-06	0.068801	2.14468e-06	0.022862	3.09237e-06	0.0403812	1.03618e-06	0.0135308	2.43123e-07	0.00423341	8.04138e-08	0.00140022
15940	2.42043e-07	0.00395452	8.04796e-08	0.00131489	5.80798e-06	0.0600389	1.9254e-06	0.0199035	5.24476e-06	0.0544694	1.71134e-06	0.0177732	6.45663e-06	0.0688655	2.14549e-06	0.0228835	3.10061e-06	0.0404121	1.03894e-06	0.0135411	2.38959e-07	0.00423584	7.90364e-08	0.00140102
15950	2.69173e-07	0.00395707	8.95007e-08	0.00131573	5.8225e-06	0.0600971	1.93022e-06	0.0199228	5.25094e-06	0.0545219	1.71336e-06	0.0177903	6.45948e-06	0.0689301	2.14643e-06	0.0229049	3.1286e-06	0.0404433	1.04832e-06	0.0135516	2.39787e-07	0.00423824	7.93104e-08	0.00140181
15960	2.83118e-07	0.00395982	9.41373e-08	0.00131665	5.82561e-06	0.0601553	1.93125e-06	0.0199421	5.25685e-06	0.0545744	1.71529e-06	0.0178074	6.46862e-06	0.0689948	2.14947e-06	0.0229264	3.12402e-06	0.0404745	1.04678e-06	0.013562	2.45393e-07	0.00424071	8.11645e-08	0.00140263
15970	2.91172e-07	0.0039627	9.68154e-08	0.00131761	5.82044e-06	0.0602136	1.92953e-06	0.0199614	5.25236e-06	0.0546269	1.71383e-06	0.0178246	6.47135e-06	0.0690595	2.15038e-06	0.0229479	3.13281e-06	0.0405058	1.04973e-06	0.0135725	2.27167e-07	0.00424305	7.51362e-08	0.0014034
15980	2.91299e-07	0.00396562	9.68574e-08	0.00131858	5.82167e-06	0.0602718	1.92994e-06	0.0199807	5.25662e-06	0.0546795	1.71522e-06	0.0178417	6.47476e-06	0.0691242	2.15151e-06	0.0229694	3.13715e-06	0.0405372	1.05118e-06	0.013583	2.36022e-07	0.00424537	7.80652e-08	0.00140417
15990	2.95998e-07	0.00396855	9.842e-08	0.00131955	5.82153e-06	0.06033	1.9299e-06	0.02	5.24568e-06	0.054732	1.71165e-06	0.0178589	6.47792e-06	0.069189	2.15256e-06	0.0229909	3.13271e-06	0.0405685	1.0497e-06	0.0135935	2.33504e-07	0.00424773	7.72324e-08	0.00140495
16000	2.86597e-07	0.00397148	9.52942e-08	0.00132052	5.82687e-06	0.0603882	1.93167e-06	0.0200193	5.24339e-06	0.0547845	1.7109e-06	0.017876	6.47104e-06	0.0692537	2.15028e-06	0.0230125	3.12983e-06	0.0405998	1.04873e-06	0.013604	2.36493e-07	0.00425008	7.82208e-08	0.00140573
16010	2.72301e-07	0.00397426	9.05406e-08	0.00132145	5.8237e-06	0.0604465	1.93061e-06	0.0200386	5.24171e-06	0.0548369	1.71035e-06	0.0178931	6.46052e-06	0.0693184	2.14678e-06	0.0230339	3.14057e-06	0.0406312	1.05233e-06	0.0136145	2.33082e-07	0.00425243	7.70925e-08	0.00140651
16020	2.87761e-07	0.00397703	9.5681e-08	0.00132237	5.82887e-06	0.0605047	1.93233e-06	0.0200579	5.23655e-06	0.0548893	1.70867e-06	0.0179102	6.44839e-06	0.0693829	2.14275e-06	0.0230554	3.12804e-06	0.0406626	1.04813e-06	0.013625	2.32778e-07	0.00425475	7.69921e-08	0.00140727
16030	2.82008e-07	0.00397986	9.37683e-08	0.00132331	5.82602e-06	0.060563	1.93138e-06	0.0200772	5.22999e-06	0.0549416	1.70652e-06	0.0179272	6.45352e-06	0.0694474	2.14445e-06	0.0230768	3.12562e-06	0.0406938	1.04732e-06	0.0136355	2.42282e-07	0.00425713	8.01355e-08	0.00140806
16040	2.76427e-07	0.00398268	9.19125e-08	0.00132425	5.84426e-06	0.0606214	1.93743e-06	0.0200966	5.22822e-06	0.0549939	1.70595e-06	0.0179443	6.44796e-06	0.0695119	2.14261e-06	0.0230983	3.12843e-06	0.0407251	1.04826e-06	0.013646	2.37579e-07	0.00425955	7.85802e-08	0.00140886
16050	2.77796e-07	0.00398541	9.23677e-08	0.00132516	5.85707e-06	0.0606799	1.94168e-06	0.020116	5.23397e-06	0.0550462	1.70782e-06	0.0179614	6.4318e-06	0.0695763	2.13724e-06	0.0231197	3.12404e-06	0.0407564	1.04679e-06	0.0136565	2.30421e-07	0.00426188	7.62126e-08	0.00140963
16060	2.99071e-07	0.00398825	9.94419e-08	0.0013261	5.85779e-06	0.0607385	1.94192e-06	0.0201354	5.23689e-06	0.0550986	1.70878e-06	0.0179785	6.43929e-06	0.0696406	2.13973e-06	0.023141	3.10669e-06	0.0407875	1.04098e-06	0.0136669	2.37922e-07	0.00426424	7.86935e-08	0.00141041
16070	3.12781e-07	0.0039913	1.04e-07	0.00132712	5.86307e-06	0.060797	1.94367e-06	0.0201548	5.2417e-06	0.055151	1.71035e-06	0.0179955	6.44006e-06	0.069705	2.13998e-06	0.0231624	3.11082e-06	0.0408186	1.04236e-06	0.0136773	2.45485e-07	0.00426667	8.11951e-08	0.00141122
16080	3.10682e-07	0.00399444	1.03302e-07	0.00132816	5.85909e-06	0.0608557	1.94235e-06	0.0201743	5.24011e-06	0.0552034	1.70983e-06	0.0180126	6.43126e-06	0.0697694	2.13706e-06	0.0231838	3.10699e-06	0.0408497	1.04108e-06	0.0136877	2.53567e-07	0.00426918	8.38683e-08	0.00141205
16090	2.96559e-07	0.00399748	9.86065e-08	0.00132917	5.85629e-06	0.0609142	1.94142e-06	0.0201937	5.24103e-06	0.0552558	1.71013e-06	0.0180297	6.43963e-06	0.0698338	2.13984e-06	0.0232052	3.11092e-06	0.0408808	1.0424e-06	0.0136982	2.48609e-07	0.00427168	8.22284e-08	0.00141287
16100	3.03699e-07	0.0040005	1.00981e-07	0.00133017	5.84369e-06	0.0609728	1.93724e-06	0.0202131	5.2324e-06	0.0553081	1.70731e-06	0.0180468	6.42907e-06	0.0698981	2.13633e-06	0.0232266	3.11368e-06	0.0409119	1.04332e-06	0.0137086	2.34636e-07	0.0042741	7.76067e-08	0.00141367
16110	3.09888e-07	0.00400356	1.03038e-07	0.00133119	5.85043e-06	0.0610312	1.93947e-06	0.0202325	5.23782e-06	0.0553605	1.70908e-06	0.0180639	6.4202e-06	0.0699623	2.13338e-06	0.0232479	3.12022e-06	0.0409431	1.04551e-06	0.013719	2.42473e-07	0.00427648	8.01989e-08	0.00141446
16120	3.16924e-07	0.0040067	1.05378e-07	0.00133224	5.84042e-06	0.0610897	1.93616e-06	0.0202518	5.24885e-06	0.0554129	1.71268e-06	0.018081	6.41895e-06	0.0700265	2.13297e-06	0.0232693	3.11897e-06	0.0409743	1.04509e-06	0.0137295	2.45201e-07	0.00427893	8.1101e-08	0.00141527
16130	3.18992e-07	0.00400988	1.06065e-07	0.00133329	5.84411e-06	0.0611481	1.93738e-06	0.0202712	5.23614e-06	0.0554654	1.70853e-06	0.0180981	6.41379e-06	0.0700907	2.13125e-06	0.0232906	3.11337e-06	0.0410054	1.04321e-06	0.0137399	2.45351e-07	0.00428137	8.11508e-08	0.00141608
16140	3.21572e-07	0.00401308	1.06923e-07	0.00133436	5.84979e-06	0.0612066	1.93926e-06	0.0202906	5.22744e-06	0.0555177	1.70569e-06	0.0181152	6.43443e-06	0.0701549	2.13811e-06	0.0233119	3.11963e-06	0.0410366	1.04531e-06	0.0137504	2.54103e-07	0.00428387	8.40454e-08	0.0014169
16150	3.37049e-07	0.0040164	1.12069e-07	0.00133546	5.85968e-06	0.0612651	1.94254e-06	0.02031	5.21162e-06	0.0555699	1.70053e-06	0.0181322	6.4316e-06	0.0702192	2.13717e-06	0.0233333	3.1174e-06	0.0410678	1.04456e-06	0.0137608	2.50945e-07	0.00428638	8.30011e-08	0.00141774
16160	3.36858e-07	0.00401977	1.12006e-07	0.00133658	5.85286e-06	0.0613237	1.94028e-06	0.0203294	5.19124e-06	0.0556219	1.69388e-06	0.0181492	6.42331e-06	0.0702835	2.13442e-06	0.0233546	3.09971e-06	0.0410989	1.03864e-06	0.0137712	2.48858e-07	0.00428886	8.23107e-08	0.00141855
16170	3.26368e-07	0.00402306	1.08518e-07	0.00133768	5.85583e-06	0.0613822	1.94127e-06	0.0203488	5.19239e-06	0.0556738	1.69426e-06	0.0181662	6.42525e-06	0.0703477	2.13506e-06	0.023376	3.0928e-06	0.0411298	1.03632e-06	0.0137816	2.62024e-07	0.00429142	8.66653e-08	0.0014194
16180	3.28874e-07	0.00402634	1.09351e-07	0.00133877	5.8523e-06	0.0614408	1.9401e-06	0.0203682	5.18655e-06	0.0557257	1.69235e-06	0.0181831	6.4142e-06	0.0704119	2.13139e-06	0.0233973	3.07212e-06	0.0411607	1.02939e-06	0.0137919	2.61229e-07	0.00429406	8.64025e-08	0.00142028
16190	3.24568e-07	0.00402963	1.0792e-07	0.00133986	5.86498e-06	0.0614994	1.9443e-06	0.0203877	5.18415e-06	0.0557776	1.69157e-06	0.0182	6.40308e-06	0.070476	2.12769e-06	0.0234186	3.07121e-06	0.0411914	1.02909e-06	0.0138022	2.42974e-07	0.00429657	8.03645e-08	0.0014211
16200	3.14324e-07	0.0040328	1.04513e-07	0.00134092	5.85599e-06	0.061558	1.94132e-06	0.0204071	5.17527e-06	0.0558294	1.68867e-06	0.0182169	6.38188e-06	0.0705399	2.12065e-06	0.0234399	3.06463e-06	0.041222	1.02688e-06	0.0138125	2.3433e-07	0.00429896	7.75056e-08	0.00142189
16210	3.09146e-07	0.00403591	1.02792e-07	0.00134195	5.84601e-06	0.0616165	1.93801e-06	0.0204265	5.18249e-06	0.0558812	1.69103e-06	0.0182338	6.37254e-06	0.0706037	2.11754e-06	0.0234611	3.07084e-06	0.0412527	1.02896e-06	0.0138228	2.3699e-07	0.00430132	7.83854e-08	0.00142268
16220	3.10873e-07	0.00403902	1.03366e-07	0.00134298	5.83932e-06	0.0616749	1.93579e-06	0.0204459	5.17288e-06	0.0559329	1.68789e-06	0.0182507	6.383e-06	0.0706675	2.12102e-06	0.0234822	3.05839e-06	0.0412834	1.02479e-06	0.0138331	2.27307e-07	0.00430363	7.51826e-08	0.00142344
16230	3.09915e-07	0.00404212	1.03047e-07	0.00134401	5.82923e-06	0.0617333	1.93245e-06	0.0204652	5.16515e-06	0.0559846	1.68537e-06	0.0182676	6.38777e-06	0.0707313	2.12261e-06	0.0235035	3.04274e-06	0.0413139	1.01955e-06	0.0138433	2.25876e-07	0.00430588	7.47093e-08	0.00142419
16240	2.9141e-07	0.00404513	9.68943e-08	0.00134501	5.82386e-06	0.0617915	1.93067e-06	0.0204845	5.15197e-06	0.0560362	1.68107e-06	0.0182844	6.38324e-06	0.0707952	2.1211e-06	0.0235247	3.03427e-06	0.0413443	1.01671e-06	0.0138535	2.17177e-07	0.00430811	7.18321e-08	0.00142492
16250	2.84254e-07	0.00404801	9.45151e-08	0.00134597	5.80696e-06	0.0618497	1.92507e-06	0.0205038	5.15262e-06	0.0560877	1.68128e-06	0.0183012	6.39014e-06	0.070859	2.12339e-06	0.0235459	3.02278e-06	0.0413745	1.01286e-06	0.0138636	2.1131e-07	0.00431025	6.98914e-08	0.00142563
16260	2.90505e-07	0.00405086	9.65936e-08	0.00134692	5.81e-06	0.0619078	1.92607e-06	0.020523	5.16985e-06	0.0561393	1.6869e-06	0.018318	6.37907e-06	0.0709229	2.11971e-06	0.0235671	3.00418e-06	0.0414047	1.00663e-06	0.0138737	2.14907e-07	0.00431236	7.10812e-08	0.00142633
16270	2.89048e-07	0.00405376	9.6109e-08	0.00134788	5.81507e-06	0.0619659	1.92775e-06	0.0205423	5.18291e-06	0.0561911	1.69117e-06	0.0183349	6.37347e-06	0.0709867	2.11785e-06	0.0235883	3.01184e-06	0.0414348	1.00919e-06	0.0138838	1.99719e-07	0.00431444	6.60578e-08	0.00142702
16280	2.76757e-07	0.0040566	9.20223e-08	0.00134883	5.80565e-06	0.062024	1.92463e-06	0.0205616	5.18318e-06	0.0562429	1.69125e-06	0.0183519	6.3571e-06	0.0710503	2.11241e-06	0.0236095	3.00717e-06	0.0414649	1.00763e-06	0.0138939	1.99439e-07	0.00431643	6.59652e-08	0.00142767
16290	2.61565e-07	0.00405929	8.6971e-08	0.00134972	5.80268e-06	0.0620821	1.92365e-06	0.0205808	5.18448e-06	0.0562948	1.69168e-06	0.0183688	6.3375e-06	0.0711138	2.1059e-06	0.0236306	3.01271e-06	0.041495	1.00948e-06	0.013904	1.9582e-07	0.00431841	6.47682e-08	0.00142833
16300	2.4482e-07	0.00406184	8.1403e-08	0.00135057	5.8092e-06	0.0621401	1.92581e-06	0.0206001	5.16275e-06	0.0563465	1.68459e-06	0.0183857	6.33254e-06	0.0711771	2.10425e-06	0.0236516	3.00714e-06	0.0415251	1.00762e-06	0.013914	1.85662e-07	0.00432033	6.14083e-08	0.00142896
16310	2.35949e-07	0.00406422	7.84537e-08	0.00135136	5.79167e-06	0.0621981	1.92e-06	0.0206193	5.16353e-06	0.0563981	1.68484e-06	0.0184025	6.32923e-06	0.0712405	2.10315e-06	0.0236726	2.98937e-06	0.041555	1.00166e-06	0.0139241	1.77854e-07	0.00432214	5.88259e-08	0.00142956
16320	2.40878e-07	0.00406661	8.00924e-08	0.00135216	5.79172e-06	0.062256	1.92001e-06	0.0206385	5.16434e-06	0.0564498	1.68511e-06	0.0184193	6.33787e-06	0.0713038	2.10603e-06	0.0236937	2.98242e-06	0.0415849	9.99337e-07	0.0139341	1.67814e-07	0.00432386	5.55051e-08	0.00143013
16330	2.43598e-07	0.00406903	8.09969e-08	0.00135296	5.78849e-06	0.0623139	1.91894e-06	0.0206577	5.16461e-06	0.0565014	1.68519e-06	0.0184362	6.33012e-06	0.0713671	2.10345e-06	0.0237147	2.98629e-06	0.0416148	1.00063e-06	0.0139441	1.65439e-07	0.00432554	5.47195e-08	0.00143069
16340	2.36292e-07	0.00407145	7.85676e-08	0.00135377	5.77481e-06	0.0623718	1.91441e-06	0.0206769	5.1519e-06	0.056553	1.68105e-06	0.018453	6.3285e-06	0.0714304	2.10291e-06	0.0237358	2.98836e-06	0.0416446	1.00133e-06	0.0139541	1.56481e-07	0.00432713	5.17566e-08	0.00143121
16350	2.15827e-07	0.0040737	7.17629e-08	0.00135451	5.76301e-06	0.0624295	1.9105e-06	0.020696	5.14509e-06	0.0566045	1.67882e-06	0.0184698	6.33148e-06	0.0714937	2.1039e-06	0.0237568	2.98337e-06	0.0416745	9.99654e-07	0.0139641	1.59679e-07	0.00432872	5.28145e-08	0.00143174
16360	2.0585e-07	0.0040758	6.84455e-08	0.00135521	5.75902e-06	0.0624871	1.90917e-06	0.0207151	5.13753e-06	0.0566559	1.67636e-06	0.0184866	6.33788e-06	0.071557	2.10603e-06	0.0237778	2.97654e-06	0.0417043	9.97365e-07	0.0139741	1.57282e-07	0.00433029	5.20215e-08	0.00143226
16370	1.94136e-07	0.00407781	6.45505e-08	0.00135588	5.7605e-06	0.0625447	1.90966e-06	0.0207342	5.13879e-06	0.0567073	1.67677e-06	0.0185034	6.3477e-06	0.0716205	2.10929e-06	0.0237989	2.97577e-06	0.041734	9.97109e-07	0.0139841	1.62175e-07	0.00433191	5.36399e-08	0.00143279
16380	1.70336e-07	0.00407964	5.6637e-08	0.00135649	5.75781e-06	0.0626022	1.90877e-06	0.0207533	5.12567e-06	0.0567587	1.67249e-06	0.0185201	6.35284e-06	0.071684	2.111e-06	0.02382	2.9887e-06	0.0417639	1.00144e-06	0.0139941	1.49547e-07	0.00433344	4.94632e-08	0.0014333
16390	1.60157e-07	0.00408127	5.32525e-08	0.00135703	5.76971e-06	0.0626599	1.91272e-06	0.0207724	5.12215e-06	0.0568099	1.67134e-06	0.0185368	6.33695e-06	0.0717474	2.10572e-06	0.0238411	2.98346e-06	0.0417937	9.99685e-07	0.0140041	1.34797e-07	0.0043349	4.45846e-08	0.00143378
16400	1.54971e-07	0.00408284	5.15281e-08	0.00135755	5.77187e-06	0.0627176	1.91343e-06	0.0207915	5.12063e-06	0.0568611	1.67084e-06	0.0185536	6.33617e-06	0.0718108	2.10546e-06	0.0238622	2.98493e-06	0.0418236	1.00018e-06	0.0140141	1.10467e-07	0.00433611	3.65375e-08	0.00143418
16410	1.61267e-07	0.00408442	5.36217e-08	0.00135808	5.77226e-06	0.0627753	1.91356e-06	0.0208106	5.10863e-06	0.0569122	1.66693e-06	0.0185702	6.3261e-06	0.0718741	2.10211e-06	0.0238832	2.9932e-06	0.0418535	1.00295e-06	0.0140241	1.02354e-07	0.00433717	3.38538e-08	0.00143453
16420	1.52126e-07	0.00408601	5.05823e-08	0.00135861	5.76303e-06	0.062833	1.9105e-06	0.0208298	5.11171e-06	0.0569633	1.66793e-06	0.0185869	6.31187e-06	0.0719373	2.09739e-06	0.0239042	2.98333e-06	0.0418833	9.99641e-07	0.0140341	9.80804e-08	0.00433818	3.24404e-08	0.00143487
16430	1.48031e-07	0.00408749	4.92205e-08	0.0013591	5.76266e-06	0.0628906	1.91038e-06	0.0208489	5.10545e-06	0.0570144	1.66589e-06	0.0186036	6.31317e-06	0.0720004	2.09782e-06	0.0239252	2.97857e-06	0.0419132	9.98047e-07	0.0140441	9.5647e-08	0.00433916	3.16356e-08	0.00143519
16440	1.40027e-07	0.00408895	4.65592e-08	0.00135958	5.73981e-06	0.0629482	1.90281e-06	0.0208679	5.10332e-06	0.0570655	1.66519e-06	0.0186202	6.2938e-06	0.0720635	2.09138e-06	0.0239461	2.97136e-06	0.0419429	9.95632e-07	0.014054	8.63424e-08	0.00434004	2.85581e-08	0.00143548
16450	1.17425e-07	0.00409025	3.90441e-08	0.00136002	5.72291e-06	0.0630055	1.8972e-06	0.0208869	5.10188e-06	0.0571165	1.66473e-06	0.0186369	6.30048e-06	0.0721264	2.0936e-06	0.023967	2.96058e-06	0.0419725	9.92019e-07	0.014064	8.111e-08	0.00434088	2.68274e-08	0.00143576
16460	1.19933e-07	0.00409145	3.9878e-08	0.00136042	5.71313e-06	0.0630626	1.89396e-06	0.0209059	5.0823e-06	0.0571674	1.65834e-06	0.0186535	6.30302e-06	0.0721894	2.09445e-06	0.023988	2.96303e-06	0.0420021	9.9284e-07	0.0140739	9.28162e-08	0.00434175	3.06993e-08	0.00143605
16470	1.14434e-07	0.00409264	3.80496e-08	0.00136081	5.72076e-06	0.0631198	1.89649e-06	0.0209248	5.08068e-06	0.0572182	1.65781e-06	0.0186701	6.29787e-06	0.0722524	2.09273e-06	0.0240089	2.95225e-06	0.0420318	9.89228e-07	0.0140838	8.62392e-08	0.00434265	2.85239e-08	0.00143635
16480	9.55191e-08	0.00409368	3.17603e-08	0.00136116	5.72272e-06	0.063177	1.89714e-06	0.0209438	5.08666e-06	0.0572691	1.65976e-06	0.0186867	6.28979e-06	0.0723154	2.09005e-06	0.0240298	2.93394e-06	0.0420611	9.83091e-07	0.0140937	7.55272e-08	0.00434347	2.49809e-08	0.00143662
16490	1.03332e-07	0.00409466	3.43581e-08	0.00136148	5.72837e-06	0.0632343	1.89901e-06	0.0209628	5.07774e-06	0.0573199	1.65685e-06	0.0187033	6.29e-06	0.0723783	2.09012e-06	0.0240507	2.94157e-06	0.0420905	9.85649e-07	0.0141035	7.41944e-08	0.0043442	2.454e-08	0.00143686
16500	1.04102e-07	0.0040957	3.4614e-08	0.00136183	5.7305e-06	0.0632916	1.89972e-06	0.0209818	5.07397e-06	0.0573706	1.65562e-06	0.0187198	6.27716e-06	0.0724411	2.08585e-06	0.0240716	2.92644e-06	0.0421199	9.80579e-07	0.0141134	8.1896e-08	0.00434499	2.70874e-08	0.00143712
16510	1.12512e-07	0.00409679	3.74106e-08	0.00136219	5.73578e-06	0.0633489	1.90147e-06	0.0210008	5.07141e-06	0.0574214	1.65478e-06	0.0187364	6.27779e-06	0.0725039	2.08606e-06	0.0240925	2.90383e-06	0.042149	9.73002e-07	0.0141231	8.00113e-08	0.0043458	2.6464e-08	0.00143739
16520	1.11313e-07	0.00409792	3.70117e-08	0.00136257	5.72238e-06	0.0634062	1.89702e-06	0.0210198	5.07527e-06	0.0574721	1.65604e-06	0.0187529	6.28896e-06	0.0725667	2.08977e-06	0.0241133	2.89192e-06	0.042178	9.69012e-07	0.0141328	8.29239e-08	0.00434664	2.74274e-08	0.00143766
16530	1.03108e-07	0.00409899	3.42837e-08	0.00136292	5.72742e-06	0.0634635	1.8987e-06	0.0210388	5.07343e-06	0.0575228	1.65544e-06	0.0187695	6.27483e-06	0.0726295	2.08508e-06	0.0241342	2.87744e-06	0.0422069	9.6416e-07	0.0141425	6.16158e-08	0.00434736	2.03796e-08	0.0014379
16540	1.13022e-07	0.00410008	3.75802e-08	0.00136328	5.72919e-06	0.0635208	1.89928e-06	0.0210578	5.07008e-06	0.0575736	1.65435e-06	0.018786	6.26911e-06	0.0726923	2.08318e-06	0.0241551	2.87932e-06	0.0422357	9.6479e-07	0.0141521	5.94152e-08	0.00434798	1.96518e-08	0.00143811
16550	1.0671e-07	0.00410117	3.54814e-08	0.00136365	5.72519e-06	0.063578	1.89796e-06	0.0210768	5.07045e-06	0.0576242	1.65447e-06	0.0188026	6.26725e-06	0.0727549	2.08256e-06	0.0241759	2.89014e-06	0.0422645	9.68415e-07	0.0141618	6.15506e-08	0.00434859	2.03581e-08	0.00143831
16560	1.04308e-07	0.00410224	3.46825e-08	0.001364	5.71806e-06	0.0636353	1.89559e-06	0.0210957	5.06867e-06	0.0576749	1.65389e-06	0.0188191	6.25231e-06	0.0728176	2.07759e-06	0.0241967	2.88935e-06	0.0422934	9.6815e-07	0.0141715	6.6252e-08	0.00434922	2.19131e-08	0.00143852
16570	9.03631e-08	0.00410319	3.00459e-08	0.00136432	5.71817e-06	0.0636924	1.89563e-06	0.0211147	5.05821e-06	0.0577256	1.65048e-06	0.0188356	6.25001e-06	0.07288	2.07683e-06	0.0242175	2.88358e-06	0.0423223	9.66217e-07	0.0141812	7.28534e-08	0.00434989	2.40965e-08	0.00143874
16580	1.01884e-07	0.00410415	3.38766e-08	0.00136464	5.69031e-06	0.0637494	1.88639e-06	0.0211336	5.05597e-06	0.0577762	1.64974e-06	0.0188521	6.24282e-06	0.0729425	2.07444e-06	0.0242382	2.87985e-06	0.0423511	9.64969e-07	0.0141908	7.40011e-08	0.00435061	2.44761e-08	0.00143898
16590	9.32912e-08	0.00410512	3.10195e-08	0.00136496	5.70185e-06	0.0638064	1.89022e-06	0.0211525	5.0433e-06	0.0578267	1.64561e-06	0.0188686	6.22669e-06	0.0730048	2.06908e-06	0.0242589	2.8914e-06	0.04238	9.68839e-07	0.0142005	6.87248e-08	0.00435131	2.2731e-08	0.00143921
16600	9.46471e-08	0.00410602	3.14704e-08	0.00136526	5.69171e-06	0.0638634	1.88686e-06	0.0211714	5.03268e-06	0.057877	1.64214e-06	0.0188851	6.22338e-06	0.0730671	2.06798e-06	0.0242796	2.87872e-06	0.0424089	9.64588e-07	0.0142102	6.98699e-08	0.00435201	2.31097e-08	0.00143944
16610	9.57359e-08	0.00410699	3.18324e-08	0.00136558	5.68506e-06	0.0639203	1.88465e-06	0.0211902	5.03391e-06	0.0579274	1.64254e-06	0.0189015	6.22326e-06	0.0731293	2.06794e-06	0.0243003	2.87684e-06	0.0424376	9.63959e-07	0.0142198	7.06249e-08	0.00435269	2.33594e-08	0.00143967
16620	9.65889e-08	0.00410797	3.2116e-08	0.00136591	5.68022e-06	0.0639771	1.88305e-06	0.021209	5.05304e-06	0.0579778	1.64879e-06	0.0189179	6.21982e-06	0.0731915	2.0668e-06	0.024321	2.8777e-06	0.0424664	9.64246e-07	0.0142295	5.72981e-08	0.0043533	1.89515e-08	0.00143987
16630	8.71925e-08	0.00410889	2.89917e-08	0.00136621	5.69288e-06	0.0640339	1.88725e-06	0.0212279	5.05815e-06	0.0580284	1.65046e-06	0.0189344	6.22421e-06	0.0732538	2.06825e-06	0.0243416	2.86767e-06	0.0424952	9.60885e-07	0.0142391	7.34349e-08	0.00435397	2.42888e-08	0.00144009
16640	7.78e-08	0.00410972	2.58687e-08	0.00136649	5.6799e-06	0.0640908	1.88294e-06	0.0212468	5.05115e-06	0.0580789	1.64817e-06	0.0189509	6.23104e-06	0.073316	2.07053e-06	0.0243623	2.86372e-06	0.0425238	9.59563e-07	0.0142487	7.04503e-08	0.0043547	2.33017e-08	0.00144033
16650	7.16493e-08	0.00411046	2.38235e-08	0.00136674	5.67888e-06	0.0641476	1.88261e-06	0.0212656	5.06349e-06	0.0581295	1.6522e-06	0.0189674	6.22789e-06	0.0733783	2.06948e-06	0.024383	2.86225e-06	0.0425525	9.59069e-07	0.0142583	4.90001e-08	0.0043553	1.62069e-08	0.00144053
16660	8.10784e-08	0.00411121	2.69587e-08	0.00136699	5.67395e-06	0.0642044	1.88097e-06	0.0212844	5.07026e-06	0.0581801	1.65441e-06	0.018984	6.20955e-06	0.0734405	2.06338e-06	0.0244037	2.85733e-06	0.0425811	9.5742e-07	0.0142679	3.54403e-08	0.0043557	1.1722e-08	0.00144066
16670	8.27167e-08	0.00411204	2.75035e-08	0.00136726	5.66558e-06	0.0642611	1.8782e-06	0.0213032	5.06483e-06	0.0582308	1.65263e-06	0.0190005	6.21845e-06	0.0735026	2.06634e-06	0.0244244	2.8576e-06	0.0426096	9.57512e-07	0.0142775	3.16812e-08	0.00435604	1.04787e-08	0.00144078
16680	8.75853e-08	0.00411288	2.91223e-08	0.00136754	5.67268e-06	0.0643178	1.88055e-06	0.021322	5.06172e-06	0.0582815	1.65162e-06	0.019017	6.22888e-06	0.0735649	2.06981e-06	0.024445	2.85443e-06	0.0426382	9.56449e-07	0.014287	3.76519e-08	0.0043564	1.24535e-08	0.0014409
16690	8.79961e-08	0.00411376	2.92589e-08	0.00136783	5.66751e-06	0.0643745	1.87884e-06	0.0213408	5.06123e-06	0.0583321	1.65146e-06	0.0190335	6.24903e-06	0.0736273	2.07651e-06	0.0244658	2.86265e-06	0.0426668	9.59203e-07	0.0142966	5.07827e-08	0.00435685	1.67966e-08	0.00144104
16700	7.04182e-08	0.00411455	2.34142e-08	0.0013681	5.66793e-06	0.0644311	1.87898e-06	0.0213596	5.07033e-06	0.0583827	1.65443e-06	0.0190501	6.25752e-06	0.0736898	2.07932e-06	0.0244865	2.86725e-06	0.0426954	9.60745e-07	0.0143062	4.07506e-08	0.00435732	1.34784e-08	0.0014412
16710	7.62065e-08	0.00411526	2.53388e-08	0.00136833	5.67574e-06	0.0644879	1.88156e-06	0.0213784	5.08002e-06	0.0584335	1.65759e-06	0.0190666	6.24588e-06	0.0737523	2.07546e-06	0.0245073	2.87139e-06	0.0427241	9.62132e-07	0.0143158	3.80477e-08	0.0043577	1.25844e-08	0.00144133
16720	1.05138e-07	0.00411619	3.49586e-08	0.00136864	5.68345e-06	0.0645447	1.88412e-06	0.0213972	5.07977e-06	0.0584843	1.65751e-06	0.0190832	6.23943e-06	0.0738148	2.07331e-06	0.0245281	2.85932e-06	0.0427528	9.58089e-07	0.0143254	3.55688e-08	0.00435809	1.17645e-08	0.00144145
16730	1.15444e-07	0.00411729	3.83853e-08	0.00136901	5.68218e-06	0.0646015	1.8837e-06	0.021416	5.06796e-06	0.058535	1.65366e-06	0.0190998	6.23257e-06	0.0738771	2.07103e-06	0.0245488	2.85595e-06	0.0427813	9.56959e-07	0.014335	3.58895e-08	0.00435844	1.18706e-08	0.00144157
16740	1.13127e-07	0.00411844	3.76149e-08	0.00136939	5.67915e-06	0.0646583	1.8827e-06	0.0214349	5.0595e-06	0.0585857	1.6509e-06	0.0191163	6.25581e-06	0.0739395	2.07876e-06	0.0245695	2.86116e-06	0.0428099	9.58706e-07	0.0143446	4.56348e-08	0.00435883	1.50939e-08	0.0014417
16750	1.11436e-07	0.00411958	3.70528e-08	0.00136977	5.68224e-06	0.0647151	1.88372e-06	0.0214537	5.05479e-06	0.0586363	1.64936e-06	0.0191328	6.26335e-06	0.0740021	2.08126e-06	0.0245903	2.85661e-06	0.0428385	9.57179e-07	0.0143541	4.27023e-08	0.00435929	1.41239e-08	0.00144185
16760	1.18044e-07	0.00412071	3.92498e-08	0.00137015	5.68405e-06	0.0647719	1.88432e-06	0.0214725	5.0514e-06	0.0586868	1.64825e-06	0.0191493	6.27339e-06	0.0740648	2.0846e-06	0.0246112	2.84705e-06	0.042867	9.53978e-07	0.0143637	3.46463e-08	0.00435967	1.14594e-08	0.00144198
16770	1.28167e-07	0.00412195	4.26157e-08	0.00137056	5.68861e-06	0.0648288	1.88583e-06	0.0214914	5.06783e-06	0.0587374	1.65361e-06	0.0191658	6.28114e-06	0.0741276	2.08717e-06	0.024632	2.85047e-06	0.0428955	9.55125e-07	0.0143732	5.1801e-08	0.00436011	1.71334e-08	0.00144212
16780	1.2002e-07	0.0041232	3.9907e-08	0.00137097	5.69509e-06	0.0648857	1.88798e-06	0.0215103	5.06282e-06	0.058788	1.65198e-06	0.0191823	6.26999e-06	0.0741904	2.08347e-06	0.0246529	2.85877e-06	0.0429241	9.57906e-07	0.0143828	5.92972e-08	0.00436067	1.96128e-08	0.00144231
16790	1.27965e-07	0.00412443	4.25485e-08	0.00137138	5.69437e-06	0.0649426	1.88774e-06	0.0215291	5.06748e-06	0.0588387	1.6535e-06	0.0191988	6.27316e-06	0.0742531	2.08452e-06	0.0246737	2.85792e-06	0.0429526	9.57618e-07	0.0143924	5.72765e-08	0.00436124	1.89444e-08	0.0014425
16800	1.29267e-07	0.0041257	4.29816e-08	0.0013718	5.70292e-06	0.0649996	1.89057e-06	0.021548	5.07058e-06	0.0588894	1.65451e-06	0.0192154	6.2721e-06	0.0743158	2.08417e-06	0.0246946	2.86126e-06	0.0429812	9.58739e-07	0.014402	5.7687e-08	0.00436179	1.90802e-08	0.00144268
16810	1.32243e-07	0.00412701	4.39712e-08	0.00137224	5.71014e-06	0.0650567	1.89297e-06	0.0215669	5.07036e-06	0.0589401	1.65444e-06	0.0192319	6.27202e-06	0.0743785	2.08414e-06	0.0247154	2.85533e-06	0.0430098	9.56752e-07	0.0144115	5.83609e-08	0.00436236	1.93031e-08	0.00144287
16820	1.44243e-07	0.00412837	4.7961e-08	0.00137269	5.70169e-06	0.0651138	1.89017e-06	0.0215859	5.09266e-06	0.0589909	1.66172e-06	0.0192485	6.28032e-06	0.0744413	2.0869e-06	0.0247363	2.84932e-06	0.0430383	9.54737e-07	0.0144211	7.77144e-08	0.00436304	2.57043e-08	0.00144309
16830	1.41492e-07	0.00412982	4.70463e-08	0.00137317	5.70782e-06	0.0651708	1.8922e-06	0.0216048	5.09696e-06	0.0590418	1.66312e-06	0.0192651	6.28154e-06	0.0745041	2.08731e-06	0.0247571	2.84918e-06	0.0430668	9.54692e-07	0.0144306	7.83917e-08	0.00436383	2.59283e-08	0.00144335
16840	1.50393e-07	0.00413124	5.00061e-08	0.00137365	5.70035e-06	0.0652278	1.88972e-06	0.0216237	5.09207e-06	0.0590928	1.66152e-06	0.0192818	6.27458e-06	0.0745669	2.08499e-06	0.024778	2.83771e-06	0.0430952	9.50846e-07	0.0144402	7.11488e-08	0.0043646	2.35327e-08	0.00144361
16850	1.53756e-07	0.00413277	5.1124e-08	0.00137416	5.71382e-06	0.0652849	1.89419e-06	0.0216426	5.08041e-06	0.0591437	1.65772e-06	0.0192984	6.28394e-06	0.0746297	2.08811e-06	0.0247989	2.84109e-06	0.0431236	9.51981e-07	0.0144497	8.97325e-08	0.00436541	2.96793e-08	0.00144388
16860	1.6368e-07	0.00413435	5.44239e-08	0.00137468	5.71928e-06	0.065342	1.896e-06	0.0216615	5.06763e-06	0.0591944	1.65355e-06	0.0193149	6.2814e-06	0.0746925	2.08726e-06	0.0248197	2.84627e-06	0.043152	9.53717e-07	0.0144592	8.99559e-08	0.00436631	2.97532e-08	0.00144417
16870	1.51622e-07	0.00413593	5.04146e-08	0.0013752	5.71772e-06	0.0653992	1.89548e-06	0.0216805	5.07017e-06	0.0592451	1.65438e-06	0.0193315	6.28181e-06	0.0747553	2.0874e-06	0.0248406	2.85046e-06	0.0431806	9.55121e-07	0.0144688	9.37049e-08	0.00436721	3.09932e-08	0.00144447
16880	1.44718e-07	0.00413739	4.81189e-08	0.00137569	5.72405e-06	0.0654564	1.89758e-06	0.0216994	5.06468e-06	0.0592958	1.65259e-06	0.019348	6.28242e-06	0.0748181	2.0876e-06	0.0248615	2.86027e-06	0.0432091	9.58407e-07	0.0144783	9.67222e-08	0.00436819	3.19912e-08	0.00144479
16890	1.30847e-07	0.00413879	4.35069e-08	0.00137616	5.71777e-06	0.0655136	1.8955e-06	0.0217184	5.06634e-06	0.0593464	1.65313e-06	0.0193645	6.30576e-06	0.0748811	2.09536e-06	0.0248824	2.86998e-06	0.0432378	9.61662e-07	0.0144879	1.04347e-07	0.0043692	3.4513e-08	0.00144513
16900	1.21502e-07	0.00414004	4.03998e-08	0.00137657	5.71964e-06	0.0655708	1.89612e-06	0.0217374	5.08243e-06	0.0593972	1.65838e-06	0.0193811	6.31307e-06	0.0749442	2.09778e-06	0.0249034	2.87247e-06	0.0432665	9.62496e-07	0.0144975	1.05644e-07	0.00437025	3.49421e-08	0.00144547
16910	1.12782e-07	0.00414121	3.75001e-08	0.00137696	5.71517e-06	0.0656279	1.89464e-06	0.0217563	5.09875e-06	0.0594481	1.6637e-06	0.0193977	6.30901e-06	0.0750073	2.09643e-06	0.0249243	2.87974e-06	0.0432952	9.64932e-07	0.0145072	9.49836e-08	0.00437125	3.14161e-08	0.00144581
16920	1.10983e-07	0.00414232	3.69019e-08	0.00137733	5.72125e-06	0.0656851	1.89665e-06	0.0217753	5.08515e-06	0.059499	1.65927e-06	0.0194143	6.32533e-06	0.0750704	2.10186e-06	0.0249453	2.87383e-06	0.043324	9.62951e-07	0.0145168	8.41195e-08	0.00437217	2.78228e-08	0.00144611
16930	1.06268e-07	0.0041434	3.53345e-08	0.00137769	5.70763e-06	0.0657423	1.89214e-06	0.0217942	5.08828e-06	0.0595499	1.66029e-06	0.0194309	6.30714e-06	0.0751336	2.09581e-06	0.0249663	2.85781e-06	0.0433526	9.57584e-07	0.0145264	7.24952e-08	0.00437294	2.3978e-08	0.00144636
16940	9.91518e-08	0.00414443	3.29682e-08	0.00137803	5.71004e-06	0.0657993	1.89293e-06	0.0218131	5.08951e-06	0.0596008	1.66069e-06	0.0194475	6.3168e-06	0.0751967	2.09902e-06	0.0249873	2.86277e-06	0.0433813	9.59245e-07	0.014536	6.82179e-08	0.00437364	2.25633e-08	0.0014466
16950	8.90129e-08	0.00414537	2.9597e-08	0.00137834	5.70855e-06	0.0658564	1.89244e-06	0.0218321	5.09898e-06	0.0596517	1.66378e-06	0.0194641	6.32237e-06	0.0752599	2.10087e-06	0.0250083	2.85872e-06	0.0434099	9.57886e-07	0.0145456	6.21231e-08	0.00437429	2.05474e-08	0.00144681
16960	8.54518e-08	0.00414623	2.84129e-08	0.00137863	5.70712e-06	0.0659135	1.89197e-06	0.021851	5.09336e-06	0.0597027	1.66194e-06	0.0194808	6.33356e-06	0.0753232	2.10459e-06	0.0250293	2.87018e-06	0.0434385	9.61728e-07	0.0145552	5.61036e-08	0.00437488	1.85565e-08	0.00144701
16970	9.61332e-08	0.00414714	3.19645e-08	0.00137893	5.71396e-06	0.0659706	1.89423e-06	0.0218699	5.0807e-06	0.0597536	1.65781e-06	0.0194974	6.31997e-06	0.0753865	2.10008e-06	0.0250503	2.87723e-06	0.0434672	9.6409e-07	0.0145648	5.91815e-08	0.00437547	1.95745e-08	0.0014472
16980	1.00004e-07	0.00414812	3.32514e-08	0.00137926	5.72715e-06	0.0660278	1.89861e-06	0.0218889	5.08446e-06	0.0598044	1.65904e-06	0.0195139	6.3268e-06	0.0754497	2.10235e-06	0.0250713	2.88961e-06	0.0434961	9.68239e-07	0.0145745	6.48921e-08	0.00437608	2.14633e-08	0.0014474
16990	8.7418e-08	0.00414908	2.90667e-08	0.00137958	5.72887e-06	0.0660851	1.89918e-06	0.0219079	5.07908e-06	0.0598552	1.65728e-06	0.0195305	6.33061e-06	0.075513	2.10361e-06	0.0250924	2.88853e-06	0.0435249	9.67875e-07	0.0145842	8.11247e-08	0.00437681	2.68323e-08	0.00144764
17000	6.71747e-08	0.00414984	2.23357e-08	0.00137983	5.72553e-06	0.0661424	1.89807e-06	0.0219269	5.06684e-06	0.0599059	1.65329e-06	0.0195471	6.32752e-06	0.0755763	2.10259e-06	0.0251134	2.90317e-06	0.0435539	9.72782e-07	0.0145939	9.0097e-08	0.00437767	2.97999e-08	0.00144793
17010	6.1239e-08	0.00415047	2.03621e-08	0.00138004	5.72162e-06	0.0661996	1.89677e-06	0.0219458	5.07425e-06	0.0599566	1.65571e-06	0.0195636	6.32474e-06	0.0756395	2.10166e-06	0.0251344	2.9144e-06	0.043583	9.76546e-07	0.0146036	8.36744e-08	0.00437856	2.76756e-08	0.00144822
17020	5.81527e-08	0.00415107	1.93359e-08	0.00138024	5.72172e-06	0.0662568	1.89681e-06	0.0219648	5.09056e-06	0.0600074	1.66103e-06	0.0195802	6.32226e-06	0.0757028	2.10084e-06	0.0251554	2.9159e-06	0.0436122	9.77048e-07	0.0146134	6.61704e-08	0.00437928	2.18861e-08	0.00144846
17030	7.66298e-08	0.00415174	2.54796e-08	0.00138046	5.72246e-06	0.066314	1.89705e-06	0.0219838	5.0915e-06	0.0600584	1.66134e-06	0.0195968	6.32495e-06	0.075766	2.10173e-06	0.0251764	2.91568e-06	0.0436413	9.76972e-07	0.0146231	8.25633e-08	0.00438005	2.73081e-08	0.00144872
17040	7.60093e-08	0.00415253	2.52732e-08	0.00138072	5.71166e-06	0.0663712	1.89347e-06	0.0220027	5.09588e-06	0.0601093	1.66276e-06	0.0196134	6.31403e-06	0.0758292	2.0981e-06	0.0251974	2.89997e-06	0.0436704	9.7171e-07	0.0146329	7.80765e-08	0.00438085	2.58241e-08	0.00144898
17050	8.64802e-08	0.00415335	2.87549e-08	0.001381	5.71692e-06	0.0664284	1.89522e-06	0.0220217	5.09747e-06	0.0601602	1.66329e-06	0.0196301	6.3162e-06	0.0758923	2.09882e-06	0.0252184	2.89989e-06	0.0436994	9.71681e-07	0.0146426	8.67003e-08	0.00438169	2.86764e-08	0.00144926
17060	1.00571e-07	0.0041543	3.34401e-08	0.00138131	5.72777e-06	0.0664856	1.89881e-06	0.0220406	5.11083e-06	0.0602113	1.66765e-06	0.0196467	6.32431e-06	0.0759555	2.10152e-06	0.0252394	2.89225e-06	0.0437283	9.69121e-07	0.0146523	8.7774e-08	0.00438257	2.90316e-08	0.00144955
17070	1.02127e-07	0.0041553	3.39575e-08	0.00138165	5.7302e-06	0.0665429	1.89962e-06	0.0220596	5.11272e-06	0.0602624	1.66826e-06	0.0196634	6.3222e-06	0.0760188	2.10082e-06	0.0252604	2.87641e-06	0.0437572	9.63816e-07	0.014662	8.90656e-08	0.00438344	2.94588e-08	0.00144984
17080	1.00165e-07	0.00415633	3.33049e-08	0.00138199	5.73821e-06	0.0666002	1.90228e-06	0.0220786	5.1182e-06	0.0603136	1.67005e-06	0.0196801	6.34168e-06	0.0760821	2.10729e-06	0.0252815	2.88058e-06	0.043786	9.65214e-07	0.0146716	9.60234e-08	0.0043844	3.17601e-08	0.00145016
17090	9.93486e-08	0.00415732	3.30336e-08	0.00138232	5.73255e-06	0.0666576	1.9004e-06	0.0220976	5.13009e-06	0.0603648	1.67393e-06	0.0196968	6.35289e-06	0.0761456	2.11101e-06	0.0253026	2.89033e-06	0.0438148	9.68481e-07	0.0146813	1.05998e-07	0.0043854	3.50592e-08	0.00145049
17100	9.67148e-08	0.0041583	3.21579e-08	0.00138264	5.73987e-06	0.0667149	1.90283e-06	0.0221167	5.1193e-06	0.060416	1.67041e-06	0.0197135	6.37329e-06	0.0762092	2.11779e-06	0.0253237	2.88788e-06	0.0438437	9.6766e-07	0.014691	1.02411e-07	0.00438642	3.38727e-08	0.00145082
17110	9.37091e-08	0.00415923	3.11585e-08	0.00138295	5.73466e-06	0.0667723	1.9011e-06	0.0221357	5.12788e-06	0.0604673	1.67321e-06	0.0197302	6.36795e-06	0.076273	2.11602e-06	0.0253449	2.89118e-06	0.0438726	9.68765e-07	0.0147007	1.02424e-07	0.00438744	3.3877e-08	0.00145116
17120	9.95697e-08	0.00416018	3.31071e-08	0.00138327	5.72297e-06	0.0668296	1.89722e-06	0.0221547	5.12766e-06	0.0605185	1.67314e-06	0.019747	6.35295e-06	0.0763366	2.11104e-06	0.025366	2.89005e-06	0.0439015	9.68387e-07	0.0147103	1.02434e-07	0.00438849	3.38805e-08	0.00145151
17130	1.19982e-07	0.00416125	3.98944e-08	0.00138362	5.72888e-06	0.0668868	1.89918e-06	0.0221737	5.1181e-06	0.0605698	1.67002e-06	0.0197637	6.35261e-06	0.0764001	2.11092e-06	0.0253872	2.89944e-06	0.0439305	9.71532e-07	0.01472	1.09555e-07	0.00438955	3.62357e-08	0.00145186
17140	1.53468e-07	0.00416264	5.10283e-08	0.00138409	5.74701e-06	0.0669442	1.90519e-06	0.0221927	5.1194e-06	0.060621	1.67044e-06	0.0197804	6.35503e-06	0.0764636	2.11173e-06	0.0254083	2.90265e-06	0.0439595	9.72608e-07	0.0147298	1.18629e-07	0.0043907	3.92368e-08	0.00145224
17150	1.55708e-07	0.0041642	5.17732e-08	0.00138461	5.74081e-06	0.0670017	1.90314e-06	0.0222117	5.11324e-06	0.0606721	1.66843e-06	0.0197971	6.35772e-06	0.0765272	2.11262e-06	0.0254294	2.88701e-06	0.0439885	9.67366e-07	0.0147395	1.27111e-07	0.00439192	4.20425e-08	0.00145264
17160	1.42459e-07	0.00416569	4.7368e-08	0.0013851	5.74315e-06	0.0670591	1.90391e-06	0.0222308	5.12536e-06	0.0607233	1.67238e-06	0.0198138	6.37554e-06	0.0765908	2.11854e-06	0.0254505	2.8863e-06	0.0440173	9.67129e-07	0.0147491	1.31306e-07	0.00439322	4.34298e-08	0.00145307
17170	1.57014e-07	0.00416717	5.22074e-08	0.00138559	5.75106e-06	0.0671166	1.90653e-06	0.0222498	5.13902e-06	0.0607746	1.67684e-06	0.0198305	6.37367e-06	0.0766546	2.11792e-06	0.0254717	2.89429e-06	0.0440462	9.69806e-07	0.0147588	1.27085e-07	0.00439451	4.20337e-08	0.0014535
17180	1.56683e-07	0.00416875	5.20973e-08	0.00138612	5.76076e-06	0.0671741	1.90975e-06	0.0222689	5.14684e-06	0.0608261	1.67939e-06	0.0198473	6.37374e-06	0.0767183	2.11794e-06	0.0254929	2.90903e-06	0.0440752	9.74745e-07	0.0147685	1.24149e-07	0.00439575	4.10626e-08	0.00145391
17190	1.5258e-07	0.00417029	5.07332e-08	0.00138663	5.76425e-06	0.0672318	1.91091e-06	0.022288	5.15412e-06	0.0608776	1.68177e-06	0.0198641	6.38516e-06	0.0767821	2.12174e-06	0.0255141	2.90945e-06	0.0441043	9.74886e-07	0.0147783	1.30045e-07	0.00439703	4.3013e-08	0.00145433
17200	1.54734e-07	0.00417184	5.14494e-08	0.00138715	5.78448e-06	0.0672895	1.91761e-06	0.0223071	5.15026e-06	0.0609291	1.68051e-06	0.0198809	6.3778e-06	0.0768459	2.11929e-06	0.0255353	2.90109e-06	0.0441334	9.72085e-07	0.014788	1.28324e-07	0.00439831	4.24436e-08	0.00145476
17210	1.59365e-07	0.0041734	5.29891e-08	0.00138766	5.78865e-06	0.0673474	1.919e-06	0.0223263	5.14789e-06	0.0609806	1.67974e-06	0.0198977	6.34963e-06	0.0769096	2.10993e-06	0.0255564	2.89509e-06	0.0441624	9.70075e-07	0.0147977	1.33611e-07	0.00439962	4.41923e-08	0.00145519
17220	1.7243e-07	0.00417506	5.73333e-08	0.00138822	5.80475e-06	0.0674053	1.92433e-06	0.0223455	5.15839e-06	0.0610321	1.68316e-06	0.0199146	6.34409e-06	0.076973	2.10809e-06	0.0255775	2.89777e-06	0.0441913	9.70973e-07	0.0148074	1.47365e-07	0.00440102	4.87415e-08	0.00145565
17230	1.76897e-07	0.00417681	5.88186e-08	0.0013888	5.79702e-06	0.0674634	1.92177e-06	0.0223648	5.15976e-06	0.0610837	1.68361e-06	0.0199314	6.34802e-06	0.0770365	2.1094e-06	0.0255986	2.89441e-06	0.0442203	9.69847e-07	0.0148171	1.58072e-07	0.00440257	5.2283e-08	0.00145616
17240	1.73494e-07	0.00417857	5.76871e-08	0.00138938	5.78855e-06	0.0675213	1.91896e-06	0.022384	5.16475e-06	0.0611353	1.68524e-06	0.0199482	6.36252e-06	0.0771	2.11422e-06	0.0256197	2.89618e-06	0.0442492	9.7044e-07	0.0148268	1.64675e-07	0.00440418	5.44669e-08	0.0014567
17250	1.67943e-07	0.00418026	5.58413e-08	0.00138994	5.78881e-06	0.0675792	1.91905e-06	0.0224032	5.15496e-06	0.0611869	1.68204e-06	0.0199651	6.37627e-06	0.0771637	2.11878e-06	0.0256409	2.89668e-06	0.0442782	9.70606e-07	0.0148365	1.59463e-07	0.0044058	5.2743e-08	0.00145723
17260	1.77788e-07	0.00418202	5.9115e-08	0.00139053	5.78096e-06	0.067637	1.91645e-06	0.0224223	5.15432e-06	0.0612385	1.68183e-06	0.0199819	6.37316e-06	0.0772275	2.11775e-06	0.0256621	2.90133e-06	0.0443072	9.72166e-07	0.0148463	1.36578e-07	0.00440729	4.51736e-08	0.00145773
17270	1.8914e-07	0.00418389	6.28893e-08	0.00139115	5.77543e-06	0.0676948	1.91461e-06	0.0224415	5.16384e-06	0.0612901	1.68494e-06	0.0199987	6.38301e-06	0.0772913	2.12102e-06	0.0256833	2.91982e-06	0.0443363	9.78361e-07	0.014856	1.2827e-07	0.0044086	4.24256e-08	0.00145816
17280	1.66806e-07	0.00418567	5.54635e-08	0.00139175	5.77451e-06	0.0677525	1.91431e-06	0.0224606	5.16734e-06	0.0613417	1.68608e-06	0.0200156	6.37619e-06	0.0773551	2.11876e-06	0.0257045	2.91616e-06	0.0443655	9.77134e-07	0.0148658	1.21415e-07	0.00440985	4.01584e-08	0.00145857
17290	1.73573e-07	0.00418737	5.77132e-08	0.00139231	5.7837e-06	0.0678103	1.91735e-06	0.0224798	5.16515e-06	0.0613934	1.68537e-06	0.0200324	6.37099e-06	0.0774188	2.11703e-06	0.0257257	2.91976e-06	0.0443946	9.7834e-07	0.0148756	1.35363e-07	0.00441115	4.47717e-08	0.001459
17300	1.81417e-07	0.00418913	6.03216e-08	0.0013929	5.7966e-06	0.0678682	1.92163e-06	0.022499	5.17005e-06	0.0614451	1.68697e-06	0.0200493	6.35848e-06	0.0774824	2.11287e-06	0.0257468	2.91001e-06	0.0444238	9.75074e-07	0.0148853	1.46266e-07	0.00441254	4.83778e-08	0.00145946
17310	1.87446e-07	0.00419098	6.23261e-08	0.00139351	5.81049e-06	0.0679263	1.92624e-06	0.0225182	5.18254e-06	0.0614969	1.69104e-06	0.0200662	6.35946e-06	0.077546	2.1132e-06	0.0257679	2.90706e-06	0.0444529	9.74084e-07	0.0148951	1.52192e-07	0.00441404	5.03381e-08	0.00145996
17320	1.84444e-07	0.00419285	6.13281e-08	0.00139413	5.82279e-06	0.0679845	1.93031e-06	0.0225375	5.18404e-06	0.0615487	1.69153e-06	0.0200831	6.34372e-06	0.0776096	2.10797e-06	0.025789	2.89967e-06	0.0444819	9.7161e-07	0.0149048	1.65126e-07	0.00441563	5.4616e-08	0.00146049
17330	1.84409e-07	0.00419468	6.13165e-08	0.00139474	5.82148e-06	0.0680427	1.92988e-06	0.0225568	5.17312e-06	0.0616005	1.68797e-06	0.0201	6.34665e-06	0.077673	2.10894e-06	0.0258101	2.89178e-06	0.0445109	9.68967e-07	0.0149145	1.7208e-07	0.00441732	5.69161e-08	0.00146104
17340	1.88493e-07	0.00419656	6.26743e-08	0.00139536	5.83174e-06	0.0681009	1.93328e-06	0.0225761	5.16978e-06	0.0616522	1.68688e-06	0.0201169	6.34806e-06	0.0777365	2.10941e-06	0.0258312	2.89771e-06	0.0445398	9.70952e-07	0.0149242	1.84872e-07	0.00441911	6.11471e-08	0.00146164
17350	1.80449e-07	0.00419841	5.99998e-08	0.00139598	5.8326e-06	0.0681592	1.93357e-06	0.0225955	5.17162e-06	0.0617039	1.68748e-06	0.0201337	6.3574e-06	0.0778	2.11251e-06	0.0258523	2.90093e-06	0.0445688	9.7203e-07	0.0149339	1.91522e-07	0.00442099	6.33465e-08	0.00146226
17360	1.72304e-07	0.00420016	5.72915e-08	0.00139656	5.83055e-06	0.0682176	1.93289e-06	0.0226148	5.1791e-06	0.0617556	1.68992e-06	0.0201506	6.36049e-06	0.0778636	2.11354e-06	0.0258735	2.89509e-06	0.0445978	9.70074e-07	0.0149436	1.82906e-07	0.00442287	6.04967e-08	0.00146288
17370	1.79532e-07	0.00420192	5.96947e-08	0.00139715	5.84319e-06	0.0682759	1.93708e-06	0.0226342	5.18672e-06	0.0618074	1.69241e-06	0.0201675	6.36182e-06	0.0779272	2.11398e-06	0.0258946	2.90019e-06	0.0446268	9.71783e-07	0.0149533	1.68617e-07	0.00442464	5.57707e-08	0.00146347
[truncated: 1,198 more rows]

## Sheet: Statistics
Data series	Section name	No. of data	Start time	End time	Duration	Mean	Mean std. dev.	Slope	Slope std. dev.	Minimum	Maximum	Integral	Peak Area
[truncated: 72 more rows]
