# Supplementary material for: Microbial bioenergetics of coral-algal interactions
Source: PeerJ. 2017 Jun 21;5:e3423. doi: 10.7717/peerj.3423 (PMC5482263; doi:10.7717/peerj.3423)
Supplement: Data S2 — Raw data exported from the TAM III calorimeter for the sixth experimental replicate. [file peerj-05-3423-s007.xls]

## Sheet: Experiment info
Summary
Name	Optode Tank 1 Initial Dark (6-20-13).rslt
Start time	2013-06-19 23:47:19
End time	2013-06-20 08:50:36
Operator	Roach
Results file path	C:\Users\Frohwer\Documents\Optode Tank 1 Initial Dark (6-20-13).rslt
General Experiment Info
Bath temperature	26°C
	Sample - Ch 1:1	Sample - Ch 1:2	Sample - Ch 1:3	Sample - Ch 1:4	Sample - Ch 1:5	Sample - Ch 1:6
Total mass	3.0992g	3.0677g	3.0096g	3.0077g	3.0313g	2.9479g
Name	Filtered (.02)	Tank 1	Coral 1	Interface 1	Algae 1	Sigma

## Sheet: Raw data
2013-06-20 00:03:55	Temperature [Temperature]	Heat flow [Signal, Ch 1:1]	Heat [Signal, Ch 1:1]	Normalized heat flow [Signal, Ch 1:1]	Normalized heat [Signal, Ch 1:1]	Heat flow [Signal, Ch 1:2]	Heat [Signal, Ch 1:2]	Normalized heat flow [Signal, Ch 1:2]	Normalized heat [Signal, Ch 1:2]	Heat flow [Signal, Ch 1:3]	Heat [Signal, Ch 1:3]	Normalized heat flow [Signal, Ch 1:3]	Normalized heat [Signal, Ch 1:3]	Heat flow [Signal, Ch 1:4]	Heat [Signal, Ch 1:4]	Normalized heat flow [Signal, Ch 1:4]	Normalized heat [Signal, Ch 1:4]	Heat flow [Signal, Ch 1:5]	Heat [Signal, Ch 1:5]	Normalized heat flow [Signal, Ch 1:5]	Normalized heat [Signal, Ch 1:5]	Heat flow [Signal, Ch 1:6]	Heat [Signal, Ch 1:6]	Normalized heat flow [Signal, Ch 1:6]	Normalized heat [Signal, Ch 1:6]	Time markers
s	°C	W	J	W/g	J/g	W	J	W/g	J/g	W	J	W/g	J/g	W	J	W/g	J/g	W	J	W/g	J/g	W	J	W/g	J/g
-990	26	2.52837e-08		8.15813e-09		-1.10699e-07		-3.60852e-08		-3.15625e-08		-1.04873e-08		-1.137e-07		-3.78031e-08		-1.88408e-07		-6.21541e-08		-1.37879e-07		-4.6772e-08
-980	26	1.73029e-08		5.58301e-09		-1.04571e-07		-3.40877e-08		-7.86229e-09		-2.6124e-09		-1.22704e-07		-4.07965e-08		-1.97597e-07		-6.51856e-08		-1.24435e-07		-4.22113e-08
-970	26	6.25327e-09		2.0177e-09		-9.94762e-08		-3.2427e-08		-2.95821e-09		-9.82923e-10		-1.35516e-07		-4.50563e-08		-1.80601e-07		-5.95788e-08		-1.10894e-07		-3.76181e-08
-960	26	-2.68852e-09		-8.67489e-10		-9.77012e-08		-3.18483e-08		-1.36544e-08		-4.53694e-09		-1.30485e-07		-4.33838e-08		-1.67851e-07		-5.53726e-08		-1.15886e-07		-3.93114e-08
-950	26	-1.29847e-09		-4.1897e-10		-9.71115e-08		-3.16561e-08		-2.50737e-08		-8.33123e-09		-1.29689e-07		-4.31189e-08		-1.54508e-07		-5.09709e-08		-1.21726e-07		-4.12926e-08
-940	26	8.13584e-09		2.62514e-09		-8.74714e-08		-2.85137e-08		-9.97573e-09		-3.31464e-09		-1.11534e-07		-3.70828e-08		-1.51374e-07		-4.9937e-08		-1.26479e-07		-4.29047e-08
-930	26	1.90835e-08		6.15755e-09		-9.66521e-08		-3.15064e-08		-2.21974e-08		-7.37553e-09		-1.15821e-07		-3.85083e-08		-1.51172e-07		-4.98704e-08		-1.19986e-07		-4.07021e-08
-920	26	2.31075e-08		7.45597e-09		-9.55275e-08		-3.11398e-08		-3.46155e-08		-1.15017e-08		-1.15907e-07		-3.85368e-08		-1.39512e-07		-4.60237e-08		-1.19213e-07		-4.044e-08
-910	26	1.87268e-08		6.04245e-09		-8.9431e-08		-2.91525e-08		-3.45918e-08		-1.14938e-08		-1.03105e-07		-3.42805e-08		-1.30242e-07		-4.29656e-08		-1.03607e-07		-3.51459e-08
-900	26	1.98392e-08		6.40141e-09		-8.90463e-08		-2.90271e-08		-2.2152e-08		-7.36046e-09		-9.08234e-08		-3.0197e-08		-1.1954e-07		-3.94353e-08		-9.34958e-08		-3.17161e-08
-890	26	1.28442e-08		4.14434e-09		-8.79275e-08		-2.86624e-08		-3.07564e-08		-1.02194e-08		-9.04498e-08		-3.00727e-08		-1.07919e-07		-3.56017e-08		-8.99393e-08		-3.05096e-08
-880	26	1.29083e-08		4.16505e-09		-7.29869e-08		-2.37921e-08		-3.76683e-08		-1.25161e-08		-9.35315e-08		-3.10973e-08		-9.17334e-08		-3.02621e-08		-8.58144e-08		-2.91103e-08
-870	26	8.55015e-09		2.75883e-09		-7.01745e-08		-2.28753e-08		-3.12529e-08		-1.03844e-08		-1.0852e-07		-3.60806e-08		-7.23999e-08		-2.38841e-08		-8.42603e-08		-2.85832e-08
-860	26	1.62876e-08		5.25541e-09		-7.7035e-08		-2.51116e-08		-2.09059e-08		-6.94641e-09		-1.22455e-07		-4.0714e-08		-7.26156e-08		-2.39553e-08		-7.92271e-08		-2.68758e-08
-850	26	2.73733e-08		8.83238e-09		-7.99575e-08		-2.60643e-08		-2.38491e-08		-7.92436e-09		-1.22802e-07		-4.0829e-08		-5.74246e-08		-1.89439e-08		-7.84504e-08		-2.66123e-08
-840	26	2.8827e-08		9.30144e-09		-6.94074e-08		-2.26252e-08		-2.85385e-08		-9.48248e-09		-1.15217e-07		-3.83072e-08		-5.71159e-08		-1.88421e-08		-6.99717e-08		-2.37361e-08
-830	26	2.25618e-08		7.27988e-09		-5.67361e-08		-1.84947e-08		-2.86083e-08		-9.50567e-09		-1.09105e-07		-3.62753e-08		-5.88629e-08		-1.94184e-08		-6.39727e-08		-2.17011e-08
-820	26	2.30586e-08		7.44017e-09		-4.75298e-08		-1.54936e-08		-3.58437e-08		-1.19098e-08		-9.3148e-08		-3.09698e-08		-6.75084e-08		-2.22705e-08		-5.45441e-08		-1.85027e-08
-810	26	4.14436e-08		1.33723e-08		-5.22881e-08		-1.70447e-08		-4.32918e-08		-1.43846e-08		-8.16892e-08		-2.716e-08		-6.99326e-08		-2.30702e-08		-3.5993e-08		-1.22097e-08
-800	26	4.37611e-08		1.41201e-08		-5.41029e-08		-1.76363e-08		-5.51129e-08		-1.83124e-08		-8.22559e-08		-2.73484e-08		-6.21758e-08		-2.05113e-08		-1.84721e-08		-6.26618e-09
-790	26	5.03227e-08		1.62373e-08		-6.25106e-08		-2.0377e-08		-5.46111e-08		-1.81456e-08		-8.98642e-08		-2.9878e-08		-5.30034e-08		-1.74854e-08		-1.17599e-08		-3.98924e-09
-780	26	4.96448e-08		1.60186e-08		-5.03622e-08		-1.64169e-08		-4.22269e-08		-1.40307e-08		-7.99403e-08		-2.65785e-08		-4.81942e-08		-1.58988e-08		-1.98584e-08		-6.73647e-09
-770	26	7.11828e-08		2.29681e-08		-4.34322e-08		-1.41579e-08		-5.79053e-08		-1.92402e-08		-5.82255e-08		-1.93588e-08		-4.06088e-08		-1.33965e-08		-1.83037e-08		-6.20908e-09
-760	26	7.6739e-08		2.47609e-08		-3.22657e-08		-1.05179e-08		-6.87862e-08		-2.28556e-08		-5.87327e-08		-1.95274e-08		-3.56476e-08		-1.17598e-08		-7.79485e-09		-2.64421e-09
-750	26	7.3186e-08		2.36145e-08		-2.86165e-08		-9.32832e-09		-6.28269e-08		-2.08755e-08		-5.13623e-08		-1.70769e-08		-4.22568e-08		-1.39402e-08		-8.14581e-09		-2.76326e-09
-740	26	6.60454e-08		2.13105e-08		-1.28072e-08		-4.17486e-09		-6.00483e-08		-1.99522e-08		-3.68232e-08		-1.2243e-08		-2.39818e-08		-7.91138e-09		-4.27493e-10		-1.45016e-10
-730	26	6.90201e-08		2.22703e-08		-1.93256e-08		-6.29972e-09		-6.52508e-08		-2.16809e-08		-4.92491e-08		-1.63743e-08		-2.873e-08		-9.47777e-09		-1.42216e-08		-4.82431e-09
-720	26	6.69485e-08		2.16019e-08		-2.32357e-08		-7.57432e-09		-5.26227e-08		-1.74849e-08		-6.38427e-08		-2.12264e-08		-1.94133e-08		-6.40427e-09		-2.18588e-08		-7.41505e-09
-710	26	7.52291e-08		2.42737e-08		-1.6221e-08		-5.28768e-09		-6.01689e-08		-1.99923e-08		-5.45236e-08		-1.8128e-08		-3.39357e-08		-1.11951e-08		-1.24295e-08		-4.21638e-09
-700	26	8.38943e-08		2.70697e-08		-1.68309e-08		-5.48648e-09		-5.0967e-08		-1.69348e-08		-5.74024e-08		-1.90852e-08		-2.5192e-08		-8.31061e-09		-8.05318e-09		-2.73184e-09
-690	26	9.9192e-08		3.20057e-08		-2.25001e-08		-7.33453e-09		-6.14097e-08		-2.04046e-08		-5.63696e-08		-1.87418e-08		-2.16962e-08		-7.15741e-09		-6.28781e-09		-2.13298e-09
-680	26	1.03504e-07		3.33971e-08		-2.04632e-08		-6.67054e-09		-6.41819e-08		-2.13257e-08		-5.31186e-08		-1.76609e-08		-1.87561e-08		-6.18748e-09		-1.75944e-08		-5.96845e-09
-670	26	1.0987e-07		3.54511e-08		-1.06667e-08		-3.47711e-09		-6.71522e-08		-2.23127e-08		-5.8894e-08		-1.95811e-08		-2.43632e-08		-8.03722e-09		-6.8488e-09		-2.32328e-09
-660	26	1.16948e-07		3.77348e-08		-1.36862e-08		-4.46139e-09		-6.81032e-08		-2.26287e-08		-6.40803e-08		-2.13054e-08		-2.4726e-08		-8.15689e-09		1.12185e-09		3.80559e-10
-650	26	1.15769e-07		3.73544e-08		-1.56164e-08		-5.0906e-09		-7.05653e-08		-2.34467e-08		-6.39079e-08		-2.12481e-08		-1.59854e-08		-5.27346e-09		1.09137e-08		3.70219e-09
-640	26	1.331e-07		4.29465e-08		-9.11872e-09		-2.9725e-09		-6.07484e-08		-2.01849e-08		-5.74511e-08		-1.91013e-08		-5.7627e-09		-1.90106e-09		1.32001e-08		4.4778e-09
-630	26	1.47021e-07		4.74383e-08		-4.36102e-09		-1.42159e-09		-5.78975e-08		-1.92376e-08		-4.49884e-08		-1.49577e-08		5.89613e-09		1.94508e-09		1.51195e-08		5.12891e-09
-620	26	1.63033e-07		5.26049e-08		1.19371e-08		3.89121e-09		-5.97688e-08		-1.98594e-08		-4.46334e-08		-1.48397e-08		9.16564e-09		3.02367e-09		4.88249e-09		1.65626e-09
-610	26	1.82172e-07		5.87803e-08		2.04292e-08		6.65945e-09		-5.77518e-08		-1.91892e-08		-4.55112e-08		-1.51316e-08		3.99489e-09		1.31788e-09		4.32056e-09		1.46564e-09
-600	26	1.90562e-07		6.14875e-08		9.29747e-09		3.03076e-09		-6.26371e-08		-2.08124e-08		-3.35386e-08		-1.11509e-08		-1.99145e-08		-6.56962e-09		5.16338e-09		1.75154e-09
-590	26	1.93805e-07		6.25337e-08		1.04691e-08		3.4127e-09		-5.35326e-08		-1.77873e-08		-3.23975e-08		-1.07715e-08		-3.59706e-08		-1.18664e-08		4.6116e-09		1.56437e-09
-580	26	1.99203e-07		6.42756e-08		2.62971e-08		8.57226e-09		-4.26518e-08		-1.41719e-08		-2.67847e-08		-8.90537e-09		-2.65782e-08		-8.76792e-09		1.36062e-08		4.61554e-09
-570	26	2.06502e-07		6.66308e-08		3.65734e-08		1.19221e-08		-4.22457e-08		-1.4037e-08		-2.15789e-08		-7.17456e-09		-8.70271e-09		-2.87095e-09		2.01027e-08		6.81933e-09
-560	26	2.07623e-07		6.69925e-08		2.97919e-08		9.71146e-09		-4.56418e-08		-1.51654e-08		-6.47977e-09		-2.15439e-09		-6.37069e-09		-2.10164e-09		2.85904e-08		9.69856e-09
-550	26	2.13155e-07		6.87774e-08		3.41411e-08		1.11292e-08		-3.62517e-08		-1.20453e-08		7.90791e-10		2.62922e-10		6.37054e-09		2.10159e-09		3.31041e-08		1.12297e-08
-540	26	2.16094e-07		6.97258e-08		3.40402e-08		1.10963e-08		-4.36337e-08		-1.44982e-08		-9.62718e-10		-3.20084e-10		1.69703e-08		5.59837e-09		4.13223e-08		1.40175e-08
-530	26	2.19425e-07		7.08004e-08		1.91056e-08		6.22799e-09		-2.42246e-08		-8.0491e-09		1.11257e-09		3.69906e-10		2.69819e-08		8.90109e-09		5.78632e-08		1.96286e-08
-520	26	2.28924e-07		7.38656e-08		1.25477e-08		4.09026e-09		-1.50867e-08		-5.01286e-09		-4.70493e-09		-1.56429e-09		3.86682e-08		1.27563e-08		5.03862e-08		1.70922e-08
-510	26	2.32692e-07		7.50814e-08		2.43699e-08		7.94404e-09		-1.57696e-08		-5.23975e-09		-6.53578e-09		-2.17302e-09		4.91647e-08		1.6219e-08		4.77093e-08		1.61842e-08
-500	26	2.32738e-07		7.50961e-08		3.4733e-08		1.13222e-08		-2.39248e-08		-7.94949e-09		-6.66884e-09		-2.21726e-09		4.80232e-08		1.58425e-08		4.44384e-08		1.50746e-08
-490	26	2.48234e-07		8.00961e-08		2.726e-08		8.88612e-09		-2.67958e-08		-8.90345e-09		2.46109e-08		8.18264e-09		4.78291e-08		1.57784e-08		4.30326e-08		1.45977e-08
-480	26	2.4985e-07		8.06174e-08		1.82842e-08		5.96023e-09		-2.52265e-08		-8.38203e-09		3.64167e-08		1.21078e-08		5.20948e-08		1.71856e-08		4.57277e-08		1.5512e-08
-470	26	2.58923e-07		8.3545e-08		1.4212e-08		4.63279e-09		-1.21923e-08		-4.05115e-09		6.26002e-08		2.08133e-08		6.14495e-08		2.02717e-08		4.92773e-08		1.67161e-08
-460	26	2.74498e-07		8.85705e-08		1.46803e-08		4.78544e-09		-9.11655e-09		-3.02916e-09		7.08496e-08		2.35561e-08		6.80565e-08		2.24513e-08		5.45154e-08		1.84929e-08
-450	26	2.72692e-07		8.79879e-08		1.67019e-08		5.44443e-09		-8.52145e-09		-2.83142e-09		8.02021e-08		2.66656e-08		7.57424e-08		2.49868e-08		6.05756e-08		2.05487e-08
-440	26	2.66974e-07		8.61428e-08		2.72409e-08		8.87991e-09		-9.18418e-10		-3.05163e-10		7.1309e-08		2.37088e-08		8.42561e-08		2.77954e-08		8.06621e-08		2.73626e-08
-430	26	2.56137e-07		8.26461e-08		3.67737e-08		1.19874e-08		4.27255e-09		1.41964e-09		7.02368e-08		2.33523e-08		8.21984e-08		2.71165e-08		8.24738e-08		2.79771e-08
-420	26	2.58801e-07		8.35059e-08		4.61788e-08		1.50532e-08		6.04107e-09		2.00727e-09		5.21822e-08		1.73495e-08		7.33399e-08		2.41942e-08		8.13951e-08		2.76112e-08
-410	26	2.679e-07		8.64416e-08		3.28901e-08		1.07214e-08		-3.20443e-09		-1.06474e-09		5.90702e-08		1.96397e-08		6.71202e-08		2.21424e-08		8.37667e-08		2.84157e-08
-400	26	2.67869e-07		8.64316e-08		5.03177e-09		1.64024e-09		5.60138e-09		1.86117e-09		7.57537e-08		2.51866e-08		6.77921e-08		2.23641e-08		6.64033e-08		2.25256e-08
-390	26	2.45605e-07		7.92479e-08		1.1894e-08		3.87717e-09		7.40694e-09		2.4611e-09		7.84889e-08		2.6096e-08		6.40127e-08		2.11173e-08		4.7108e-08		1.59802e-08
-380	26	2.39976e-07		7.74317e-08		6.17375e-09		2.0125e-09		4.34753e-09		1.44455e-09		6.4644e-08		2.14928e-08		4.98876e-08		1.64575e-08		2.81462e-08		9.54787e-09
-370	26	2.40797e-07		7.76965e-08		5.74702e-09		1.8734e-09		1.61269e-08		5.3585e-09		6.23016e-08		2.0714e-08		4.54535e-08		1.49947e-08		1.59694e-08		5.41723e-09
-360	26	2.25485e-07		7.2756e-08		-3.69966e-09		-1.206e-09		1.48244e-08		4.9257e-09		4.22425e-08		1.40448e-08		3.09593e-08		1.02132e-08		1.43893e-08		4.88121e-09
-350	26	2.14105e-07		6.9084e-08		-8.02363e-10		-2.61552e-10		1.97473e-08		6.56143e-09		4.13428e-08		1.37456e-08		3.18351e-08		1.05021e-08		1.3163e-08		4.46523e-09
-340	26	1.98319e-07		6.39905e-08		-6.77939e-09		-2.20993e-09		2.02145e-08		6.71668e-09		4.29761e-08		1.42887e-08		3.0495e-08		1.006e-08		9.84981e-09		3.3413e-09
-330	26	1.86973e-07		6.03294e-08		-8.12218e-10		-2.64765e-10		1.73932e-08		5.77923e-09		3.79251e-08		1.26093e-08		1.53482e-08		5.06325e-09		2.04927e-09		6.95164e-10
-320	26	1.69225e-07		5.46029e-08		6.47529e-09		2.1108e-09		6.52494e-09		2.16804e-09		4.20242e-08		1.39722e-08		9.0074e-09		2.97146e-09		1.90691e-09		6.46872e-10
-310	26	1.74028e-07		5.61527e-08		2.38328e-08		7.76894e-09		1.0143e-08		3.37023e-09		6.09056e-08		2.02499e-08		1.81745e-08		5.99561e-09		2.16421e-09		7.34152e-10
-300	26	1.67004e-07		5.38863e-08		2.41792e-08		7.88185e-09		2.04549e-08		6.79656e-09		5.95744e-08		1.98073e-08		3.07741e-08		1.01521e-08		3.57077e-10		1.21129e-10
-290	26	1.62965e-07		5.25828e-08		2.71078e-08		8.83653e-09		4.29217e-08		1.42616e-08		7.1213e-08		2.36769e-08		4.28041e-08		1.41207e-08		3.28264e-09		1.11355e-09
-280	26	1.6451e-07		5.30814e-08		4.05554e-08		1.32201e-08		5.15191e-08		1.71183e-08		7.81691e-08		2.59896e-08		5.37438e-08		1.77296e-08		7.50021e-09		2.54425e-09
-270	26	1.71911e-07		5.54696e-08		4.60102e-08		1.49983e-08		4.6515e-08		1.54556e-08		8.94055e-08		2.97255e-08		4.77286e-08		1.57453e-08		7.15972e-09		2.42875e-09
-260	26	1.93134e-07		6.23174e-08		4.30909e-08		1.40467e-08		4.47691e-08		1.48754e-08		1.00288e-07		3.33437e-08		6.47384e-08		2.13567e-08		1.38217e-08		4.68865e-09
-250	26	1.97976e-07		6.38797e-08		4.3015e-08		1.40219e-08		6.72756e-08		2.23537e-08		9.80535e-08		3.26008e-08		7.988e-08		2.63517e-08		9.92052e-09		3.36528e-09
-240	26	2.11845e-07		6.83546e-08		6.13313e-08		1.99926e-08		8.08457e-08		2.68626e-08		9.26773e-08		3.08133e-08		9.39492e-08		3.09931e-08		9.60426e-09		3.258e-09
-230	26	2.12361e-07		6.85213e-08		7.45178e-08		2.42911e-08		9.22062e-08		3.06374e-08		1.00767e-07		3.35031e-08		9.89923e-08		3.26567e-08		7.51636e-09		2.54973e-09
-220	26	2.05055e-07		6.61639e-08		8.1103e-08		2.64377e-08		1.05338e-07		3.50005e-08		1.24236e-07		4.13059e-08		1.01533e-07		3.34948e-08		2.05579e-08		6.97375e-09
-210	26	1.9958e-07		6.43971e-08		7.27568e-08		2.37171e-08		1.19851e-07		3.9823e-08		1.34571e-07		4.47421e-08		1.0591e-07		3.49387e-08		2.88503e-08		9.78671e-09
-200	26	1.97272e-07		6.36525e-08		7.79592e-08		2.54129e-08		1.20803e-07		4.01394e-08		1.36233e-07		4.52948e-08		9.83822e-08		3.24555e-08		5.28399e-08		1.79246e-08
-190	26	1.94008e-07		6.25993e-08		7.88066e-08		2.56892e-08		1.19745e-07		3.97877e-08		1.40092e-07		4.65778e-08		8.80237e-08		2.90383e-08		5.57391e-08		1.89081e-08
-180	26	1.73766e-07		5.60681e-08		7.58157e-08		2.47142e-08		1.21923e-07		4.05114e-08		1.30981e-07		4.35485e-08		9.4206e-08		3.10777e-08		4.84255e-08		1.64271e-08
-170	26	1.70592e-07		5.50438e-08		7.99158e-08		2.60507e-08		1.18189e-07		3.92707e-08		1.2569e-07		4.17893e-08		9.56526e-08		3.1555e-08		4.58612e-08		1.55572e-08
-160	26	1.96413e-07		6.33754e-08		8.59707e-08		2.80245e-08		1.25153e-07		4.15848e-08		1.17842e-07		3.91802e-08		8.12769e-08		2.68125e-08		4.96249e-08		1.6834e-08
-150	26	2.03225e-07		6.55735e-08		8.95957e-08		2.92062e-08		1.26161e-07		4.19194e-08		1.11187e-07		3.69675e-08		8.66529e-08		2.85861e-08		5.82573e-08		1.97623e-08
-140	26	2.04368e-07		6.59421e-08		9.43697e-08		3.07624e-08		1.24721e-07		4.1441e-08		1.20064e-07		3.99188e-08		8.46744e-08		2.79334e-08		6.20613e-08		2.10527e-08
-130	26	1.94016e-07		6.26018e-08		9.77921e-08		3.1878e-08		1.31784e-07		4.37878e-08		1.17687e-07		3.91284e-08		7.57665e-08		2.49947e-08		8.04132e-08		2.72781e-08
-120	26	-1.21886e-06		-3.93281e-07		8.99923e-08		2.93354e-08		1.20878e-07		4.01642e-08		1.30661e-07		4.34422e-08		7.85799e-08		2.59228e-08		7.98528e-08		2.7088e-08
-110	26	-4.32034e-06		-1.39402e-06		9.46955e-08		3.08686e-08		1.18898e-07		3.95061e-08		1.46458e-07		4.86943e-08		9.56841e-08		3.15654e-08		8.65449e-08		2.93582e-08
-100	26
-90	26
-80	26
-70	26
-60	26
-50	26
-40	26
-30	26
-20	26
-10	26
0	26																									Reaction start
10	26
20	26
30	26
40	26
50	26
60	26
70	26
80	26
90	26
100	26
110	26
120	26
130	26
140	26
150	26
160	26
170	26
180	26
190	26
200	26
210	26
220	26
230	26
240	26
250	26
260	26
270	26
280	26
290	26
300	26
310	26
320	26
330	26
340	26
350	26
360	26
370	26
380	26
390	26
400	26
410	26
420	26
430	26
440	26
450	26
460	26
470	26
480	26
490	26
500	26
510	26
520	26
530	26
540	26
550	26
560	26
570	26
580	26
590	26
600	26
610	26
620	26
630	26
640	26
650	26
660	26
670	26
680	26
690	26
700	26
710	26
720	26
730	26
740	26
750	26
760	26
770	26
780	26
790	26
800	26
810	26
820	26
830	26
840	26
850	26
860	26
870	26
880	26
890	26
900	26
910	26
920	26
930	26																									Measuring position
940	26
950	26
960	26
970	26
980	26
990	26
1000	26
1010	26
1020	26
1030	26
1040	26
1050	26
1060	26
1070	26
1080	26
1090	26
1100	26
1110	26
1120	26
1130	26
1140	26
1150	26
1160	26
1170	26
1180	26
1190	26
1200	26
1210	26
1220	26
1230	26
1240	26
1250	26
1260	26
1270	26
1280	26
1290	26
1300	26
1310	26
1320	26
1330	26
1340	26
1350	26
1360	26
1370	26
1380	26
1390	26
1400	26
1410	26
1420	26
1430	26
1440	26
1450	26
1460	26
1470	26
1480	26
1490	26
1500	26
1510	26
1520	26
1530	26
1540	26
1550	26
1560	26
1570	26
1580	26
1590	26
1600	26
1610	26
1620	26
1630	26
1640	26
1650	26
1660	26
1670	26
1680	26
1690	26
1700	26
1710	26
1720	26
1730	26
1740	26
1750	26
1760	26
1770	26
1780	26
1790	26
1800	26
1810	26
1820	26
1830	26
1840	26
1850	26
1860	26
1870	26
1880	26
1890	26
1900	26
1910	26
1920	26
1930	26
1940	26
1950	26
1960	26
1970	26
1980	26
1990	26
2000	26
2010	26
2020	26
2030	26
2040	26
2050	26
2060	26
2070	26
2080	26
2090	26
2100	26
2110	26
2120	26
2130	26
2140	26
2150	26
2160	26
2170	26
2180	26
2190	26
2200	26
2210	26
2220	26
2230	26
2240	26
2250	26
2260	26
2270	26
2280	26
2290	26
2300	26
2310	26
2320	26
2330	26
2340	26
2350	26
2360	26
2370	26
2380	26
2390	26
2400	26
2410	26
2420	26
2430	26
2440	26
2450	26
2460	26
2470	26
2480	26
2490	26
2500	26
2510	26
2520	26
2530	26
2540	26
2550	26
2560	26
2570	26
2580	26
2590	26
2600	26
2610	26
2620	26
2630	26
2640	26
2650	26
2660	26
2670	26
2680	26
2690	26
2700	26
2710	26
2720	26
2730	26
2740	26
2750	26
2760	26
2770	26
2780	26
2790	26
2800	26
2810	26
2820	26
2830	26
2840	26
2850	26
2860	26
2870	26
2880	26
2890	26
2900	26
2910	26
2920	26
2930	26
2940	26
2950	26
2960	26
2970	26
2980	26
2990	26
3000	26
3010	26
3020	26
3030	26
3040	26
3050	26
3060	26
3070	26
3080	26
3090	26
3100	26
3110	26
3120	26
3130	26
3140	26
3150	26
3160	26
3170	26
3180	26
3190	26
3200	26
3210	26
3220	26
3230	26
3240	26
3250	26
3260	26
3270	26
3280	26
3290	26
3300	26
3310	26
3320	26
3330	26
3340	26
3350	26
3360	26
3370	26
3380	26
3390	26
3400	26
3410	26
3420	26
3430	26
3440	26
3450	26
3460	26
3470	26
3480	26
3490	26
3500	26
3510	26
3520	26
3530	26
3540	26
3550	26
3560	26
3570	26
3580	26
3590	26
3600	26
3610	26
3620	26																									Signal correct
3630	26	-8.13571e-07	-8.75341e-06	-2.6251e-07	-2.82441e-06	-1.03369e-06	-1.108e-05	-3.36961e-07	-3.61184e-06	-7.38302e-08	-8.87601e-07	-2.45316e-08	-2.94923e-07	-7.75833e-07	-8.37191e-06	-2.57949e-07	-2.78349e-06	-5.24456e-07	-5.71088e-06	-1.73014e-07	-1.88397e-06	-2.57885e-06	-2.73962e-05	-8.74808e-07	-9.29347e-06
3640	26	-7.78104e-07	-1.67018e-05	-2.51066e-07	-5.38907e-06	-9.90013e-07	-2.1176e-05	-3.22722e-07	-6.9029e-06	-3.72406e-08	-1.41612e-06	-1.23739e-08	-4.70536e-07	-7.34262e-07	-1.59466e-05	-2.44127e-07	-5.30191e-06	-4.91121e-07	-1.0792e-05	-1.62016e-07	-3.5602e-06	-2.52458e-06	-5.28999e-05	-8.564e-07	-1.7945e-05
3650	26	-7.58734e-07	-2.4397e-05	-2.44816e-07	-7.87202e-06	-9.58357e-07	-3.09267e-05	-3.12402e-07	-1.00814e-05	-1.12983e-08	-1.66616e-06	-3.75408e-09	-5.53615e-07	-6.99024e-07	-2.30969e-05	-2.32411e-07	-7.67924e-06	-4.61335e-07	-1.55822e-05	-1.5219e-07	-5.14042e-06	-2.47883e-06	-7.79282e-05	-8.40879e-07	-2.64352e-05
3660	26	-7.29701e-07	-3.18191e-05	-2.35448e-07	-1.02669e-05	-9.34293e-07	-4.03843e-05	-3.04558e-07	-1.31644e-05	1.50383e-08	-1.6307e-06	4.99679e-09	-5.41831e-07	-6.74032e-07	-2.99604e-05	-2.24102e-07	-9.96124e-06	-4.29719e-07	-2.0026e-05	-1.41761e-07	-6.60642e-06	-2.43839e-06	-0.000102508	-8.27161e-07	-3.47732e-05
3670	26	-7.14388e-07	-3.90432e-05	-2.30507e-07	-1.25978e-05	-9.02744e-07	-4.95861e-05	-2.94274e-07	-1.61639e-05	4.09813e-08	-1.36779e-06	1.36168e-08	-4.54475e-07	-6.34911e-07	-3.65235e-05	-2.11095e-07	-1.21433e-05	-4.01954e-07	-2.41935e-05	-1.32601e-07	-7.98122e-06	-2.39213e-06	-0.000126677	-8.1147e-07	-4.2972e-05
3680	26	-6.92393e-07	-4.60637e-05	-2.2341e-07	-1.48631e-05	-8.70863e-07	-5.84226e-05	-2.83881e-07	-1.90444e-05	8.29976e-08	-7.12302e-07	2.75776e-08	-2.36677e-07	-6.0374e-07	-4.27339e-05	-2.00731e-07	-1.42082e-05	-3.68376e-07	-2.80293e-05	-1.21524e-07	-9.24664e-06	-2.33914e-06	-0.000150345	-7.93493e-07	-5.10006e-05
3690	26	-6.71994e-07	-5.28875e-05	-2.16828e-07	-1.70649e-05	-8.48828e-07	-6.70251e-05	-2.76698e-07	-2.18486e-05	1.06594e-07	2.27208e-07	3.5418e-08	7.54944e-08	-5.6852e-07	-4.85707e-05	-1.89022e-07	-1.61488e-05	-3.39726e-07	-3.15845e-05	-1.12073e-07	-1.04194e-05	-2.29026e-06	-0.00017345	-7.76913e-07	-5.88386e-05
3700	26	-6.46649e-07	-5.94735e-05	-2.0865e-07	-1.919e-05	-8.1852e-07	-7.53816e-05	-2.66819e-07	-2.45727e-05	1.21977e-07	1.36739e-06	4.05294e-08	4.54344e-07	-5.44174e-07	-5.41437e-05	-1.80927e-07	-1.80017e-05	-3.19425e-07	-3.48715e-05	-1.05376e-07	-1.15038e-05	-2.25839e-06	-0.0001962	-7.661e-07	-6.65558e-05
3710	26	-6.08926e-07	-6.57527e-05	-1.96478e-07	-2.1216e-05	-7.8166e-07	-8.33964e-05	-2.54803e-07	-2.71853e-05	1.52869e-07	2.74096e-06	5.07937e-08	9.10738e-07	-5.21426e-07	-5.9482e-05	-1.73364e-07	-1.97766e-05	-2.92665e-07	-3.79319e-05	-9.65476e-08	-1.25134e-05	-2.22496e-06	-0.000218621	-7.54761e-07	-7.41617e-05
3720	26	-5.9276e-07	-7.17472e-05	-1.91262e-07	-2.31502e-05	-7.52011e-07	-9.10528e-05	-2.45139e-07	-2.96811e-05	1.72548e-07	4.39373e-06	5.73326e-08	1.45991e-06	-5.09828e-07	-6.46232e-05	-1.69508e-07	-2.14859e-05	-2.71621e-07	-4.07478e-05	-8.96055e-08	-1.34423e-05	-2.18432e-06	-0.000240664	-7.40976e-07	-8.16393e-05
3730	26	-5.82861e-07	-7.76292e-05	-1.88068e-07	-2.50481e-05	-7.2423e-07	-9.84321e-05	-2.36082e-07	-3.20866e-05	1.92548e-07	6.21146e-06	6.39778e-08	2.06388e-06	-4.77132e-07	-6.95673e-05	-1.58637e-07	-2.31297e-05	-2.48901e-07	-4.33481e-05	-8.21103e-08	-1.43002e-05	-2.14147e-06	-0.000262287	-7.26438e-07	-8.89743e-05
3740	26	-5.65053e-07	-8.33681e-05	-1.82322e-07	-2.68999e-05	-7.03434e-07	-0.000105586	-2.29303e-07	-3.44187e-05	2.1391e-07	8.23566e-06	7.10758e-08	2.73646e-06	-4.38414e-07	-7.41472e-05	-1.45764e-07	-2.46525e-05	-2.19215e-07	-4.57054e-05	-7.2317e-08	-1.50778e-05	-2.1022e-06	-0.000283514	-7.13118e-07	-9.61748e-05
3750	26	-5.56024e-07	-8.89741e-05	-1.79409e-07	-2.87087e-05	-6.79453e-07	-0.000112515	-2.21486e-07	-3.66772e-05	2.31208e-07	1.04629e-05	7.68234e-08	3.47651e-06	-4.11925e-07	-7.83859e-05	-1.36957e-07	-2.60617e-05	-1.98179e-07	-4.7777e-05	-6.53777e-08	-1.57612e-05	-2.07148e-06	-0.000304378	-7.02697e-07	-0.000103253
3760	26	-5.38499e-07	-9.44494e-05	-1.73754e-07	-3.04754e-05	-6.45636e-07	-0.000119133	-2.10462e-07	-3.88346e-05	2.54612e-07	1.28764e-05	8.46e-08	4.27843e-06	-3.85788e-07	-8.23878e-05	-1.28267e-07	-2.73923e-05	-1.80106e-07	-4.96794e-05	-5.94154e-08	-1.63888e-05	-2.03107e-06	-0.000324887	-6.88989e-07	-0.000110209
3770	26	-5.26762e-07	-9.97819e-05	-1.69967e-07	-3.2196e-05	-6.32983e-07	-0.000125506	-2.06338e-07	-4.09121e-05	2.76272e-07	1.55543e-05	9.17968e-08	5.16824e-06	-3.70181e-07	-8.61482e-05	-1.23078e-07	-2.86426e-05	-1.45811e-07	-5.13057e-05	-4.81017e-08	-1.69253e-05	-1.9975e-06	-0.000345028	-6.77602e-07	-0.000117042
3780	26	-5.01439e-07	-0.000104928	-1.61796e-07	-3.38565e-05	-6.09573e-07	-0.000131755	-1.98707e-07	-4.2949e-05	2.9232e-07	1.83872e-05	9.71292e-08	6.1095e-06	-3.50342e-07	-8.97635e-05	-1.16482e-07	-2.98446e-05	-1.2601e-07	-5.26598e-05	-4.15695e-08	-1.7372e-05	-1.9664e-06	-0.000364854	-6.67049e-07	-0.000123767
3790	26	-4.76185e-07	-0.0001098	-1.53648e-07	-3.54286e-05	-5.70459e-07	-0.000137623	-1.85957e-07	-4.4862e-05	3.155e-07	2.14268e-05	1.04831e-07	7.1195e-06	-3.30769e-07	-9.31645e-05	-1.09974e-07	-3.09753e-05	-1.06738e-07	-5.38148e-05	-3.5212e-08	-1.7753e-05	-1.92221e-06	-0.000384306	-6.52062e-07	-0.000130366
3800	26	-4.47298e-07	-0.000114413	-1.44327e-07	-3.69171e-05	-5.40733e-07	-0.000143182	-1.76267e-07	-4.66741e-05	3.26104e-07	2.46304e-05	1.08355e-07	8.18395e-06	-3.0988e-07	-9.63517e-05	-1.03029e-07	-3.2035e-05	-9.88029e-08	-5.48357e-05	-3.25942e-08	-1.80898e-05	-1.88982e-06	-0.000403343	-6.41072e-07	-0.000136824
3810	26	-4.17032e-07	-0.000118746	-1.34561e-07	-3.83149e-05	-5.22987e-07	-0.000148483	-1.70482e-07	-4.84019e-05	3.46404e-07	2.79736e-05	1.151e-07	9.29478e-06	-2.93618e-07	-9.93805e-05	-9.7622e-08	-3.3042e-05	-9.11725e-08	-5.57853e-05	-3.0077e-08	-1.84031e-05	-1.84944e-06	-0.000422061	-6.27376e-07	-0.000143173
3820	26	-4.04262e-07	-0.00012284	-1.30441e-07	-3.96359e-05	-5.08191e-07	-0.000153652	-1.65659e-07	-5.00869e-05	3.6222e-07	3.15199e-05	1.20355e-07	1.04731e-05	-2.74417e-07	-0.000102232	-9.12381e-08	-3.39902e-05	-6.1035e-08	-5.65745e-05	-2.01349e-08	-1.86634e-05	-1.83186e-06	-0.000440485	-6.21411e-07	-0.000149423
3830	26	-4.00966e-07	-0.000126872	-1.29377e-07	-4.0937e-05	-4.77338e-07	-0.000158574	-1.55601e-07	-5.16915e-05	3.90352e-07	3.53041e-05	1.29702e-07	1.17305e-05	-2.36756e-07	-0.000104756	-7.87165e-08	-3.48293e-05	-3.52277e-08	-5.70529e-05	-1.16213e-08	-1.88213e-05	-1.79523e-06	-0.000458586	-6.08986e-07	-0.000155563
3840	26	-3.99098e-07	-0.000130881	-1.28774e-07	-4.22305e-05	-4.50095e-07	-0.000163202	-1.46721e-07	-5.32001e-05	4.04652e-07	3.92762e-05	1.34454e-07	1.30503e-05	-2.14619e-07	-0.000107014	-7.13564e-08	-3.55798e-05	-1.11745e-08	-5.727e-05	-3.68637e-09	-1.88929e-05	-1.76762e-06	-0.000476402	-5.9962e-07	-0.000161607
3850	26	-3.73934e-07	-0.000134764	-1.20655e-07	-4.34836e-05	-4.30678e-07	-0.000167608	-1.40391e-07	-5.46365e-05	4.24409e-07	4.34175e-05	1.41019e-07	1.44263e-05	-1.96767e-07	-0.000109067	-6.54211e-08	-3.62625e-05	-1.33985e-09	-5.73337e-05	-4.42006e-10	-1.89139e-05	-1.72479e-06	-0.000493881	-5.8509e-07	-0.000167537
3860	26	-3.50897e-07	-0.00013839	-1.13222e-07	-4.46535e-05	-4.11353e-07	-0.000171815	-1.34092e-07	-5.60078e-05	4.35267e-07	4.77282e-05	1.44626e-07	1.58587e-05	-1.83506e-07	-0.000110962	-6.10121e-08	-3.68927e-05	2.44002e-08	-5.72281e-05	8.04943e-09	-1.88791e-05	-1.69105e-06	-0.000510975	-5.73645e-07	-0.000173335
3870	26	-3.36878e-07	-0.000141827	-1.08698e-07	-4.57623e-05	-3.94996e-07	-0.000175832	-1.2876e-07	-5.73172e-05	4.35357e-07	5.20827e-05	1.44656e-07	1.73055e-05	-1.56837e-07	-0.000112657	-5.21453e-08	-3.74561e-05	3.51874e-08	-5.69242e-05	1.1608e-08	-1.87788e-05	-1.65279e-06	-0.000527696	-5.60668e-07	-0.000179007
3880	26	-3.22963e-07	-0.00014514	-1.04208e-07	-4.68315e-05	-3.84191e-07	-0.000179745	-1.25238e-07	-5.85927e-05	4.64292e-07	5.6559e-05	1.5427e-07	1.87929e-05	-1.29203e-07	-0.000114091	-4.29575e-08	-3.79329e-05	3.85152e-08	-5.65583e-05	1.27058e-08	-1.86581e-05	-1.62724e-06	-0.000544088	-5.52001e-07	-0.000184568
3890	26	-3.00531e-07	-0.000148271	-9.69707e-08	-4.78418e-05	-3.70809e-07	-0.000183523	-1.20875e-07	-5.98241e-05	4.79772e-07	6.12936e-05	1.59414e-07	2.0366e-05	-1.17178e-07	-0.000115312	-3.89594e-08	-3.83388e-05	5.31217e-08	-5.61018e-05	1.75244e-08	-1.85075e-05	-1.60269e-06	-0.000560262	-5.43673e-07	-0.000190055
3900	26	-2.82591e-07	-0.000151175	-9.1182e-08	-4.87787e-05	-3.54512e-07	-0.000187139	-1.15563e-07	-6.1003e-05	4.9358e-07	6.61556e-05	1.64002e-07	2.19815e-05	-9.83084e-08	-0.000116408	-3.26856e-08	-3.87034e-05	6.73592e-08	-5.55213e-05	2.22212e-08	-1.8316e-05	-1.5705e-06	-0.000576124	-5.32753e-07	-0.000195435
3910	26	-2.65842e-07	-0.000153914	-8.57776e-08	-4.96626e-05	-3.38455e-07	-0.000190607	-1.10329e-07	-6.21334e-05	5.10683e-07	7.11689e-05	1.69685e-07	2.36473e-05	-7.60467e-08	-0.000117274	-2.5284e-08	-3.89911e-05	9.28558e-08	-5.47199e-05	3.06323e-08	-1.80516e-05	-1.54297e-06	-0.000591683	-5.23414e-07	-0.000200713
3920	26	-2.49493e-07	-0.000156496	-8.05024e-08	-5.04957e-05	-3.30992e-07	-0.000193946	-1.07896e-07	-6.32218e-05	5.2884e-07	7.63774e-05	1.75718e-07	2.53779e-05	-5.96398e-08	-0.000117956	-1.9829e-08	-3.9218e-05	1.07952e-07	-5.3705e-05	3.56124e-08	-1.77168e-05	-1.51682e-06	-0.00060699	-5.14542e-07	-0.000205906
3930	26	-2.32441e-07	-0.000158901	-7.50002e-08	-5.12715e-05	-3.08212e-07	-0.000197153	-1.0047e-07	-6.42673e-05	5.48884e-07	8.17555e-05	1.82378e-07	2.71649e-05	-2.75186e-08	-0.000118403	-9.14938e-09	-3.93668e-05	1.08075e-07	-5.26107e-05	3.5653e-08	-1.73558e-05	-1.49542e-06	-0.000622044	-5.07284e-07	-0.000211013
3940	26	-2.26029e-07	-0.000161182	-7.29314e-08	-5.20075e-05	-2.86545e-07	-0.000200153	-9.3407e-08	-6.52454e-05	5.60873e-07	8.73021e-05	1.86361e-07	2.90079e-05	-1.26231e-08	-0.000118618	-4.19694e-09	-3.94383e-05	1.10609e-07	-5.15288e-05	3.6489e-08	-1.69989e-05	-1.45818e-06	-0.000636824	-4.94649e-07	-0.000216026
3950	26	-2.32637e-07	-0.000163472	-7.50634e-08	-5.27465e-05	-2.56548e-07	-0.000202891	-8.36287e-08	-6.61379e-05	5.73204e-07	9.29775e-05	1.90458e-07	3.08936e-05	-1.03039e-08	-0.000118725	-3.42582e-09	-3.94735e-05	1.2158e-07	-5.03798e-05	4.0108e-08	-1.66199e-05	-1.44554e-06	-0.000651326	-4.90362e-07	-0.000220946
3960	26	-2.23062e-07	-0.000165768	-7.19742e-08	-5.34872e-05	-2.29496e-07	-0.000205313	-7.48105e-08	-6.69273e-05	6.03668e-07	9.8829e-05	2.00581e-07	3.28379e-05	1.5855e-08	-0.00011869	5.27145e-09	-3.9462e-05	1.47937e-07	-4.90119e-05	4.88032e-08	-1.61686e-05	-1.4083e-06	-0.000665627	-4.77729e-07	-0.000225797
3970	26	-2.06991e-07	-0.000167926	-6.67885e-08	-5.41837e-05	-2.08843e-07	-0.000207489	-6.80782e-08	-6.76368e-05	6.20423e-07	0.000104969	2.06148e-07	3.48782e-05	3.10694e-08	-0.000118444	1.03299e-08	-3.93801e-05	1.70851e-07	-4.74235e-05	5.63623e-08	-1.56446e-05	-1.37569e-06	-0.000679523	-4.66667e-07	-0.000230511
3980	26	-1.92164e-07	-0.000169909	-6.20044e-08	-5.48235e-05	-1.99263e-07	-0.000209525	-6.49553e-08	-6.83002e-05	6.38514e-07	0.000111277	2.12159e-07	3.69741e-05	5.68585e-08	-0.000117993	1.89043e-08	-3.92304e-05	1.92292e-07	-4.56114e-05	6.34354e-08	-1.50468e-05	-1.35143e-06	-0.000693133	-4.58438e-07	-0.000235128
3990	26	-1.78447e-07	-0.000171768	-5.75783e-08	-5.54234e-05	-1.94883e-07	-0.000211492	-6.35275e-08	-6.89414e-05	6.59562e-07	0.000117759	2.19153e-07	3.91278e-05	8.0699e-08	-0.000117304	2.68308e-08	-3.90012e-05	1.98061e-07	-4.36445e-05	6.53386e-08	-1.4398e-05	-1.32557e-06	-0.000706533	-4.49665e-07	-0.000239673
4000	26	-1.62164e-07	-0.00017347	-5.23244e-08	-5.59724e-05	-1.89882e-07	-0.000213426	-6.18972e-08	-6.95719e-05	6.73212e-07	0.000124442	2.23688e-07	4.13484e-05	9.68588e-08	-0.000116417	3.22036e-08	-3.87065e-05	2.17014e-07	-4.15704e-05	7.15912e-08	-1.37137e-05	-1.30846e-06	-0.000719695	-4.43863e-07	-0.000244138
4010	26	-1.46042e-07	-0.000175012	-4.71225e-08	-5.647e-05	-1.65277e-07	-0.000215205	-5.38766e-08	-7.01521e-05	6.79505e-07	0.000131187	2.25779e-07	4.35896e-05	1.23949e-07	-0.000115319	4.12107e-08	-3.83412e-05	2.31546e-07	-3.93298e-05	7.63849e-08	-1.29746e-05	-1.28722e-06	-0.00073268	-4.36655e-07	-0.000248543
4020	26	-1.24587e-07	-0.000176362	-4.01996e-08	-5.69057e-05	-1.46911e-07	-0.000216749	-4.78897e-08	-7.06553e-05	6.90846e-07	0.000138038	2.29547e-07	4.58659e-05	1.47578e-07	-0.000113959	4.90667e-08	-3.7889e-05	2.38078e-07	-3.69821e-05	7.854e-08	-1.22001e-05	-1.26758e-06	-0.000745462	-4.29995e-07	-0.000252879
4030	26	-1.06532e-07	-0.000177511	-3.43741e-08	-5.72765e-05	-1.31469e-07	-0.000218139	-4.2856e-08	-7.11085e-05	6.92949e-07	0.00014495	2.30246e-07	4.81626e-05	1.62753e-07	-0.000112405	5.4112e-08	-3.73723e-05	2.55981e-07	-3.45317e-05	8.4446e-08	-1.13917e-05	-1.25029e-06	-0.000758073	-4.24129e-07	-0.000257157
4040	26	-9.46161e-08	-0.000178516	-3.05292e-08	-5.76008e-05	-1.37943e-07	-0.000219501	-4.49662e-08	-7.15524e-05	7.02687e-07	0.000151923	2.33482e-07	5.04796e-05	1.74871e-07	-0.000110705	5.8141e-08	-3.68073e-05	2.7174e-07	-3.18962e-05	8.96446e-08	-1.05223e-05	-1.21632e-06	-0.000770403	-4.12605e-07	-0.00026134
4050	26	-9.30358e-08	-0.000179445	-3.00193e-08	-5.79005e-05	-1.1619e-07	-0.000220792	-3.78752e-08	-7.19731e-05	7.127e-07	0.000158993	2.36809e-07	5.28285e-05	1.84199e-07	-0.000108923	6.12426e-08	-3.62149e-05	2.86526e-07	-2.91031e-05	9.45226e-08	-9.60086e-06	-1.1849e-06	-0.000782401	-4.01947e-07	-0.000265409
4060	26	-8.89448e-08	-0.000180349	-2.86993e-08	-5.81921e-05	-8.30731e-08	-0.000221779	-2.70799e-08	-7.22948e-05	7.20881e-07	0.000166189	2.39527e-07	5.52198e-05	1.94725e-07	-0.000107004	6.47422e-08	-3.55767e-05	2.9347e-07	-2.62052e-05	9.68131e-08	-8.64486e-06	-1.18066e-06	-0.000794232	-4.00508e-07	-0.000269423
4070	26	-7.28714e-08	-0.000181172	-2.3513e-08	-5.84576e-05	-6.77765e-08	-0.000222525	-2.20936e-08	-7.25382e-05	7.18004e-07	0.000173369	2.38571e-07	5.76054e-05	1.99177e-07	-0.000105057	6.62224e-08	-3.49295e-05	2.93085e-07	-2.32466e-05	9.66863e-08	-7.66887e-06	-1.16845e-06	-0.000805977	-3.96366e-07	-0.000273407
4080	26	-5.95732e-08	-0.000181823	-1.92221e-08	-5.86677e-05	-6.0428e-08	-0.000223161	-1.96982e-08	-7.27453e-05	7.175e-07	0.000180555	2.38404e-07	5.99931e-05	2.15787e-07	-0.000102962	7.17448e-08	-3.42328e-05	3.05418e-07	-2.02487e-05	1.00755e-07	-6.67988e-06	-1.1523e-06	-0.000817605	-3.90889e-07	-0.000277352
4090	26	-5.32191e-08	-0.000182389	-1.71719e-08	-5.88505e-05	-6.18196e-08	-0.000223775	-2.01518e-08	-7.29454e-05	7.29307e-07	0.000187773	2.42327e-07	6.23915e-05	2.2877e-07	-0.000100755	7.60616e-08	-3.34991e-05	3.20822e-07	-1.71224e-05	1.05837e-07	-5.64855e-06	-1.1315e-06	-0.000829014	-3.83833e-07	-0.000281222
4100	26	-4.33303e-08	-0.000182871	-1.39811e-08	-5.90057e-05	-4.82851e-08	-0.000224336	-1.57398e-08	-7.31285e-05	7.4562e-07	0.000195162	2.47747e-07	6.48466e-05	2.50908e-07	-9.83437e-05	8.3422e-08	-3.26973e-05	3.3337e-07	-1.38408e-05	1.09976e-07	-4.56595e-06	-1.11653e-06	-0.000840257	-3.78755e-07	-0.000285036
4110	26	-3.21487e-08	-0.000183257	-1.03732e-08	-5.91306e-05	-3.06635e-08	-0.000224732	-9.99559e-09	-7.32576e-05	7.55211e-07	0.000202671	2.50934e-07	6.73414e-05	2.57613e-07	-9.58006e-05	8.56513e-08	-3.18518e-05	3.38757e-07	-1.05026e-05	1.11753e-07	-3.4647e-06	-1.09915e-06	-0.000851335	-3.72858e-07	-0.000288794
4120	26	-1.69553e-08	-0.000183497	-5.47087e-09	-5.92078e-05	-1.54408e-08	-0.000224963	-5.03333e-09	-7.33327e-05	7.61164e-07	0.000210239	2.52912e-07	6.98561e-05	2.66179e-07	-9.31989e-05	8.84992e-08	-3.09868e-05	3.54534e-07	-7.0435e-06	1.16958e-07	-2.32359e-06	-1.08501e-06	-0.000862261	-3.68063e-07	-0.0002925
4130	26	-4.06025e-09	-0.000183603	-1.3101e-09	-5.9242e-05	-5.84656e-09	-0.00022506	-1.90584e-09	-7.33643e-05	7.75746e-07	0.000217932	2.57757e-07	7.24124e-05	2.83921e-07	-9.04307e-05	9.4398e-08	-3.00664e-05	3.74664e-07	-3.39639e-06	1.23598e-07	-1.12044e-06	-1.06216e-06	-0.000872984	-3.60312e-07	-0.000296138
4140	26	6.5683e-09	-0.000183587	2.11935e-09	-5.92368e-05	5.50146e-09	-0.000225076	1.79335e-09	-7.33698e-05	7.69368e-07	0.000225673	2.55638e-07	7.49842e-05	2.85749e-07	-8.75906e-05	9.50059e-08	-2.91221e-05	3.87391e-07	4.25896e-07	1.27797e-07	1.40499e-07	-1.04714e-06	-0.000883541	-3.55215e-07	-0.000299719
4150	26	1.71214e-08	-0.000183478	5.52446e-09	-5.92018e-05	2.32896e-08	-0.00022493	7.59188e-09	-7.33221e-05	7.74749e-07	0.000233361	2.57426e-07	7.7539e-05	2.97224e-07	-8.46773e-05	9.88209e-08	-2.81535e-05	3.9511e-07	4.33737e-06	1.30344e-07	1.43086e-06	-1.01522e-06	-0.000893874	-3.44387e-07	-0.000303224
4160	26	3.27665e-08	-0.00018323	1.05726e-08	-5.91218e-05	2.25249e-08	-0.000224709	7.34262e-09	-7.32501e-05	7.93255e-07	0.000241223	2.63575e-07	8.01511e-05	3.08304e-07	-8.16466e-05	1.02505e-07	-2.71459e-05	3.94404e-07	8.2714e-06	1.30111e-07	2.72867e-06	-9.88797e-07	-0.000903884	-3.35424e-07	-0.00030662
4170	26	5.33232e-08	-0.00018278	1.72055e-08	-5.89765e-05	4.14834e-08	-0.000224388	1.35226e-08	-7.31455e-05	8.25843e-07	0.000249316	2.74403e-07	8.28401e-05	3.23745e-07	-7.84911e-05	1.07639e-07	-2.60967e-05	4.07887e-07	1.22904e-05	1.34558e-07	4.05451e-06	-9.75708e-07	-0.00091372	-3.30984e-07	-0.000309956
4180	26	5.04678e-08	-0.000182278	1.62841e-08	-5.88145e-05	5.67935e-08	-0.000223894	1.85134e-08	-7.29842e-05	8.39643e-07	0.000257652	2.78988e-07	8.561e-05	3.22224e-07	-7.52661e-05	1.07133e-07	-2.50245e-05	4.21528e-07	1.64455e-05	1.39059e-07	5.42523e-06	-9.64149e-07	-0.000923412	-3.27063e-07	-0.000313244
4190	26	6.82951e-08	-0.000181709	2.20364e-08	-5.86311e-05	6.83679e-08	-0.000223255	2.22864e-08	-7.27759e-05	8.62494e-07	0.000266152	2.86581e-07	8.84343e-05	3.35514e-07	-7.19888e-05	1.11552e-07	-2.39348e-05	4.13303e-07	2.0635e-05	1.36345e-07	6.8073e-06	-9.56248e-07	-0.000933023	-3.24383e-07	-0.000316504
4200	26	6.1145e-08	-0.000181042	1.97293e-08	-5.84159e-05	7.18036e-08	-0.000222544	2.34063e-08	-7.25441e-05	8.71669e-07	0.000274845	2.8963e-07	9.13226e-05	3.38218e-07	-6.86068e-05	1.12451e-07	-2.28104e-05	4.16281e-07	2.47541e-05	1.37327e-07	8.16616e-06	-9.39782e-07	-0.000942503	-3.18797e-07	-0.00031972
4210	26	4.25036e-08	-0.000180535	1.37144e-08	-5.8252e-05	9.06425e-08	-0.00022174	2.95474e-08	-7.22821e-05	8.69241e-07	0.000283549	2.88823e-07	9.42148e-05	3.38773e-07	-6.5238e-05	1.12635e-07	-2.16903e-05	4.34676e-07	2.90096e-05	1.43396e-07	9.57002e-06	-9.11851e-07	-0.000951749	-3.09322e-07	-0.000322857
4220	26	4.14862e-08	-0.000180116	1.33861e-08	-5.81169e-05	1.05312e-07	-0.000220752	3.43294e-08	-7.19601e-05	8.75163e-07	0.000292257	2.9079e-07	9.71084e-05	3.5058e-07	-6.17775e-05	1.16561e-07	-2.05398e-05	4.43586e-07	3.34142e-05	1.46335e-07	1.10231e-05	-9.05431e-07	-0.000960841	-3.07145e-07	-0.000325941
4230	26	4.59769e-08	-0.000179689	1.48351e-08	-5.79793e-05	1.09103e-07	-0.000219671	3.55652e-08	-7.16079e-05	8.93265e-07	0.00030111	2.96805e-07	0.00010005	3.84235e-07	-5.81246e-05	1.2775e-07	-1.93253e-05	4.38254e-07	3.78193e-05	1.44576e-07	1.24762e-05	-8.91225e-07	-0.000969829	-3.02325e-07	-0.00032899
4240	26	5.86994e-08	-0.000179126	1.89402e-08	-5.77975e-05	1.14045e-07	-0.000218551	3.71759e-08	-7.12427e-05	9.07108e-07	0.000310132	3.01405e-07	0.000103048	3.96546e-07	-5.41776e-05	1.31844e-07	-1.8013e-05	4.35399e-07	4.21874e-05	1.43634e-07	1.39173e-05	-8.78091e-07	-0.000978677	-2.9787e-07	-0.000331991
4250	26	6.95482e-08	-0.000178474	2.24407e-08	-5.75872e-05	1.19003e-07	-0.000217388	3.87921e-08	-7.08634e-05	9.12121e-07	0.000319226	3.03071e-07	0.000106069	3.96662e-07	-5.02151e-05	1.31882e-07	-1.66955e-05	4.35559e-07	4.6545e-05	1.43687e-07	1.53548e-05	-8.54154e-07	-0.000987328	-2.8975e-07	-0.000334926
4260	26	7.48956e-08	-0.000177754	2.41661e-08	-5.73547e-05	1.31691e-07	-0.000216147	4.29282e-08	-7.04588e-05	9.1654e-07	0.000328372	3.04539e-07	0.000109108	3.93686e-07	-4.62555e-05	1.30893e-07	-1.5379e-05	4.35301e-07	5.08973e-05	1.43602e-07	1.67906e-05	-8.45962e-07	-0.000995816	-2.86971e-07	-0.000337805
4270	26	7.24248e-08	-0.000177021	2.33689e-08	-5.71184e-05	1.45133e-07	-0.00021473	4.73099e-08	-6.99971e-05	9.16782e-07	0.000337537	3.04619e-07	0.000112153	4.0382e-07	-4.22971e-05	1.34262e-07	-1.40629e-05	4.46063e-07	5.52809e-05	1.47153e-07	1.82367e-05	-8.22763e-07	-0.00100415	-2.79101e-07	-0.000340633
4280	26	8.01216e-08	-0.000176267	2.58524e-08	-5.68751e-05	1.4744e-07	-0.000213273	4.80622e-08	-6.95223e-05	9.2621e-07	0.000346742	3.07752e-07	0.000115212	4.16254e-07	-3.81873e-05	1.38396e-07	-1.26965e-05	4.72334e-07	5.98661e-05	1.55819e-07	1.97493e-05	-8.08302e-07	-0.00101231	-2.74196e-07	-0.0003434
4290	26	8.95981e-08	-0.000175422	2.89101e-08	-5.66022e-05	1.48422e-07	-0.000211781	4.83821e-08	-6.90357e-05	9.40822e-07	0.000356084	3.12607e-07	0.000118316	4.112e-07	-3.4048e-05	1.36716e-07	-1.13203e-05	4.72633e-07	6.45695e-05	1.55917e-07	2.13009e-05	-7.91741e-07	-0.0010203	-2.68578e-07	-0.00034611
4300	26	9.61707e-08	-0.000174479	3.10308e-08	-5.6298e-05	1.71849e-07	-0.000210186	5.60188e-08	-6.85158e-05	9.36164e-07	0.00036547	3.11059e-07	0.000121435	4.07396e-07	-2.99617e-05	1.35451e-07	-9.96167e-06	4.66063e-07	6.92762e-05	1.5375e-07	2.28536e-05	-7.78969e-07	-0.00102814	-2.64245e-07	-0.000348771
4310	26	9.87921e-08	-0.000173522	3.18767e-08	-5.59892e-05	1.95345e-07	-0.000208341	6.36779e-08	-6.79144e-05	9.51883e-07	0.000374893	3.16282e-07	0.000124566	4.22279e-07	-2.58209e-05	1.40399e-07	-8.58492e-06	4.53536e-07	7.3875e-05	1.49618e-07	2.43707e-05	-7.54911e-07	-0.00103583	-2.56084e-07	-0.000351378
4320	26	1.21397e-07	-0.000172396	3.91705e-08	-5.56261e-05	1.98905e-07	-0.00020637	6.48385e-08	-6.7272e-05	9.56575e-07	0.000384439	3.17841e-07	0.000127738	4.51326e-07	-2.14255e-05	1.50057e-07	-7.12355e-06	4.61191e-07	7.84322e-05	1.52143e-07	2.58741e-05	-7.37413e-07	-0.0010433	-2.50149e-07	-0.000353914
4330	26	1.31668e-07	-0.000171128	4.24844e-08	-5.5217e-05	2.10074e-07	-0.000204325	6.84794e-08	-6.66052e-05	9.59146e-07	0.00039402	3.18696e-07	0.000130921	4.53157e-07	-1.68988e-05	1.50666e-07	-5.61852e-06	4.86366e-07	8.31713e-05	1.60448e-07	2.74375e-05	-7.13821e-07	-0.00105055	-2.42146e-07	-0.000356371
4340	26	1.40573e-07	-0.000169778	4.53578e-08	-5.47811e-05	2.20668e-07	-0.000202175	7.19328e-08	-6.59044e-05	9.50056e-07	0.000403576	3.15675e-07	0.000134096	4.49455e-07	-1.23874e-05	1.49435e-07	-4.11855e-06	4.85286e-07	8.80476e-05	1.60092e-07	2.90461e-05	-7.14807e-07	-0.00105769	-2.4248e-07	-0.000358793
4350	26	1.38853e-07	-0.000168366	4.48028e-08	-5.43255e-05	2.22959e-07	-0.000199957	7.26795e-08	-6.51814e-05	9.56106e-07	0.000413082	3.17685e-07	0.000137255	4.69801e-07	-7.8136e-06	1.562e-07	-2.59787e-06	4.83466e-07	9.28756e-05	1.59491e-07	3.06389e-05	-7.06497e-07	-0.00106479	-2.39661e-07	-0.000361204
4360	26	1.2928e-07	-0.000167033	4.17139e-08	-5.38956e-05	2.43446e-07	-0.000197638	7.93579e-08	-6.44255e-05	9.75273e-07	0.000422744	3.24054e-07	0.000140465	4.90835e-07	-3.00666e-06	1.63193e-07	-9.99654e-07	4.86774e-07	9.77191e-05	1.60583e-07	3.22367e-05	-6.96279e-07	-0.0010718	-2.36195e-07	-0.000363581
4370	26	1.29051e-07	-0.00016573	4.164e-08	-5.34751e-05	2.44489e-07	-0.000195186	7.96979e-08	-6.3626e-05	9.86566e-07	0.000432552	3.27806e-07	0.000143724	4.96692e-07	1.93538e-06	1.6514e-07	6.43476e-07	5.13222e-07	0.000102711	1.69308e-07	3.38834e-05	-6.7939e-07	-0.00107868	-2.30466e-07	-0.000365914
4380	26	1.34473e-07	-0.000164421	4.33896e-08	-5.30528e-05	2.53519e-07	-0.000192698	8.26414e-08	-6.28151e-05	9.95054e-07	0.00044244	3.30627e-07	0.00014701	5.1872e-07	7.00222e-06	1.72464e-07	2.3281e-06	5.22601e-07	0.000107908	1.72402e-07	3.5598e-05	-6.69621e-07	-0.00108543	-2.27152e-07	-0.000368205
4390	26	1.40077e-07	-0.00016304	4.51979e-08	-5.26071e-05	2.56896e-07	-0.000190148	8.37422e-08	-6.19839e-05	9.92913e-07	0.00045238	3.29915e-07	0.000150312	5.33942e-07	1.22764e-05	1.77525e-07	4.08166e-06	5.21679e-07	0.000113133	1.72097e-07	3.73216e-05	-6.54766e-07	-0.00109204	-2.22113e-07	-0.000370447
4400	26	1.46934e-07	-0.000161615	4.74104e-08	-5.21474e-05	2.57893e-07	-0.000187569	8.40671e-08	-6.11432e-05	9.91562e-07	0.000462304	3.29466e-07	0.00015361	5.50355e-07	1.76933e-05	1.82982e-07	5.88265e-06	5.10592e-07	0.000118301	1.6844e-07	3.90264e-05	-6.34725e-07	-0.0010985	-2.15314e-07	-0.000372639
4410	26	1.70342e-07	-0.000160041	5.49632e-08	-5.16393e-05	2.62521e-07	-0.000184973	8.55759e-08	-6.02968e-05	1.00229e-06	0.000472225	3.3303e-07	0.000156906	5.53698e-07	2.32018e-05	1.84093e-07	7.71413e-06	5.1195e-07	0.000123419	1.68888e-07	4.07147e-05	-6.27968e-07	-0.00110479	-2.13022e-07	-0.000374771
4420	26	1.91654e-07	-0.000158186	6.18397e-08	-5.10408e-05	2.63734e-07	-0.000182344	8.59714e-08	-5.94399e-05	1.01152e-06	0.000482306	3.36099e-07	0.000160256	5.60287e-07	2.87612e-05	1.86284e-07	9.56251e-06	5.08008e-07	0.000128537	1.67587e-07	4.24033e-05	-6.14721e-07	-0.00111099	-2.08528e-07	-0.000376875
4430	26	1.87037e-07	-0.000156293	6.035e-08	-5.043e-05	2.81045e-07	-0.00017963	9.16141e-08	-5.85553e-05	1.00243e-06	0.000492378	3.33076e-07	0.000163602	5.83433e-07	3.44723e-05	1.9398e-07	1.14614e-05	5.04334e-07	0.000133584	1.66376e-07	4.40682e-05	-6.19338e-07	-0.00111715	-2.10095e-07	-0.000378965
4440	26	1.86116e-07	-0.000154424	6.00529e-08	-4.98271e-05	2.89663e-07	-0.000176776	9.44234e-08	-5.76248e-05	1.00707e-06	0.000502453	3.34621e-07	0.00016695	5.89647e-07	4.03614e-05	1.96046e-07	1.34194e-05	5.16779e-07	0.000138698	1.70481e-07	4.57553e-05	-6.27165e-07	-0.00112338	-2.1275e-07	-0.000381077
4450	26	1.81137e-07	-0.000152632	5.84464e-08	-4.92487e-05	2.94628e-07	-0.000173845	9.60421e-08	-5.66695e-05	1.01398e-06	0.000512561	3.36915e-07	0.000170309	5.87551e-07	4.62526e-05	1.95349e-07	1.53781e-05	5.35114e-07	0.000143971	1.7653e-07	4.74949e-05	-6.27881e-07	-0.00112966	-2.12993e-07	-0.000383208
4460	26	1.93135e-07	-0.000150763	6.23177e-08	-4.86456e-05	2.90349e-07	-0.000170939	9.46471e-08	-5.57222e-05	1.01214e-06	0.000522692	3.36304e-07	0.000173675	5.91404e-07	5.21911e-05	1.9663e-07	1.73525e-05	5.35873e-07	0.000149327	1.7678e-07	4.92616e-05	-6.15531e-07	-0.00113587	-2.08803e-07	-0.000385314
4470	26	2.04885e-07	-0.000148762	6.61089e-08	-4.80001e-05	2.96465e-07	-0.000167999	9.66409e-08	-5.47637e-05	1.01975e-06	0.000532848	3.38834e-07	0.000177049	5.85804e-07	5.80623e-05	1.94768e-07	1.93045e-05	5.40768e-07	0.000154721	1.78395e-07	5.10411e-05	-5.97598e-07	-0.00114195	-2.0272e-07	-0.000387378
4480	26	2.06498e-07	-0.000146689	6.66293e-08	-4.73312e-05	2.97983e-07	-0.000165026	9.71357e-08	-5.37947e-05	1.03751e-06	0.000543126	3.44735e-07	0.000180464	5.95664e-07	6.39664e-05	1.98046e-07	2.12676e-05	5.46402e-07	0.000160154	1.80253e-07	5.28334e-05	-5.65639e-07	-0.00114776	-1.91879e-07	-0.000389347
4490	26	2.02112e-07	-0.000144671	6.52141e-08	-4.66801e-05	3.00576e-07	-0.000162043	9.79809e-08	-5.28223e-05	1.04304e-06	0.000553556	3.46572e-07	0.00018393	5.97061e-07	6.99306e-05	1.98511e-07	2.32505e-05	5.60108e-07	0.000165699	1.84775e-07	5.46627e-05	-5.68482e-07	-0.00115343	-1.92843e-07	-0.00039127
4500	26	2.19206e-07	-0.000142567	7.07299e-08	-4.60013e-05	3.16308e-07	-0.000158959	1.03109e-07	-5.18169e-05	1.04528e-06	0.000563988	3.47317e-07	0.000187396	5.96977e-07	7.59068e-05	1.98483e-07	2.52375e-05	5.4821e-07	0.000171241	1.8085e-07	5.64909e-05	-5.6473e-07	-0.00115909	-1.9157e-07	-0.000393191
4510	26	2.32245e-07	-0.000140299	7.49372e-08	-4.52693e-05	3.45111e-07	-0.000155674	1.12498e-07	-5.07463e-05	1.05747e-06	0.000574497	3.51367e-07	0.000190888	6.05328e-07	8.18949e-05	2.0126e-07	2.72284e-05	5.54379e-07	0.000176728	1.82885e-07	5.83012e-05	-5.52091e-07	-0.00116469	-1.87283e-07	-0.000395093
4520	26	2.26958e-07	-0.000138023	7.32313e-08	-4.45351e-05	3.5866e-07	-0.00015212	1.16915e-07	-4.95876e-05	1.06377e-06	0.000585108	3.53461e-07	0.000194414	6.09655e-07	8.79718e-05	2.02698e-07	2.92488e-05	5.75345e-07	0.000182387	1.89802e-07	6.01679e-05	-5.29707e-07	-0.00117008	-1.7969e-07	-0.000396919
4530	26	2.29796e-07	-0.000135734	7.41469e-08	-4.37964e-05	3.66441e-07	-0.000148499	1.19451e-07	-4.84072e-05	1.05963e-06	0.000595732	3.52084e-07	0.000197944	6.29581e-07	9.41687e-05	2.09323e-07	3.13092e-05	5.84742e-07	0.000188192	1.92901e-07	6.20831e-05	-5.15712e-07	-0.00117531	-1.74942e-07	-0.000398693
4540	26	2.33767e-07	-0.000133429	7.54281e-08	-4.30528e-05	3.6832e-07	-0.000144817	1.20064e-07	-4.72069e-05	1.06343e-06	0.000606327	3.53345e-07	0.000201464	6.42998e-07	0.000100528	2.13784e-07	3.34234e-05	6.10018e-07	0.000194134	2.0124e-07	6.40433e-05	-4.92313e-07	-0.00118035	-1.67005e-07	-0.000400402
4550	26	2.55472e-07	-0.000130977	8.24317e-08	-4.22614e-05	3.63984e-07	-0.000141169	1.18651e-07	-4.60177e-05	1.07212e-06	0.000617018	3.56235e-07	0.000205017	6.56331e-07	0.000107031	2.18217e-07	3.55857e-05	6.34955e-07	0.000200399	2.09466e-07	6.611e-05	-4.84363e-07	-0.00118524	-1.64308e-07	-0.000402064
4560	26	2.65632e-07	-0.000128389	8.57098e-08	-4.14266e-05	3.82602e-07	-0.000137429	1.2472e-07	-4.47987e-05	1.07809e-06	0.00062776	3.58216e-07	0.000208586	6.60066e-07	0.000113604	2.19459e-07	3.77711e-05	6.36703e-07	0.000206755	2.10043e-07	6.82066e-05	-4.72164e-07	-0.00119	-1.6017e-07	-0.000403678
4570	26	2.57405e-07	-0.000125788	8.30552e-08	-4.05874e-05	4.00677e-07	-0.000133522	1.30611e-07	-4.35252e-05	1.08818e-06	0.000638589	3.6157e-07	0.000212184	6.65927e-07	0.000120237	2.21407e-07	3.99762e-05	6.4112e-07	0.000213133	2.115e-07	7.03108e-05	-4.66505e-07	-0.0011947	-1.5825e-07	-0.00040527
4580	26	2.61938e-07	-0.000123196	8.45181e-08	-3.9751e-05	4.18094e-07	-0.000129423	1.36289e-07	-4.21889e-05	1.10088e-06	0.00064955	3.65791e-07	0.000215826	6.67983e-07	0.000126904	2.22091e-07	4.21929e-05	6.55578e-07	0.000219616	2.1627e-07	7.24494e-05	-4.52278e-07	-0.00119929	-1.53424e-07	-0.000406828
4590	26	2.85089e-07	-0.000120461	9.1988e-08	-3.88685e-05	4.3329e-07	-0.000125155	1.41243e-07	-4.07975e-05	1.10376e-06	0.000660561	3.66748e-07	0.000219485	6.8019e-07	0.000133646	2.26149e-07	4.44345e-05	6.6459e-07	0.00022622	2.19243e-07	7.4628e-05	-4.38825e-07	-0.00120374	-1.4886e-07	-0.000408339
4600	26	2.94965e-07	-0.000117559	9.51745e-08	-3.79322e-05	4.22226e-07	-0.000120871	1.37636e-07	-3.94012e-05	1.11239e-06	0.00067165	3.69613e-07	0.000223169	6.91293e-07	0.000140501	2.29841e-07	4.67138e-05	6.65843e-07	0.000232881	2.19656e-07	7.68256e-05	-4.28632e-07	-0.00120808	-1.45403e-07	-0.000409812
4610	26	2.91571e-07	-0.000114649	9.40793e-08	-3.69931e-05	4.19375e-07	-0.000116679	1.36707e-07	-3.80346e-05	1.12835e-06	0.000682866	3.74916e-07	0.000226896	6.99622e-07	0.000147453	2.3261e-07	4.90251e-05	6.70166e-07	0.000239556	2.21082e-07	7.90273e-05	-4.15516e-07	-0.00121231	-1.40953e-07	-0.000411246
4620	26	2.83563e-07	-0.000111767	9.14955e-08	-3.60633e-05	4.25537e-07	-0.000112468	1.38715e-07	-3.66619e-05	1.13817e-06	0.000694181	3.78179e-07	0.000230656	7.1448e-07	0.000154519	2.3755e-07	5.13746e-05	6.84522e-07	0.000246322	2.25818e-07	8.12596e-05	-3.9122e-07	-0.00121636	-1.32712e-07	-0.000412618
4630	26	2.87576e-07	-0.000108921	9.27905e-08	-3.5145e-05	4.35021e-07	-0.000108161	1.41807e-07	-3.5258e-05	1.15713e-06	0.000705665	3.8448e-07	0.000234471	7.32722e-07	0.000161756	2.43615e-07	5.37808e-05	6.89899e-07	0.000253209	2.27592e-07	8.35315e-05	-3.85205e-07	-0.00122024	-1.30671e-07	-0.000413935
4640	26	2.9563e-07	-0.000106015	9.53892e-08	-3.42071e-05	4.44451e-07	-0.000103775	1.44881e-07	-3.38284e-05	1.16799e-06	0.000717292	3.88087e-07	0.000238335	7.39551e-07	0.000169133	2.45886e-07	5.62335e-05	6.9334e-07	0.000260121	2.28727e-07	8.58116e-05	-3.93716e-07	-0.00122414	-1.33558e-07	-0.000415259
4650	26	3.01825e-07	-0.000103021	9.73882e-08	-3.32412e-05	4.64991e-07	-9.92348e-05	1.51577e-07	-3.23483e-05	1.19347e-06	0.00072908	3.96554e-07	0.000242251	7.35044e-07	0.000176509	2.44388e-07	5.86856e-05	7.02603e-07	0.000267094	2.31783e-07	8.81119e-05	-3.88218e-07	-0.00122806	-1.31693e-07	-0.000416587
4660	26	3.10193e-07	-9.99688e-05	1.00088e-07	-3.22563e-05	4.7375e-07	-9.45553e-05	1.54432e-07	-3.08229e-05	1.21011e-06	0.0007411	4.02083e-07	0.000246245	7.36617e-07	0.000183859	2.4491e-07	6.11296e-05	7.06488e-07	0.000274178	2.33064e-07	9.04489e-05	-3.77255e-07	-0.0012319	-1.27974e-07	-0.000417891
4670	26	3.26993e-07	-9.67771e-05	1.05509e-07	-3.12265e-05	4.76718e-07	-8.98055e-05	1.55399e-07	-2.92745e-05	1.21532e-06	0.000753226	4.03813e-07	0.000250274	7.54212e-07	0.000191306	2.5076e-07	6.36055e-05	6.99259e-07	0.000281197	2.3068e-07	9.27643e-05	-3.71214e-07	-0.00123564	-1.25925e-07	-0.000419159
4680	26	3.34278e-07	-9.34604e-05	1.0786e-07	-3.01563e-05	4.86315e-07	-8.50012e-05	1.58527e-07	-2.77084e-05	1.22064e-06	0.000765413	4.05581e-07	0.000254324	7.63389e-07	0.000198893	2.53812e-07	6.6128e-05	7.05515e-07	0.000288213	2.32743e-07	9.5079e-05	-3.56393e-07	-0.00123928	-1.20897e-07	-0.000420396
4690	26	3.21456e-07	-9.01854e-05	1.03722e-07	-2.90996e-05	4.96452e-07	-8.00807e-05	1.61832e-07	-2.61045e-05	1.20815e-06	0.000777557	4.01431e-07	0.000258359	7.5956e-07	0.000206509	2.52539e-07	6.86602e-05	7.13551e-07	0.000295312	2.35394e-07	9.74209e-05	-3.60851e-07	-0.00124286	-1.22409e-07	-0.00042161
4700	26	3.24714e-07	-8.69495e-05	1.04774e-07	-2.80555e-05	4.92577e-07	-7.51102e-05	1.60569e-07	-2.44842e-05	1.21493e-06	0.000789656	4.03684e-07	0.000262379	7.6304e-07	0.00021414	2.53695e-07	7.11974e-05	7.18181e-07	0.000302478	2.36922e-07	9.97847e-05	-3.50094e-07	-0.00124641	-1.1876e-07	-0.000422811
4710	26	3.32024e-07	-8.36794e-05	1.07132e-07	-2.70003e-05	4.78929e-07	-7.02608e-05	1.5612e-07	-2.29034e-05	1.21267e-06	0.00080181	4.02934e-07	0.000266417	7.70761e-07	0.000221813	2.56263e-07	7.37484e-05	7.27872e-07	0.000309705	2.40119e-07	0.000102169	-3.30011e-07	-0.00124982	-1.11948e-07	-0.00042397
4720	26	3.29413e-07	-8.03715e-05	1.0629e-07	-2.5933e-05	4.91534e-07	-6.54126e-05	1.60229e-07	-2.1323e-05	1.22594e-06	0.000813999	4.07342e-07	0.000270468	7.72493e-07	0.000229511	2.56838e-07	7.63077e-05	7.3151e-07	0.000317006	2.41319e-07	0.000104578	-3.19281e-07	-0.00125307	-1.08308e-07	-0.000425072
4730	26	3.3527e-07	-7.7055e-05	1.08179e-07	-2.48629e-05	5.04614e-07	-6.04384e-05	1.64493e-07	-1.97015e-05	1.22282e-06	0.000826249	4.06308e-07	0.000274538	7.91201e-07	0.000237333	2.63059e-07	7.89084e-05	7.36465e-07	0.000324342	2.42953e-07	0.000106998	-3.09141e-07	-0.0012562	-1.04868e-07	-0.000426133
4740	26	3.60415e-07	-7.35931e-05	1.16293e-07	-2.37458e-05	5.28075e-07	-5.52747e-05	1.7214e-07	-1.80183e-05	1.21793e-06	0.00083846	4.04681e-07	0.000278595	7.99439e-07	0.000245299	2.65797e-07	8.15571e-05	7.52414e-07	0.000331773	2.48215e-07	0.000109449	-3.10665e-07	-0.0012593	-1.05385e-07	-0.000427185
4750	26	3.62666e-07	-6.99813e-05	1.17019e-07	-2.25804e-05	5.37114e-07	-4.99339e-05	1.75087e-07	-1.62773e-05	1.2134e-06	0.000850606	4.03176e-07	0.000282631	8.01116e-07	0.0002533	2.66355e-07	8.42171e-05	7.46485e-07	0.000339259	2.46259e-07	0.000111919	-3.13171e-07	-0.00126243	-1.06235e-07	-0.000428246
4760	26	3.64016e-07	-6.63395e-05	1.17455e-07	-2.14054e-05	5.33504e-07	-4.45802e-05	1.7391e-07	-1.45321e-05	1.21762e-06	0.000862764	4.04577e-07	0.000286671	8.04869e-07	0.00026133	2.67603e-07	8.68869e-05	7.47997e-07	0.000346729	2.46758e-07	0.000114383	-2.90878e-07	-0.00126547	-9.86729e-08	-0.00042928
4770	26	3.60463e-07	-6.27192e-05	1.16308e-07	-2.02372e-05	5.35522e-07	-3.92468e-05	1.74568e-07	-1.27936e-05	1.20942e-06	0.000874896	4.01855e-07	0.000290702	8.20602e-07	0.000269445	2.72834e-07	8.9585e-05	7.56736e-07	0.000354261	2.49641e-07	0.000116868	-2.767e-07	-0.00126827	-9.38633e-08	-0.00043023
4780	26	3.83861e-07	-5.90167e-05	1.23858e-07	-1.90426e-05	5.40689e-07	-3.38565e-05	1.76252e-07	-1.10365e-05	1.21347e-06	0.000887007	4.03201e-07	0.000294726	8.11007e-07	0.000277645	2.69643e-07	9.23113e-05	7.8052e-07	0.000361965	2.57487e-07	0.000119409	-2.65461e-07	-0.00127098	-9.00508e-08	-0.000431148
4790	26	3.97881e-07	-5.50929e-05	1.28382e-07	-1.77765e-05	5.47321e-07	-2.84061e-05	1.78414e-07	-9.25974e-06	1.21479e-06	0.000899135	4.0364e-07	0.000298756	8.01994e-07	0.000285687	2.66647e-07	9.49852e-05	7.94278e-07	0.000369823	2.62025e-07	0.000122001	-2.69286e-07	-0.00127366	-9.13484e-08	-0.000432058
4800	26	4.04166e-07	-5.10869e-05	1.3041e-07	-1.64839e-05	5.49627e-07	-2.29277e-05	1.79166e-07	-7.47391e-06	1.22258e-06	0.00091133	4.06227e-07	0.000302808	8.18877e-07	0.000293797	2.7226e-07	9.76816e-05	7.98897e-07	0.000377812	2.63549e-07	0.000124637	-2.64469e-07	-0.00127633	-8.97145e-08	-0.000432963
4810	26	3.9962e-07	-4.70493e-05	1.28943e-07	-1.51811e-05	5.57425e-07	-1.73908e-05	1.81708e-07	-5.669e-06	1.23487e-06	0.000923614	4.1031e-07	0.000306889	8.17025e-07	0.000301985	2.71645e-07	0.000100404	8.05022e-07	0.000385816	2.6557e-07	0.000127277	-2.52031e-07	-0.00127892	-8.54951e-08	-0.000433839
4820	26	4.106e-07	-4.30162e-05	1.32486e-07	-1.38798e-05	5.6849e-07	-1.17657e-05	1.85315e-07	-3.83535e-06	1.24993e-06	0.000936037	4.15313e-07	0.000311017	8.25116e-07	0.000310184	2.74335e-07	0.00010313	8.06596e-07	0.000393883	2.66089e-07	0.000129939	-2.36573e-07	-0.00128136	-8.02514e-08	-0.00043467
4830	26	4.10471e-07	-3.89097e-05	1.32444e-07	-1.25548e-05	5.77451e-07	-6.0417e-06	1.88236e-07	-1.96946e-06	1.24251e-06	0.000948486	4.12848e-07	0.000315154	8.41458e-07	0.000318524	2.79768e-07	0.000105903	8.03715e-07	0.000401941	2.65139e-07	0.000132597	-2.17329e-07	-0.00128364	-7.37233e-08	-0.000435442
4840	26	4.15512e-07	-3.4784e-05	1.34071e-07	-1.12235e-05	5.82746e-07	-2.37646e-07	1.89962e-07	-7.74672e-08	1.25301e-06	0.000960957	4.16339e-07	0.000319297	8.44862e-07	0.00032696	2.809e-07	0.000108708	8.05033e-07	0.000409978	2.65574e-07	0.000135248	-2.03539e-07	-0.00128574	-6.90454e-08	-0.000436153
4850	26	4.22375e-07	-3.05921e-05	1.36285e-07	-9.87098e-06	5.90643e-07	5.62996e-06	1.92536e-07	1.83524e-06	1.2618e-06	0.000973537	4.1926e-07	0.000323477	8.54475e-07	0.000335445	2.84096e-07	0.000111529	8.17525e-07	0.000418087	2.69694e-07	0.000137923	-1.99049e-07	-0.00128776	-6.75222e-08	-0.00043684
4860	26	4.30221e-07	-2.63299e-05	1.38817e-07	-8.49571e-06	5.90588e-07	1.15342e-05	1.92518e-07	3.7599e-06	1.25375e-06	0.000986133	4.16584e-07	0.000327662	8.62451e-07	0.000344047	2.86748e-07	0.000114389	8.22472e-07	0.000426313	2.71326e-07	0.000140637	-1.9487e-07	-0.00128973	-6.61047e-08	-0.000437507
4870	26	4.29762e-07	-2.20308e-05	1.38669e-07	-7.10854e-06	5.93107e-07	1.74486e-05	1.93339e-07	5.68784e-06	1.24984e-06	0.000998637	4.15286e-07	0.000331817	8.59148e-07	0.000352656	2.85649e-07	0.000117251	8.16477e-07	0.000434514	2.69349e-07	0.000143342	-1.97366e-07	-0.00129169	-6.69515e-08	-0.000438172
4880	26	4.36322e-07	-1.77072e-05	1.40785e-07	-5.71346e-06	6.03497e-07	2.34241e-05	1.96726e-07	7.63572e-06	1.26258e-06	0.00101119	4.19517e-07	0.000335989	8.50836e-07	0.000361214	2.82886e-07	0.000120097	8.09287e-07	0.000442638	2.66977e-07	0.000146022	-1.84315e-07	-0.00129362	-6.25243e-08	-0.000438826
4890	26	4.31974e-07	-1.33724e-05	1.39382e-07	-4.3148e-06	6.07999e-07	2.94715e-05	1.98194e-07	9.60703e-06	1.27561e-06	0.00102386	4.23847e-07	0.000340199	8.52937e-07	0.000369726	2.83584e-07	0.000122927	8.05766e-07	0.000450714	2.65815e-07	0.000148687	-1.64364e-07	-0.00129536	-5.57562e-08	-0.000439419
4900	26	4.36153e-07	-9.01466e-06	1.40731e-07	-2.90871e-06	5.98408e-07	3.54753e-05	1.95067e-07	1.15641e-05	1.27384e-06	0.00103661	4.23259e-07	0.000344434	8.56577e-07	0.000378253	2.84795e-07	0.000125762	8.19403e-07	0.000458823	2.70314e-07	0.000151362	-1.46825e-07	-0.00129691	-4.98068e-08	-0.000439944
4910	26	4.42909e-07	-4.6353e-06	1.42911e-07	-1.49565e-06	6.15477e-07	4.15307e-05	2.00632e-07	1.35381e-05	1.27645e-06	0.00104937	4.24126e-07	0.000348673	8.58026e-07	0.000386842	2.85276e-07	0.000128617	8.24116e-07	0.000467076	2.71869e-07	0.000154084	-1.37806e-07	-0.00129835	-4.67472e-08	-0.000440431
4920	26	4.37586e-07	-2.37272e-07	1.41193e-07	-7.65592e-08	6.16493e-07	4.77126e-05	2.00963e-07	1.55532e-05	1.27225e-06	0.00106211	4.22731e-07	0.000352909	8.65677e-07	0.000395459	2.8782e-07	0.000131482	8.26491e-07	0.000475304	2.72652e-07	0.000156799	-1.31083e-07	-0.00129971	-4.44666e-08	-0.000440892
4930	26	4.37145e-07	4.13258e-06	1.41051e-07	1.33343e-06	6.02038e-07	5.38017e-05	1.96251e-07	1.75381e-05	1.27066e-06	0.00107482	4.22202e-07	0.000357129	8.86245e-07	0.000404216	2.94659e-07	0.000134394	8.25569e-07	0.000483573	2.72348e-07	0.000159526	-1.22449e-07	-0.001301	-4.15379e-08	-0.000441332
4940	26	4.39074e-07	8.5167e-06	1.41673e-07	2.74803e-06	6.10686e-07	5.98601e-05	1.9907e-07	1.9513e-05	1.26695e-06	0.0010875	4.2097e-07	0.000361344	9.08921e-07	0.000413194	3.02198e-07	0.000137379	8.24881e-07	0.000491824	2.72121e-07	0.000162249	-1.17058e-07	-0.00130219	-3.97089e-08	-0.000441734
4950	26	4.3798e-07	1.28944e-05	1.4132e-07	4.16057e-06	6.17807e-07	6.59972e-05	2.01391e-07	2.15136e-05	1.28068e-06	0.00110023	4.25533e-07	0.000365574	9.23096e-07	0.000422365	3.06911e-07	0.000140428	8.21021e-07	0.000500056	2.70848e-07	0.000164964	-1.23787e-07	-0.00130339	-4.19916e-08	-0.000442143
4960	26	4.53639e-07	1.73643e-05	1.46373e-07	5.60283e-06	6.32986e-07	7.22595e-05	2.06339e-07	2.3555e-05	1.30365e-06	0.00111316	4.33165e-07	0.000369869	9.24043e-07	0.000431621	3.07226e-07	0.000143505	8.24426e-07	0.000508285	2.71971e-07	0.000167679	-1.08683e-07	-0.00130456	-3.68679e-08	-0.000442537
4970	26	4.70121e-07	2.19857e-05	1.51691e-07	7.094e-06	6.41156e-07	7.86221e-05	2.09002e-07	2.5629e-05	1.31551e-06	0.00112624	4.37105e-07	0.000374216	9.15419e-07	0.000440832	3.04358e-07	0.000146568	8.28632e-07	0.000516523	2.73359e-07	0.000170397	-9.15888e-08	-0.00130558	-3.10692e-08	-0.000442884
4980	26	4.71048e-07	2.66856e-05	1.5199e-07	8.61048e-06	6.44297e-07	8.50489e-05	2.10026e-07	2.7724e-05	1.31118e-06	0.00113939	4.35666e-07	0.000378585	9.21189e-07	0.00045002	3.06277e-07	0.000149623	8.50643e-07	0.000524921	2.8062e-07	0.000173167	-9.62765e-08	-0.0013065	-3.26593e-08	-0.000443196
4990	26	4.71684e-07	3.14034e-05	1.52195e-07	1.01328e-05	6.54569e-07	9.15406e-05	2.13375e-07	2.98401e-05	1.30225e-06	0.00115244	4.327e-07	0.000382923	9.31277e-07	0.000459272	3.09631e-07	0.000152699	8.54784e-07	0.000533472	2.81986e-07	0.000175988	-1.04838e-07	-0.00130752	-3.55636e-08	-0.000443542
5000	26	4.73822e-07	3.61394e-05	1.52885e-07	1.16609e-05	6.62142e-07	9.81179e-05	2.15843e-07	3.19842e-05	1.29954e-06	0.00116546	4.31799e-07	0.000387248	9.45807e-07	0.000468668	3.14462e-07	0.000155823	8.568e-07	0.000542007	2.82651e-07	0.000178804	-1.08408e-07	-0.00130859	-3.67747e-08	-0.000443904
5010	26	4.68601e-07	4.08501e-05	1.51201e-07	1.31809e-05	6.76501e-07	0.000104822	2.20524e-07	3.41695e-05	1.30655e-06	0.00117848	4.34127e-07	0.000391574	9.57355e-07	0.000478198	3.18301e-07	0.000158991	8.61562e-07	0.000550605	2.84222e-07	0.00018164	-1.04322e-07	-0.00130968	-3.53885e-08	-0.000444275
5020	26	4.62509e-07	4.55173e-05	1.49235e-07	1.46868e-05	6.84294e-07	0.000111626	2.23064e-07	3.63874e-05	1.3036e-06	0.00119154	4.33148e-07	0.000395914	9.48639e-07	0.000487734	3.15403e-07	0.000162162	8.7416e-07	0.000559269	2.88378e-07	0.000184498	-9.52353e-08	-0.00131067	-3.23062e-08	-0.000444611
5030	26	4.53994e-07	5.00868e-05	1.46488e-07	1.61612e-05	6.82757e-07	0.000118465	2.22563e-07	3.86169e-05	1.29507e-06	0.00120454	4.30312e-07	0.000400232	9.55689e-07	0.00049724	3.17747e-07	0.000165322	8.84819e-07	0.000568078	2.91894e-07	0.000187404	-8.7978e-08	-0.00131158	-2.98443e-08	-0.00044492
5040	26	4.65282e-07	5.46636e-05	1.5013e-07	1.7638e-05	6.98813e-07	0.00012537	2.27797e-07	4.08677e-05	1.29186e-06	0.00121747	4.29245e-07	0.000404528	9.63881e-07	0.000506851	3.20471e-07	0.000168518	8.89212e-07	0.00057694	2.93344e-07	0.000190328	-6.95369e-08	-0.00131238	-2.35886e-08	-0.000445192
5050	26	4.72747e-07	5.9363e-05	1.52538e-07	1.91543e-05	6.98913e-07	0.000132371	2.2783e-07	4.31499e-05	1.29479e-06	0.00123041	4.30221e-07	0.000408829	9.55394e-07	0.000516453	3.17649e-07	0.00017171	8.8506e-07	0.000585825	2.91974e-07	0.000193259	-4.34058e-08	-0.00131292	-1.47243e-08	-0.000445375
5060	26	4.60755e-07	6.40149e-05	1.48669e-07	2.06553e-05	7.14881e-07	0.000139437	2.33035e-07	4.54532e-05	1.29509e-06	0.00124336	4.30319e-07	0.00041313	9.64302e-07	0.000526057	3.20611e-07	0.000174903	8.80875e-07	0.00059464	2.90593e-07	0.000196167	-2.21146e-08	-0.00131324	-7.50183e-09	-0.000445483
5070	26	4.72833e-07	6.86866e-05	1.52566e-07	2.21627e-05	7.12225e-07	0.00014659	2.32169e-07	4.7785e-05	1.29303e-06	0.00125631	4.29635e-07	0.000417434	9.6891e-07	0.000535721	3.22143e-07	0.000178117	8.99919e-07	0.000603539	2.96876e-07	0.000199102	-1.85173e-08	-0.00131344	-6.28153e-09	-0.000445551
5080	26	4.67485e-07	7.33855e-05	1.5084e-07	2.36788e-05	7.0874e-07	0.000153683	2.31033e-07	5.0097e-05	1.29137e-06	0.00126921	4.29085e-07	0.000421721	9.71157e-07	0.000545414	3.2289e-07	0.000181339	9.06396e-07	0.000612574	2.99012e-07	0.000202083	-1.84326e-08	-0.00131361	-6.2528e-09	-0.00044561
5090	26	4.69284e-07	7.80729e-05	1.51421e-07	2.51913e-05	7.1497e-07	0.000160812	2.33064e-07	5.2421e-05	1.30055e-06	0.00128218	4.32133e-07	0.000426029	9.82267e-07	0.000555178	3.26584e-07	0.000184586	9.12694e-07	0.000621683	3.0109e-07	0.000205088	-2.10331e-08	-0.00131381	-7.13494e-09	-0.000445677
5100	26	4.74058e-07	8.27789e-05	1.52961e-07	2.67098e-05	6.92662e-07	0.000167877	2.25792e-07	5.47242e-05	1.31023e-06	0.00129522	4.35349e-07	0.000430363	9.86852e-07	0.000565033	3.28109e-07	0.000187862	9.00675e-07	0.000630757	2.97125e-07	0.000208081	-2.98824e-08	-0.00131406	-1.01368e-08	-0.000445761
5110	26	4.89185e-07	8.7549e-05	1.57842e-07	2.82489e-05	7.00122e-07	0.000174807	2.28224e-07	5.69832e-05	1.31533e-06	0.00130835	4.37046e-07	0.000434725	9.89458e-07	0.000574933	3.28975e-07	0.000191154	9.06862e-07	0.000639801	2.99166e-07	0.000211065	-1.63505e-08	-0.0013143	-5.54649e-09	-0.000445844
5120	26	4.93874e-07	9.24809e-05	1.59355e-07	2.98402e-05	7.08224e-07	0.000181835	2.30865e-07	5.9274e-05	1.31427e-06	0.00132149	4.36693e-07	0.000439092	9.90077e-07	0.000584835	3.29181e-07	0.000194446	9.11363e-07	0.000648879	3.00651e-07	0.00021406	-1.27359e-08	-0.00131444	-4.32033e-09	-0.00044589
5130	26	5.0721e-07	9.74538e-05	1.63658e-07	3.14448e-05	7.20948e-07	0.000188981	2.35013e-07	6.16035e-05	1.33002e-06	0.0013347	4.41927e-07	0.000443481	1.00536e-06	0.000594818	3.34263e-07	0.000197765	9.31297e-07	0.000658081	3.07227e-07	0.000217095	-8.58128e-09	-0.00131453	-2.91098e-09	-0.00044592
5140	26	5.14773e-07	0.000102574	1.66099e-07	3.3097e-05	7.29541e-07	0.000196224	2.37814e-07	6.39647e-05	1.34283e-06	0.00134807	4.46184e-07	0.000447924	1.02519e-06	0.000604993	3.40855e-07	0.000201148	9.45023e-07	0.000667485	3.11755e-07	0.000220198	-6.93873e-09	-0.0013146	-2.35379e-09	-0.000445946
5150	26	5.10632e-07	0.000107704	1.64762e-07	3.47523e-05	7.26827e-07	0.000203521	2.36929e-07	6.63431e-05	1.34124e-06	0.00136149	4.45654e-07	0.000452384	1.02986e-06	0.000615281	3.42409e-07	0.000204568	9.39742e-07	0.000676903	3.10013e-07	0.000223305	1.11515e-09	-0.00131463	3.78285e-10	-0.000445956
5160	26	5.16421e-07	0.000112823	1.66631e-07	3.64038e-05	7.19242e-07	0.000210738	2.34456e-07	6.86957e-05	1.3436e-06	0.00137491	4.46437e-07	0.000456841	1.02367e-06	0.000625534	3.40351e-07	0.000207977	9.44832e-07	0.000686332	3.11692e-07	0.000226415	1.20916e-09	-0.0013146	4.10176e-10	-0.000445945
5170	26	5.30975e-07	0.000118032	1.71327e-07	3.80846e-05	7.20951e-07	0.000217936	2.35013e-07	7.1042e-05	1.33832e-06	0.00138832	4.44684e-07	0.000461298	1.04233e-06	0.00063588	3.46555e-07	0.000211417	9.42908e-07	0.000695798	3.11057e-07	0.000229538	-3.78913e-09	-0.00131463	-1.28537e-09	-0.000445955
5180	26	5.19857e-07	0.000123284	1.67739e-07	3.97794e-05	7.27573e-07	0.000225186	2.37172e-07	7.34054e-05	1.34766e-06	0.00140175	4.47787e-07	0.000465758	1.0393e-06	0.000646313	3.45548e-07	0.000214886	9.41515e-07	0.000705205	3.10598e-07	0.000232641	2.86772e-08	-0.00131448	9.72801e-09	-0.000445905
5190	26	5.35221e-07	0.00012853	1.72696e-07	4.1472e-05	7.3966e-07	0.000232513	2.41112e-07	7.57938e-05	1.34899e-06	0.00141522	4.4823e-07	0.000470235	1.03411e-06	0.000656689	3.43821e-07	0.000218336	9.42142e-07	0.000714619	3.10805e-07	0.000235747	4.27441e-08	-0.00131413	1.44999e-08	-0.000445784
5200	26	5.48552e-07	0.000133957	1.76998e-07	4.32231e-05	7.5121e-07	0.000239952	2.44877e-07	7.82187e-05	1.35014e-06	0.00142872	4.48612e-07	0.000474721	1.0473e-06	0.000667101	3.48206e-07	0.000221798	9.38965e-07	0.000724021	3.09756e-07	0.000238848	4.61808e-08	-0.0013137	1.56657e-08	-0.00044564
5210	26	5.43538e-07	0.00013944	1.7538e-07	4.49922e-05	7.65352e-07	0.000247543	2.49487e-07	8.06932e-05	1.33954e-06	0.00144218	4.45089e-07	0.000479192	1.05743e-06	0.000677607	3.51575e-07	0.000225291	9.50077e-07	0.000733456	3.13422e-07	0.000241961	5.44719e-08	-0.00131319	1.84782e-08	-0.000445466
5220	26	5.45797e-07	0.000144882	1.76109e-07	4.67483e-05	7.76312e-07	0.000255239	2.5306e-07	8.3202e-05	1.33835e-06	0.00145555	4.44695e-07	0.000483637	1.07114e-06	0.000688261	3.56133e-07	0.000228833	9.56206e-07	0.000743	3.15444e-07	0.000245109	5.40297e-08	-0.00131264	1.83282e-08	-0.000445279
5230	26	5.49254e-07	0.000150348	1.77224e-07	4.85118e-05	7.78575e-07	0.000263016	2.53798e-07	8.57373e-05	1.34753e-06	0.00146898	4.47745e-07	0.000488098	1.0752e-06	0.000699	3.57483e-07	0.000232404	9.62709e-07	0.000752591	3.17589e-07	0.000248273	4.14723e-08	-0.00131216	1.40684e-08	-0.000445117
5240	26	5.65085e-07	0.000155918	1.82333e-07	5.0309e-05	7.87461e-07	0.000270839	2.56694e-07	8.82873e-05	1.34835e-06	0.00148247	4.48018e-07	0.000492581	1.06716e-06	0.000709715	3.54811e-07	0.000235966	9.49388e-07	0.000762153	3.13195e-07	0.000251428	4.61636e-08	-0.00131174	1.56598e-08	-0.000444975
5250	26	5.65376e-07	0.000161588	1.82426e-07	5.21386e-05	7.9177e-07	0.000278742	2.58099e-07	9.08636e-05	1.34106e-06	0.0014959	4.45594e-07	0.000497044	1.06127e-06	0.000720345	3.52852e-07	0.0002395	9.60017e-07	0.000771707	3.16701e-07	0.00025458	5.60358e-08	-0.00131122	1.90087e-08	-0.000444797
5260	26	5.60664e-07	0.000167212	1.80906e-07	5.39534e-05	8.00258e-07	0.000286698	2.60866e-07	9.34571e-05	1.35906e-06	0.0015094	4.51575e-07	0.000501529	1.07938e-06	0.000731042	3.58872e-07	0.000243057	9.70426e-07	0.00078136	3.20135e-07	0.000257764	5.58245e-08	-0.00131064	1.8937e-08	-0.000444601
5270	26	5.51316e-07	0.000172786	1.7789e-07	5.57518e-05	7.99632e-07	0.000294712	2.60662e-07	9.60693e-05	1.37414e-06	0.00152306	4.56584e-07	0.000506066	1.08667e-06	0.000741886	3.61296e-07	0.000246662	9.6713e-07	0.000791059	3.19048e-07	0.000260963	6.39557e-08	-0.00131004	2.16954e-08	-0.000444399
5280	26	5.48878e-07	0.000178272	1.77103e-07	5.7522e-05	8.02276e-07	0.000302716	2.61524e-07	9.86786e-05	1.39013e-06	0.00153688	4.619e-07	0.000510659	1.08069e-06	0.000752725	3.59306e-07	0.000250266	9.72019e-07	0.000800742	3.20661e-07	0.000264158	7.86366e-08	-0.00130933	2.66755e-08	-0.000444158
5290	26	5.57479e-07	0.000183812	1.79878e-07	5.93094e-05	8.06849e-07	0.00031075	2.63014e-07	0.000101297	1.39217e-06	0.0015508	4.62576e-07	0.000515285	1.07035e-06	0.000763489	3.55871e-07	0.000253845	9.93599e-07	0.000810565	3.2778e-07	0.000267398	8.37076e-08	-0.0013085	2.83957e-08	-0.000443875
5300	26	5.62046e-07	0.000189409	1.81352e-07	6.11156e-05	8.1713e-07	0.000318884	2.66366e-07	0.000103949	1.37797e-06	0.00156465	4.57858e-07	0.000519886	1.06259e-06	0.000774143	3.5329e-07	0.000257387	9.95356e-07	0.000820519	3.28359e-07	0.000270682	8.38571e-08	-0.00130766	2.84464e-08	-0.00044359
5310	26	5.66006e-07	0.000195046	1.8263e-07	6.29343e-05	8.21987e-07	0.000327069	2.67949e-07	0.000106617	1.37699e-06	0.00157842	4.57533e-07	0.000524461	1.07104e-06	0.000784798	3.561e-07	0.000260929	9.99332e-07	0.000830477	3.29671e-07	0.000273967	8.52652e-08	-0.00130682	2.8924e-08	-0.000443307
5320	26	5.78829e-07	0.000200782	1.86767e-07	6.47852e-05	8.37928e-07	0.00033536	2.73145e-07	0.00010932	1.38589e-06	0.00159222	4.6049e-07	0.000529046	1.08232e-06	0.000795587	3.59851e-07	0.000264517	9.98966e-07	0.000840473	3.2955e-07	0.000277265	7.42586e-08	-0.001306	2.51903e-08	-0.000443027
5330	26	5.86665e-07	0.000206617	1.89296e-07	6.66677e-05	8.33784e-07	0.000343727	2.71795e-07	0.000112047	1.38898e-06	0.00160611	4.61516e-07	0.000533661	1.08829e-06	0.000806437	3.61834e-07	0.000268124	9.94539e-07	0.00085043	3.2809e-07	0.000280549	7.59317e-08	-0.00130527	2.57579e-08	-0.00044278
5340	26	5.85706e-07	0.000212482	1.88986e-07	6.85602e-05	8.32672e-07	0.000352049	2.71432e-07	0.00011476	1.38461e-06	0.00161997	4.60064e-07	0.000538267	1.10201e-06	0.000817385	3.66398e-07	0.000271764	9.88006e-07	0.000860358	3.25935e-07	0.000283825	9.42613e-08	-0.00130442	3.19758e-08	-0.000442491
5350	26	5.88775e-07	0.000218355	1.89977e-07	7.04553e-05	8.31014e-07	0.000360378	2.70891e-07	0.000117475	1.39631e-06	0.00163387	4.63952e-07	0.000542886	1.10204e-06	0.000828403	3.66405e-07	0.000275427	9.79053e-07	0.000870173	3.22981e-07	0.000287063	1.00097e-07	-0.00130345	3.39552e-08	-0.000442163
5360	26	5.81701e-07	0.00022421	1.87694e-07	7.23445e-05	8.32623e-07	0.000368679	2.71416e-07	0.000120181	1.40256e-06	0.00164787	4.6603e-07	0.000547537	1.12243e-06	0.00083951	3.73184e-07	0.00027912	9.87177e-07	0.000879995	3.25661e-07	0.000290303	1.14745e-07	-0.00130238	3.89243e-08	-0.000441799
5370	26	5.83854e-07	0.000230041	1.88389e-07	7.4226e-05	8.37871e-07	0.000377039	2.73127e-07	0.000122906	1.40212e-06	0.0016619	4.65884e-07	0.0005522	1.1315e-06	0.000850803	3.762e-07	0.000282875	9.96238e-07	0.000889927	3.2865e-07	0.000293579	1.09389e-07	-0.00130126	3.71073e-08	-0.00044142
5380	26	5.77651e-07	0.000235847	1.86387e-07	7.60994e-05	8.46676e-07	0.000385457	2.75997e-07	0.00012565	1.4035e-06	0.00167593	4.66342e-07	0.000556861	1.1352e-06	0.000862131	3.77431e-07	0.000286641	9.94368e-07	0.000899873	3.28034e-07	0.000296861	1.11746e-07	-0.00130015	3.79069e-08	-0.000441043
5390	26	5.63083e-07	0.000241556	1.81687e-07	7.79415e-05	8.60873e-07	0.000394017	2.80625e-07	0.000128441	1.39942e-06	0.00168994	4.64986e-07	0.000561517	1.12919e-06	0.000873462	3.75433e-07	0.000290409	9.93562e-07	0.000909818	3.27768e-07	0.000300141	1.13323e-07	-0.00129903	3.8442e-08	-0.000440663
5400	26	5.47864e-07	0.000247128	1.76776e-07	7.97393e-05	8.57529e-07	0.000402621	2.79535e-07	0.000131245	1.39972e-06	0.00170394	4.65085e-07	0.000566167	1.11615e-06	0.000884682	3.71099e-07	0.000294139	9.88234e-07	0.000919757	3.2601e-07	0.00030342	1.24705e-07	-0.00129784	4.23029e-08	-0.00044026
5410	26	5.35042e-07	0.000252556	1.72639e-07	8.14908e-05	8.68802e-07	0.000411245	2.8321e-07	0.000134057	1.40982e-06	0.00171799	4.6844e-07	0.000570836	1.12836e-06	0.000895897	3.75157e-07	0.000297868	9.90494e-07	0.000929658	3.26755e-07	0.000306686	1.40772e-07	-0.00129649	4.77535e-08	-0.000439802
5420	26	5.36459e-07	0.000257882	1.73096e-07	8.32092e-05	8.86974e-07	0.000420025	2.89133e-07	0.000136919	1.41462e-06	0.00173212	4.70037e-07	0.000575533	1.14729e-06	0.000907299	3.81449e-07	0.000301659	9.85141e-07	0.000939534	3.2499e-07	0.000309944	1.41249e-07	-0.00129511	4.7915e-08	-0.000439333
5430	26	5.41099e-07	0.000263272	1.74593e-07	8.49484e-05	8.76874e-07	0.000428856	2.85841e-07	0.000139797	1.39896e-06	0.0017462	4.64833e-07	0.000580209	1.15122e-06	0.000918792	3.82759e-07	0.00030548	9.76783e-07	0.000949341	3.22232e-07	0.00031318	1.32105e-07	-0.00129375	4.48132e-08	-0.000438872
5440	26	5.52328e-07	0.000268729	1.78216e-07	8.6709e-05	8.66209e-07	0.000437577	2.82364e-07	0.00014264	1.40426e-06	0.00176021	4.66594e-07	0.000584866	1.14398e-06	0.000930265	3.80351e-07	0.000309295	9.70557e-07	0.000959074	3.20178e-07	0.00031639	1.44003e-07	-0.00129239	4.88492e-08	-0.000438409
5450	26	5.38848e-07	0.000274184	1.73867e-07	8.84692e-05	8.54109e-07	0.00044616	2.7842e-07	0.000145438	1.4002e-06	0.00177424	4.65243e-07	0.000589526	1.1634e-06	0.000941796	3.86807e-07	0.000313128	9.71802e-07	0.000968767	3.20589e-07	0.000319588	1.40151e-07	-0.00129097	4.75427e-08	-0.00043793
5460	26	5.38761e-07	0.000279568	1.73839e-07	9.02064e-05	8.50821e-07	0.000454674	2.77348e-07	0.000148213	1.40618e-06	0.00178827	4.67233e-07	0.000594187	1.16915e-06	0.000953463	3.88717e-07	0.000317007	9.7818e-07	0.000978523	3.22693e-07	0.000322806	1.4358e-07	-0.00128955	4.87058e-08	-0.000437445
5470	26	5.4432e-07	0.000284987	1.75632e-07	9.19549e-05	8.577e-07	0.000463198	2.7959e-07	0.000150992	1.42272e-06	0.00180239	4.72726e-07	0.00059888	1.18733e-06	0.000965232	3.94765e-07	0.00032092	9.92673e-07	0.000988379	3.27474e-07	0.000326058	1.56325e-07	-0.00128805	5.30291e-08	-0.000436938
5480	26	5.53234e-07	0.00029045	1.78509e-07	9.37177e-05	8.74493e-07	0.000471883	2.85065e-07	0.000153823	1.42998e-06	0.00181668	4.75138e-07	0.000603627	1.18668e-06	0.000977125	3.94548e-07	0.000324874	9.99791e-07	0.000998345	3.29822e-07	0.000329345	1.61369e-07	-0.00128646	5.47404e-08	-0.0004364
5490	26	5.57489e-07	0.000295998	1.79882e-07	9.55079e-05	8.64119e-07	0.000480566	2.81683e-07	0.000156654	1.42033e-06	0.00183092	4.71934e-07	0.00060836	1.16896e-06	0.000988886	3.88655e-07	0.000328785	1.00715e-06	0.00100838	3.32249e-07	0.000332655	1.48279e-07	-0.00128494	5.02998e-08	-0.000435883
5500	26	5.6306e-07	0.000301591	1.81679e-07	9.73125e-05	8.48222e-07	0.000489133	2.76501e-07	0.000159446	1.41307e-06	0.00184508	4.6952e-07	0.000613066	1.16989e-06	0.00100057	3.88967e-07	0.000332669	1.01215e-06	0.00101847	3.33901e-07	0.000335983	1.43395e-07	-0.00128349	4.8643e-08	-0.000435392
5510	26	5.7214e-07	0.000307261	1.84609e-07	9.91419e-05	8.54781e-07	0.000497646	2.78639e-07	0.000162221	1.40714e-06	0.00185918	4.67549e-07	0.000617749	1.188e-06	0.00101235	3.94986e-07	0.000336585	1.02175e-06	0.00102863	3.37065e-07	0.000339338	1.3872e-07	-0.00128209	4.70573e-08	-0.000434916
5520	26	5.89447e-07	0.000313077	1.90193e-07	0.000101019	8.57089e-07	0.000506208	2.79392e-07	0.000165012	1.41425e-06	0.00187327	4.69914e-07	0.000622432	1.19567e-06	0.00102425	3.97536e-07	0.000340542	1.02246e-06	0.00103887	3.37299e-07	0.000342714	1.51025e-07	-0.00128068	5.12314e-08	-0.000434437
5530	26	5.9436e-07	0.000319021	1.91779e-07	0.000102937	8.60782e-07	0.000514782	2.80595e-07	0.000167807	1.43156e-06	0.00188751	4.75664e-07	0.000627164	1.20338e-06	0.00103623	4.001e-07	0.000344525	1.0174e-06	0.00104906	3.3563e-07	0.000346075	1.46155e-07	-0.00127918	4.95794e-08	-0.000433929
5540	26	6.03084e-07	0.000325011	1.94593e-07	0.000104869	8.62415e-07	0.000523404	2.81127e-07	0.000170618	1.43545e-06	0.00190184	4.76958e-07	0.000631925	1.19679e-06	0.00104825	3.97907e-07	0.000348523	1.01875e-06	0.00105924	3.36078e-07	0.000349434	1.60282e-07	-0.00127764	5.43717e-08	-0.000433406
5550	26	6.01041e-07	0.000331032	1.93934e-07	0.000106812	8.56458e-07	0.000531997	2.79186e-07	0.000173419	1.43673e-06	0.00191622	4.77381e-07	0.000636701	1.20147e-06	0.00106022	3.99465e-07	0.000352501	1.03779e-06	0.00106951	3.42357e-07	0.000352823	1.6332e-07	-0.00127602	5.54022e-08	-0.000432856
5560	26	6.02638e-07	0.000337063	1.9445e-07	0.000108758	8.62253e-07	0.000540594	2.81075e-07	0.000176221	1.4238e-06	0.00193051	4.73085e-07	0.00064145	1.19379e-06	0.00107222	3.96911e-07	0.000356493	1.02809e-06	0.00107985	3.39157e-07	0.000356234	1.56742e-07	-0.00127442	5.31706e-08	-0.000432316
5570	26	6.0693e-07	0.000343088	1.95835e-07	0.000110702	8.64536e-07	0.000549222	2.81819e-07	0.000179034	1.42051e-06	0.00194471	4.71993e-07	0.000646169	1.18403e-06	0.00108409	3.93667e-07	0.00036044	1.02054e-06	0.00109009	3.36668e-07	0.00035961	1.60755e-07	-0.00127283	5.45322e-08	-0.000431776
5580	26	6.06794e-07	0.000349163	1.9579e-07	0.000112662	8.81775e-07	0.000557948	2.87439e-07	0.000181878	1.43222e-06	0.00195897	4.75884e-07	0.000650908	1.19347e-06	0.00109597	3.96804e-07	0.000364387	1.01503e-06	0.00110026	3.34851e-07	0.000362967	1.55417e-07	-0.00127124	5.27213e-08	-0.000431237
5590	26	6.08963e-07	0.00035523	1.96491e-07	0.00011462	8.99043e-07	0.000566858	2.93067e-07	0.000184783	1.44832e-06	0.00197338	4.81232e-07	0.000655694	1.20494e-06	0.00110798	4.00619e-07	0.000368381	1.0164e-06	0.00111041	3.35301e-07	0.000366316	1.58287e-07	-0.0012697	5.36948e-08	-0.000430712
5600	26	6.15052e-07	0.000361366	1.98455e-07	0.0001166	9.02081e-07	0.000575885	2.94058e-07	0.000187725	1.4352e-06	0.0019878	4.76875e-07	0.000660488	1.20954e-06	0.00112005	4.02148e-07	0.000372395	1.01589e-06	0.00112058	3.35133e-07	0.000369669	1.56134e-07	-0.00126811	5.29645e-08	-0.000430175
5610	26	6.08435e-07	0.000367511	1.9632e-07	0.000118582	9.02874e-07	0.000584919	2.94316e-07	0.00019067	1.43179e-06	0.00200212	4.75741e-07	0.000665245	1.20596e-06	0.00113216	4.00959e-07	0.000376419	1.01468e-06	0.00113072	3.34736e-07	0.000373015	1.76079e-07	-0.00126644	5.97304e-08	-0.000429607
5620	26	5.98293e-07	0.000373548	1.93048e-07	0.00012053	8.90587e-07	0.000593866	2.90311e-07	0.000193587	1.42721e-06	0.00201642	4.74221e-07	0.000669996	1.19548e-06	0.00114417	3.97472e-07	0.000380412	1.01658e-06	0.00114086	3.35362e-07	0.00037636	1.67361e-07	-0.00126471	5.6773e-08	-0.000429019
5630	26	5.98376e-07	0.000379509	1.93074e-07	0.000122454	8.92295e-07	0.00060278	2.90868e-07	0.000196492	1.42719e-06	0.00203067	4.74214e-07	0.000674732	1.20117e-06	0.00115614	3.99365e-07	0.000384392	1.00991e-06	0.00115098	3.33161e-07	0.0003797	1.52293e-07	-0.00126312	5.16615e-08	-0.000428483
5640	26	6.07586e-07	0.000385553	1.96046e-07	0.000124404	9.00047e-07	0.000611733	2.93395e-07	0.000199411	1.42109e-06	0.00204493	4.72187e-07	0.000679469	1.21277e-06	0.00116822	4.03221e-07	0.000388409	1.01103e-06	0.00116109	3.3353e-07	0.000383033	1.61327e-07	-0.00126157	5.47261e-08	-0.000427955
5650	26	6.03174e-07	0.000391609	1.94623e-07	0.000126358	9.0065e-07	0.000620754	2.93591e-07	0.000202351	1.42122e-06	0.00205912	4.7223e-07	0.000684185	1.2015e-06	0.00118028	3.99474e-07	0.00039242	1.01634e-06	0.00117122	3.35281e-07	0.000386377	1.57793e-07	-0.00125996	5.35273e-08	-0.000427408
5660	26	6.18429e-07	0.000397715	1.99545e-07	0.000128328	8.89312e-07	0.000629678	2.89895e-07	0.00020526	1.42091e-06	0.00207333	4.72127e-07	0.000688904	1.2006e-06	0.00119229	3.99176e-07	0.000396412	1.01733e-06	0.00118139	3.35607e-07	0.000389731	1.68947e-07	-0.00125835	5.73109e-08	-0.000426862
5670	26	6.37915e-07	0.000403993	2.05832e-07	0.000130354	8.914e-07	0.000638572	2.90576e-07	0.00020816	1.44252e-06	0.00208763	4.79305e-07	0.000693657	1.21383e-06	0.00120436	4.03573e-07	0.000400425	1.00772e-06	0.00119153	3.32438e-07	0.000393074	1.79463e-07	-0.0012566	6.08783e-08	-0.00042627
5680	26	6.27327e-07	0.00041033	2.02416e-07	0.000132399	8.91037e-07	0.000647471	2.90458e-07	0.000211061	1.44118e-06	0.00210206	4.7886e-07	0.00069845	1.20959e-06	0.00121646	4.02165e-07	0.00040445	1.0094e-06	0.0012016	3.32991e-07	0.000396398	1.89212e-07	-0.00125474	6.41855e-08	-0.00042564
5690	26	6.24325e-07	0.00041658	2.01447e-07	0.000134415	8.93556e-07	0.000656413	2.91279e-07	0.000213976	1.42944e-06	0.00211639	4.74961e-07	0.000703214	1.21087e-06	0.00122855	4.02591e-07	0.000408469	9.93116e-07	0.00121159	3.27621e-07	0.000399694	1.94204e-07	-0.00125281	6.58788e-08	-0.000424983
5700	26	6.10457e-07	0.000422771	1.96972e-07	0.000136413	9.00364e-07	0.000665383	2.93498e-07	0.0002169	1.44149e-06	0.00213075	4.78963e-07	0.000707984	1.21557e-06	0.0012407	4.04151e-07	0.000412508	9.95304e-07	0.00122154	3.28342e-07	0.000402977	1.87092e-07	-0.00125091	6.34663e-08	-0.00042434
5710	26	5.98719e-07	0.000428795	1.93185e-07	0.000138357	8.98678e-07	0.000674386	2.92949e-07	0.000219834	1.44411e-06	0.00214519	4.79836e-07	0.000712781	1.21416e-06	0.00125284	4.03683e-07	0.000416543	9.94071e-07	0.00123148	3.27936e-07	0.000406255	1.89627e-07	-0.00124903	6.43261e-08	-0.0004237
5720	26	6.08605e-07	0.000434827	1.96375e-07	0.000140303	9.03634e-07	0.000683415	2.94564e-07	0.000222778	1.45652e-06	0.00215967	4.83959e-07	0.000717595	1.22612e-06	0.00126505	4.0766e-07	0.000420602	9.97959e-07	0.00124144	3.29218e-07	0.000409542	1.91897e-07	-0.00124712	6.50962e-08	-0.000423054
5730	26	6.18925e-07	0.000440952	1.99705e-07	0.000142279	8.95074e-07	0.000692412	2.91773e-07	0.00022571	1.45607e-06	0.00217426	4.83807e-07	0.00072244	1.22191e-06	0.00127728	4.06259e-07	0.000424671	9.96869e-07	0.00125142	3.28859e-07	0.000412834	1.82058e-07	-0.00124525	6.17584e-08	-0.00042242
5740	26	6.22251e-07	0.000447176	2.00778e-07	0.000144288	8.98e-07	0.00070138	2.92727e-07	0.000228634	1.46192e-06	0.00218886	4.85754e-07	0.000727293	1.22822e-06	0.00128953	4.08359e-07	0.000428744	9.93017e-07	0.00126137	3.27588e-07	0.000416116	1.92442e-07	-0.00124339	6.52809e-08	-0.000421789
5750	26	6.16279e-07	0.000453366	1.98851e-07	0.000146285	8.90743e-07	0.00071033	2.90362e-07	0.000231551	1.4558e-06	0.00220345	4.83719e-07	0.00073214	1.22492e-06	0.00130181	4.07261e-07	0.000432825	1.00037e-06	0.00127133	3.30015e-07	0.000419402	2.14976e-07	-0.00124136	7.29253e-08	-0.000421099
5760	26	6.27374e-07	0.000459582	2.02431e-07	0.00014829	8.91931e-07	0.000719237	2.90749e-07	0.000234455	1.45523e-06	0.00221802	4.8353e-07	0.000736981	1.21493e-06	0.00131401	4.03939e-07	0.000436882	1.0059e-06	0.00128134	3.31839e-07	0.000422705	2.13278e-07	-0.00123921	7.23492e-08	-0.000420369
5770	26	6.30992e-07	0.000465902	2.03598e-07	0.00015033	8.99798e-07	0.000728181	2.93314e-07	0.00023737	1.44993e-06	0.00223255	4.81768e-07	0.00074181	1.21198e-06	0.0013261	4.02958e-07	0.000440901	1.0047e-06	0.0012914	3.31443e-07	0.000426021	1.91355e-07	-0.00123718	6.49123e-08	-0.000419681
5780	26	6.36103e-07	0.000472258	2.05247e-07	0.00015238	8.9241e-07	0.000737128	2.90905e-07	0.000240287	1.45762e-06	0.00224709	4.84325e-07	0.00074664	1.21812e-06	0.00133828	4.04999e-07	0.000444951	9.94523e-07	0.00130138	3.28085e-07	0.000429315	1.98465e-07	-0.00123526	6.73242e-08	-0.000419029
5790	26	6.38047e-07	0.000478617	2.05875e-07	0.000154432	8.97786e-07	0.000746078	2.92658e-07	0.000243204	1.4536e-06	0.00226164	4.82989e-07	0.000751475	1.20948e-06	0.00135039	4.02127e-07	0.000448979	9.95632e-07	0.00131134	3.2845e-07	0.000432599	2.11839e-07	-0.00123317	7.1861e-08	-0.000418322
5800	26	6.4052e-07	0.000485014	2.06673e-07	0.000156496	9.01661e-07	0.000755076	2.93921e-07	0.000246137	1.45281e-06	0.00227617	4.82726e-07	0.000756305	1.21671e-06	0.00136253	4.04532e-07	0.000453014	1.02532e-06	0.00132143	3.38244e-07	0.000435928	2.06951e-07	-0.00123108	7.02029e-08	-0.000417613
5810	26	6.27981e-07	0.000491371	2.02627e-07	0.000158548	9.05177e-07	0.00076411	2.95067e-07	0.000249082	1.44967e-06	0.00229068	4.81682e-07	0.000761124	1.21272e-06	0.00137468	4.03204e-07	0.000457052	1.02433e-06	0.0013317	3.37919e-07	0.000439318	2.10085e-07	-0.001229	7.12659e-08	-0.000416906
5820	26	6.12796e-07	0.000497579	1.97727e-07	0.000160551	9.20263e-07	0.000773233	2.99985e-07	0.000252056	1.46593e-06	0.00230525	4.87084e-07	0.000765965	1.23018e-06	0.00138689	4.09011e-07	0.000461114	1.01623e-06	0.0013419	3.35245e-07	0.000442682	2.04736e-07	-0.00122694	6.94516e-08	-0.000416206
5830	26	6.26807e-07	0.000503777	2.02248e-07	0.000162551	9.11783e-07	0.000782408	2.9722e-07	0.000255047	1.46606e-06	0.00231992	4.87129e-07	0.000770839	1.23924e-06	0.00139925	4.12024e-07	0.000465221	1.0306e-06	0.00135214	3.39986e-07	0.000446058	1.9617e-07	-0.00122493	6.65456e-08	-0.000415528
5840	26	6.17447e-07	0.000510008	1.99228e-07	0.000164561	9.01672e-07	0.000791456	2.93924e-07	0.000257997	1.45017e-06	0.0023345	4.81849e-07	0.000775684	1.24554e-06	0.00141167	4.14116e-07	0.000469352	1.02829e-06	0.00136244	3.39224e-07	0.000449458	1.86249e-07	-0.00122302	6.31802e-08	-0.000414877
5850	26	6.16271e-07	0.000516179	1.98849e-07	0.000166552	9.01596e-07	0.000800475	2.939e-07	0.000260936	1.44284e-06	0.00234895	4.79413e-07	0.000780486	1.24529e-06	0.00142412	4.14032e-07	0.000473491	1.02645e-06	0.00137272	3.38619e-07	0.00045285	1.96457e-07	-0.00122111	6.6643e-08	-0.000414232
5860	26	6.18574e-07	0.000522342	1.99592e-07	0.000168541	9.03906e-07	0.000809498	2.94653e-07	0.000263878	1.44615e-06	0.00236338	4.80513e-07	0.00078528	1.26307e-06	0.00143664	4.19944e-07	0.000477655	1.02909e-06	0.001383	3.39487e-07	0.000456241	2.04387e-07	-0.00121913	6.9333e-08	-0.00041356
5870	26	6.18711e-07	0.000528547	1.99636e-07	0.000170543	8.97062e-07	0.000818502	2.92422e-07	0.000266813	1.43904e-06	0.00237783	4.78149e-07	0.000790081	1.27541e-06	0.00144937	4.24047e-07	0.000481887	1.02909e-06	0.00139328	3.39487e-07	0.000459632	2.29599e-07	-0.00121698	7.78857e-08	-0.000412829
5880	26	6.28035e-07	0.000534798	2.02644e-07	0.00017256	8.92015e-07	0.000827426	2.90776e-07	0.000269722	1.4413e-06	0.0023922	4.78901e-07	0.000794858	1.26508e-06	0.00146208	4.20612e-07	0.000486112	1.01976e-06	0.00140354	3.36412e-07	0.000463017	2.32095e-07	-0.00121465	7.87324e-08	-0.000412039
5890	26	6.28837e-07	0.000541079	2.02903e-07	0.000174587	9.06523e-07	0.000836422	2.95506e-07	0.000272654	1.45034e-06	0.00240667	4.81906e-07	0.000799666	1.2624e-06	0.00147469	4.19723e-07	0.000490304	1.02134e-06	0.00141375	3.36932e-07	0.000466385	2.29785e-07	-0.00121235	7.79488e-08	-0.000411258
5900	26	6.27298e-07	0.000547367	2.02406e-07	0.000176615	9.05961e-07	0.000845499	2.95323e-07	0.000275613	1.44252e-06	0.00242114	4.79305e-07	0.000804471	1.26687e-06	0.00148734	4.2121e-07	0.000494511	1.0214e-06	0.00142395	3.3695e-07	0.000469749	2.17035e-07	-0.00121011	7.36237e-08	-0.000410498
5910	26	6.25123e-07	0.000553622	2.01705e-07	0.000178634	9.00659e-07	0.000854523	2.93594e-07	0.000278555	1.43951e-06	0.00243554	4.78306e-07	0.000809258	1.27421e-06	0.00150004	4.23649e-07	0.000498732	1.01961e-06	0.00143417	3.36361e-07	0.00047312	2.04739e-07	-0.001208	6.94524e-08	-0.000409783
5920	26	6.30349e-07	0.000559902	2.03391e-07	0.00018066	9.13059e-07	0.000863586	2.97636e-07	0.000281509	1.44253e-06	0.00244996	4.79311e-07	0.000814047	1.27477e-06	0.00151282	4.23835e-07	0.000502982	1.01873e-06	0.00144435	3.3607e-07	0.000476478	1.95588e-07	-0.00120603	6.63482e-08	-0.000409115
5930	26	6.37001e-07	0.000566225	2.05537e-07	0.0001827	9.2565e-07	0.00087276	3.01741e-07	0.0002845	1.45282e-06	0.00246443	4.82729e-07	0.000818855	1.27477e-06	0.00152557	4.23837e-07	0.00050722	1.02152e-06	0.00145455	3.36991e-07	0.000479844	2.19002e-07	-0.00120395	7.4291e-08	-0.000408408
5940	26	6.49921e-07	0.000572661	2.09706e-07	0.000184777	9.50382e-07	0.000882138	3.09803e-07	0.000287557	1.45253e-06	0.00247896	4.82631e-07	0.000823685	1.27245e-06	0.0015383	4.23064e-07	0.000511453	1.0281e-06	0.0014648	3.3916e-07	0.000483226	2.19948e-07	-0.00120176	7.46119e-08	-0.000407665
5950	26	6.75482e-07	0.000579271	2.17954e-07	0.00018691	9.4684e-07	0.000891618	3.08648e-07	0.000290647	1.44989e-06	0.00249345	4.81754e-07	0.0008285	1.28346e-06	0.00155107	4.26726e-07	0.000515699	1.03548e-06	0.00147514	3.41597e-07	0.000486634	2.24311e-07	-0.00119953	7.60917e-08	-0.000406909
5960	26	6.89931e-07	0.000586099	2.22616e-07	0.000189113	9.32705e-07	0.000901009	3.0404e-07	0.000293708	1.46231e-06	0.00250802	4.85882e-07	0.00083334	1.28449e-06	0.00156391	4.27067e-07	0.00051997	1.04347e-06	0.00148553	3.4423e-07	0.000490065	2.21358e-07	-0.0011973	7.50902e-08	-0.000406154
5970	26	6.89279e-07	0.000593013	2.22406e-07	0.000191344	9.27312e-07	0.000910309	3.02283e-07	0.00029674	1.48031e-06	0.00252272	4.91863e-07	0.000838225	1.26773e-06	0.00157669	4.21495e-07	0.000524218	1.03147e-06	0.00149592	3.40275e-07	0.000493493	2.22943e-07	-0.00119508	7.56278e-08	-0.000405401
5980	26	6.93932e-07	0.000599917	2.23907e-07	0.000193572	9.29557e-07	0.000919601	3.03014e-07	0.000299769	1.48338e-06	0.00253755	4.92882e-07	0.000843153	1.26946e-06	0.00158936	4.2207e-07	0.000528432	1.01509e-06	0.00150616	3.34868e-07	0.000496869	2.19388e-07	-0.00119286	7.44217e-08	-0.000404646
5990	26	6.87642e-07	0.00060682	2.21877e-07	0.000195799	9.30826e-07	0.000928892	3.03428e-07	0.000302797	1.47924e-06	0.00255237	4.91506e-07	0.000848075	1.2788e-06	0.00160211	4.25175e-07	0.000532671	1.02661e-06	0.00151638	3.38671e-07	0.000500241	2.31096e-07	-0.00119061	7.83933e-08	-0.000403883
6000	26	6.99006e-07	0.000613739	2.25544e-07	0.000198031	9.47079e-07	0.000938278	3.08726e-07	0.000305857	1.48271e-06	0.00256717	4.92659e-07	0.000852993	1.27851e-06	0.0016149	4.25078e-07	0.000536923	1.02188e-06	0.00152663	3.37111e-07	0.000503622	2.43123e-07	-0.00118823	8.24733e-08	-0.000403077
6010	26	6.98778e-07	0.000620739	2.2547e-07	0.00020029	9.48598e-07	0.000947745	3.09221e-07	0.000308943	1.48171e-06	0.00258199	4.92329e-07	0.000857919	1.28721e-06	0.00162773	4.2797e-07	0.000541186	1.0303e-06	0.00153688	3.39888e-07	0.000507002	2.38527e-07	-0.00118583	8.09142e-08	-0.000402262
6020	26	6.92692e-07	0.000627691	2.23507e-07	0.000202533	9.46821e-07	0.000957226	3.08642e-07	0.000312034	1.47853e-06	0.00259679	4.9127e-07	0.000862834	1.28973e-06	0.00164061	4.2881e-07	0.000545471	1.04592e-06	0.00154726	3.45041e-07	0.000510427	2.33482e-07	-0.00118348	7.9203e-08	-0.000401464
6030	26	7.02796e-07	0.000634659	2.26767e-07	0.000204782	9.58569e-07	0.000966744	3.12471e-07	0.000315136	1.48897e-06	0.00261162	4.94739e-07	0.000867764	1.27598e-06	0.00165345	4.24237e-07	0.000549739	1.04832e-06	0.00155774	3.45832e-07	0.000513884	2.3933e-07	-0.00118111	8.11865e-08	-0.000400662
6040	26	6.98203e-07	0.00064168	2.25285e-07	0.000207047	9.52943e-07	0.000976301	3.10637e-07	0.000318252	1.48183e-06	0.00262647	4.92367e-07	0.000872698	1.27076e-06	0.00166619	4.22502e-07	0.000553976	1.05319e-06	0.00156824	3.47438e-07	0.000517349	2.35786e-07	-0.00117871	7.99844e-08	-0.000399848
6050	26	6.77931e-07	0.000648562	2.18744e-07	0.000209268	9.51013e-07	0.000985815	3.10008e-07	0.000321353	1.48497e-06	0.0026413	4.9341e-07	0.000877625	1.27146e-06	0.0016789	4.22734e-07	0.0005582	1.05324e-06	0.00157877	3.47454e-07	0.000520824	2.38719e-07	-0.00117635	8.09792e-08	-0.000399047
6060	26	6.71135e-07	0.000655321	2.16551e-07	0.000211448	9.72005e-07	0.00099542	3.16851e-07	0.000324484	1.48692e-06	0.00265617	4.94058e-07	0.000882565	1.27177e-06	0.00169162	4.22839e-07	0.000562429	1.06272e-06	0.00158935	3.50583e-07	0.000524312	2.45161e-07	-0.00117392	8.31647e-08	-0.000398223
6070	26	6.66597e-07	0.000662014	2.15087e-07	0.000213608	9.6431e-07	0.0010051	3.14343e-07	0.00032764	1.48156e-06	0.00267102	4.92277e-07	0.0008875	1.27986e-06	0.00170437	4.25528e-07	0.000566668	1.07271e-06	0.00160003	3.53877e-07	0.000527836	2.54802e-07	-0.00117141	8.64352e-08	-0.000397373
6080	26	6.76822e-07	0.00066873	2.18386e-07	0.000215775	9.66265e-07	0.00101475	3.1498e-07	0.000330785	1.4749e-06	0.0026858	4.90065e-07	0.000892409	1.2871e-06	0.00171721	4.27935e-07	0.000570938	1.07248e-06	0.00161076	3.53801e-07	0.000531376	2.53449e-07	-0.00116887	8.59761e-08	-0.00039651
6090	26	6.69307e-07	0.000675469	2.15961e-07	0.00021795	9.76421e-07	0.00102445	3.18291e-07	0.000333948	1.48274e-06	0.00270058	4.9267e-07	0.000897321	1.2821e-06	0.00173006	4.26274e-07	0.000575209	1.06339e-06	0.00162145	3.50803e-07	0.000534902	2.46862e-07	-0.00116636	8.37418e-08	-0.000395656
6100	26	6.77441e-07	0.000682206	2.18586e-07	0.000220123	9.81788e-07	0.00103425	3.2004e-07	0.00033714	1.47319e-06	0.00271537	4.89496e-07	0.000902238	1.2775e-06	0.00174285	4.24743e-07	0.000579463	1.05548e-06	0.00163203	3.48194e-07	0.000538392	2.53184e-07	-0.00116389	8.58863e-08	-0.000394822
6110	26	6.78367e-07	0.00068898	2.18885e-07	0.000222309	9.85217e-07	0.00104408	3.21158e-07	0.000340345	1.47604e-06	0.00273012	4.90443e-07	0.000907137	1.2756e-06	0.00175561	4.24111e-07	0.000583704	1.05824e-06	0.00164259	3.49104e-07	0.000541877	2.6385e-07	-0.0011613	8.95043e-08	-0.00039394
6120	26	6.9092e-07	0.00069583	2.22935e-07	0.000224519	9.86821e-07	0.00105396	3.21681e-07	0.000343565	1.46915e-06	0.00274485	4.88155e-07	0.000912032	1.28055e-06	0.0017684	4.25759e-07	0.000587956	1.0554e-06	0.00165317	3.48166e-07	0.000545368	2.51502e-07	-0.00115871	8.53155e-08	-0.000393064
6130	26	6.88011e-07	0.000702724	2.21996e-07	0.000226744	9.81852e-07	0.00106379	3.20061e-07	0.00034677	1.46178e-06	0.00275949	4.85706e-07	0.000916898	1.27987e-06	0.00178121	4.25531e-07	0.000592215	1.05311e-06	0.0016637	3.47411e-07	0.000548841	2.60981e-07	-0.00115615	8.8531e-08	-0.000392196
6140	26	6.87941e-07	0.000709606	2.21974e-07	0.000228964	9.81474e-07	0.0010736	3.19938e-07	0.000349969	1.46504e-06	0.00277412	4.86789e-07	0.000921757	1.27894e-06	0.00179398	4.25222e-07	0.000596464	1.06472e-06	0.00167429	3.51242e-07	0.000552336	2.57917e-07	-0.00115355	8.74918e-08	-0.000391312
6150	26	6.70865e-07	0.00071641	2.16464e-07	0.00023116	9.87154e-07	0.00108344	3.2179e-07	0.000353178	1.46209e-06	0.00278875	4.8581e-07	0.000926618	1.27311e-06	0.00180674	4.23284e-07	0.000600706	1.06552e-06	0.00168494	3.51505e-07	0.000555846	2.5226e-07	-0.00115102	8.55728e-08	-0.000390455
6160	26	6.62463e-07	0.000723057	2.13753e-07	0.000233305	9.85306e-07	0.00109331	3.21187e-07	0.000356394	1.46434e-06	0.00280339	4.86555e-07	0.000931482	1.27096e-06	0.00181947	4.22569e-07	0.000604936	1.06625e-06	0.00169561	3.51747e-07	0.000559367	2.69261e-07	-0.00114841	9.13399e-08	-0.000389569
6170	26	6.74975e-07	0.00072974	2.1779e-07	0.000235461	9.75098e-07	0.00110313	3.1786e-07	0.000359594	1.45692e-06	0.002818	4.84089e-07	0.000936337	1.28e-06	0.00183223	4.25574e-07	0.000609178	1.05493e-06	0.00170622	3.48011e-07	0.000562868	2.77861e-07	-0.00114568	9.42573e-08	-0.000388643
6180	26	6.80299e-07	0.000736529	2.19508e-07	0.000237651	9.69992e-07	0.00111284	3.16195e-07	0.000362761	1.46193e-06	0.00283259	4.85755e-07	0.000941185	1.2858e-06	0.00184504	4.27502e-07	0.000613438	1.03922e-06	0.00171667	3.4283e-07	0.000566316	2.85897e-07	-0.00114285	9.69834e-08	-0.000387684
6190	26	6.82429e-07	0.000743341	2.20195e-07	0.000239849	9.7607e-07	0.00112258	3.18177e-07	0.000365937	1.4597e-06	0.00284719	4.85015e-07	0.000946037	1.29972e-06	0.00185797	4.32131e-07	0.000617736	1.05201e-06	0.00172711	3.47049e-07	0.000569759	2.88042e-07	-0.00113998	9.77109e-08	-0.000386711
6200	26	6.78025e-07	0.000750149	2.18774e-07	0.000242046	9.7413e-07	0.00113231	3.17544e-07	0.000369108	1.4616e-06	0.0028618	4.85646e-07	0.000950889	1.30293e-06	0.00187099	4.33199e-07	0.000622068	1.04376e-06	0.00173759	3.44328e-07	0.000573215	2.90276e-07	-0.00113708	9.84688e-08	-0.000385724
6210	26	6.8995e-07	0.000756985	2.22622e-07	0.000244252	9.91139e-07	0.00114214	3.23089e-07	0.000372313	1.4664e-06	0.00287643	4.87239e-07	0.000955751	1.28847e-06	0.00188395	4.28392e-07	0.000626376	1.04263e-06	0.00174802	3.43953e-07	0.000576657	2.78397e-07	-0.00113425	9.4439e-08	-0.000384767
6220	26	6.83543e-07	0.000763856	2.20555e-07	0.000246469	9.83976e-07	0.00115202	3.20754e-07	0.000375532	1.47463e-06	0.00289114	4.89976e-07	0.000960638	1.28303e-06	0.00189679	4.26583e-07	0.000630644	1.04718e-06	0.00175848	3.45456e-07	0.000580108	2.77766e-07	-0.00113148	9.4225e-08	-0.000383827
6230	26	6.76237e-07	0.000770665	2.18197e-07	0.000248666	9.90662e-07	0.00116188	3.22933e-07	0.000378747	1.47422e-06	0.00290589	4.89839e-07	0.000965539	1.26969e-06	0.00190956	4.22145e-07	0.00063489	1.04361e-06	0.00176893	3.44278e-07	0.000583555	2.84793e-07	-0.00112866	9.66087e-08	-0.00038287
6240	26	6.80245e-07	0.000777421	2.1949e-07	0.000250846	9.97788e-07	0.00117183	3.25256e-07	0.00038199	1.47967e-06	0.00292064	4.91649e-07	0.000970443	1.27481e-06	0.00192226	4.23849e-07	0.000639112	1.04959e-06	0.00177938	3.46252e-07	0.000587003	2.76944e-07	-0.00112585	9.39461e-08	-0.000381916
6250	26	6.81161e-07	0.000784233	2.19786e-07	0.000253044	9.9073e-07	0.00118178	3.22955e-07	0.000385232	1.49092e-06	0.00293549	4.9539e-07	0.000975377	1.28371e-06	0.00193505	4.26808e-07	0.000643365	1.05852e-06	0.00178993	3.49195e-07	0.000590482	2.74217e-07	-0.0011231	9.3021e-08	-0.000380984
6260	26	6.82075e-07	0.00079104	2.20081e-07	0.00025524	9.89642e-07	0.00119168	3.22601e-07	0.00038846	1.50589e-06	0.00295049	5.00361e-07	0.000980358	1.31054e-06	0.00194803	4.35729e-07	0.00064768	1.07294e-06	0.00180059	3.53953e-07	0.000593999	2.78733e-07	-0.00112034	9.45532e-08	-0.000380048
6270	26	6.85862e-07	0.000797876	2.21303e-07	0.000257446	9.85227e-07	0.00120154	3.21161e-07	0.000391675	1.50648e-06	0.00296555	5.00557e-07	0.000985363	1.3199e-06	0.0019612	4.38839e-07	0.000652059	1.07407e-06	0.00181133	3.54325e-07	0.000597543	2.87296e-07	-0.0011175	9.74579e-08	-0.000379084
6280	26	6.80361e-07	0.000804705	2.19528e-07	0.000259649	9.79113e-07	0.00121137	3.19168e-07	0.00039488	1.49541e-06	0.00298056	4.96881e-07	0.000990352	1.30067e-06	0.0019743	4.32447e-07	0.000656415	1.06908e-06	0.00182205	3.5268e-07	0.000601078	2.92646e-07	-0.00111459	9.92727e-08	-0.000378095
6290	26	6.83077e-07	0.000811524	2.20404e-07	0.00026185	9.63101e-07	0.00122107	3.13949e-07	0.000398042	1.4907e-06	0.00299547	4.95315e-07	0.000995307	1.28571e-06	0.00198723	4.27472e-07	0.000660714	1.07113e-06	0.00183274	3.53355e-07	0.000604604	2.89633e-07	-0.00111168	9.82508e-08	-0.000377109
6300	26	6.78414e-07	0.000818342	2.189e-07	0.000264049	9.6539e-07	0.00123074	3.14695e-07	0.000401192	1.49526e-06	0.0030104	4.96829e-07	0.00100026	1.28674e-06	0.00200009	4.27814e-07	0.000664989	1.07495e-06	0.00184346	3.54618e-07	0.000608142	2.86774e-07	-0.0011088	9.72806e-08	-0.000376132
6310	26	6.78462e-07	0.000825114	2.18915e-07	0.000266234	9.59e-07	0.00124035	3.12612e-07	0.000404326	1.49209e-06	0.00302534	4.95778e-07	0.00100523	1.291e-06	0.00201296	4.29233e-07	0.00066927	1.07809e-06	0.00185422	3.55653e-07	0.000611692	2.80841e-07	-0.00110596	9.52682e-08	-0.000375168
6320	26	6.8316e-07	0.00083193	2.20431e-07	0.000268434	9.68868e-07	0.00124999	3.15829e-07	0.000407468	1.49614e-06	0.00304028	4.97124e-07	0.00101019	1.31016e-06	0.00202599	4.35603e-07	0.0006736	1.09154e-06	0.00186507	3.6009e-07	0.000615272	2.87069e-07	-0.00110313	9.73808e-08	-0.00037421
6330	26	6.81651e-07	0.000838756	2.19944e-07	0.000270636	9.6634e-07	0.00125966	3.15005e-07	0.000410621	1.4851e-06	0.00305519	4.93454e-07	0.00101515	1.31499e-06	0.0020391	4.37209e-07	0.00067796	1.08667e-06	0.00187599	3.58484e-07	0.000618874	2.92183e-07	-0.00110022	9.91156e-08	-0.000373221
6340	26	6.87795e-07	0.000845614	2.21927e-07	0.000272849	9.76518e-07	0.00126939	3.18323e-07	0.000413791	1.46974e-06	0.00306995	4.88349e-07	0.00102005	1.32037e-06	0.00205228	4.38997e-07	0.000682342	1.0813e-06	0.00188684	3.56712e-07	0.000622451	2.81133e-07	-0.00109736	9.53671e-08	-0.000372251
6350	26	6.84613e-07	0.000852471	2.209e-07	0.000275062	9.74252e-07	0.00127914	3.17584e-07	0.000416971	1.475e-06	0.00308468	4.90098e-07	0.00102495	1.3185e-06	0.00206548	4.38376e-07	0.000686731	1.07602e-06	0.00189761	3.54971e-07	0.000626006	2.86092e-07	-0.00109454	9.70495e-08	-0.000371293
6360	26	6.74297e-07	0.000859265	2.17571e-07	0.000277254	9.90947e-07	0.00128895	3.23026e-07	0.000420169	1.4876e-06	0.00309949	4.94284e-07	0.00102987	1.32855e-06	0.00207872	4.41717e-07	0.000691134	1.06904e-06	0.00190834	3.52666e-07	0.000629546	2.81869e-07	-0.00109168	9.56168e-08	-0.000370326
6370	26	6.71838e-07	0.000865998	2.16778e-07	0.000279426	1.00724e-06	0.00129896	3.28338e-07	0.000423432	1.499e-06	0.00311442	4.98073e-07	0.00103483	1.3341e-06	0.00209202	4.43563e-07	0.000695556	1.06763e-06	0.001919	3.52202e-07	0.000633063	2.69837e-07	-0.00108894	9.15354e-08	-0.000369394
6380	26	6.68822e-07	0.000872694	2.15805e-07	0.000281587	1.01008e-06	0.00130905	3.29263e-07	0.000426719	1.50878e-06	0.00312945	5.01323e-07	0.00103982	1.32338e-06	0.00210532	4.39998e-07	0.000699978	1.0805e-06	0.00192976	3.56448e-07	0.000636612	2.89574e-07	-0.00108615	9.82306e-08	-0.000368449
6390	26	6.65059e-07	0.000879373	2.14591e-07	0.000283742	1.01164e-06	0.00131917	3.29773e-07	0.000430018	1.50659e-06	0.00314455	5.00594e-07	0.00104484	1.31841e-06	0.00211853	4.38346e-07	0.000704367	1.07258e-06	0.00194052	3.53836e-07	0.000640162	3.01673e-07	-0.00108318	1.02335e-07	-0.000367442
6400	26	6.81204e-07	0.000886081	2.198e-07	0.000285906	1.01017e-06	0.00132926	3.29293e-07	0.000433309	1.50528e-06	0.0031596	5.00158e-07	0.00104984	1.30069e-06	0.00213162	4.32453e-07	0.000708721	1.07845e-06	0.00195128	3.5577e-07	0.00064371	2.9401e-07	-0.0010802	9.97354e-08	-0.000366429
6410	26	6.81691e-07	0.000892909	2.19957e-07	0.00028811	1.00708e-06	0.00133936	3.28285e-07	0.000436599	1.49951e-06	0.00317463	4.98241e-07	0.00105483	1.28915e-06	0.00214456	4.28617e-07	0.000713024	1.07861e-06	0.00196208	3.55824e-07	0.000647272	2.96193e-07	-0.00107727	1.00476e-07	-0.000365437
6420	26	6.75786e-07	0.000899685	2.18052e-07	0.000290296	9.95817e-07	0.00134936	3.24614e-07	0.000439862	1.49382e-06	0.0031896	4.96352e-07	0.00105981	1.28421e-06	0.00215743	4.26975e-07	0.000717303	1.07368e-06	0.00197282	3.54198e-07	0.000650816	2.98298e-07	-0.00107428	1.0119e-07	-0.000364421
6430	26	6.86265e-07	0.000906504	2.21433e-07	0.000292496	9.99092e-07	0.00135934	3.25681e-07	0.000443113	1.48965e-06	0.00320451	4.94966e-07	0.00106476	1.29794e-06	0.00217035	4.31538e-07	0.000721597	1.06379e-06	0.00198352	3.50934e-07	0.000654348	2.8763e-07	-0.00107136	9.75711e-08	-0.000363432
6440	26	6.68476e-07	0.000913266	2.15693e-07	0.000294678	9.9501e-07	0.00136933	3.2435e-07	0.000446369	1.49901e-06	0.00321945	4.98075e-07	0.00106973	1.30633e-06	0.00218337	4.34329e-07	0.000725926	1.0603e-06	0.00199414	3.49784e-07	0.00065785	2.87305e-07	-0.00106848	9.74609e-08	-0.000362453
6450	26	6.65102e-07	0.000919941	2.14604e-07	0.000296832	9.86356e-07	0.00137921	3.2153e-07	0.000449591	1.49066e-06	0.00323439	4.95302e-07	0.00107469	1.31392e-06	0.00219646	4.36852e-07	0.00073028	1.07401e-06	0.00200481	3.54306e-07	0.000661371	2.69264e-07	-0.0010657	9.13409e-08	-0.00036151
6460	26	6.64439e-07	0.000926582	2.1439e-07	0.000298975	9.90743e-07	0.00138909	3.2296e-07	0.000452813	1.4899e-06	0.00324929	4.95049e-07	0.00107964	1.31999e-06	0.00220967	4.38869e-07	0.00073467	1.07664e-06	0.00201558	3.55173e-07	0.000664923	2.73498e-07	-0.00106298	9.27771e-08	-0.000360591
6470	26	6.4062e-07	0.000933098	2.06705e-07	0.000301077	9.74417e-07	0.00139889	3.17638e-07	0.000456006	1.48414e-06	0.00326416	4.93136e-07	0.00108458	1.32027e-06	0.00222285	4.38965e-07	0.000739052	1.07861e-06	0.00202635	3.55824e-07	0.000668476	2.76042e-07	-0.00106025	9.36401e-08	-0.000359661
6480	26	6.42148e-07	0.000939507	2.07198e-07	0.000303145	9.92174e-07	0.00140872	3.23426e-07	0.000459211	1.46795e-06	0.00327893	4.87754e-07	0.00108949	1.3243e-06	0.00223608	4.40304e-07	0.000743451	1.09101e-06	0.0020372	3.59915e-07	0.000672056	2.79944e-07	-0.00105746	9.49637e-08	-0.000358717
6490	26	6.43906e-07	0.000945944	2.07765e-07	0.000305222	1.00954e-06	0.00141873	3.29086e-07	0.000462472	1.46931e-06	0.0032936	4.88208e-07	0.00109437	1.31423e-06	0.00224926	4.36956e-07	0.000747833	1.08081e-06	0.00204806	3.56549e-07	0.000675638	2.85799e-07	-0.00105463	9.695e-08	-0.000357756
6500	26	6.44221e-07	0.000952387	2.07867e-07	0.000307301	1.00972e-06	0.00142883	3.29146e-07	0.000465766	1.47678e-06	0.00330834	4.90689e-07	0.00109926	1.32358e-06	0.00226245	4.40065e-07	0.000752221	1.08413e-06	0.00205888	3.57644e-07	0.000679208	2.85296e-07	-0.00105178	9.67794e-08	-0.00035679
6510	26	6.58356e-07	0.000958871	2.12428e-07	0.000309393	1.01129e-06	0.00143892	3.29656e-07	0.000469056	1.47485e-06	0.0033231	4.9005e-07	0.00110417	1.31705e-06	0.00227567	4.37892e-07	0.000756614	1.08797e-06	0.00206975	3.5891e-07	0.000682791	2.9016e-07	-0.0010489	9.84294e-08	-0.000355812
6520	26	6.82032e-07	0.000965587	2.20067e-07	0.00031156	1.01309e-06	0.00144905	3.30243e-07	0.000472357	1.47495e-06	0.00333784	4.90082e-07	0.00110906	1.32451e-06	0.00228887	4.40373e-07	0.000761004	1.10577e-06	0.00208072	3.64782e-07	0.000686413	2.96886e-07	-0.00104597	1.00711e-07	-0.000354818
6530	26	6.91938e-07	0.000972461	2.23263e-07	0.000313778	1.00011e-06	0.00145912	3.26013e-07	0.00047564	1.46604e-06	0.00335255	4.87121e-07	0.00111395	1.32191e-06	0.00230211	4.3951e-07	0.000765407	1.10689e-06	0.00209179	3.65152e-07	0.000690064	2.84355e-07	-0.00104305	9.646e-08	-0.000353829
6540	26	6.92647e-07	0.000979384	2.23492e-07	0.000316012	9.95763e-07	0.00146909	3.24596e-07	0.000478889	1.47118e-06	0.00336721	4.88828e-07	0.00111882	1.32409e-06	0.00231531	4.40235e-07	0.000769793	1.11218e-06	0.00210291	3.66899e-07	0.000693733	2.85135e-07	-0.00104022	9.67249e-08	-0.000352867
6550	26	6.99121e-07	0.000986336	2.25581e-07	0.000318255	1.00329e-06	0.00147908	3.27049e-07	0.000482146	1.46965e-06	0.00338193	4.88321e-07	0.00112371	1.33662e-06	0.00232859	4.44401e-07	0.00077421	1.11339e-06	0.00211403	3.67298e-07	0.000697402	3.03435e-07	-0.00103728	1.02932e-07	-0.000351871
6560	26	7.09165e-07	0.000993385	2.28822e-07	0.00032053	1.0152e-06	0.00148916	3.30931e-07	0.000485431	1.46371e-06	0.0033966	4.86347e-07	0.00112859	1.3397e-06	0.00234199	4.45425e-07	0.000778666	1.10297e-06	0.00212513	3.6386e-07	0.000701063	2.91242e-07	-0.0010343	9.87963e-08	-0.000350861
6570	26	7.05794e-07	0.00100048	2.27734e-07	0.000322819	1.02457e-06	0.00149938	3.33986e-07	0.000488764	1.44904e-06	0.00341116	4.81473e-07	0.00113343	1.33357e-06	0.00235536	4.43385e-07	0.000783109	1.11428e-06	0.0021362	3.67593e-07	0.000704714	2.81027e-07	-0.00103147	9.53312e-08	-0.000349899
6580	26	6.94941e-07	0.00100748	2.24232e-07	0.000325078	1.01941e-06	0.00150959	3.32305e-07	0.000492093	1.44465e-06	0.00342563	4.80014e-07	0.00113823	1.32649e-06	0.00236866	4.41032e-07	0.000787533	1.1127e-06	0.00214735	3.6707e-07	0.000708391	2.82557e-07	-0.00102866	9.58501e-08	-0.000348946
6590	26	6.99009e-07	0.00101444	2.25545e-07	0.000327324	1.01439e-06	0.00151976	3.30667e-07	0.000495407	1.44202e-06	0.00344007	4.79139e-07	0.00114303	1.32882e-06	0.00238195	4.41804e-07	0.000791949	1.11433e-06	0.00215848	3.67608e-07	0.000712064	2.86498e-07	-0.00102582	9.71871e-08	-0.000347982
6600	26	6.98703e-07	0.00102143	2.25446e-07	0.00032958	1.01452e-06	0.0015299	3.30711e-07	0.000498713	1.44958e-06	0.00345451	4.81653e-07	0.00114783	1.32408e-06	0.00239521	4.4023e-07	0.000796359	1.11334e-06	0.0021696	3.67282e-07	0.000715734	2.84063e-07	-0.00102295	9.63612e-08	-0.00034701
6610	26	6.89741e-07	0.00102839	2.22554e-07	0.000331825	1.0217e-06	0.00154007	3.33049e-07	0.000502029	1.45798e-06	0.00346908	4.84442e-07	0.00115267	1.31598e-06	0.00240839	4.37538e-07	0.000800742	1.11607e-06	0.00218077	3.68183e-07	0.000719416	2.82619e-07	-0.00102012	9.58712e-08	-0.000346049
6620	26	6.68126e-07	0.00103517	2.1558e-07	0.000334012	1.02958e-06	0.00155035	3.35621e-07	0.000505377	1.45038e-06	0.0034836	4.81918e-07	0.0011575	1.31857e-06	0.00242157	4.38399e-07	0.000805125	1.11055e-06	0.00219191	3.6636e-07	0.000723092	2.77576e-07	-0.00101732	9.41606e-08	-0.0003451
6630	26	6.66328e-07	0.00104184	2.15e-07	0.000336165	1.0024e-06	0.00156053	3.26759e-07	0.000508696	1.46673e-06	0.00349817	4.87352e-07	0.00116234	1.32166e-06	0.00243476	4.39426e-07	0.00080951	1.09514e-06	0.00220293	3.61278e-07	0.000726728	2.8884e-07	-0.0010145	9.79817e-08	-0.000344144
6640	26	6.73939e-07	0.00104853	2.17456e-07	0.000338322	1.00647e-06	0.00157059	3.28085e-07	0.000511976	1.45951e-06	0.00351281	4.84953e-07	0.0011672	1.32086e-06	0.002448	4.3916e-07	0.000813911	1.09027e-06	0.00221384	3.59671e-07	0.000730327	2.93878e-07	-0.00101157	9.96905e-08	-0.000343151
6650	26	6.72268e-07	0.00105526	2.16917e-07	0.000340494	1.00431e-06	0.00158064	3.27381e-07	0.000515253	1.4592e-06	0.0035274	4.8485e-07	0.00117205	1.32775e-06	0.00246125	4.4145e-07	0.000818316	1.0917e-06	0.00222475	3.60144e-07	0.000733927	2.7255e-07	-0.00100874	9.24556e-08	-0.000342188
6660	26	6.70678e-07	0.00106198	2.16404e-07	0.000342662	1.01456e-06	0.00159073	3.30724e-07	0.000518542	1.46166e-06	0.00354201	4.85667e-07	0.0011769	1.31909e-06	0.00247447	4.38571e-07	0.000822713	1.08702e-06	0.00223564	3.58599e-07	0.000737519	2.74548e-07	-0.00100603	9.31335e-08	-0.000341269
6670	26	6.6985e-07	0.00106869	2.16136e-07	0.000344828	1.02379e-06	0.00160091	3.33731e-07	0.000521861	1.47127e-06	0.00355667	4.88861e-07	0.00118177	1.32738e-06	0.00248771	4.41326e-07	0.000827114	1.0958e-06	0.00224655	3.61495e-07	0.000741118	2.80953e-07	-0.00100323	9.53061e-08	-0.000340322
6680	26	6.75636e-07	0.00107539	2.18003e-07	0.000346989	1.03898e-06	0.00161125	3.38684e-07	0.000525232	1.47107e-06	0.00357138	4.88794e-07	0.00118666	1.34237e-06	0.00250105	4.4631e-07	0.000831548	1.09546e-06	0.00225752	3.61382e-07	0.000744737	2.84421e-07	-0.00100041	9.64825e-08	-0.000339362
6690	26	6.78248e-07	0.00108218	2.18846e-07	0.00034918	1.03117e-06	0.0016216	3.36137e-07	0.000528605	1.48e-06	0.00358614	4.9176e-07	0.00119157	1.34904e-06	0.00251451	4.48529e-07	0.000836025	1.1029e-06	0.0022685	3.63837e-07	0.00074836	2.79976e-07	-0.000997582	9.49746e-08	-0.000338404
6700	26	6.63519e-07	0.0010889	2.14094e-07	0.000351348	1.03445e-06	0.00163194	3.37205e-07	0.000531974	1.46788e-06	0.00360089	4.87731e-07	0.00119647	1.33832e-06	0.00252796	4.44966e-07	0.000840496	1.1056e-06	0.00227957	3.64726e-07	0.000752009	2.66847e-07	-0.000994845	9.05211e-08	-0.000337476
6710	26	6.58082e-07	0.0010955	2.12339e-07	0.00035348	1.04071e-06	0.0016423	3.39248e-07	0.000535351	1.45631e-06	0.00361551	4.83888e-07	0.00120133	1.32817e-06	0.00254127	4.41591e-07	0.000844923	1.10505e-06	0.00229062	3.64548e-07	0.000755655	2.86078e-07	-0.000992103	9.70447e-08	-0.000336546
6720	26	6.63773e-07	0.00110213	2.14176e-07	0.000355617	1.0328e-06	0.00165271	3.36669e-07	0.000538745	1.45194e-06	0.00363005	4.82437e-07	0.00120616	1.33789e-06	0.00255461	4.44821e-07	0.000849356	1.09339e-06	0.0023016	3.607e-07	0.000759278	2.99857e-07	-0.000989153	1.01719e-07	-0.000335545
6730	26	6.58114e-07	0.00110873	2.1235e-07	0.000357746	1.01604e-06	0.00166292	3.31205e-07	0.000542073	1.44881e-06	0.00364455	4.81397e-07	0.00121098	1.33642e-06	0.002568	4.44333e-07	0.000853807	1.08125e-06	0.00231248	3.56696e-07	0.000762867	2.90115e-07	-0.000986184	9.84143e-08	-0.000334538
6740	26	6.58604e-07	0.00111534	2.12508e-07	0.000359881	1.00639e-06	0.00167303	3.2806e-07	0.000545368	1.44862e-06	0.00365904	4.81334e-07	0.00121579	1.32841e-06	0.00258132	4.41668e-07	0.000858238	1.08866e-06	0.00232334	3.59141e-07	0.000766449	2.74826e-07	-0.000983355	9.32277e-08	-0.000333578
6750	26	6.68482e-07	0.00112198	2.15695e-07	0.000362023	9.98632e-07	0.00168305	3.25531e-07	0.000548636	1.44391e-06	0.00367351	4.79769e-07	0.0012206	1.32233e-06	0.00259456	4.39649e-07	0.000862641	1.08367e-06	0.0023342	3.57494e-07	0.000770034	2.73234e-07	-0.000980631	9.26878e-08	-0.000332654
6760	26	6.69636e-07	0.00112867	2.16067e-07	0.000364181	1.01063e-06	0.00169309	3.29443e-07	0.00055191	1.44102e-06	0.00368793	4.78807e-07	0.00122539	1.3166e-06	0.00260776	4.37742e-07	0.000867029	1.07705e-06	0.002345	3.55309e-07	0.000773594	2.73867e-07	-0.000977883	9.29024e-08	-0.000331722
6770	26	6.68651e-07	0.00113537	2.1575e-07	0.000366342	1.0149e-06	0.00170323	3.30835e-07	0.000555215	1.4352e-06	0.0037023	4.76874e-07	0.00123016	1.30838e-06	0.00262089	4.35009e-07	0.000871392	1.07983e-06	0.00235577	3.56227e-07	0.000777148	2.69807e-07	-0.000975167	9.15252e-08	-0.000330801
6780	26	6.63194e-07	0.00114202	2.13989e-07	0.000368489	1.00349e-06	0.00171333	3.27114e-07	0.000558506	1.45583e-06	0.00371674	4.8373e-07	0.00123496	1.31099e-06	0.00263397	4.35878e-07	0.000875744	1.0876e-06	0.00236661	3.58791e-07	0.000780725	2.61782e-07	-0.000972503	8.88028e-08	-0.000329897
6790	26	6.51153e-07	0.0011486	2.10104e-07	0.000370611	1.00278e-06	0.00172336	3.26884e-07	0.000561777	1.46959e-06	0.00373137	4.883e-07	0.00123982	1.29809e-06	0.00264704	4.31588e-07	0.000880089	1.09797e-06	0.00237755	3.6221e-07	0.000784333	2.58667e-07	-0.000969893	8.77461e-08	-0.000329012
6800	26	6.58567e-07	0.00115514	2.12496e-07	0.000372722	1.0104e-06	0.00173341	3.29366e-07	0.000565051	1.45972e-06	0.00374602	4.85022e-07	0.00124469	1.29608e-06	0.00265998	4.30921e-07	0.000884391	1.08207e-06	0.00238845	3.56967e-07	0.000787929	2.65934e-07	-0.000967295	9.02114e-08	-0.00032813
6810	26	6.51307e-07	0.00116169	2.10153e-07	0.000374836	1.00888e-06	0.00174348	3.28873e-07	0.000568335	1.44565e-06	0.00376052	4.80347e-07	0.00124951	1.3116e-06	0.00267303	4.36082e-07	0.000888728	1.08481e-06	0.00239928	3.57869e-07	0.000791501	2.56723e-07	-0.00096468	8.70868e-08	-0.000327243
6820	26	6.51209e-07	0.00116819	2.10122e-07	0.000376934	1.011e-06	0.00175359	3.29564e-07	0.00057163	1.43206e-06	0.00377491	4.75832e-07	0.00125429	1.32513e-06	0.00268623	4.40579e-07	0.000893117	1.07801e-06	0.0024101	3.55625e-07	0.00079507	2.5221e-07	-0.000962144	8.55559e-08	-0.000326383
6830	26	6.59717e-07	0.00117475	2.12867e-07	0.000379048	1.01337e-06	0.00176371	3.30337e-07	0.000574929	1.42292e-06	0.00378918	4.72793e-07	0.00125903	1.3139e-06	0.00269943	4.36844e-07	0.000897508	1.06613e-06	0.00242082	3.51707e-07	0.000798607	2.59416e-07	-0.000959587	8.80001e-08	-0.000325515
6840	26	6.67301e-07	0.00118138	2.15314e-07	0.00038119	1.00038e-06	0.00177378	3.26102e-07	0.000578211	1.42366e-06	0.00380341	4.7304e-07	0.00126376	1.30216e-06	0.00271251	4.32943e-07	0.000901854	1.06371e-06	0.00243148	3.50907e-07	0.000802124	2.43445e-07	-0.000957077	8.25824e-08	-0.000324664
6850	26	6.75775e-07	0.0011881	2.18048e-07	0.000383358	1.00107e-06	0.00178377	3.26326e-07	0.000581467	1.43511e-06	0.00381769	4.76844e-07	0.0012685	1.30254e-06	0.0027255	4.33068e-07	0.000906175	1.05733e-06	0.00244208	3.48803e-07	0.000805621	2.50609e-07	-0.000954585	8.50129e-08	-0.000323819
6860	26	6.68654e-07	0.00119484	2.15751e-07	0.000385531	9.95669e-07	0.00179375	3.24565e-07	0.00058472	1.41868e-06	0.00383198	4.71386e-07	0.00127325	1.32872e-06	0.00273864	4.41773e-07	0.000910542	1.04348e-06	0.00245262	3.44235e-07	0.000809098	2.38166e-07	-0.000952147	8.07916e-08	-0.000322992
6870	26	6.57133e-07	0.00120146	2.12033e-07	0.000387669	9.9515e-07	0.00180371	3.24396e-07	0.000587969	1.41303e-06	0.00384611	4.69509e-07	0.00127795	1.34343e-06	0.002752	4.46663e-07	0.000914986	1.05548e-06	0.00246312	3.48193e-07	0.000812561	2.2883e-07	-0.000949832	7.76246e-08	-0.000322206
6880	26	6.68665e-07	0.00120808	2.15754e-07	0.000389803	9.90484e-07	0.00181364	3.22875e-07	0.000591204	1.41609e-06	0.00386027	4.70525e-07	0.00128265	1.3447e-06	0.00276546	4.47087e-07	0.000919459	1.07313e-06	0.00247375	3.54015e-07	0.00081607	2.25936e-07	-0.000947552	7.66431e-08	-0.000321433
6890	26	6.56804e-07	0.00121473	2.11927e-07	0.00039195	9.91746e-07	0.00182354	3.23286e-07	0.000594433	1.42061e-06	0.00387444	4.72026e-07	0.00128736	1.33097e-06	0.00277883	4.42521e-07	0.000923906	1.08724e-06	0.00248454	3.58671e-07	0.00081963	2.19859e-07	-0.000945306	7.45816e-08	-0.000320671
6900	26	6.54928e-07	0.00122129	2.11321e-07	0.000394066	9.84701e-07	0.00183344	3.2099e-07	0.00059766	1.41778e-06	0.00388863	4.71086e-07	0.00129208	1.33687e-06	0.00279216	4.44483e-07	0.000928337	1.0945e-06	0.00249548	3.61065e-07	0.000823236	2.24735e-07	-0.000943073	7.62356e-08	-0.000319914
6910	26	6.54447e-07	0.00122785	2.11166e-07	0.000396182	9.87841e-07	0.00184328	3.22014e-07	0.000600867	1.41804e-06	0.00390281	4.71174e-07	0.00129679	1.33863e-06	0.00280555	4.45069e-07	0.000932791	1.09002e-06	0.00250638	3.59589e-07	0.000826835	2.14295e-07	-0.000940877	7.26943e-08	-0.000319169
6920	26	6.38894e-07	0.00123431	2.06148e-07	0.000398267	9.85897e-07	0.00185314	3.2138e-07	0.000604082	1.42966e-06	0.00391708	4.75033e-07	0.00130153	1.33076e-06	0.00281891	4.42451e-07	0.000937233	1.08396e-06	0.00251726	3.57588e-07	0.000830422	2.18056e-07	-0.000938731	7.39698e-08	-0.000318441
6930	26	6.4637e-07	0.00124072	2.0856e-07	0.000400336	9.93992e-07	0.00186302	3.24019e-07	0.000607302	1.41971e-06	0.00393134	4.71726e-07	0.00130627	1.32063e-06	0.00283217	4.39083e-07	0.000941641	1.07111e-06	0.00252803	3.53349e-07	0.000833977	2.14957e-07	-0.000936549	7.29188e-08	-0.0003177
6940	26	6.53897e-07	0.00124723	2.10989e-07	0.000402436	1.00682e-06	0.00187304	3.28202e-07	0.000610569	1.41295e-06	0.00394549	4.69481e-07	0.00131097	1.3239e-06	0.00284539	4.40172e-07	0.000946034	1.06245e-06	0.0025387	3.50493e-07	0.000837495	2.14262e-07	-0.000934411	7.26828e-08	-0.000316975
6950	26	6.44546e-07	0.00125375	2.07972e-07	0.000404539	1.01214e-06	0.00188312	3.29936e-07	0.000613855	1.40313e-06	0.00395958	4.66217e-07	0.00131565	1.3325e-06	0.00285866	4.43029e-07	0.000950448	1.05471e-06	0.00254928	3.47941e-07	0.000840987	2.20531e-07	-0.000932248	7.48095e-08	-0.000316242
6960	26	6.51053e-07	0.00126021	2.10071e-07	0.000406625	1.00748e-06	0.00189322	3.28417e-07	0.000617147	1.41499e-06	0.00397369	4.7016e-07	0.00132034	1.33745e-06	0.00287201	4.44676e-07	0.000954884	1.06349e-06	0.00255986	3.50836e-07	0.000844476	2.38671e-07	-0.000929927	8.0963e-08	-0.000315454
6970	26	6.51323e-07	0.00126674	2.10159e-07	0.00040873	1.01083e-06	0.00190331	3.29506e-07	0.000620435	1.42192e-06	0.00398787	4.72462e-07	0.00132505	1.34463e-06	0.00288542	4.47062e-07	0.000959345	1.066e-06	0.00257052	3.51663e-07	0.000847993	2.38879e-07	-0.000927543	8.10336e-08	-0.000314646
6980	26	6.38829e-07	0.00127319	2.06127e-07	0.000410811	1.01146e-06	0.00191341	3.29711e-07	0.000623728	1.42113e-06	0.00400211	4.72201e-07	0.00132978	1.33556e-06	0.00289882	4.44048e-07	0.0009638	1.06564e-06	0.00258117	3.51546e-07	0.000851504	2.43766e-07	-0.000925096	8.26914e-08	-0.000313815
6990	26	6.4307e-07	0.00127959	2.07495e-07	0.000412877	1.02207e-06	0.00192357	3.3317e-07	0.00062704	1.41375e-06	0.00401626	4.69746e-07	0.00133448	1.33004e-06	0.00291213	4.4221e-07	0.000968224	1.07728e-06	0.00259188	3.55386e-07	0.000855038	2.42498e-07	-0.000922683	8.22613e-08	-0.000312997
7000	26	6.28489e-07	0.00128594	2.02791e-07	0.000414926	1.01412e-06	0.00193374	3.30579e-07	0.000630355	1.4129e-06	0.00403041	4.69465e-07	0.00133918	1.3309e-06	0.00292543	4.42498e-07	0.000972645	1.08439e-06	0.00260269	3.5773e-07	0.000858605	2.47301e-07	-0.000920242	8.38906e-08	-0.000312169
7010	26	6.2346e-07	0.0012922	2.01168e-07	0.000416946	1.01532e-06	0.00194389	3.30971e-07	0.000633664	1.41267e-06	0.00404452	4.69389e-07	0.00134387	1.33133e-06	0.00293874	4.42642e-07	0.000977073	1.08405e-06	0.00261353	3.57619e-07	0.000862183	2.46837e-07	-0.000917761	8.37333e-08	-0.000311327
7020	26	6.12735e-07	0.00129836	1.97707e-07	0.000418933	1.00748e-06	0.00195399	3.28416e-07	0.000636957	1.42009e-06	0.0040587	4.71852e-07	0.00134859	1.32437e-06	0.00295201	4.40326e-07	0.000981486	1.07898e-06	0.00262435	3.55946e-07	0.000865751	2.44225e-07	-0.000915326	8.28472e-08	-0.000310501
7030	26	6.06158e-07	0.00130445	1.95585e-07	0.0004209	1.00378e-06	0.00196404	3.2721e-07	0.000640233	1.42458e-06	0.00407292	4.73344e-07	0.00135331	1.32259e-06	0.00296524	4.39735e-07	0.000985882	1.06684e-06	0.00263508	3.51943e-07	0.00086929	2.46168e-07	-0.000912866	8.35062e-08	-0.000309666
7040	26	5.99769e-07	0.00131048	1.93524e-07	0.000422844	1.00092e-06	0.00197408	3.26276e-07	0.000643504	1.42729e-06	0.00408719	4.74244e-07	0.00135805	1.31696e-06	0.00297846	4.37861e-07	0.000990279	1.06174e-06	0.00264571	3.50259e-07	0.000872797	2.49044e-07	-0.000910405	8.44817e-08	-0.000308832
7050	26	6.04264e-07	0.00131649	1.94974e-07	0.000424785	9.93418e-07	0.00198404	3.23832e-07	0.00064675	1.41988e-06	0.00410143	4.71783e-07	0.00136278	1.31979e-06	0.00299167	4.38803e-07	0.000994669	1.07541e-06	0.00265642	3.54768e-07	0.000876329	2.48684e-07	-0.000907916	8.43598e-08	-0.000307987
7060	26	5.9524e-07	0.00132249	1.92062e-07	0.00042672	9.82701e-07	0.00199394	3.20338e-07	0.00064998	1.41328e-06	0.00411559	4.69591e-07	0.00136749	1.34004e-06	0.00300494	4.45537e-07	0.000999083	1.06592e-06	0.00266711	3.51639e-07	0.000879856	2.44223e-07	-0.000905435	8.28463e-08	-0.000307146
7070	26	5.97325e-07	0.00132845	1.92735e-07	0.000428642	9.74694e-07	0.00200372	3.17728e-07	0.000653165	1.41883e-06	0.00412975	4.71434e-07	0.00137219	1.34617e-06	0.00301835	4.47576e-07	0.00100354	1.04951e-06	0.00267767	3.46226e-07	0.000883341	2.36758e-07	-0.000903049	8.03141e-08	-0.000306337
7080	26	5.92965e-07	0.0013344	1.91328e-07	0.000430562	9.75071e-07	0.00201346	3.17851e-07	0.000656343	1.42553e-06	0.00414398	4.73662e-07	0.00137692	1.35577e-06	0.00303187	4.50767e-07	0.00100804	1.04289e-06	0.00268813	3.44042e-07	0.000886791	2.51224e-07	-0.000900615	8.52214e-08	-0.000305511
7090	26	5.9859e-07	0.00134035	1.93143e-07	0.000432483	9.86238e-07	0.00202325	3.21491e-07	0.000659535	1.43654e-06	0.00415828	4.77319e-07	0.00138167	1.35037e-06	0.00304541	4.4897e-07	0.00101254	1.04613e-06	0.00269857	3.45111e-07	0.000890234	2.65827e-07	-0.000898014	9.01749e-08	-0.000304628
7100	26	6.03576e-07	0.00134635	1.94752e-07	0.00043442	9.75855e-07	0.00203307	3.18106e-07	0.000662735	1.43703e-06	0.00417264	4.77481e-07	0.00138644	1.33856e-06	0.00305887	4.45045e-07	0.00101701	1.04617e-06	0.00270903	3.45121e-07	0.000893687	2.62202e-07	-0.000895378	8.89453e-08	-0.000303734
7110	26	5.96803e-07	0.00135235	1.92567e-07	0.000436355	9.68185e-07	0.00204279	3.15606e-07	0.000665904	1.45009e-06	0.00418706	4.81822e-07	0.00139124	1.32004e-06	0.00307217	4.38888e-07	0.00102143	1.04835e-06	0.0027195	3.45843e-07	0.00089714	2.68503e-07	-0.000892737	9.10829e-08	-0.000302838
7120	26	5.85227e-07	0.00135826	1.88832e-07	0.000438263	9.74781e-07	0.00205249	3.17756e-07	0.000669065	1.44495e-06	0.00420156	4.80114e-07	0.00139605	1.31271e-06	0.00308534	4.36448e-07	0.00102581	1.03488e-06	0.00272993	3.41398e-07	0.00090058	2.76692e-07	-0.000890018	9.38607e-08	-0.000301916
7130	26	5.76223e-07	0.00136407	1.85926e-07	0.000440135	9.65935e-07	0.00206218	3.14873e-07	0.000672222	1.41935e-06	0.00421586	4.71608e-07	0.0014008	1.33657e-06	0.00309859	4.44382e-07	0.00103022	1.03735e-06	0.0027403	3.42213e-07	0.000904001	2.68384e-07	-0.000887292	9.10423e-08	-0.000300991
7140	26	5.69005e-07	0.0013698	1.83597e-07	0.000441986	9.77481e-07	0.00207189	3.18636e-07	0.000675388	1.409e-06	0.00422999	4.68169e-07	0.0014055	1.33245e-06	0.00311196	4.43012e-07	0.00103466	1.02662e-06	0.00275061	3.38673e-07	0.000907401	2.55216e-07	-0.000884657	8.65755e-08	-0.000300097
7150	26	5.79251e-07	0.00137555	1.86903e-07	0.000443841	9.74515e-07	0.00208164	3.1767e-07	0.000678567	1.40251e-06	0.00424405	4.6601e-07	0.00141017	1.34969e-06	0.00312538	4.48746e-07	0.00103913	1.02957e-06	0.00276088	3.39646e-07	0.000910792	2.4813e-07	-0.00088214	8.41717e-08	-0.000299243
7160	26	5.84178e-07	0.00138137	1.88493e-07	0.000445719	9.72862e-07	0.00209138	3.17131e-07	0.000681742	1.4178e-06	0.00425814	4.71092e-07	0.00141485	1.35295e-06	0.00313891	4.49829e-07	0.00104362	1.03778e-06	0.00277122	3.42354e-07	0.000914201	2.43462e-07	-0.00087969	8.25883e-08	-0.000298412
7170	26	5.79655e-07	0.0013872	1.87034e-07	0.000447601	9.69163e-07	0.00210109	3.15925e-07	0.000684907	1.42038e-06	0.00427234	4.71951e-07	0.00141957	1.34273e-06	0.00315237	4.46431e-07	0.0010481	1.04191e-06	0.00278162	3.43718e-07	0.000917634	2.49459e-07	-0.000877211	8.46225e-08	-0.000297571
7180	26	5.82114e-07	0.00139299	1.87827e-07	0.000449467	9.82152e-07	0.00211082	3.20159e-07	0.000688078	1.42418e-06	0.00428657	4.73213e-07	0.0014243	1.33645e-06	0.00316577	4.44342e-07	0.00105255	1.05743e-06	0.00279212	3.48836e-07	0.000921097	2.50352e-07	-0.0008747	8.49256e-08	-0.00029672
7190	26	5.97324e-07	0.00139889	1.92735e-07	0.000451372	1.00777e-06	0.0021208	3.28509e-07	0.000691331	1.43415e-06	0.00430084	4.76526e-07	0.00142904	1.3422e-06	0.00317915	4.46254e-07	0.001057	1.0613e-06	0.00280273	3.50114e-07	0.000924597	2.52121e-07	-0.000872176	8.55258e-08	-0.000295863
7200	26	5.93971e-07	0.00140485	1.91653e-07	0.000453296	1.02242e-06	0.00213095	3.33285e-07	0.00069464	1.4382e-06	0.00431521	4.77871e-07	0.00143381	1.34638e-06	0.0031926	4.47643e-07	0.00106148	1.05238e-06	0.00281328	3.47171e-07	0.000928076	2.50634e-07	-0.000869672	8.50213e-08	-0.000295014
7210	26	5.99908e-07	0.00141081	1.93569e-07	0.000455217	1.03192e-06	0.00214123	3.36384e-07	0.000697993	1.44971e-06	0.00432963	4.81694e-07	0.00143861	1.35888e-06	0.00320612	4.518e-07	0.00106597	1.06787e-06	0.00282387	3.52282e-07	0.00093157	2.56989e-07	-0.000867122	8.7177e-08	-0.000294149
7220	26	6.12361e-07	0.00141688	1.97587e-07	0.000457176	1.03095e-06	0.00215153	3.36067e-07	0.00070135	1.44859e-06	0.00434415	4.81325e-07	0.00144343	1.35901e-06	0.0032197	4.51845e-07	0.00107048	1.07184e-06	0.00283458	3.5359e-07	0.000935103	2.68556e-07	-0.000864502	9.11009e-08	-0.00029326
7230	26	6.37811e-07	0.00142312	2.05799e-07	0.00045919	1.03396e-06	0.00216187	3.37048e-07	0.000704721	1.44509e-06	0.00435861	4.80161e-07	0.00144824	1.36436e-06	0.00323331	4.53621e-07	0.00107501	1.07162e-06	0.0028453	3.5352e-07	0.000938641	2.73642e-07	-0.000861782	9.28261e-08	-0.000292338
7240	26	6.406e-07	0.00142952	2.06699e-07	0.000461254	1.03638e-06	0.00217223	3.37835e-07	0.000708096	1.46006e-06	0.00437313	4.85135e-07	0.00145306	1.37776e-06	0.00324702	4.58076e-07	0.00107957	1.06409e-06	0.00285597	3.51033e-07	0.00094216	2.69185e-07	-0.000859067	9.13142e-08	-0.000291416
7250	26	6.39647e-07	0.00143593	2.06391e-07	0.000463322	1.03138e-06	0.00218256	3.36205e-07	0.000711464	1.45858e-06	0.00438773	4.84642e-07	0.00145791	1.36755e-06	0.00326076	4.54681e-07	0.00108414	1.0593e-06	0.00286659	3.49454e-07	0.000945662	2.6719e-07	-0.000856389	9.06375e-08	-0.000290508
7260	26	6.32654e-07	0.00144228	2.04135e-07	0.000465373	1.02827e-06	0.00219286	3.35193e-07	0.000714821	1.45144e-06	0.00440228	4.82269e-07	0.00146275	1.36088e-06	0.00327439	4.52467e-07	0.00108867	1.0479e-06	0.00287713	3.45695e-07	0.00094914	2.63848e-07	-0.00085373	8.95039e-08	-0.000289606
7270	26	6.31564e-07	0.00144862	2.03783e-07	0.000467419	1.03641e-06	0.00220319	3.37845e-07	0.000718188	1.44633e-06	0.00441677	4.80571e-07	0.00146756	1.36753e-06	0.00328804	4.54677e-07	0.00109321	1.05103e-06	0.00288758	3.46725e-07	0.000952589	2.66948e-07	-0.000851098	9.05555e-08	-0.000288713
7280	26	6.16708e-07	0.00145486	1.98989e-07	0.000469432	1.04783e-06	0.00221363	3.41568e-07	0.000721593	1.44101e-06	0.0044312	4.78803e-07	0.00147236	1.38569e-06	0.00330183	4.60713e-07	0.00109779	1.0645e-06	0.00289817	3.51168e-07	0.000956082	2.67625e-07	-0.000848423	9.0785e-08	-0.000287806
7290	26	6.05984e-07	0.00146097	1.95529e-07	0.000471402	1.04062e-06	0.00222408	3.39219e-07	0.000724999	1.45157e-06	0.00444566	4.82314e-07	0.00147716	1.37138e-06	0.00331563	4.55958e-07	0.00110238	1.07139e-06	0.00290885	3.53443e-07	0.000959606	2.62013e-07	-0.000845776	8.88812e-08	-0.000286908
7300	26	6.05273e-07	0.00146703	1.953e-07	0.000473357	1.02795e-06	0.00223442	3.35088e-07	0.000728368	1.45115e-06	0.00446017	4.82175e-07	0.00148198	1.36273e-06	0.00332929	4.5308e-07	0.00110692	1.08023e-06	0.0029196	3.56359e-07	0.000963151	2.60956e-07	-0.000843167	8.85226e-08	-0.000286023
7310	26	6.08331e-07	0.0014731	1.96286e-07	0.000475315	1.02876e-06	0.00224469	3.35351e-07	0.000731718	1.45982e-06	0.00447472	4.85053e-07	0.00148682	1.3671e-06	0.00334293	4.54532e-07	0.00111146	1.0844e-06	0.00293044	3.57733e-07	0.000966726	2.62657e-07	-0.000840545	8.90996e-08	-0.000285133
7320	26	6.04762e-07	0.00147912	1.95135e-07	0.000477259	1.03391e-06	0.00225501	3.37032e-07	0.000735082	1.46177e-06	0.00448933	4.85703e-07	0.00149167	1.37072e-06	0.00335661	4.55737e-07	0.00111601	1.07988e-06	0.00294125	3.56245e-07	0.000970292	2.65014e-07	-0.00083787	8.98994e-08	-0.000284226
7330	26	6.11206e-07	0.00148519	1.97214e-07	0.000479218	1.03147e-06	0.00226534	3.36236e-07	0.000738448	1.45785e-06	0.0045039	4.844e-07	0.00149651	1.37697e-06	0.00337037	4.57815e-07	0.00112058	1.07515e-06	0.00295205	3.54684e-07	0.000973857	2.68917e-07	-0.000835195	9.12233e-08	-0.000283319
7340	26	6.2155e-07	0.00149135	2.00552e-07	0.000481206	1.02582e-06	0.0022756	3.34393e-07	0.000741792	1.4668e-06	0.0045185	4.87372e-07	0.00150136	1.38793e-06	0.00338417	4.61459e-07	0.00112517	1.07396e-06	0.00296279	3.5429e-07	0.0009774	2.67075e-07	-0.000832526	9.05984e-08	-0.000282413
7350	26	6.34669e-07	0.00149763	2.04785e-07	0.000483232	1.0343e-06	0.0022859	3.37159e-07	0.00074515	1.48027e-06	0.00453324	4.9185e-07	0.00150626	1.39638e-06	0.0033981	4.64268e-07	0.0011298	1.08176e-06	0.00297357	3.56864e-07	0.000980955	2.78478e-07	-0.000829797	9.44666e-08	-0.000281488
7360	26	6.38365e-07	0.00150401	2.05977e-07	0.000485291	1.03616e-06	0.00229625	3.37764e-07	0.000748525	1.47281e-06	0.00454802	4.89369e-07	0.00151117	1.38701e-06	0.00341203	4.61154e-07	0.00113443	1.083e-06	0.0029844	3.57272e-07	0.000984529	2.90936e-07	-0.000826967	9.86927e-08	-0.000280527
7370	26	6.41908e-07	0.0015104	2.0712e-07	0.000487352	1.04419e-06	0.00230666	3.40383e-07	0.000751918	1.47187e-06	0.00456272	4.89059e-07	0.00151606	1.39504e-06	0.00342593	4.63823e-07	0.00113905	1.07896e-06	0.0029952	3.5594e-07	0.000988092	2.85592e-07	-0.000824061	9.68797e-08	-0.000279542
7380	26	6.41585e-07	0.00151683	2.07016e-07	0.000489426	1.04779e-06	0.00231712	3.41556e-07	0.000755329	1.47499e-06	0.00457746	4.90096e-07	0.00152095	1.38966e-06	0.00343985	4.62035e-07	0.00114368	1.07746e-06	0.00300599	3.55445e-07	0.000991649	2.82924e-07	-0.000821226	9.59748e-08	-0.00027858
7390	26	6.33275e-07	0.0015232	2.04335e-07	0.000491482	1.04651e-06	0.0023276	3.41138e-07	0.000758743	1.48388e-06	0.00459225	4.93048e-07	0.00152587	1.40245e-06	0.00345383	4.66287e-07	0.00114833	1.07278e-06	0.00301672	3.53902e-07	0.000995189	2.95181e-07	-0.000818334	1.00133e-07	-0.000277599
7400	26	6.48258e-07	0.00152959	2.09169e-07	0.000493542	1.04265e-06	0.00233804	3.39881e-07	0.000762146	1.47876e-06	0.00460706	4.91346e-07	0.00153079	1.4055e-06	0.00346791	4.67302e-07	0.00115301	1.07585e-06	0.00302747	3.54914e-07	0.000998736	3.01092e-07	-0.000815353	1.02138e-07	-0.000276588
7410	26	6.58298e-07	0.00153609	2.12409e-07	0.000495642	1.04793e-06	0.00234848	3.41602e-07	0.000765551	1.4618e-06	0.00462176	4.85711e-07	0.00153567	1.40132e-06	0.00348191	4.65912e-07	0.00115766	1.07611e-06	0.00303821	3.55e-07	0.00100228	2.87033e-07	-0.000812418	9.73687e-08	-0.000275592
7420	26	6.41879e-07	0.00154263	2.07111e-07	0.00049775	1.05899e-06	0.00235902	3.45207e-07	0.000768987	1.47119e-06	0.0046364	4.88832e-07	0.00154054	1.40449e-06	0.00349593	4.66964e-07	0.00116233	1.08342e-06	0.00304896	3.57411e-07	0.00100583	2.9317e-07	-0.000809514	9.94504e-08	-0.000274607
7430	26	6.47323e-07	0.00154908	2.08868e-07	0.000499832	1.06216e-06	0.00236963	3.46239e-07	0.000772444	1.46834e-06	0.00465109	4.87885e-07	0.00154542	1.41799e-06	0.00351004	4.71454e-07	0.00116702	1.09494e-06	0.00305986	3.61212e-07	0.00100942	2.98556e-07	-0.000806548	1.01277e-07	-0.000273601
7440	26	6.34797e-07	0.0015555	2.04826e-07	0.000501905	1.059e-06	0.00238025	3.45209e-07	0.000775905	1.46576e-06	0.00466578	4.87028e-07	0.0015503	1.42916e-06	0.0035243	4.75168e-07	0.00117176	1.09613e-06	0.00307082	3.61604e-07	0.00101304	3.08301e-07	-0.000803531	1.04583e-07	-0.000272577
7450	26	6.55259e-07	0.0015619	2.11429e-07	0.000503968	1.06284e-06	0.00239085	3.46462e-07	0.000779362	1.46153e-06	0.00468042	4.85621e-07	0.00155516	1.4151e-06	0.00353852	4.70494e-07	0.00117649	1.09496e-06	0.00308178	3.61219e-07	0.00101665	3.05087e-07	-0.00080048	1.03493e-07	-0.000271542
7460	26	6.76166e-07	0.00156859	2.18174e-07	0.000506126	1.05888e-06	0.00240148	3.4517e-07	0.000782826	1.47694e-06	0.00469507	4.90741e-07	0.00156003	1.39897e-06	0.00355258	4.6513e-07	0.00118116	1.10077e-06	0.00309276	3.63135e-07	0.00102028	2.87718e-07	-0.000797504	9.76011e-08	-0.000270533
7470	26	6.80082e-07	0.00157537	2.19438e-07	0.000508315	1.05758e-06	0.00241202	3.44747e-07	0.000786263	1.47865e-06	0.00470985	4.91311e-07	0.00156494	1.40071e-06	0.00356658	4.65707e-07	0.00118582	1.11171e-06	0.00310384	3.66745e-07	0.00102393	2.94198e-07	-0.000794603	9.97993e-08	-0.000269549
7480	26	6.8114e-07	0.00158218	2.19779e-07	0.000510513	1.07099e-06	0.00242268	3.49118e-07	0.000789739	1.49055e-06	0.00472468	4.95265e-07	0.00156987	1.40805e-06	0.00358063	4.68149e-07	0.00119049	1.12784e-06	0.00311503	3.72065e-07	0.00102762	3.05854e-07	-0.000791585	1.03753e-07	-0.000268525
7490	26	6.75859e-07	0.00158896	2.18075e-07	0.0005127	1.07224e-06	0.00243338	3.49525e-07	0.000793226	1.50806e-06	0.00473968	5.01083e-07	0.00157485	1.40945e-06	0.0035947	4.68615e-07	0.00119516	1.14172e-06	0.00312638	3.76644e-07	0.00103137	3.07331e-07	-0.000788525	1.04254e-07	-0.000267487
7500	26	6.67239e-07	0.00159568	2.15294e-07	0.000514869	1.06924e-06	0.00244412	3.48547e-07	0.000796728	1.50001e-06	0.00475471	4.98408e-07	0.00157985	1.42713e-06	0.00360887	4.74491e-07	0.00119988	1.12753e-06	0.00313775	3.71963e-07	0.00103512	3.0644e-07	-0.000785458	1.03952e-07	-0.000266447
7510	26	6.47306e-07	0.00160227	2.08862e-07	0.000516994	1.07807e-06	0.00245484	3.51428e-07	0.000800223	1.48084e-06	0.00476962	4.9204e-07	0.0015848	1.41538e-06	0.00362313	4.70585e-07	0.00120462	1.11857e-06	0.00314895	3.69008e-07	0.00103881	3.12975e-07	-0.00078236	1.06169e-07	-0.000265396
7520	26	6.31722e-07	0.00160866	2.03834e-07	0.000519056	1.09324e-06	0.0024657	3.56371e-07	0.000803761	1.47025e-06	0.00478436	4.88521e-07	0.0015897	1.41167e-06	0.00363723	4.69352e-07	0.00120931	1.12089e-06	0.00316017	3.69774e-07	0.00104251	3.19061e-07	-0.0007792	1.08233e-07	-0.000264324
7530	26	6.45039e-07	0.00161502	2.08131e-07	0.000521109	1.07672e-06	0.00247656	3.50985e-07	0.000807303	1.46303e-06	0.00479902	4.86122e-07	0.00159457	1.42082e-06	0.00365141	4.72393e-07	0.00121402	1.11836e-06	0.00317136	3.68938e-07	0.00104621	3.14851e-07	-0.00077603	1.06805e-07	-0.000263248
7540	26	6.46104e-07	0.00162147	2.08475e-07	0.000523191	1.08136e-06	0.00248734	3.52499e-07	0.000810816	1.47281e-06	0.00481369	4.89371e-07	0.00159945	1.42445e-06	0.00366564	4.73601e-07	0.00121875	1.12721e-06	0.00318261	3.71858e-07	0.00104991	3.2297e-07	-0.00077285	1.09559e-07	-0.00026217
7550	26	6.40294e-07	0.0016279	2.066e-07	0.000525266	1.07355e-06	0.00249812	3.49954e-07	0.000814329	1.48265e-06	0.00482847	4.92642e-07	0.00160436	1.4169e-06	0.00367984	4.71091e-07	0.00122347	1.13169e-06	0.0031939	3.73334e-07	0.00105364	3.12448e-07	-0.000769669	1.0599e-07	-0.000261091
7560	26	6.33977e-07	0.00163428	2.04561e-07	0.000527323	1.06968e-06	0.00250883	3.48693e-07	0.000817821	1.48427e-06	0.00484332	4.93179e-07	0.00160929	1.3977e-06	0.00369393	4.64706e-07	0.00122816	1.12122e-06	0.00320518	3.69881e-07	0.00105736	3.10548e-07	-0.000766567	1.05345e-07	-0.000260038
7570	26	6.36891e-07	0.00164063	2.05502e-07	0.000529371	1.07856e-06	0.00251959	3.51585e-07	0.000821328	1.48632e-06	0.0048582	4.93859e-07	0.00161423	1.40875e-06	0.00370796	4.68383e-07	0.00123282	1.12902e-06	0.00321642	3.72455e-07	0.00106107	3.24231e-07	-0.000763388	1.09987e-07	-0.00025896
7580	26	6.51479e-07	0.00164708	2.10209e-07	0.000531454	1.07961e-06	0.00253039	3.5193e-07	0.000824849	1.48197e-06	0.00487303	4.92414e-07	0.00161916	1.40884e-06	0.00372205	4.68412e-07	0.00123751	1.12574e-06	0.00322772	3.71373e-07	0.0010648	3.15393e-07	-0.000760184	1.06989e-07	-0.000257873
7590	26	6.43787e-07	0.00165355	2.07727e-07	0.000533541	1.07449e-06	0.00254117	3.50261e-07	0.000828363	1.48278e-06	0.00488784	4.92682e-07	0.00162408	1.39458e-06	0.00373608	4.6367e-07	0.00124217	1.10967e-06	0.00323889	3.6607e-07	0.00106848	2.94522e-07	-0.000757127	9.99091e-08	-0.000256836
7600	26	6.50377e-07	0.00166003	2.09853e-07	0.000535631	1.06876e-06	0.00255188	3.48392e-07	0.000831853	1.48564e-06	0.00490269	4.93634e-07	0.00162902	1.38575e-06	0.00374996	4.60733e-07	0.00124679	1.12676e-06	0.00325007	3.7171e-07	0.00107217	2.95919e-07	-0.000754185	1.00383e-07	-0.000255838
7610	26	6.52974e-07	0.00166654	2.10691e-07	0.000537732	1.06216e-06	0.00256253	3.4624e-07	0.000835327	1.48417e-06	0.00491754	4.93147e-07	0.00163395	1.38291e-06	0.0037638	4.59789e-07	0.00125139	1.13261e-06	0.00326137	3.73637e-07	0.0010759	2.90727e-07	-0.000751242	9.86216e-08	-0.00025484
7620	26	6.56875e-07	0.00167309	2.1195e-07	0.000539845	1.061e-06	0.00257315	3.45862e-07	0.000838789	1.48231e-06	0.00493238	4.92528e-07	0.00163888	1.40089e-06	0.00377773	4.65767e-07	0.00125602	1.13041e-06	0.00327268	3.72914e-07	0.00107963	2.79891e-07	-0.00074839	9.49459e-08	-0.000253872
7630	26	6.5879e-07	0.00167967	2.12568e-07	0.000541969	1.06415e-06	0.00258378	3.4689e-07	0.000842252	1.45868e-06	0.00494707	4.84677e-07	0.00164376	1.38141e-06	0.00379163	4.59291e-07	0.00126064	1.12077e-06	0.00328395	3.69732e-07	0.00108335	2.73654e-07	-0.000745623	9.283e-08	-0.000252934
7640	26	6.47449e-07	0.00168621	2.08908e-07	0.000544079	1.0659e-06	0.00259443	3.47459e-07	0.000845724	1.44118e-06	0.00496158	4.7886e-07	0.00164858	1.37224e-06	0.0038054	4.56243e-07	0.00126522	1.10507e-06	0.00329507	3.64553e-07	0.00108701	2.86176e-07	-0.000742842	9.70781e-08	-0.00025199
7650	26	6.41494e-07	0.00169266	2.06987e-07	0.000546159	1.07228e-06	0.00260513	3.49538e-07	0.000849214	1.44384e-06	0.00497598	4.79744e-07	0.00165337	1.36979e-06	0.00381911	4.55428e-07	0.00126978	1.09547e-06	0.00330608	3.61386e-07	0.00109065	3.02536e-07	-0.000739893	1.02628e-07	-0.00025099
7660	26	6.34503e-07	0.00169904	2.04731e-07	0.00054822	1.06536e-06	0.00261583	3.47284e-07	0.000852701	1.43651e-06	0.00499036	4.77309e-07	0.00165815	1.38715e-06	0.0038329	4.61201e-07	0.00127436	1.08896e-06	0.003317	3.59239e-07	0.00109425	2.96212e-07	-0.000736897	1.00483e-07	-0.000249973
7670	26	6.33576e-07	0.00170536	2.04432e-07	0.000550257	1.05528e-06	0.00262642	3.43999e-07	0.000856154	1.43065e-06	0.00500471	4.75362e-07	0.00166291	1.38056e-06	0.00384676	4.59008e-07	0.00127897	1.08649e-06	0.00332787	3.58425e-07	0.00109784	2.91474e-07	-0.000733947	9.88751e-08	-0.000248973
7680	26	6.34595e-07	0.00171171	2.04761e-07	0.000552308	1.04299e-06	0.00263692	3.39992e-07	0.000859577	1.4319e-06	0.00501901	4.75776e-07	0.00166767	1.36684e-06	0.00386049	4.54447e-07	0.00128353	1.07728e-06	0.00333869	3.55387e-07	0.00110141	2.88981e-07	-0.000731063	9.80293e-08	-0.000247995
7690	26	6.38715e-07	0.00171805	2.0609e-07	0.000554354	1.0413e-06	0.00264737	3.3944e-07	0.00086298	1.43544e-06	0.00503332	4.76953e-07	0.00167242	1.35831e-06	0.00387413	4.51609e-07	0.00128807	1.06236e-06	0.0033494	3.50463e-07	0.00110494	2.78464e-07	-0.000728232	9.44619e-08	-0.000247034
7700	26	6.52584e-07	0.00172452	2.10565e-07	0.000556439	1.04251e-06	0.00265778	3.39835e-07	0.000866376	1.44301e-06	0.00504771	4.7947e-07	0.0016772	1.35986e-06	0.00388771	4.52125e-07	0.00129258	1.05243e-06	0.00335997	3.47187e-07	0.00110843	2.84148e-07	-0.000725409	9.63899e-08	-0.000246077
7710	26	6.55646e-07	0.0017311	2.11553e-07	0.000558564	1.03556e-06	0.00266816	3.37569e-07	0.00086976	1.45689e-06	0.00506222	4.84082e-07	0.00168202	1.35157e-06	0.00390129	4.4937e-07	0.0012971	1.04804e-06	0.00337046	3.45738e-07	0.00111189	2.68373e-07	-0.000722641	9.10387e-08	-0.000245138
7720	26	6.30271e-07	0.00173751	2.03366e-07	0.000560632	1.03654e-06	0.0026785	3.37887e-07	0.00087313	1.46595e-06	0.00507683	4.8709e-07	0.00168688	1.3392e-06	0.00391472	4.45257e-07	0.00130157	1.0431e-06	0.00338091	3.44109e-07	0.00111533	2.5783e-07	-0.000720003	8.74621e-08	-0.000244243
7730	26	6.27971e-07	0.00174381	2.02624e-07	0.000562663	1.0265e-06	0.00268881	3.34616e-07	0.000876492	1.45861e-06	0.00509145	4.84652e-07	0.00169174	1.33605e-06	0.00392808	4.44211e-07	0.00130601	1.04501e-06	0.00339136	3.4474e-07	0.00111878	2.42971e-07	-0.000717509	8.24218e-08	-0.000243397
7740	26	6.16332e-07	0.00175003	1.98868e-07	0.000564673	1.01815e-06	0.00269901	3.31893e-07	0.000879815	1.44996e-06	0.00510598	4.81778e-07	0.00169656	1.32832e-06	0.00394141	4.41641e-07	0.00131044	1.0554e-06	0.00340184	3.48168e-07	0.00112224	2.42225e-07	-0.000715098	8.21688e-08	-0.000242579
7750	26	6.23715e-07	0.00175623	2.0125e-07	0.000566672	1.02966e-06	0.00270926	3.35645e-07	0.000883155	1.43453e-06	0.00512038	4.76652e-07	0.00170135	1.3261e-06	0.00395466	4.40903e-07	0.00131484	1.05522e-06	0.00341239	3.48107e-07	0.00112572	2.40862e-07	-0.000712667	8.17063e-08	-0.000241754
7760	26	6.35419e-07	0.00176252	2.05027e-07	0.000568703	1.03679e-06	0.00271959	3.37971e-07	0.000886524	1.43561e-06	0.00513473	4.77009e-07	0.00170612	1.32505e-06	0.00396793	4.40551e-07	0.00131926	1.05581e-06	0.00342295	3.48302e-07	0.0011292	2.43636e-07	-0.000710264	8.26472e-08	-0.000240939
7770	26	6.32919e-07	0.00176888	2.0422e-07	0.000570754	1.01869e-06	0.00272988	3.3207e-07	0.000889878	1.43355e-06	0.00514908	4.76327e-07	0.00171089	1.31826e-06	0.00398114	4.38296e-07	0.00132365	1.04906e-06	0.00343345	3.46075e-07	0.00113267	2.59498e-07	-0.000707729	8.8028e-08	-0.000240079
7780	26	6.22765e-07	0.00177514	2.00944e-07	0.000572775	1.0094e-06	0.00273998	3.2904e-07	0.000893172	1.4251e-06	0.00516337	4.73518e-07	0.00171563	1.32203e-06	0.00399436	4.39548e-07	0.00132804	1.04038e-06	0.00344389	3.43211e-07	0.00113611	2.64293e-07	-0.000705101	8.96545e-08	-0.000239187
7790	26	6.19895e-07	0.00178137	2.00018e-07	0.000574782	1.00463e-06	0.00275006	3.27486e-07	0.000896458	1.40575e-06	0.00517754	4.67088e-07	0.00172034	1.30868e-06	0.00400753	4.3511e-07	0.00133242	1.03488e-06	0.00345425	3.41399e-07	0.00113953	2.66314e-07	-0.000702455	9.03401e-08	-0.00023829
7800	26	6.21683e-07	0.00178755	2.00595e-07	0.000576777	1.00489e-06	0.0027601	3.27571e-07	0.00089973	1.40545e-06	0.0051916	4.66989e-07	0.00172501	1.31024e-06	0.00402066	4.35627e-07	0.00133679	1.03559e-06	0.00346458	3.41634e-07	0.00114294	2.88989e-07	-0.000699678	9.8032e-08	-0.000237348
7810	26	6.25909e-07	0.00179379	2.01958e-07	0.000578791	1.00505e-06	0.00277014	3.27622e-07	0.000903004	1.39721e-06	0.00520561	4.64253e-07	0.00172967	1.30178e-06	0.00403372	4.32815e-07	0.00134113	1.04882e-06	0.00347501	3.45997e-07	0.00114637	2.93251e-07	-0.000696763	9.94781e-08	-0.000236359
7820	26	6.3238e-07	0.00180007	2.04046e-07	0.000580818	1.00427e-06	0.0027802	3.27368e-07	0.000906283	1.39375e-06	0.00521958	4.63101e-07	0.00173431	1.29943e-06	0.00404673	4.32033e-07	0.00134546	1.04713e-06	0.00348549	3.4544e-07	0.00114983	3.0014e-07	-0.000693797	1.01815e-07	-0.000235353
7830	26	6.39562e-07	0.00180645	2.06364e-07	0.000582876	1.00406e-06	0.00279022	3.27301e-07	0.000909549	1.38677e-06	0.00523348	4.60783e-07	0.00173893	1.29417e-06	0.0040597	4.30284e-07	0.00134977	1.04353e-06	0.00349594	3.44252e-07	0.00115328	2.83692e-07	-0.000690879	9.62353e-08	-0.000234363
7840	26	6.45022e-07	0.00181286	2.08125e-07	0.000584943	1.01246e-06	0.00280031	3.30039e-07	0.000912837	1.3894e-06	0.00524734	4.61655e-07	0.00174353	1.27989e-06	0.00407256	4.25536e-07	0.00135405	1.04557e-06	0.00350639	3.44924e-07	0.00115673	2.94463e-07	-0.000687989	9.9889e-08	-0.000233383
7850	26	6.47616e-07	0.00181933	2.08962e-07	0.000587033	1.00765e-06	0.00281042	3.28471e-07	0.000916133	1.39363e-06	0.00526127	4.63061e-07	0.00174816	1.27747e-06	0.00408534	4.24735e-07	0.0013583	1.04521e-06	0.00351685	3.44804e-07	0.00116018	2.87394e-07	-0.000685089	9.74911e-08	-0.000232399
7860	26	6.41566e-07	0.00182578	2.0701e-07	0.000589115	9.97601e-07	0.00282044	3.25195e-07	0.000919399	1.38973e-06	0.00527519	4.61767e-07	0.00175279	1.28574e-06	0.00409816	4.27482e-07	0.00136256	1.03059e-06	0.00352723	3.39983e-07	0.0011636	2.82136e-07	-0.000682229	9.57073e-08	-0.000231429
7870	26	6.41677e-07	0.0018322	2.07046e-07	0.000591183	1.00763e-06	0.00283045	3.28464e-07	0.000922662	1.39057e-06	0.00528908	4.62043e-07	0.0017574	1.30135e-06	0.00411109	4.32672e-07	0.00136685	1.02962e-06	0.00353753	3.39664e-07	0.001167	2.69709e-07	-0.00067947	9.14921e-08	-0.000230493
7880	26	6.42938e-07	0.00183862	2.07453e-07	0.000593256	1.01144e-06	0.00284055	3.29706e-07	0.000925953	1.38902e-06	0.005303	4.61529e-07	0.00176203	1.30574e-06	0.00412414	4.34131e-07	0.00137119	1.02373e-06	0.0035478	3.37719e-07	0.00117039	2.72344e-07	-0.000676764	9.23859e-08	-0.000229575
7890	26	6.38222e-07	0.00184503	2.05931e-07	0.000595323	1.01923e-06	0.0028507	3.32246e-07	0.000929263	1.37611e-06	0.00531682	4.57241e-07	0.00176662	1.30534e-06	0.00413719	4.34001e-07	0.00137553	1.01797e-06	0.00355801	3.35821e-07	0.00117376	2.77165e-07	-0.000674012	9.40211e-08	-0.000228641
7900	26	6.38258e-07	0.0018514	2.05943e-07	0.000597379	1.02621e-06	0.00286095	3.34522e-07	0.000932603	1.3713e-06	0.00533056	4.55643e-07	0.00177118	1.30045e-06	0.00415022	4.32372e-07	0.00137987	1.0264e-06	0.00356822	3.386e-07	0.00117712	2.65324e-07	-0.000671294	9.00044e-08	-0.000227719
7910	26	6.44848e-07	0.00185782	2.08069e-07	0.000599451	1.02113e-06	0.00287118	3.32864e-07	0.000935938	1.37099e-06	0.00534426	4.55537e-07	0.00177574	1.31917e-06	0.00416332	4.38598e-07	0.00138422	1.03931e-06	0.00357855	3.42859e-07	0.00118053	2.55678e-07	-0.000668695	8.67321e-08	-0.000226838
7920	26	6.4051e-07	0.00186425	2.06669e-07	0.000601525	1.01471e-06	0.00288134	3.30773e-07	0.000939251	1.38187e-06	0.00535802	4.59155e-07	0.00178031	1.32858e-06	0.00417656	4.41727e-07	0.00138862	1.0268e-06	0.00358886	3.38732e-07	0.00118393	2.6325e-07	-0.000666114	8.93008e-08	-0.000225962
7930	26	6.35002e-07	0.00187066	2.04892e-07	0.000603594	1.01565e-06	0.00289148	3.31077e-07	0.000942557	1.38416e-06	0.00537185	4.59916e-07	0.00178491	1.32844e-06	0.00418981	4.41681e-07	0.00139303	1.02529e-06	0.00359912	3.38235e-07	0.00118732	2.70974e-07	-0.00066343	9.19209e-08	-0.000225052
7940	26	6.27122e-07	0.00187696	2.0235e-07	0.000605628	1.02065e-06	0.00290166	3.32708e-07	0.000945875	1.38182e-06	0.00538568	4.59139e-07	0.0017895	1.33573e-06	0.00420317	4.44102e-07	0.00139747	1.01665e-06	0.00360933	3.35385e-07	0.00119069	2.516e-07	-0.000660806	8.53488e-08	-0.000224162
7950	26	6.28117e-07	0.00188324	2.02671e-07	0.000607654	1.02241e-06	0.00291189	3.33282e-07	0.000949209	1.40586e-06	0.0053996	4.67125e-07	0.00179413	1.33681e-06	0.00421651	4.44463e-07	0.0014019	1.00573e-06	0.00361946	3.31781e-07	0.00119403	2.40038e-07	-0.000658357	8.14267e-08	-0.000223331
7960	26	6.19159e-07	0.00188946	1.9978e-07	0.000609661	1.0127e-06	0.00292207	3.30117e-07	0.000952528	1.40837e-06	0.00541369	4.67959e-07	0.00179881	1.33875e-06	0.00422991	4.45106e-07	0.00140636	1.00331e-06	0.00362949	3.30984e-07	0.00119734	2.29458e-07	-0.000656006	7.78377e-08	-0.000222533
7970	26	6.13364e-07	0.00189563	1.97911e-07	0.000611652	1.01507e-06	0.00293221	3.3089e-07	0.000955832	1.41436e-06	0.0054278	4.6995e-07	0.00180349	1.3437e-06	0.00424331	4.46753e-07	0.00141081	9.9831e-07	0.00363951	3.29334e-07	0.00120064	2.31644e-07	-0.000653703	7.85794e-08	-0.000221752
7980	26	5.98003e-07	0.00190168	1.92954e-07	0.000613604	1.02499e-06	0.00294242	3.34122e-07	0.000959163	1.41736e-06	0.00544195	4.70948e-07	0.0018082	1.36485e-06	0.00425686	4.53787e-07	0.00141532	1.00345e-06	0.00364954	3.31029e-07	0.00120395	2.23557e-07	-0.000651414	7.58361e-08	-0.000220976
7990	26	5.98975e-07	0.00190766	1.93268e-07	0.000615534	1.0345e-06	0.00295271	3.37224e-07	0.000962516	1.42671e-06	0.00545615	4.74052e-07	0.00181292	1.36298e-06	0.0042705	4.53163e-07	0.00141986	1.00207e-06	0.00365956	3.30576e-07	0.00120726	2.24629e-07	-0.000649194	7.61996e-08	-0.000220223
8000	26	5.87429e-07	0.0019136	1.89542e-07	0.000617448	1.03453e-06	0.00296306	3.37234e-07	0.000965891	1.43172e-06	0.00547046	4.75719e-07	0.00181767	1.34985e-06	0.00428406	4.48796e-07	0.00142436	1.02611e-06	0.0036697	3.38505e-07	0.0012106	2.38215e-07	-0.000646879	8.08083e-08	-0.000219437
8010	26	5.80692e-07	0.00191945	1.87368e-07	0.000619337	1.03966e-06	0.00297341	3.38905e-07	0.000969264	1.42746e-06	0.00548474	4.74302e-07	0.00182241	1.3568e-06	0.0042976	4.51108e-07	0.00142887	1.03294e-06	0.00368002	3.40759e-07	0.00121401	2.52309e-07	-0.00064442	8.55893e-08	-0.000218603
8020	26	5.75687e-07	0.00192523	1.85753e-07	0.000621201	1.03602e-06	0.00298379	3.3772e-07	0.000972647	1.43578e-06	0.00549906	4.77066e-07	0.00182717	1.34703e-06	0.0043111	4.47861e-07	0.00143336	1.0315e-06	0.00369034	3.40284e-07	0.00121741	2.44863e-07	-0.000641934	8.30635e-08	-0.00021776
8030	26	5.69509e-07	0.00193096	1.8376e-07	0.00062305	1.03438e-06	0.00299414	3.37185e-07	0.00097602	1.43829e-06	0.00551344	4.779e-07	0.00183195	1.35002e-06	0.00432459	4.48853e-07	0.00143784	1.02125e-06	0.00370062	3.36901e-07	0.0012208	2.37815e-07	-0.000639521	8.06727e-08	-0.000216941
8040	26	5.63837e-07	0.00193662	1.8193e-07	0.000624879	1.0255e-06	0.00300446	3.34288e-07	0.000979385	1.43753e-06	0.00552779	4.77648e-07	0.00183672	1.34824e-06	0.00433806	4.48262e-07	0.00144232	1.02225e-06	0.00371083	3.37231e-07	0.00122417	2.31294e-07	-0.000637201	7.84608e-08	-0.000216154
8050	26	5.66878e-07	0.00194227	1.82911e-07	0.000626699	1.01807e-06	0.00301466	3.31869e-07	0.000982709	1.43951e-06	0.00554218	4.78305e-07	0.0018415	1.35344e-06	0.00435158	4.4999e-07	0.00144681	1.01426e-06	0.00372101	3.34595e-07	0.00122753	2.37496e-07	-0.000634839	8.05645e-08	-0.000215353
8060	26	5.64728e-07	0.00194794	1.82217e-07	0.00062853	1.01254e-06	0.00302483	3.30065e-07	0.000986025	1.45138e-06	0.00555661	4.82249e-07	0.0018463	1.35269e-06	0.0043651	4.49743e-07	0.00145131	1.01704e-06	0.00373114	3.35514e-07	0.00123087	2.42121e-07	-0.000632474	8.21335e-08	-0.000214551
8070	26	5.60722e-07	0.00195358	1.80925e-07	0.00063035	1.02061e-06	0.00303501	3.32696e-07	0.000989345	1.43992e-06	0.00557109	4.78441e-07	0.00185111	1.35964e-06	0.00437864	4.52054e-07	0.00145581	1.01984e-06	0.00374136	3.36437e-07	0.00123424	2.13037e-07	-0.00063021	7.22673e-08	-0.000213783
8080	26	5.64927e-07	0.00195921	1.82282e-07	0.000632167	1.01821e-06	0.0030452	3.31912e-07	0.000992667	1.44091e-06	0.00558549	4.7877e-07	0.00185589	1.36716e-06	0.00439227	4.54552e-07	0.00146034	1.02219e-06	0.00375157	3.37211e-07	0.00123761	2.28605e-07	-0.000628003	7.75486e-08	-0.000213034
8090	26	5.67439e-07	0.00196488	1.83092e-07	0.000633994	1.01965e-06	0.00305539	3.32382e-07	0.000995988	1.44835e-06	0.00559994	4.81243e-07	0.00186069	1.38148e-06	0.00440602	4.59314e-07	0.00146491	1.02571e-06	0.00376181	3.38374e-07	0.00124099	2.43751e-07	-0.000625637	8.26864e-08	-0.000212231
8100	26	5.64839e-07	0.00197053	1.82253e-07	0.00063582	1.02368e-06	0.00306559	3.33695e-07	0.000999314	1.46493e-06	0.00561449	4.86753e-07	0.00186553	1.37443e-06	0.00441979	4.5697e-07	0.00146949	1.03143e-06	0.00377207	3.40259e-07	0.00124437	2.47674e-07	-0.000623157	8.4017e-08	-0.00021139
8110	26	5.63174e-07	0.00197616	1.81716e-07	0.000637637	1.02141e-06	0.00307581	3.32958e-07	0.00100264	1.45953e-06	0.00562912	4.84957e-07	0.00187039	1.37707e-06	0.00443355	4.5785e-07	0.00147407	1.04126e-06	0.00378243	3.43503e-07	0.00124779	2.50796e-07	-0.000620665	8.50763e-08	-0.000210545
8120	26	5.69919e-07	0.00198183	1.83892e-07	0.000639467	1.01962e-06	0.00308602	3.32371e-07	0.00100597	1.46843e-06	0.00564375	4.87916e-07	0.00187525	1.38526e-06	0.00444737	4.60571e-07	0.00147866	1.04118e-06	0.00379284	3.43478e-07	0.00125123	2.5037e-07	-0.000618159	8.49316e-08	-0.000209695
8130	26	5.74936e-07	0.00198756	1.85511e-07	0.000641313	1.01638e-06	0.00309619	3.31317e-07	0.00100929	1.4786e-06	0.00565849	4.91294e-07	0.00188015	1.37833e-06	0.00446119	4.58266e-07	0.00148326	1.03954e-06	0.00380325	3.42936e-07	0.00125466	2.56136e-07	-0.000615628	8.68878e-08	-0.000208836
8140	26	5.69249e-07	0.00199327	1.83676e-07	0.000643156	1.02171e-06	0.00310639	3.33054e-07	0.00101261	1.47061e-06	0.00567325	4.88641e-07	0.00188505	1.36748e-06	0.00447492	4.54659e-07	0.00148782	1.03143e-06	0.00381361	3.40261e-07	0.00125808	2.45705e-07	-0.000613118	8.33493e-08	-0.000207985
8150	26	5.7499e-07	0.001999	1.85529e-07	0.000645005	1.03887e-06	0.00311669	3.38648e-07	0.00101597	1.46926e-06	0.00568794	4.88192e-07	0.00188993	1.36705e-06	0.0044886	4.54515e-07	0.00149237	1.03022e-06	0.00382393	3.3986e-07	0.00126148	2.43713e-07	-0.000610665	8.26734e-08	-0.000207152
8160	26	5.66192e-07	0.00200469	1.8269e-07	0.000646842	1.04489e-06	0.00312711	3.40609e-07	0.00101937	1.46219e-06	0.00570261	4.85841e-07	0.00189481	1.383e-06	0.00450233	4.59819e-07	0.00149693	1.02967e-06	0.00383421	3.39679e-07	0.00126487	2.36519e-07	-0.000608282	8.02332e-08	-0.000206344
8170	26	5.84894e-07	0.00201044	1.88724e-07	0.000648696	1.05126e-06	0.00313759	3.42685e-07	0.00102278	1.46228e-06	0.00571722	4.85873e-07	0.00189966	1.40438e-06	0.00451628	4.66929e-07	0.00150157	1.02951e-06	0.00384451	3.39626e-07	0.00126827	2.37456e-07	-0.000605907	8.05509e-08	-0.000205539
8180	26	5.91855e-07	0.00201631	1.9097e-07	0.000650592	1.05336e-06	0.00314813	3.4337e-07	0.00102622	1.46075e-06	0.00573184	4.85362e-07	0.00190452	1.39474e-06	0.00453028	4.63723e-07	0.00150623	1.03666e-06	0.00385484	3.41985e-07	0.00127168	2.39482e-07	-0.000603526	8.12382e-08	-0.000204731
8190	26	6.01103e-07	0.00202229	1.93954e-07	0.000652518	1.06402e-06	0.00315871	3.46845e-07	0.00102967	1.46658e-06	0.00574649	4.87302e-07	0.00190939	1.38665e-06	0.00454418	4.61034e-07	0.00151085	1.03988e-06	0.00386523	3.43047e-07	0.00127511	2.47083e-07	-0.000601069	8.38166e-08	-0.000203897
8200	26	6.09106e-07	0.00202834	1.96536e-07	0.000654471	1.06601e-06	0.00316937	3.47496e-07	0.00103314	1.469e-06	0.00576116	4.88104e-07	0.00191426	1.38524e-06	0.00455804	4.60563e-07	0.00151546	1.03575e-06	0.00387561	3.41685e-07	0.00127853	2.51762e-07	-0.000598585	8.54037e-08	-0.000203055
8210	26	6.05456e-07	0.0020344	1.95359e-07	0.000656428	1.06532e-06	0.00318002	3.4727e-07	0.00103661	1.47938e-06	0.00577591	4.91553e-07	0.00191916	1.39959e-06	0.00457196	4.65334e-07	0.00152008	1.02524e-06	0.0038859	3.38217e-07	0.00128193	2.60673e-07	-0.000596015	8.84266e-08	-0.000202183
8220	26	6.10423e-07	0.00204048	1.96961e-07	0.00065839	1.06634e-06	0.00319069	3.47602e-07	0.00104009	1.49115e-06	0.00579075	4.95466e-07	0.00192409	1.39428e-06	0.00458593	4.63572e-07	0.00152473	1.03004e-06	0.00389618	3.39802e-07	0.00128532	2.60307e-07	-0.000593407	8.83027e-08	-0.000201298
8230	26	6.11846e-07	0.00204659	1.97421e-07	0.000660361	1.07158e-06	0.00320137	3.49311e-07	0.00104357	1.49336e-06	0.00580569	4.962e-07	0.00192906	1.40724e-06	0.00459993	4.67879e-07	0.00152938	1.03237e-06	0.00390649	3.40569e-07	0.00128872	2.56905e-07	-0.00059082	8.71483e-08	-0.000200421
8240	26	6.05567e-07	0.0020527	1.95395e-07	0.000662331	1.07403e-06	0.00321209	3.50108e-07	0.00104707	1.49396e-06	0.00582061	4.96397e-07	0.00193402	1.4091e-06	0.00461404	4.68498e-07	0.00153408	1.03231e-06	0.00391682	3.40549e-07	0.00129213	2.50244e-07	-0.000588279	8.48887e-08	-0.000199559
8250	26	5.86994e-07	0.00205866	1.89402e-07	0.000664255	1.08157e-06	0.00322288	3.52567e-07	0.00105059	1.48953e-06	0.00583554	4.94926e-07	0.00193898	1.4055e-06	0.00462809	4.673e-07	0.00153875	1.03471e-06	0.00392715	3.41341e-07	0.00129553	2.46997e-07	-0.000585814	8.37873e-08	-0.000198723
8260	26	5.91321e-07	0.00206455	1.90798e-07	0.000666155	1.07228e-06	0.00323365	3.4954e-07	0.0010541	1.50593e-06	0.00585051	5.00375e-07	0.00194395	1.40071e-06	0.00464214	4.65707e-07	0.00154342	1.03901e-06	0.00393751	3.42761e-07	0.00129895	2.36023e-07	-0.000583408	8.00647e-08	-0.000197906
8270	26	5.7879e-07	0.00207039	1.86755e-07	0.000668041	1.0798e-06	0.00324442	3.5199e-07	0.00105761	1.51211e-06	0.0058656	5.0243e-07	0.00194896	1.3993e-06	0.00465612	4.65238e-07	0.00154807	1.03108e-06	0.00394788	3.40146e-07	0.00130237	2.4268e-07	-0.000581005	8.2323e-08	-0.000197091
8280	26	5.83844e-07	0.00207621	1.88385e-07	0.000669917	1.09848e-06	0.0032553	3.58078e-07	0.00106115	1.50372e-06	0.00588069	4.9964e-07	0.00195398	1.40477e-06	0.00467016	4.67059e-07	0.00155273	1.02744e-06	0.00395816	3.38945e-07	0.00130576	2.50797e-07	-0.000578526	8.50763e-08	-0.00019625
8290	26	5.87677e-07	0.00208206	1.89622e-07	0.000671807	1.09173e-06	0.00326625	3.55881e-07	0.00106472	1.49809e-06	0.0058957	4.9777e-07	0.00195896	1.41864e-06	0.00468428	4.71668e-07	0.00155743	1.02738e-06	0.00396845	3.38924e-07	0.00130916	2.45859e-07	-0.000576052	8.34013e-08	-0.000195411
8300	26	5.90751e-07	0.00208796	1.90614e-07	0.00067371	1.08998e-06	0.00327716	3.55307e-07	0.00106828	1.48446e-06	0.00591061	4.93243e-07	0.00196392	1.42903e-06	0.00469852	4.75123e-07	0.00156216	1.02928e-06	0.00397872	3.39551e-07	0.00131255	2.50242e-07	-0.000573574	8.48882e-08	-0.00019457
8310	26	5.93163e-07	0.00209386	1.91392e-07	0.000675613	1.09055e-06	0.00328805	3.55493e-07	0.00107183	1.4848e-06	0.00592545	4.93356e-07	0.00196885	1.43817e-06	0.00471286	4.78162e-07	0.00156693	1.03838e-06	0.00398905	3.42551e-07	0.00131595	2.38653e-07	-0.000571101	8.09571e-08	-0.000193731
8320	26	5.8323e-07	0.00209973	1.88187e-07	0.000677508	1.09359e-06	0.00329897	3.56485e-07	0.00107539	1.48542e-06	0.00594031	4.93562e-07	0.00197379	1.42397e-06	0.00472718	4.73443e-07	0.00157169	1.03026e-06	0.00399939	3.39873e-07	0.00131937	2.34949e-07	-0.000568745	7.97003e-08	-0.000192932
8330	26	5.91969e-07	0.0021056	1.91007e-07	0.000679402	1.08751e-06	0.0033099	3.54502e-07	0.00107895	1.49033e-06	0.00595518	4.95192e-07	0.00197873	1.43584e-06	0.00474146	4.77387e-07	0.00157644	1.03957e-06	0.00400973	3.42946e-07	0.00132278	2.30026e-07	-0.000566422	7.80306e-08	-0.000192144
8340	26	5.89627e-07	0.00211151	1.90251e-07	0.000681307	1.08695e-06	0.00332075	3.5432e-07	0.00108249	1.48468e-06	0.00597006	4.93314e-07	0.00198367	1.43276e-06	0.00475582	4.76365e-07	0.00158121	1.04411e-06	0.00402015	3.44441e-07	0.00132621	2.38019e-07	-0.000564068	8.07418e-08	-0.000191346
8350	26	5.85566e-07	0.00211739	1.88941e-07	0.000683205	1.08658e-06	0.00333163	3.54199e-07	0.00108603	1.47114e-06	0.00598484	4.88815e-07	0.00198858	1.42936e-06	0.00477011	4.75235e-07	0.00158597	1.03369e-06	0.00403055	3.41004e-07	0.00132964	2.48143e-07	-0.00056165	8.41761e-08	-0.000190526
8360	26	5.79778e-07	0.00212321	1.87073e-07	0.000685084	1.07412e-06	0.00334244	3.50138e-07	0.00108956	1.4742e-06	0.00599956	4.89834e-07	0.00199347	1.42196e-06	0.00478442	4.72772e-07	0.00159072	1.02547e-06	0.00404084	3.38293e-07	0.00133304	2.53252e-07	-0.000559126	8.59093e-08	-0.000189669
8370	26	5.77205e-07	0.002129	1.86243e-07	0.000686952	1.07296e-06	0.00335316	3.4976e-07	0.00109305	1.48369e-06	0.00601436	4.92986e-07	0.00199839	1.42318e-06	0.00479861	4.7318e-07	0.00159544	1.02142e-06	0.00405108	3.36958e-07	0.00133642	2.58718e-07	-0.000556568	8.77636e-08	-0.000188802
8380	26	5.83864e-07	0.0021348	1.88392e-07	0.000688823	1.07519e-06	0.00336391	3.50489e-07	0.00109656	1.48345e-06	0.00602918	4.92905e-07	0.00200332	1.43234e-06	0.00481289	4.76226e-07	0.00160019	1.02333e-06	0.00406128	3.37589e-07	0.00133978	2.4961e-07	-0.000554012	8.46739e-08	-0.000187935
8390	26	5.88527e-07	0.00214066	1.89897e-07	0.000690715	1.07123e-06	0.00337463	3.49198e-07	0.00110005	1.4888e-06	0.00604405	4.94683e-07	0.00200826	1.43225e-06	0.00482722	4.76195e-07	0.00160495	1.03268e-06	0.00407158	3.40671e-07	0.00134318	2.4894e-07	-0.000551534	8.44465e-08	-0.000187094
8400	26	5.92088e-07	0.00214657	1.91046e-07	0.000692622	1.087e-06	0.00338543	3.54337e-07	0.00110357	1.48641e-06	0.00605892	4.93891e-07	0.0020132	1.4326e-06	0.00484153	4.76312e-07	0.00160971	1.03694e-06	0.00408189	3.42077e-07	0.00134658	2.41764e-07	-0.000549085	8.20121e-08	-0.000186263
8410	26	5.93626e-07	0.00215251	1.91542e-07	0.000694539	1.08037e-06	0.00339628	3.52177e-07	0.00110711	1.48688e-06	0.0060738	4.94047e-07	0.00201814	1.43637e-06	0.00485588	4.77564e-07	0.00161448	1.05185e-06	0.00409237	3.46996e-07	0.00135004	2.49693e-07	-0.00054662	8.47021e-08	-0.000185427
8420	26	5.96371e-07	0.00215845	1.92427e-07	0.000696453	1.07654e-06	0.00340705	3.50928e-07	0.00111062	1.48029e-06	0.00608863	4.91857e-07	0.00202307	1.43634e-06	0.00487025	4.77554e-07	0.00161926	1.04632e-06	0.00410284	3.45171e-07	0.00135349	2.42201e-07	-0.000544149	8.21606e-08	-0.000184589
8430	26	6.08475e-07	0.00216447	1.96333e-07	0.000698396	1.08005e-06	0.00341781	3.52071e-07	0.00111413	1.47508e-06	0.00610341	4.90126e-07	0.00202798	1.43998e-06	0.00488462	4.78766e-07	0.00162404	1.05313e-06	0.00411333	3.47419e-07	0.00135695	2.42638e-07	-0.00054171	8.23087e-08	-0.000183761
8440	26	5.78716e-07	0.00217039	1.86731e-07	0.000700307	1.07018e-06	0.00342855	3.48854e-07	0.00111763	1.46386e-06	0.00611808	4.86395e-07	0.00203285	1.43613e-06	0.00489902	4.77485e-07	0.00162883	1.06368e-06	0.00412395	3.50898e-07	0.00136046	2.25746e-07	-0.000539404	7.65785e-08	-0.000182979
8450	26	5.74147e-07	0.00217616	1.85256e-07	0.00070217	1.08716e-06	0.00343934	3.54388e-07	0.00112115	1.47072e-06	0.00613276	4.88676e-07	0.00203773	1.4317e-06	0.00491332	4.76012e-07	0.00163358	1.06011e-06	0.00413457	3.49721e-07	0.00136396	2.29407e-07	-0.000537145	7.78206e-08	-0.000182213
8460	26	5.59956e-07	0.00218183	1.80677e-07	0.000703996	1.09561e-06	0.00345027	3.57145e-07	0.00112471	1.47707e-06	0.00614751	4.90786e-07	0.00204263	1.44381e-06	0.0049277	4.80037e-07	0.00163836	1.0699e-06	0.00414523	3.52952e-07	0.00136747	2.26894e-07	-0.000534867	7.6968e-08	-0.00018144
8470	26	5.55388e-07	0.00218741	1.79204e-07	0.000705797	1.09041e-06	0.00346121	3.55447e-07	0.00112827	1.46872e-06	0.00616224	4.88012e-07	0.00204753	1.4398e-06	0.00494214	4.78703e-07	0.00164316	1.06475e-06	0.00415591	3.51252e-07	0.001371	2.36168e-07	-0.000532562	8.01139e-08	-0.000180658
8480	26	5.55083e-07	0.00219297	1.79105e-07	0.000707591	1.0819e-06	0.00347206	3.52673e-07	0.00113181	1.46685e-06	0.00617692	4.87391e-07	0.0020524	1.44245e-06	0.00495654	4.79587e-07	0.00164795	1.05046e-06	0.00416648	3.46537e-07	0.00137448	2.4006e-07	-0.00053017	8.14342e-08	-0.000179847
8490	26	5.62285e-07	0.00219854	1.81429e-07	0.000709388	1.07876e-06	0.00348286	3.5165e-07	0.00113533	1.47204e-06	0.0061916	4.89116e-07	0.00205728	1.44051e-06	0.00497096	4.7894e-07	0.00165274	1.06216e-06	0.00417702	3.50399e-07	0.00137796	2.38203e-07	-0.000527778	8.08042e-08	-0.000179035
8500	26	5.71323e-07	0.00220422	1.84345e-07	0.000711221	1.0685e-06	0.0034936	3.48307e-07	0.00113883	1.48209e-06	0.00620636	4.92455e-07	0.00206219	1.44582e-06	0.0049854	4.80708e-07	0.00165755	1.07646e-06	0.00418769	3.55115e-07	0.00138148	2.33906e-07	-0.000525403	7.93466e-08	-0.000178229
8510	26	5.62452e-07	0.00220987	1.81483e-07	0.000713046	1.08055e-06	0.00350433	3.52234e-07	0.00114233	1.47214e-06	0.00622113	4.89149e-07	0.00206709	1.43775e-06	0.00499982	4.78023e-07	0.00166234	1.08078e-06	0.00419849	3.5654e-07	0.00138504	2.36278e-07	-0.000523062	8.01514e-08	-0.000177435
8520	26	5.51093e-07	0.00221546	1.77818e-07	0.00071485	1.08068e-06	0.00351517	3.52276e-07	0.00114586	1.47229e-06	0.00623583	4.89198e-07	0.00207198	1.43797e-06	0.00501418	4.78098e-07	0.00166711	1.06431e-06	0.00420921	3.51108e-07	0.00138858	2.57793e-07	-0.000520609	8.74496e-08	-0.000176603
8530	26	5.60545e-07	0.00222101	1.80868e-07	0.00071664	1.08573e-06	0.003526	3.53922e-07	0.0011494	1.47709e-06	0.00625059	4.90794e-07	0.00207688	1.43898e-06	0.00502857	4.78431e-07	0.0016719	1.06732e-06	0.00421986	3.52101e-07	0.0013921	2.69029e-07	-0.000517975	9.12613e-08	-0.00017571
8540	26	5.56639e-07	0.00222659	1.79607e-07	0.00071844	1.08347e-06	0.00353685	3.53185e-07	0.00115293	1.46678e-06	0.00626529	4.87368e-07	0.00208177	1.43876e-06	0.00504297	4.78358e-07	0.00167669	1.05117e-06	0.00423045	3.46773e-07	0.00139559	2.62956e-07	-0.000515312	8.92011e-08	-0.000174807
8550	26	5.6068e-07	0.00223218	1.80911e-07	0.000720245	1.08999e-06	0.00354772	3.55313e-07	0.00115647	1.46815e-06	0.00627996	4.87822e-07	0.00208664	1.44967e-06	0.00505741	4.81985e-07	0.00168149	1.04323e-06	0.00424092	3.44153e-07	0.00139904	2.5703e-07	-0.000512716	8.7191e-08	-0.000173926
8560	26	5.54649e-07	0.00223776	1.78965e-07	0.000722044	1.09139e-06	0.00355862	3.5577e-07	0.00116003	1.46099e-06	0.00629462	4.85444e-07	0.00209151	1.45141e-06	0.00507192	4.82563e-07	0.00168631	1.04659e-06	0.00425136	3.4526e-07	0.00140249	2.53639e-07	-0.000510161	8.60404e-08	-0.000173059
8570	26	5.58706e-07	0.00224333	1.80274e-07	0.000723841	1.08176e-06	0.00356948	3.5263e-07	0.00116357	1.45616e-06	0.0063092	4.83839e-07	0.00209636	1.45872e-06	0.00508647	4.84994e-07	0.00169115	1.05733e-06	0.00426192	3.48803e-07	0.00140597	2.56059e-07	-0.000507629	8.68615e-08	-0.0001722
8580	26	5.54854e-07	0.00224891	1.79031e-07	0.000725641	1.08713e-06	0.00358031	3.54379e-07	0.0011671	1.46166e-06	0.00632379	4.85667e-07	0.0021012	1.46432e-06	0.00510108	4.86857e-07	0.00169601	1.05905e-06	0.00427249	3.49373e-07	0.00140946	2.64361e-07	-0.000505032	8.96776e-08	-0.000171319
8590	26	5.50877e-07	0.00225442	1.77748e-07	0.000727421	1.10012e-06	0.00359126	3.58612e-07	0.00117067	1.46386e-06	0.00633841	4.86397e-07	0.00210606	1.47045e-06	0.00511573	4.88895e-07	0.00170088	1.06033e-06	0.00428309	3.49794e-07	0.00141295	2.53789e-07	-0.000502419	8.60913e-08	-0.000170433
8600	26	5.44494e-07	0.00225989	1.75689e-07	0.000729184	1.09964e-06	0.00360224	3.58457e-07	0.00117425	1.47185e-06	0.0063531	4.89051e-07	0.00211094	1.47393e-06	0.00513048	4.90052e-07	0.00170578	1.0547e-06	0.00429364	3.47938e-07	0.00141643	2.30645e-07	-0.000500022	7.82405e-08	-0.00016962
8610	26	5.56028e-07	0.00226539	1.7941e-07	0.000730959	1.10837e-06	0.00361329	3.61304e-07	0.00117785	1.47423e-06	0.00636783	4.89842e-07	0.00211584	1.45157e-06	0.00514509	4.82618e-07	0.00171064	1.07054e-06	0.00430427	3.53161e-07	0.00141994	2.30687e-07	-0.000497709	7.82548e-08	-0.000168835
8620	26	5.65722e-07	0.002271	1.82538e-07	0.000732769	1.10523e-06	0.00362436	3.60278e-07	0.00118146	1.48973e-06	0.00638263	4.94994e-07	0.00212076	1.45971e-06	0.00515965	4.85324e-07	0.00171548	1.0772e-06	0.00431501	3.55358e-07	0.00142349	2.22114e-07	-0.000495456	7.53465e-08	-0.000168071
8630	26	5.65001e-07	0.00227665	1.82306e-07	0.000734593	1.09847e-06	0.00363537	3.58075e-07	0.00118505	1.50457e-06	0.00639762	4.99924e-07	0.00212574	1.45664e-06	0.00517424	4.84303e-07	0.00172033	1.08475e-06	0.0043258	3.5785e-07	0.00142705	2.28513e-07	-0.000493183	7.75173e-08	-0.0001673
8640	26	5.73371e-07	0.00228234	1.85006e-07	0.000736429	1.09781e-06	0.00364634	3.57862e-07	0.00118862	1.49914e-06	0.00641264	4.98118e-07	0.00213073	1.46279e-06	0.00518883	4.86347e-07	0.00172518	1.08369e-06	0.00433668	3.575e-07	0.00143063	2.44556e-07	-0.000490816	8.29596e-08	-0.000166497
8650	26	5.74709e-07	0.00228808	1.85438e-07	0.000738282	1.09323e-06	0.00365727	3.56367e-07	0.00119219	1.49397e-06	0.00642761	4.96401e-07	0.0021357	1.46896e-06	0.00520349	4.88399e-07	0.00173006	1.075e-06	0.00434747	3.54633e-07	0.00143419	2.46295e-07	-0.000488346	8.35493e-08	-0.000165659
8660	26	5.64155e-07	0.00229377	1.82033e-07	0.000740115	1.09821e-06	0.00366822	3.57991e-07	0.00119576	1.49617e-06	0.00644254	4.97134e-07	0.00214066	1.47062e-06	0.0052182	4.8895e-07	0.00173495	1.08003e-06	0.00435824	3.56294e-07	0.00143775	2.40781e-07	-0.000485931	8.16789e-08	-0.00016484
8670	26	5.70235e-07	0.00229944	1.83994e-07	0.000741945	1.08937e-06	0.00367916	3.55108e-07	0.00119932	1.49712e-06	0.00645752	4.97447e-07	0.00214564	1.47007e-06	0.00523289	4.88768e-07	0.00173983	1.07405e-06	0.00436901	3.54321e-07	0.0014413	2.58848e-07	-0.000483432	8.78075e-08	-0.000163992
8680	26	5.69014e-07	0.00230515	1.836e-07	0.000743788	1.08929e-06	0.00369005	3.55083e-07	0.00120287	1.49661e-06	0.00647248	4.97277e-07	0.00215061	1.47001e-06	0.00524761	4.8875e-07	0.00174473	1.06216e-06	0.0043797	3.50397e-07	0.00144483	2.57984e-07	-0.000480818	8.75144e-08	-0.000163105
8690	26	5.58558e-07	0.00231078	1.80226e-07	0.000745604	1.09725e-06	0.00370096	3.57679e-07	0.00120643	1.48407e-06	0.00648739	4.93114e-07	0.00215557	1.44787e-06	0.0052622	4.81388e-07	0.00174958	1.06737e-06	0.00439035	3.52117e-07	0.00144834	2.47647e-07	-0.000478298	8.40079e-08	-0.000162251
8700	26	5.65951e-07	0.00231637	1.82612e-07	0.000747408	1.10383e-06	0.00371198	3.59825e-07	0.00121002	1.49146e-06	0.00650228	4.95568e-07	0.00216051	1.44323e-06	0.00527666	4.79846e-07	0.00175438	1.05922e-06	0.00440098	3.49427e-07	0.00145185	2.56821e-07	-0.000475779	8.71198e-08	-0.000161396
8710	26	5.61962e-07	0.00232201	1.81325e-07	0.000749229	1.08662e-06	0.00372291	3.54215e-07	0.00121359	1.49482e-06	0.00651721	4.96684e-07	0.00216547	1.43001e-06	0.00529102	4.75449e-07	0.00175916	1.06666e-06	0.0044116	3.51883e-07	0.00145535	2.49889e-07	-0.000473242	8.47685e-08	-0.000160535
8720	26	5.58664e-07	0.00232761	1.80261e-07	0.000751036	1.08231e-06	0.00373376	3.5281e-07	0.00121712	1.50158e-06	0.0065322	4.9893e-07	0.00217045	1.43033e-06	0.00530531	4.75557e-07	0.00176391	1.06994e-06	0.0044223	3.52962e-07	0.00145888	2.48665e-07	-0.000470756	8.43534e-08	-0.000159692
8730	26	5.73284e-07	0.00233327	1.84978e-07	0.000752862	1.09097e-06	0.00374459	3.5563e-07	0.00122065	1.48894e-06	0.00654716	4.9473e-07	0.00217542	1.43772e-06	0.00531966	4.78012e-07	0.00176868	1.0745e-06	0.00443302	3.54467e-07	0.00146242	2.56694e-07	-0.000468234	8.70771e-08	-0.000158836
8740	26	5.78535e-07	0.00233903	1.86672e-07	0.000754721	1.09086e-06	0.00375553	3.55597e-07	0.00122422	1.47832e-06	0.00656199	4.91202e-07	0.00218035	1.43525e-06	0.00533402	4.77192e-07	0.00177346	1.07639e-06	0.00444378	3.55091e-07	0.00146597	2.53643e-07	-0.000465679	8.60419e-08	-0.00015797
8750	26	5.92878e-07	0.00234488	1.913e-07	0.000756608	1.08854e-06	0.00376641	3.54838e-07	0.00122776	1.48015e-06	0.00657677	4.91808e-07	0.00218526	1.44341e-06	0.0053484	4.79906e-07	0.00177824	1.08811e-06	0.00445458	3.5896e-07	0.00146953	2.49179e-07	-0.000463169	8.45276e-08	-0.000157118
8760	26	5.94741e-07	0.00235083	1.91901e-07	0.000758528	1.09081e-06	0.00377731	3.5558e-07	0.00123132	1.49156e-06	0.00659162	4.95602e-07	0.0021902	1.45296e-06	0.0053629	4.8308e-07	0.00178306	1.09252e-06	0.0044655	3.60412e-07	0.00147313	2.41782e-07	-0.000460694	8.20185e-08	-0.000156279
8770	26	5.83942e-07	0.00235673	1.88417e-07	0.000760431	1.09742e-06	0.00378826	3.57735e-07	0.00123488	1.4976e-06	0.00660659	4.97609e-07	0.00219517	1.44266e-06	0.00537739	4.79655e-07	0.00178787	1.09134e-06	0.00447643	3.60025e-07	0.00147674	2.28509e-07	-0.000458361	7.75157e-08	-0.000155487
8780	26	5.78352e-07	0.00236254	1.86613e-07	0.000762307	1.10027e-06	0.00379925	3.58663e-07	0.00123847	1.49103e-06	0.00662152	4.95426e-07	0.00220013	1.45122e-06	0.00539187	4.825e-07	0.00179269	1.07973e-06	0.00448728	3.56195e-07	0.00148032	2.32649e-07	-0.000456057	7.89202e-08	-0.000154706
8790	26	5.72831e-07	0.0023683	1.84832e-07	0.000764166	1.0942e-06	0.00381024	3.56683e-07	0.00124205	1.49829e-06	0.00663646	4.97836e-07	0.0022051	1.45813e-06	0.00540641	4.84798e-07	0.00179752	1.07311e-06	0.00449805	3.54011e-07	0.00148387	2.43437e-07	-0.00045367	8.25797e-08	-0.000153896
8800	26	5.67262e-07	0.00237399	1.83035e-07	0.000766002	1.09016e-06	0.00382116	3.55368e-07	0.00124561	1.4993e-06	0.00665146	4.98172e-07	0.00221008	1.46246e-06	0.00542102	4.86239e-07	0.00180238	1.06461e-06	0.00450874	3.51206e-07	0.0014874	2.31236e-07	-0.000451287	7.8441e-08	-0.000153088
8810	26	5.68246e-07	0.00237967	1.83353e-07	0.000767835	1.0809e-06	0.00383202	3.52349e-07	0.00124915	1.4844e-06	0.0066664	4.9322e-07	0.00221504	1.45714e-06	0.00543564	4.84471e-07	0.00180724	1.04756e-06	0.00451931	3.45583e-07	0.00149088	2.24171e-07	-0.000449007	7.60442e-08	-0.000152314
8820	26	5.64139e-07	0.00238534	1.82027e-07	0.000769662	1.0875e-06	0.00384284	3.54501e-07	0.00125268	1.47379e-06	0.00668122	4.89698e-07	0.00221997	1.44046e-06	0.00545012	4.78923e-07	0.00181205	1.04875e-06	0.00452975	3.45972e-07	0.00149432	2.25169e-07	-0.000446785	7.6383e-08	-0.00015156
8830	26	5.73156e-07	0.002391	1.84937e-07	0.000771489	1.09182e-06	0.00385377	3.55907e-07	0.00125624	1.45447e-06	0.00669586	4.83276e-07	0.00222483	1.44176e-06	0.00546454	4.79358e-07	0.00181685	1.05722e-06	0.00454029	3.48767e-07	0.0014978	2.24659e-07	-0.000444514	7.62098e-08	-0.00015079
8840	26	5.77649e-07	0.00239678	1.86387e-07	0.000773353	1.0935e-06	0.00386469	3.56456e-07	0.0012598	1.4484e-06	0.00671037	4.8126e-07	0.00222965	1.4552e-06	0.005479	4.83825e-07	0.00182166	1.05424e-06	0.00455083	3.47784e-07	0.00150128	2.18006e-07	-0.000442314	7.39529e-08	-0.000150044
8850	26	5.61648e-07	0.00240245	1.81224e-07	0.000775185	1.07851e-06	0.00387554	3.5157e-07	0.00126334	1.45472e-06	0.00672488	4.83361e-07	0.00223448	1.4778e-06	0.00549369	4.91339e-07	0.00182654	1.06309e-06	0.00456143	3.50703e-07	0.00150478	2.23631e-07	-0.000440095	7.5861e-08	-0.000149291
8860	26	5.68116e-07	0.00240811	1.8331e-07	0.000777011	1.07953e-06	0.00388634	3.51903e-07	0.00126686	1.46097e-06	0.00673946	4.85436e-07	0.00223932	1.47681e-06	0.00550848	4.91011e-07	0.00183146	1.06737e-06	0.00457207	3.52117e-07	0.00150829	2.17825e-07	-0.000437897	7.38917e-08	-0.000148545
8870	26	5.52116e-07	0.00241374	1.78148e-07	0.000778826	1.07156e-06	0.0038971	3.49305e-07	0.00127036	1.46354e-06	0.00675408	4.86291e-07	0.00224418	1.45754e-06	0.00552315	4.84602e-07	0.00183634	1.08067e-06	0.00458282	3.56505e-07	0.00151183	2.14e-07	-0.000435726	7.25939e-08	-0.000147809
8880	26	5.49906e-07	0.00241925	1.77435e-07	0.000780604	1.05658e-06	0.00390773	3.44422e-07	0.00127383	1.47287e-06	0.00676875	4.89391e-07	0.00224905	1.46315e-06	0.00553774	4.86467e-07	0.00184119	1.08187e-06	0.00459365	3.56901e-07	0.0015154	2.1376e-07	-0.000433579	7.25126e-08	-0.000147081
8890	26	5.41997e-07	0.0024247	1.74883e-07	0.000782365	1.05699e-06	0.00391829	3.44554e-07	0.00127727	1.47883e-06	0.00678352	4.91371e-07	0.00225396	1.44815e-06	0.0055523	4.8148e-07	0.00184603	1.07872e-06	0.00460445	3.55859e-07	0.00151897	2.11088e-07	-0.000431459	7.16061e-08	-0.000146361
8900	26	5.51798e-07	0.00243017	1.78045e-07	0.000784128	1.054e-06	0.00392885	3.43578e-07	0.00128071	1.48234e-06	0.00679832	4.92536e-07	0.00225888	1.45479e-06	0.00556682	4.83688e-07	0.00185086	1.07146e-06	0.00461518	3.53464e-07	0.00152251	2.1775e-07	-0.000429324	7.38662e-08	-0.000145637
8910	26	5.40544e-07	0.00243563	1.74414e-07	0.00078589	1.06303e-06	0.00393942	3.46524e-07	0.00128416	1.48067e-06	0.00681313	4.91982e-07	0.0022638	1.43847e-06	0.00558126	4.78261e-07	0.00185566	1.07564e-06	0.00462592	3.54845e-07	0.00152605	2.18897e-07	-0.000427111	7.42552e-08	-0.000144887
8920	26	5.45225e-07	0.00244105	1.75925e-07	0.00078764	1.07873e-06	0.00395014	3.51641e-07	0.00128765	1.47121e-06	0.0068279	4.88838e-07	0.00226871	1.42487e-06	0.00559558	4.73739e-07	0.00186042	1.0772e-06	0.00463668	3.55359e-07	0.0015296	2.10495e-07	-0.000424983	7.1405e-08	-0.000144165
8930	26	5.49506e-07	0.00244655	1.77306e-07	0.000789413	1.07499e-06	0.00396091	3.50422e-07	0.00129117	1.45489e-06	0.00684253	4.83416e-07	0.00227357	1.42081e-06	0.00560981	4.72391e-07	0.00186515	1.06886e-06	0.00464742	3.52609e-07	0.00153315	2.00714e-07	-0.000422908	6.8087e-08	-0.000143461
8940	26	5.44065e-07	0.00245201	1.7555e-07	0.000791175	1.07683e-06	0.00397167	3.51023e-07	0.00129467	1.45942e-06	0.0068571	4.84921e-07	0.00227841	1.42355e-06	0.00562404	4.73301e-07	0.00186988	1.06377e-06	0.00465808	3.50928e-07	0.00153666	2.03597e-07	-0.000420899	6.90651e-08	-0.000142779
8950	26	5.4154e-07	0.00245744	1.74735e-07	0.000792928	1.07008e-06	0.00398241	3.4882e-07	0.00129817	1.4661e-06	0.00687173	4.87141e-07	0.00228327	1.43501e-06	0.00563831	4.77112e-07	0.00187462	1.05167e-06	0.00466867	3.46937e-07	0.00154016	2.15075e-07	-0.000418789	7.29587e-08	-0.000142064
8960	26	5.50814e-07	0.0024629	1.77728e-07	0.000794688	1.07084e-06	0.00399311	3.49069e-07	0.00130166	1.47345e-06	0.00688644	4.89585e-07	0.00228816	1.44077e-06	0.00565271	4.79028e-07	0.00187941	1.05499e-06	0.00467918	3.48034e-07	0.00154362	2.05514e-07	-0.000416691	6.97154e-08	-0.000141352
8970	26	5.57391e-07	0.00246845	1.7985e-07	0.000796479	1.06583e-06	0.00400382	3.47436e-07	0.00130515	1.45991e-06	0.0069011	4.85084e-07	0.00229303	1.42848e-06	0.00566706	4.74941e-07	0.00188418	1.0614e-06	0.00468981	3.50146e-07	0.00154713	2.08263e-07	-0.000414651	7.06479e-08	-0.00014066
8980	26	5.65486e-07	0.00247408	1.82462e-07	0.000798295	1.067e-06	0.00401447	3.47818e-07	0.00130862	1.46122e-06	0.0069157	4.85519e-07	0.00229788	1.45002e-06	0.00568146	4.82103e-07	0.00188897	1.05724e-06	0.00470039	3.48775e-07	0.00155062	2.1067e-07	-0.000412555	7.14643e-08	-0.000139949
8990	26	5.56152e-07	0.00247968	1.7945e-07	0.000800104	1.06047e-06	0.0040251	3.45688e-07	0.00131209	1.46734e-06	0.00693035	4.87554e-07	0.00230275	1.44268e-06	0.00569592	4.79661e-07	0.00189378	1.06539e-06	0.00471101	3.51462e-07	0.00155412	2.06079e-07	-0.00041048	6.99071e-08	-0.000139245
9000	26	5.57848e-07	0.00248525	1.79997e-07	0.000801899	1.05702e-06	0.00403569	3.44565e-07	0.00131554	1.47419e-06	0.00694504	4.89831e-07	0.00230763	1.45015e-06	0.00571036	4.82147e-07	0.00189858	1.07607e-06	0.0047217	3.54985e-07	0.00155765	2.15516e-07	-0.000408379	7.31084e-08	-0.000138532
9010	26	5.53663e-07	0.00249081	1.78647e-07	0.000803696	1.07842e-06	0.00404635	3.51541e-07	0.00131902	1.48113e-06	0.00695982	4.92136e-07	0.00231254	1.45385e-06	0.00572489	4.83377e-07	0.00190341	1.06752e-06	0.00473246	3.52165e-07	0.0015612	2.29818e-07	-0.000406143	7.79599e-08	-0.000137774
9020	26	5.62523e-07	0.00249637	1.81506e-07	0.00080549	1.09229e-06	0.0040572	3.5606e-07	0.00132255	1.48101e-06	0.00697463	4.92094e-07	0.00231746	1.46095e-06	0.00573945	4.85738e-07	0.00190825	1.04432e-06	0.004743	3.44514e-07	0.00156468	2.35128e-07	-0.000403817	7.97612e-08	-0.000136985
9030	26	5.56587e-07	0.00250197	1.7959e-07	0.000807296	1.09793e-06	0.00406816	3.579e-07	0.00132613	1.48515e-06	0.00698946	4.93471e-07	0.00232239	1.44977e-06	0.005754	4.82021e-07	0.00191309	1.05194e-06	0.00475348	3.47025e-07	0.00156813	2.41721e-07	-0.000401436	8.19976e-08	-0.000136177
9040	26	5.52449e-07	0.00250752	1.78255e-07	0.000809086	1.08841e-06	0.00407909	3.54796e-07	0.00132969	1.48531e-06	0.00700431	4.93523e-07	0.00232732	1.45349e-06	0.00576851	4.83257e-07	0.00191791	1.06153e-06	0.00476404	3.50191e-07	0.00157162	2.48444e-07	-0.000398972	8.42781e-08	-0.000135341
9050	26	5.59728e-07	0.00251308	1.80604e-07	0.000810879	1.07579e-06	0.00408987	3.50684e-07	0.00133321	1.48457e-06	0.00701916	4.93277e-07	0.00233226	1.46495e-06	0.0057831	4.87066e-07	0.00192277	1.05203e-06	0.00477462	3.47054e-07	0.00157511	2.46078e-07	-0.000396504	8.34758e-08	-0.000134504
9060	26	5.49413e-07	0.00251862	1.77276e-07	0.000812669	1.08124e-06	0.00410065	3.52459e-07	0.00133672	1.4822e-06	0.00703397	4.92491e-07	0.00233718	1.45863e-06	0.00579773	4.84967e-07	0.00192763	1.05064e-06	0.00478512	3.46598e-07	0.00157857	2.36447e-07	-0.000394107	8.02088e-08	-0.000133691
9070	26	5.69981e-07	0.00252419	1.83912e-07	0.000814464	1.09132e-06	0.00411152	3.55745e-07	0.00134026	1.49182e-06	0.00704883	4.95686e-07	0.00234212	1.46516e-06	0.00581234	4.87135e-07	0.00193249	1.05765e-06	0.00479565	3.48911e-07	0.00158204	2.27888e-07	-0.000391761	7.73051e-08	-0.000132895
9080	26	5.75556e-07	0.00252992	1.85711e-07	0.000816315	1.07919e-06	0.00412238	3.5179e-07	0.0013438	1.50215e-06	0.00706382	4.99121e-07	0.0023471	1.46733e-06	0.00582699	4.87858e-07	0.00193736	1.06176e-06	0.00480623	3.50267e-07	0.00158553	2.28472e-07	-0.000389503	7.75033e-08	-0.000132129
9090	26	5.79997e-07	0.0025357	1.87144e-07	0.000818178	1.08012e-06	0.00413317	3.52093e-07	0.00134732	1.49683e-06	0.00707881	4.97352e-07	0.00235208	1.45651e-06	0.00584166	4.84259e-07	0.00194223	1.05905e-06	0.00481684	3.49371e-07	0.00158903	2.27615e-07	-0.000387239	7.72127e-08	-0.000131361
9100	26	5.75518e-07	0.00254148	1.85699e-07	0.000820045	1.0737e-06	0.00414394	3.5e-07	0.00135083	1.51261e-06	0.00709385	5.02596e-07	0.00235707	1.46564e-06	0.00585623	4.87294e-07	0.00194708	1.05402e-06	0.00482741	3.47714e-07	0.00159252	2.3932e-07	-0.000384902	8.11832e-08	-0.000130568
9110	26	5.62003e-07	0.00254716	1.81338e-07	0.000821877	1.08752e-06	0.00415476	3.54507e-07	0.00135436	1.52432e-06	0.00710905	5.06485e-07	0.00236212	1.47446e-06	0.00587095	4.9023e-07	0.00195197	1.05251e-06	0.00483792	3.47214e-07	0.00159599	2.4215e-07	-0.000382508	8.21433e-08	-0.000129756
9120	26	5.77467e-07	0.00255285	1.86328e-07	0.000823712	1.09862e-06	0.0041657	3.58123e-07	0.00135792	1.53181e-06	0.00712433	5.08974e-07	0.0023672	1.47863e-06	0.00588571	4.91615e-07	0.00195688	1.05813e-06	0.00484849	3.49068e-07	0.00159948	2.58682e-07	-0.000380003	8.77511e-08	-0.000128906
9130	26	5.80862e-07	0.00255864	1.87423e-07	0.000825582	1.10863e-06	0.00417675	3.61388e-07	0.00136152	1.52436e-06	0.00713963	5.06498e-07	0.00237228	1.49227e-06	0.00590057	4.9615e-07	0.00196182	1.05569e-06	0.00485904	3.48263e-07	0.00160296	2.68304e-07	-0.000377359	9.10151e-08	-0.00012801
9140	26	5.73119e-07	0.00256442	1.84925e-07	0.000827445	1.10867e-06	0.00418786	3.61401e-07	0.00136515	1.52268e-06	0.00715482	5.05943e-07	0.00237733	1.49555e-06	0.00591552	4.9724e-07	0.00196679	1.05854e-06	0.00486963	3.49203e-07	0.00160645	2.65085e-07	-0.000374659	8.99232e-08	-0.000127093
9150	26	5.68416e-07	0.00257011	1.83407e-07	0.000829283	1.11391e-06	0.00419897	3.6311e-07	0.00136877	1.54527e-06	0.00717017	5.13447e-07	0.00238243	1.50324e-06	0.00593049	4.99796e-07	0.00197177	1.04849e-06	0.00488016	3.45888e-07	0.00160992	2.53615e-07	-0.000372092	8.60324e-08	-0.000126223
9160	26	5.65281e-07	0.00257579	1.82396e-07	0.000831116	1.12511e-06	0.00421016	3.66759e-07	0.00137242	1.5509e-06	0.00718566	5.15319e-07	0.00238758	1.52338e-06	0.00594563	5.06494e-07	0.0019768	1.05918e-06	0.00489068	3.49416e-07	0.00161339	2.59029e-07	-0.000369526	8.7869e-08	-0.000125352
9170	26	5.72026e-07	0.00258146	1.84572e-07	0.000832944	1.11847e-06	0.00422139	3.64595e-07	0.00137608	1.54382e-06	0.00720113	5.12966e-07	0.00239272	1.5295e-06	0.0059609	5.08527e-07	0.00198188	1.05839e-06	0.00490128	3.49153e-07	0.00161689	2.59247e-07	-0.000366932	8.79428e-08	-0.000124472
9180	26	5.7191e-07	0.00258719	1.84535e-07	0.000834793	1.11367e-06	0.00423254	3.63032e-07	0.00137971	1.53708e-06	0.00721655	5.10725e-07	0.00239784	1.53999e-06	0.00597623	5.12017e-07	0.00198698	1.067e-06	0.00491191	3.51993e-07	0.0016204	2.67935e-07	-0.000364303	9.08902e-08	-0.000123581
9190	26	5.73815e-07	0.0025929	1.85149e-07	0.000836635	1.11364e-06	0.00424365	3.63021e-07	0.00138333	1.53935e-06	0.00723192	5.11479e-07	0.00240295	1.54496e-06	0.00599167	5.13669e-07	0.00199211	1.0636e-06	0.00492256	3.50874e-07	0.00162391	2.63554e-07	-0.000361652	8.94038e-08	-0.000122681
9200	26	5.89321e-07	0.00259872	1.90153e-07	0.000838512	1.10091e-06	0.00425473	3.58871e-07	0.00138695	1.54589e-06	0.00724734	5.13654e-07	0.00240807	1.53687e-06	0.00600707	5.1098e-07	0.00199723	1.06888e-06	0.00493321	3.52614e-07	0.00162742	2.807e-07	-0.00035892	9.52203e-08	-0.000121755
9210	26	5.89255e-07	0.00260462	1.90131e-07	0.000840417	1.09155e-06	0.00426568	3.55821e-07	0.00139051	1.54554e-06	0.00726281	5.13538e-07	0.00241321	1.53014e-06	0.00602242	5.0874e-07	0.00200233	1.0697e-06	0.00494392	3.52885e-07	0.00163096	2.85276e-07	-0.000356081	9.67726e-08	-0.000120792
9220	26	5.83826e-07	0.00261048	1.8838e-07	0.000842308	1.09692e-06	0.00427662	3.57572e-07	0.00139408	1.54168e-06	0.00727824	5.12256e-07	0.00241834	1.52051e-06	0.00603766	5.0554e-07	0.0020074	1.07474e-06	0.00495462	3.54546e-07	0.00163449	2.79401e-07	-0.000353266	9.47797e-08	-0.000119836
9230	26	5.81299e-07	0.00261632	1.87564e-07	0.000844192	1.10252e-06	0.00428763	3.59395e-07	0.00139767	1.54379e-06	0.00729366	5.12955e-07	0.00242347	1.51998e-06	0.00605288	5.05362e-07	0.00201246	1.09992e-06	0.00496549	3.62853e-07	0.00163807	2.83348e-07	-0.000350443	9.61185e-08	-0.000118879
9240	26	5.79673e-07	0.0026221	1.8704e-07	0.000846058	1.11683e-06	0.00429872	3.64062e-07	0.00140129	1.55345e-06	0.00730914	5.16164e-07	0.00242861	1.52925e-06	0.00606809	5.08444e-07	0.00201752	1.10394e-06	0.00497651	3.6418e-07	0.00164171	2.63918e-07	-0.000347677	8.95274e-08	-0.000117941
9250	26	5.8094e-07	0.00262791	1.87448e-07	0.000847932	1.11308e-06	0.00430989	3.62838e-07	0.00140492	1.54937e-06	0.00732467	5.14811e-07	0.00243377	1.53511e-06	0.00608342	5.10394e-07	0.00202262	1.0898e-06	0.00498749	3.59515e-07	0.00164533	2.59388e-07	-0.000345075	8.79908e-08	-0.000117058
9260	26	5.82311e-07	0.00263371	1.87891e-07	0.000849804	1.115e-06	0.00432101	3.63464e-07	0.00140855	1.56479e-06	0.00734025	5.19931e-07	0.00243895	1.52816e-06	0.00609873	5.08081e-07	0.00202771	1.08923e-06	0.00499837	3.59328e-07	0.00164892	2.59852e-07	-0.000342459	8.81482e-08	-0.000116171
9270	26	5.96001e-07	0.0026396	1.92308e-07	0.000851704	1.11085e-06	0.00433215	3.62112e-07	0.00141218	1.56813e-06	0.00735592	5.21044e-07	0.00244415	1.5452e-06	0.00611408	5.13747e-07	0.00203281	1.09398e-06	0.00500929	3.60896e-07	0.00165252	2.51897e-07	-0.000339907	8.54497e-08	-0.000115305
9280	26	6.02556e-07	0.0026456	1.94423e-07	0.00085364	1.1197e-06	0.00434331	3.64995e-07	0.00141582	1.55436e-06	0.00737153	5.16468e-07	0.00244934	1.55767e-06	0.00612961	5.17893e-07	0.00203797	1.0838e-06	0.00502018	3.57535e-07	0.00165611	2.58036e-07	-0.000337326	8.7532e-08	-0.000114429
9290	26	6.11228e-07	0.00265166	1.97221e-07	0.000855595	1.11864e-06	0.0043545	3.6465e-07	0.00141947	1.54799e-06	0.00738701	5.1435e-07	0.00245448	1.55354e-06	0.00614517	5.1652e-07	0.00204315	1.08722e-06	0.00503102	3.58666e-07	0.00165969	2.48493e-07	-0.000334803	8.42949e-08	-0.000113573
9300	26	5.99847e-07	0.00265773	1.93549e-07	0.000857553	1.10887e-06	0.00436565	3.61465e-07	0.0014231	1.56017e-06	0.00740258	5.18398e-07	0.00245966	1.54694e-06	0.00616068	5.14328e-07	0.0020483	1.08944e-06	0.00504192	3.59398e-07	0.00166329	2.4332e-07	-0.00033236	8.25402e-08	-0.000112745
9310	26	5.85002e-07	0.00266366	1.88759e-07	0.000859468	1.11093e-06	0.00437674	3.62139e-07	0.00142672	1.55511e-06	0.00741818	5.16715e-07	0.00246484	1.55121e-06	0.00617615	5.15747e-07	0.00205345	1.10093e-06	0.00505285	3.63187e-07	0.00166689	2.39802e-07	-0.000329943	8.13467e-08	-0.000111925
9320	26	5.81985e-07	0.00266948	1.87785e-07	0.000861346	1.11371e-06	0.00438788	3.63042e-07	0.00143035	1.56132e-06	0.00743376	5.18778e-07	0.00247002	1.56486e-06	0.00619177	5.20285e-07	0.00205864	1.10646e-06	0.00506391	3.65012e-07	0.00167054	2.36406e-07	-0.000327577	8.01948e-08	-0.000111122
9330	26	5.79671e-07	0.00267529	1.87039e-07	0.00086322	1.12254e-06	0.00439905	3.65922e-07	0.00143399	1.56082e-06	0.00744937	5.18614e-07	0.0024752	1.56661e-06	0.0062074	5.20868e-07	0.00206384	1.09315e-06	0.00507491	3.60622e-07	0.00167417	2.54167e-07	-0.000325128	8.62197e-08	-0.000110291
9340	26	5.76378e-07	0.00268109	1.85976e-07	0.000865091	1.13427e-06	0.00441035	3.69747e-07	0.00143767	1.56816e-06	0.00746499	5.21052e-07	0.00248039	1.57732e-06	0.00622312	5.24427e-07	0.00206906	1.09623e-06	0.00508582	3.61637e-07	0.00167777	2.74723e-07	-0.000322494	9.31927e-08	-0.000109398
9350	26	5.67575e-07	0.00268682	1.83136e-07	0.000866941	1.13738e-06	0.0044217	3.7076e-07	0.00144137	1.56379e-06	0.00748064	5.19602e-07	0.00248559	1.57555e-06	0.00623886	5.23837e-07	0.0020743	1.11001e-06	0.00509685	3.66183e-07	0.00168141	2.61522e-07	-0.000319775	8.87147e-08	-0.000108476
9360	26	5.85527e-07	0.00269259	1.88929e-07	0.000868802	1.13107e-06	0.00443303	3.68703e-07	0.00144507	1.56108e-06	0.00749627	5.187e-07	0.00249079	1.56323e-06	0.00625455	5.19742e-07	0.00207951	1.1171e-06	0.005108	3.68521e-07	0.00168509	2.55523e-07	-0.000317211	8.66797e-08	-0.000107606
9370	26	6.03805e-07	0.00269854	1.94826e-07	0.000870722	1.13289e-06	0.00444435	3.69295e-07	0.00144876	1.55618e-06	0.00751185	5.17071e-07	0.00249596	1.55564e-06	0.00627014	5.1722e-07	0.0020847	1.11431e-06	0.00511915	3.67601e-07	0.00168876	2.5803e-07	-0.00031463	8.75302e-08	-0.00010673
9380	26	6.07478e-07	0.00270461	1.96011e-07	0.000872681	1.13697e-06	0.00445572	3.70628e-07	0.00145246	1.56249e-06	0.00752743	5.19169e-07	0.00250114	1.55396e-06	0.00628571	5.16661e-07	0.00208987	1.1125e-06	0.00513029	3.67006e-07	0.00169244	2.55336e-07	-0.000312065	8.66162e-08	-0.00010586
9390	26	5.97144e-07	0.00271065	1.92677e-07	0.000874627	1.13245e-06	0.00446707	3.69151e-07	0.00145616	1.56422e-06	0.00754304	5.19744e-07	0.00250633	1.5671e-06	0.00630131	5.21028e-07	0.00209506	1.10309e-06	0.00514137	3.63901e-07	0.00169609	2.52244e-07	-0.000309544	8.55672e-08	-0.000105005
9400	26	5.84149e-07	0.00271655	1.88484e-07	0.000876533	1.13318e-06	0.00447839	3.6939e-07	0.00145985	1.57575e-06	0.00755874	5.23574e-07	0.00251154	1.57255e-06	0.00631701	5.22842e-07	0.00210028	1.11429e-06	0.00515244	3.67596e-07	0.00169974	2.66415e-07	-0.000306953	9.03745e-08	-0.000104126
9410	26	5.82662e-07	0.00272238	1.88004e-07	0.000878414	1.13825e-06	0.00448975	3.71043e-07	0.00146356	1.57679e-06	0.0075745	5.2392e-07	0.00251678	1.55899e-06	0.00633267	5.18332e-07	0.00210549	1.13082e-06	0.00516368	3.73049e-07	0.00170345	2.61024e-07	-0.000304306	8.85457e-08	-0.000103228
9420	26	5.94335e-07	0.00272826	1.9177e-07	0.000880311	1.14134e-06	0.00450115	3.72051e-07	0.00146727	1.5727e-06	0.00759026	5.2256e-07	0.00252201	1.55983e-06	0.00634825	5.18612e-07	0.00211067	1.13606e-06	0.00517501	3.74775e-07	0.00170719	2.56675e-07	-0.000301728	8.70705e-08	-0.000102354
9430	26	5.93822e-07	0.00273421	1.91605e-07	0.00088223	1.13391e-06	0.00451254	3.6963e-07	0.00147098	1.56887e-06	0.00760596	5.21289e-07	0.00252723	1.55214e-06	0.00636383	5.16057e-07	0.00211584	1.1221e-06	0.00518633	3.7017e-07	0.00171093	2.52847e-07	-0.000299166	8.57718e-08	-0.000101485
9440	26	5.8854e-07	0.0027401	1.89901e-07	0.000884132	1.13871e-06	0.00452391	3.71194e-07	0.00147469	1.5607e-06	0.00762161	5.18575e-07	0.00253243	1.54995e-06	0.00637931	5.15328e-07	0.00212099	1.10836e-06	0.00519745	3.65637e-07	0.00171459	2.50778e-07	-0.000296647	8.50701e-08	-0.00010063
9450	26	5.9089e-07	0.002746	1.90659e-07	0.000886035	1.13769e-06	0.00453527	3.70861e-07	0.00147839	1.56322e-06	0.00763722	5.19411e-07	0.00253762	1.55871e-06	0.00639485	5.18239e-07	0.00212616	1.1143e-06	0.00520856	3.67598e-07	0.00171826	2.43252e-07	-0.000294164	8.2517e-08	-9.97876e-05
9460	26	5.8646e-07	0.00275189	1.89229e-07	0.000887937	1.14105e-06	0.00454667	3.71957e-07	0.00148211	1.56633e-06	0.00765288	5.20444e-07	0.00254282	1.56726e-06	0.0064105	5.21082e-07	0.00213136	1.11113e-06	0.0052197	3.66553e-07	0.00172193	2.37425e-07	-0.000291778	8.05404e-08	-9.89782e-05
9470	26	6.07144e-07	0.00275785	1.95904e-07	0.000889859	1.13156e-06	0.00455801	3.68863e-07	0.00148581	1.5663e-06	0.00766856	5.20434e-07	0.00254803	1.55771e-06	0.00642612	5.17909e-07	0.00213656	1.11488e-06	0.00523083	3.67789e-07	0.0017256	2.6022e-07	-0.000289269	8.82729e-08	-9.8127e-05
9480	26	6.05549e-07	0.00276389	1.95389e-07	0.000891806	1.14756e-06	0.00456939	3.74077e-07	0.00148952	1.55559e-06	0.00768417	5.16877e-07	0.00255322	1.57251e-06	0.00644175	5.22827e-07	0.00214175	1.11189e-06	0.00524198	3.66801e-07	0.00172928	2.561e-07	-0.000286671	8.68755e-08	-9.72458e-05
9490	26	6.00737e-07	0.00276991	1.93836e-07	0.000893749	1.13403e-06	0.00458082	3.69669e-07	0.00149324	1.56568e-06	0.00769979	5.20229e-07	0.00255841	1.5811e-06	0.00645751	5.25683e-07	0.00214699	1.11735e-06	0.00525312	3.68603e-07	0.00173296	2.49327e-07	-0.000284137	8.45777e-08	-9.63864e-05
9500	26	5.92111e-07	0.00277587	1.91053e-07	0.000895673	1.13699e-06	0.00459218	3.70632e-07	0.00149695	1.57375e-06	0.00771549	5.22911e-07	0.00256363	1.5793e-06	0.0064733	5.25085e-07	0.00215224	1.1274e-06	0.00526436	3.71919e-07	0.00173667	2.34669e-07	-0.000281715	7.96055e-08	-9.55646e-05
9510	26	5.93072e-07	0.00278182	1.91363e-07	0.000897593	1.13887e-06	0.00460356	3.71246e-07	0.00150066	1.58436e-06	0.00773128	5.26436e-07	0.00256887	1.56984e-06	0.00648904	5.21942e-07	0.00215748	1.12377e-06	0.00527564	3.70722e-07	0.00174039	2.28752e-07	-0.000279416	7.75983e-08	-9.47848e-05
9520	26	5.76556e-07	0.00278766	1.86034e-07	0.000899479	1.12197e-06	0.00461487	3.65736e-07	0.00150434	1.58444e-06	0.00774714	5.26461e-07	0.00257414	1.56868e-06	0.00650473	5.21556e-07	0.00216269	1.11641e-06	0.00528683	3.68293e-07	0.00174408	2.283e-07	-0.00027714	7.74451e-08	-9.40127e-05
9530	26	5.68972e-07	0.00279337	1.83587e-07	0.000901319	1.11916e-06	0.0046261	3.6482e-07	0.001508	1.57719e-06	0.00776292	5.24052e-07	0.00257939	1.58183e-06	0.0065205	5.25928e-07	0.00216793	1.11157e-06	0.00529795	3.66698e-07	0.00174775	2.57426e-07	-0.000274719	8.73253e-08	-9.31913e-05
9540	26	5.63951e-07	0.00279902	1.81966e-07	0.000903143	1.12746e-06	0.00463733	3.67525e-07	0.00151166	1.56501e-06	0.00777864	5.20004e-07	0.00258461	1.57942e-06	0.00653631	5.25126e-07	0.00217319	1.09738e-06	0.00530898	3.62018e-07	0.00175139	2.49766e-07	-0.000272153	8.47268e-08	-9.23209e-05
9550	26	5.43748e-07	0.00280453	1.75448e-07	0.000904921	1.13647e-06	0.00464864	3.70465e-07	0.00151535	1.56194e-06	0.00779427	5.18985e-07	0.0025898	1.58297e-06	0.00655212	5.26305e-07	0.00217845	1.10834e-06	0.00532002	3.65632e-07	0.00175503	2.38633e-07	-0.000269739	8.09501e-08	-9.1502e-05
9560	26	5.5131e-07	0.00281001	1.77888e-07	0.000906688	1.13582e-06	0.00466001	3.70252e-07	0.00151906	1.55203e-06	0.00780984	5.15694e-07	0.00259498	1.58776e-06	0.00656798	5.27898e-07	0.00218372	1.10689e-06	0.0053311	3.65155e-07	0.00175868	2.46009e-07	-0.00026732	8.34524e-08	-9.06816e-05
9570	26	5.4859e-07	0.0028155	1.7701e-07	0.00090846	1.13287e-06	0.00467135	3.69291e-07	0.00152275	1.55095e-06	0.00782536	5.15333e-07	0.00260013	1.57114e-06	0.00658377	5.22371e-07	0.00218897	1.1153e-06	0.00534222	3.67928e-07	0.00176235	2.36385e-07	-0.000264871	8.01876e-08	-8.98508e-05
9580	26	5.54352e-07	0.00282102	1.78869e-07	0.000910242	1.13691e-06	0.00468269	3.70607e-07	0.00152645	1.54053e-06	0.00784081	5.11873e-07	0.00260527	1.56351e-06	0.00659944	5.19836e-07	0.00219418	1.10639e-06	0.00535331	3.64989e-07	0.00176601	2.38718e-07	-0.000262521	8.09789e-08	-8.90536e-05
9590	26	5.51577e-07	0.00282657	1.77974e-07	0.000912032	1.1364e-06	0.00469406	3.70441e-07	0.00153015	1.55028e-06	0.00785627	5.15112e-07	0.0026104	1.56264e-06	0.00661507	5.19548e-07	0.00219938	1.10537e-06	0.00536437	3.64651e-07	0.00176966	2.34031e-07	-0.000260148	7.93891e-08	-8.82487e-05
9600	26	5.49929e-07	0.00283205	1.77442e-07	0.000913799	1.13759e-06	0.00470542	3.70828e-07	0.00153386	1.55716e-06	0.0078718	5.17396e-07	0.00261556	1.54398e-06	0.0066306	5.13342e-07	0.00220454	1.10456e-06	0.00537541	3.64386e-07	0.0017733	2.2374e-07	-0.000257864	7.58981e-08	-8.74739e-05
9610	26	5.50857e-07	0.00283754	1.77742e-07	0.000915573	1.14467e-06	0.00471684	3.73138e-07	0.00153758	1.551e-06	0.00788734	5.1535e-07	0.00262073	1.5489e-06	0.00664608	5.14979e-07	0.00220969	1.09833e-06	0.00538644	3.6233e-07	0.00177694	2.32636e-07	-0.000255585	7.89158e-08	-8.67007e-05
9620	26	5.63202e-07	0.00284312	1.81725e-07	0.000917371	1.15092e-06	0.00472832	3.75173e-07	0.00154132	1.55139e-06	0.00790286	5.15481e-07	0.00262588	1.56344e-06	0.00666164	5.19811e-07	0.00221486	1.10233e-06	0.00539743	3.63648e-07	0.00178057	2.36693e-07	-0.000253238	8.02921e-08	-8.59045e-05
9630	26	5.81083e-07	0.00284884	1.87495e-07	0.000919219	1.1529e-06	0.00473984	3.75819e-07	0.00154508	1.55708e-06	0.00791839	5.1737e-07	0.00263105	1.5687e-06	0.0066773	5.21561e-07	0.00222007	1.1174e-06	0.00540853	3.6862e-07	0.00178423	2.34564e-07	-0.000250876	7.957e-08	-8.51031e-05
9640	26	5.80056e-07	0.00285466	1.87163e-07	0.000921094	1.14957e-06	0.00475136	3.74733e-07	0.00154883	1.56125e-06	0.00793399	5.18756e-07	0.00263623	1.56903e-06	0.00669299	5.2167e-07	0.00222529	1.11572e-06	0.00541971	3.68067e-07	0.00178792	2.26346e-07	-0.000248572	7.67822e-08	-8.43218e-05
9650	26	5.89768e-07	0.00286049	1.90297e-07	0.000922978	1.14979e-06	0.00476286	3.74806e-07	0.00155258	1.57506e-06	0.00794965	5.23345e-07	0.00264143	1.56323e-06	0.00670867	5.19743e-07	0.0022305	1.11608e-06	0.00543084	3.68186e-07	0.00179159	2.19846e-07	-0.000246313	7.45773e-08	-8.35553e-05
9660	26	5.8705e-07	0.00286639	1.8942e-07	0.000924882	1.14189e-06	0.00477432	3.72231e-07	0.00155632	1.5896e-06	0.0079655	5.28177e-07	0.0026467	1.56775e-06	0.0067243	5.21247e-07	0.0022357	1.11816e-06	0.00544203	3.68873e-07	0.00179528	2.32174e-07	-0.000244061	7.8759e-08	-8.27913e-05
9670	26	5.78848e-07	0.00287224	1.86773e-07	0.000926768	1.1364e-06	0.00478571	3.70439e-07	0.00156003	1.59507e-06	0.00798145	5.29994e-07	0.002652	1.56699e-06	0.00673999	5.20994e-07	0.00224091	1.11606e-06	0.00545322	3.68179e-07	0.00179897	2.46388e-07	-0.000241657	8.35808e-08	-8.19761e-05
9680	26	5.83213e-07	0.00287804	1.88182e-07	0.000928641	1.13399e-06	0.00479706	3.69654e-07	0.00156373	1.5833e-06	0.00799734	5.26083e-07	0.00265728	1.57204e-06	0.00675567	5.22671e-07	0.00224613	1.1175e-06	0.00546437	3.68655e-07	0.00180265	2.46485e-07	-0.000239181	8.36137e-08	-8.11361e-05
9690	26	5.80356e-07	0.00288386	1.8726e-07	0.000930517	1.14522e-06	0.00480845	3.73315e-07	0.00156745	1.58439e-06	0.00801318	5.26445e-07	0.00266254	1.59103e-06	0.00677149	5.28987e-07	0.00225138	1.12964e-06	0.00547562	3.72658e-07	0.00180636	2.36673e-07	-0.000236759	8.02854e-08	-8.03144e-05
9700	26	5.78863e-07	0.00288966	1.86778e-07	0.000932389	1.14379e-06	0.0048199	3.7285e-07	0.00157118	1.58798e-06	0.00802903	5.27637e-07	0.00266781	1.58599e-06	0.00678739	5.2731e-07	0.00225667	1.13728e-06	0.00548696	3.75179e-07	0.0018101	2.34159e-07	-0.000234406	7.94325e-08	-7.95162e-05
9710	26	5.78158e-07	0.00289545	1.86551e-07	0.000934257	1.15993e-06	0.0048314	3.78112e-07	0.00157493	1.58894e-06	0.00804492	5.27958e-07	0.00267309	1.57263e-06	0.00680319	5.2287e-07	0.00226192	1.12733e-06	0.00549829	3.71898e-07	0.00181384	2.34111e-07	-0.000232082	7.94162e-08	-7.87279e-05
9720	26	5.76989e-07	0.00290122	1.86173e-07	0.000936118	1.15652e-06	0.00484297	3.76998e-07	0.0015787	1.58027e-06	0.00806076	5.25076e-07	0.00267835	1.57221e-06	0.00681893	5.22728e-07	0.00226716	1.11408e-06	0.00550949	3.67526e-07	0.00181753	2.33989e-07	-0.000229736	7.93747e-08	-7.7932e-05
9730	26	5.98489e-07	0.0029071	1.93111e-07	0.000938015	1.15353e-06	0.00485451	3.76023e-07	0.00158246	1.58135e-06	0.00807655	5.25436e-07	0.0026836	1.56213e-06	0.00683459	5.19378e-07	0.00227237	1.10493e-06	0.00552059	3.64506e-07	0.00182119	2.42349e-07	-0.000227356	8.22108e-08	-7.71247e-05
9740	26	6.13003e-07	0.00291316	1.97794e-07	0.000939972	1.15154e-06	0.00486604	3.75376e-07	0.00158622	1.58892e-06	0.00809241	5.27949e-07	0.00268887	1.56574e-06	0.00685024	5.20578e-07	0.00227757	1.09892e-06	0.00553161	3.62523e-07	0.00182483	2.47056e-07	-0.000224912	8.38073e-08	-7.62956e-05
9750	26	6.21201e-07	0.00291933	2.00439e-07	0.000941964	1.15979e-06	0.00487759	3.78064e-07	0.00158998	1.58164e-06	0.00810826	5.2553e-07	0.00269413	1.5486e-06	0.00686581	5.14879e-07	0.00228274	1.09252e-06	0.00554257	3.60413e-07	0.00182845	2.53687e-07	-0.000222403	8.60569e-08	-7.54446e-05
9760	26	6.21406e-07	0.00292555	2.00505e-07	0.000943969	1.14288e-06	0.00488912	3.72551e-07	0.00159374	1.58385e-06	0.00812408	5.26264e-07	0.00269939	1.55337e-06	0.00688131	5.16464e-07	0.0022879	1.0811e-06	0.00555344	3.56646e-07	0.00183203	2.41907e-07	-0.000219908	8.20608e-08	-7.4598e-05
9770	26	6.31329e-07	0.00293181	2.03707e-07	0.00094599	1.1387e-06	0.00490052	3.71191e-07	0.00159746	1.58038e-06	0.00813991	5.25114e-07	0.00270465	1.55547e-06	0.00689686	5.17161e-07	0.00229307	1.08207e-06	0.00556423	3.56965e-07	0.00183559	2.46688e-07	-0.000217465	8.36825e-08	-7.37695e-05
9780	26	6.29726e-07	0.00293809	2.0319e-07	0.000948016	1.13322e-06	0.0049119	3.69403e-07	0.00160117	1.57743e-06	0.00815571	5.24131e-07	0.0027099	1.5642e-06	0.00691244	5.20066e-07	0.00229825	1.09373e-06	0.0055751	3.60813e-07	0.00183918	2.41168e-07	-0.000215029	8.18101e-08	-7.2943e-05
9790	26	6.14245e-07	0.00294429	1.98195e-07	0.000950016	1.15703e-06	0.00492333	3.77165e-07	0.00160489	1.58161e-06	0.00817149	5.25521e-07	0.00271514	1.56456e-06	0.00692808	5.20185e-07	0.00230345	1.10608e-06	0.00558609	3.64887e-07	0.0018428	2.52101e-07	-0.000212616	8.55187e-08	-7.21245e-05
9800	26	6.16334e-07	0.00295043	1.98869e-07	0.000951997	1.16779e-06	0.00493495	3.80671e-07	0.00160868	1.58331e-06	0.00818732	5.26085e-07	0.0027204	1.56909e-06	0.00694377	5.21691e-07	0.00230866	1.11828e-06	0.0055972	3.68912e-07	0.00184647	2.48968e-07	-0.000210068	8.44561e-08	-7.12603e-05
9810	26	6.06141e-07	0.00295652	1.9558e-07	0.000953961	1.16617e-06	0.00494664	3.80145e-07	0.00161249	1.58486e-06	0.00820318	5.26602e-07	0.00272567	1.5607e-06	0.00695943	5.189e-07	0.00231387	1.12006e-06	0.00560838	3.69497e-07	0.00185016	2.38969e-07	-0.00020763	8.10641e-08	-7.04331e-05
9820	26	6.04304e-07	0.00296261	1.94987e-07	0.000955928	1.16041e-06	0.00495829	3.78266e-07	0.00161629	1.57982e-06	0.00821899	5.24928e-07	0.00273092	1.56675e-06	0.00697507	5.20915e-07	0.00231907	1.10985e-06	0.00561953	3.6613e-07	0.00185383	2.47041e-07	-0.000205195	8.38023e-08	-6.96073e-05
9830	26	5.92959e-07	0.00296858	1.91326e-07	0.000957855	1.17514e-06	0.00496997	3.83068e-07	0.0016201	1.57653e-06	0.00823474	5.23833e-07	0.00273616	1.56443e-06	0.00699073	5.20143e-07	0.00232428	1.10557e-06	0.00563061	3.64718e-07	0.00185749	2.49365e-07	-0.000202686	8.45907e-08	-6.87562e-05
9840	26	5.75329e-07	0.00297443	1.85638e-07	0.000959742	1.16737e-06	0.00498171	3.80535e-07	0.00162392	1.58992e-06	0.00825056	5.28284e-07	0.00274141	1.58117e-06	0.00700646	5.25709e-07	0.00232951	1.1082e-06	0.00564168	3.65586e-07	0.00186114	2.33675e-07	-0.000200272	7.92684e-08	-6.79371e-05
9850	26	5.63543e-07	0.00298011	1.81835e-07	0.000961574	1.15428e-06	0.00499331	3.76269e-07	0.0016277	1.57977e-06	0.0082664	5.2491e-07	0.00274668	1.58992e-06	0.00702233	5.28615e-07	0.00233478	1.11723e-06	0.00565282	3.68564e-07	0.00186482	2.37785e-07	-0.000197899	8.06624e-08	-6.7132e-05
9860	26	5.697e-07	0.00298576	1.83822e-07	0.000963398	1.14517e-06	0.0050048	3.73301e-07	0.00163145	1.57725e-06	0.00828219	5.24072e-07	0.00275192	1.58748e-06	0.00703822	5.27804e-07	0.00234007	1.11673e-06	0.00566399	3.68399e-07	0.0018685	2.41761e-07	-0.000195504	8.20112e-08	-6.63196e-05
9870	26	5.65551e-07	0.00299146	1.82483e-07	0.000965235	1.13265e-06	0.00501619	3.69217e-07	0.00163516	1.58394e-06	0.00829798	5.26297e-07	0.00275717	1.57826e-06	0.00705405	5.24741e-07	0.00234533	1.11231e-06	0.00567514	3.66943e-07	0.00187218	2.45792e-07	-0.000193065	8.33788e-08	-6.54923e-05
9880	26	5.62572e-07	0.0029971	1.81522e-07	0.000967055	1.13928e-06	0.00502754	3.71378e-07	0.00163886	1.60136e-06	0.0083139	5.32083e-07	0.00276246	1.57229e-06	0.0070698	5.22756e-07	0.00235057	1.10947e-06	0.00568624	3.66005e-07	0.00187584	2.44033e-07	-0.000190619	8.2782e-08	-6.46625e-05
9890	26	5.61907e-07	0.00300271	1.81307e-07	0.000968868	1.15723e-06	0.00503903	3.7723e-07	0.00164261	1.59792e-06	0.00832991	5.30941e-07	0.00276778	1.5778e-06	0.00708553	5.24587e-07	0.0023558	1.11991e-06	0.00569739	3.69449e-07	0.00187952	2.62041e-07	-0.0001881	8.88908e-08	-6.3808e-05
9900	26	5.56574e-07	0.0030083	1.79586e-07	0.000970669	1.15398e-06	0.00505062	3.7617e-07	0.00164639	1.60231e-06	0.0083459	5.324e-07	0.00277309	1.59384e-06	0.00710139	5.29919e-07	0.00236107	1.1316e-06	0.00570863	3.73305e-07	0.00188323	2.65053e-07	-0.000185456	8.99126e-08	-6.29112e-05
9910	26	5.62341e-07	0.0030139	1.81447e-07	0.000972475	1.13877e-06	0.00506208	3.71212e-07	0.00165012	1.59197e-06	0.0083619	5.28963e-07	0.00277841	1.60123e-06	0.00711737	5.32377e-07	0.00236638	1.13914e-06	0.00571999	3.75792e-07	0.00188698	2.47809e-07	-0.00018289	8.40628e-08	-6.20407e-05
9920	26	5.63287e-07	0.00301951	1.81752e-07	0.000974289	1.1374e-06	0.00507347	3.70766e-07	0.00165383	1.59191e-06	0.00837779	5.28945e-07	0.00278369	1.58235e-06	0.00713329	5.26101e-07	0.00237168	1.13337e-06	0.00573134	3.7389e-07	0.00189072	2.42608e-07	-0.000180433	8.22986e-08	-6.12072e-05
9930	26	5.66687e-07	0.00302517	1.82849e-07	0.000976114	1.14625e-06	0.00508486	3.73652e-07	0.00165755	1.58537e-06	0.00839369	5.26772e-07	0.00278897	1.58552e-06	0.00714911	5.27155e-07	0.00237694	1.1422e-06	0.00574273	3.768e-07	0.00189448	2.42e-07	-0.000178027	8.20924e-08	-6.03911e-05
9940	26	5.7842e-07	0.00303089	1.86635e-07	0.000977959	1.17064e-06	0.00509645	3.81601e-07	0.00166133	1.59493e-06	0.00840958	5.29947e-07	0.00279425	1.60141e-06	0.00716505	5.32437e-07	0.00238224	1.14893e-06	0.00575419	3.79023e-07	0.00189826	2.50389e-07	-0.000175561	8.49382e-08	-5.95546e-05
9950	26	5.9984e-07	0.00303677	1.93547e-07	0.000979856	1.17785e-06	0.0051082	3.83952e-07	0.00166516	1.60333e-06	0.00842556	5.32739e-07	0.00279956	1.59878e-06	0.00718106	5.31562e-07	0.00238756	1.13402e-06	0.0057656	3.74105e-07	0.00190202	2.52051e-07	-0.000173039	8.55018e-08	-5.86992e-05
9960	26	5.81445e-07	0.00304268	1.87611e-07	0.000981763	1.1716e-06	0.00511995	3.81914e-07	0.00166899	1.60735e-06	0.00844161	5.34074e-07	0.00280489	1.59279e-06	0.00719703	5.2957e-07	0.00239287	1.13312e-06	0.00577693	3.73807e-07	0.00190576	2.42724e-07	-0.000170555	8.2338e-08	-5.78565e-05
9970	26	5.77263e-07	0.00304845	1.86262e-07	0.000983624	1.16155e-06	0.00513163	3.78638e-07	0.0016728	1.60542e-06	0.00845768	5.33433e-07	0.00281023	1.601e-06	0.007213	5.32301e-07	0.00239818	1.13201e-06	0.00578825	3.73439e-07	0.00190949	2.3156e-07	-0.000168205	7.85508e-08	-5.70592e-05
9980	26	5.9081e-07	0.00305426	1.90633e-07	0.0009855	1.17056e-06	0.00514326	3.81575e-07	0.00167658	1.59646e-06	0.0084737	5.30457e-07	0.00281556	1.60199e-06	0.007229	5.32631e-07	0.0024035	1.1452e-06	0.00579964	3.77793e-07	0.00191325	2.53525e-07	-0.000165773	8.60018e-08	-5.62342e-05
9990	26	5.97429e-07	0.00306023	1.92769e-07	0.000987424	1.18117e-06	0.00515503	3.85034e-07	0.00168042	1.59698e-06	0.00848962	5.3063e-07	0.00282085	1.61483e-06	0.0072451	5.36899e-07	0.00240885	1.15438e-06	0.00581114	3.80819e-07	0.00191704	2.61678e-07	-0.000163175	8.87677e-08	-5.53529e-05
10000	26	5.95027e-07	0.00306618	1.91994e-07	0.000989346	1.18362e-06	0.00516682	3.85834e-07	0.00168427	1.60096e-06	0.0085056	5.31952e-07	0.00282616	1.62933e-06	0.00726127	5.41721e-07	0.00241423	1.15335e-06	0.0058227	3.80479e-07	0.00192086	2.579e-07	-0.000160569	8.74859e-08	-5.44689e-05
10010	26	6.03738e-07	0.00307218	1.94804e-07	0.000991282	1.19716e-06	0.00517873	3.90246e-07	0.00168815	1.62475e-06	0.00852174	5.39855e-07	0.00283152	1.63468e-06	0.00727758	5.43499e-07	0.00241965	1.15091e-06	0.00583421	3.79675e-07	0.00192466	2.62323e-07	-0.000157977	8.89865e-08	-5.35897e-05
10020	26	6.10603e-07	0.00307825	1.97019e-07	0.000993239	1.20954e-06	0.00519077	3.94281e-07	0.00169207	1.63187e-06	0.00853804	5.42222e-07	0.00283693	1.64717e-06	0.00729399	5.47652e-07	0.00242511	1.14384e-06	0.00584569	3.77343e-07	0.00192844	2.73115e-07	-0.000155304	9.26473e-08	-5.26828e-05
10030	26	6.22395e-07	0.00308442	2.00824e-07	0.000995231	1.21218e-06	0.00520287	3.95144e-07	0.00169602	1.6275e-06	0.00855432	5.40771e-07	0.00284235	1.6369e-06	0.00731042	5.44237e-07	0.00243057	1.13646e-06	0.00585709	3.74908e-07	0.0019322	2.84589e-07	-0.000152501	9.65397e-08	-5.17321e-05
10040	26	6.23844e-07	0.00309066	2.01292e-07	0.000997244	1.20649e-06	0.00521496	3.93289e-07	0.00169996	1.62403e-06	0.00857058	5.39618e-07	0.00284775	1.62497e-06	0.00732673	5.40269e-07	0.00243599	1.14862e-06	0.0058685	3.7892e-07	0.00193597	2.87279e-07	-0.000149635	9.74521e-08	-5.07597e-05
10050	26	6.27451e-07	0.00309692	2.02456e-07	0.000999263	1.2173e-06	0.00522707	3.96813e-07	0.00170391	1.62579e-06	0.00858683	5.40202e-07	0.00285315	1.62484e-06	0.00734298	5.40227e-07	0.00244139	1.15213e-06	0.00587999	3.80078e-07	0.00193976	2.97764e-07	-0.000146704	1.01009e-07	-4.97656e-05
10060	26	6.18729e-07	0.00310314	1.99642e-07	0.00100127	1.21845e-06	0.00523925	3.97186e-07	0.00170788	1.63319e-06	0.00860312	5.4266e-07	0.00285856	1.6251e-06	0.00735921	5.40313e-07	0.00244679	1.16678e-06	0.00589158	3.84909e-07	0.00194358	3.01773e-07	-0.000143698	1.02369e-07	-4.87457e-05
10070	26	6.20733e-07	0.00310933	2.00288e-07	0.00100327	1.19986e-06	0.00525135	3.91127e-07	0.00171182	1.63051e-06	0.00861944	5.4177e-07	0.00286398	1.61942e-06	0.00737542	5.38424e-07	0.00245218	1.17658e-06	0.00590331	3.88145e-07	0.00194745	3.14926e-07	-0.000140621	1.06831e-07	-4.77022e-05
10080	26	6.28954e-07	0.00311557	2.02941e-07	0.00100528	1.21392e-06	0.00526338	3.95712e-07	0.00171574	1.62051e-06	0.00863569	5.38447e-07	0.00286938	1.63028e-06	0.00739168	5.42035e-07	0.00245759	1.18256e-06	0.00591508	3.90118e-07	0.00195134	3.17173e-07	-0.000137463	1.07593e-07	-4.66307e-05
10090	26	6.3695e-07	0.00312191	2.05521e-07	0.00100733	1.21728e-06	0.00527557	3.96807e-07	0.00171971	1.63025e-06	0.00865193	5.41684e-07	0.00287478	1.64079e-06	0.00740807	5.45529e-07	0.00246303	1.19121e-06	0.00592697	3.92971e-07	0.00195526	3.08812e-07	-0.000134348	1.04757e-07	-4.55742e-05
10100	26	6.33383e-07	0.00312826	2.0437e-07	0.00100938	1.21826e-06	0.00528774	3.97124e-07	0.00172368	1.64495e-06	0.00866832	5.46568e-07	0.00288022	1.64047e-06	0.00742446	5.45422e-07	0.00246848	1.17907e-06	0.00593882	3.88967e-07	0.00195917	3.08974e-07	-0.00013127	1.04812e-07	-4.453e-05
10110	26	6.30996e-07	0.00313459	2.036e-07	0.00101142	1.22673e-06	0.00529997	3.99885e-07	0.00172767	1.65994e-06	0.00868484	5.5155e-07	0.00288571	1.64423e-06	0.00744089	5.46673e-07	0.00247395	1.1829e-06	0.0059506	3.90229e-07	0.00196305	3.25065e-07	-0.000128104	1.1027e-07	-4.3456e-05
10120	26	6.30764e-07	0.0031409	2.03525e-07	0.00101345	1.232e-06	0.00531226	4.01605e-07	0.00173168	1.6624e-06	0.00870148	5.52367e-07	0.00289124	1.66039e-06	0.00745741	5.52046e-07	0.00247944	1.18539e-06	0.00596244	3.91049e-07	0.00196696	3.26554e-07	-0.000124825	1.10775e-07	-4.23437e-05
10130	26	6.27367e-07	0.00314718	2.02429e-07	0.00101548	1.23613e-06	0.0053246	4.02951e-07	0.0017357	1.66344e-06	0.00871809	5.52712e-07	0.00289676	1.65788e-06	0.00747401	5.51211e-07	0.00248496	1.19995e-06	0.00597436	3.95854e-07	0.00197089	3.11709e-07	-0.000121649	1.05739e-07	-4.12663e-05
10140	26	6.32503e-07	0.0031535	2.04086e-07	0.00101752	1.22885e-06	0.00533692	4.00578e-07	0.00173971	1.67233e-06	0.00873478	5.55664e-07	0.0029023	1.66474e-06	0.00749061	5.53493e-07	0.00249048	1.19749e-06	0.00598637	3.95042e-07	0.00197485	3.09148e-07	-0.000118546	1.04871e-07	-4.02137e-05
10150	26	6.28845e-07	0.0031598	2.02906e-07	0.00101955	1.22204e-06	0.00534917	3.98357e-07	0.00174371	1.6681e-06	0.00875148	5.5426e-07	0.00290786	1.68397e-06	0.00750736	5.59887e-07	0.00249605	1.19265e-06	0.00599831	3.93446e-07	0.00197879	3.08793e-07	-0.000115454	1.0475e-07	-3.91649e-05
10160	26	6.39372e-07	0.00316613	2.06302e-07	0.0010216	1.21659e-06	0.00536137	3.9658e-07	0.00174768	1.68035e-06	0.00876821	5.58329e-07	0.00291341	1.69946e-06	0.00752427	5.65035e-07	0.00250167	1.19903e-06	0.00601027	3.9555e-07	0.00198274	3.06235e-07	-0.000112398	1.03882e-07	-3.81281e-05
10170	26	6.39358e-07	0.00317253	2.06298e-07	0.00102366	1.21145e-06	0.0053735	3.94906e-07	0.00175164	1.68423e-06	0.00878505	5.59621e-07	0.00291901	1.70508e-06	0.0075413	5.66907e-07	0.00250733	1.19209e-06	0.00602223	3.9326e-07	0.00198668	3.10382e-07	-0.000109308	1.05289e-07	-3.70798e-05
10180	26	6.39986e-07	0.00317894	2.065e-07	0.00102573	1.21643e-06	0.00538564	3.9653e-07	0.0017556	1.68044e-06	0.00880187	5.5836e-07	0.0029246	1.71206e-06	0.00755838	5.69226e-07	0.00251301	1.18903e-06	0.00603413	3.92251e-07	0.00199061	3.10465e-07	-0.000106202	1.05317e-07	-3.60264e-05
10190	26	6.36649e-07	0.00318533	2.05424e-07	0.00102779	1.2257e-06	0.00539786	3.9955e-07	0.00175958	1.67406e-06	0.00881863	5.5624e-07	0.00293017	1.71442e-06	0.00757551	5.70009e-07	0.00251871	1.19291e-06	0.00604604	3.93531e-07	0.00199454	3.03568e-07	-0.000103132	1.02978e-07	-3.49848e-05
10200	26	6.29882e-07	0.00319165	2.0324e-07	0.00102983	1.24206e-06	0.0054102	4.04883e-07	0.0017636	1.68427e-06	0.00883543	5.59631e-07	0.00293575	1.70302e-06	0.0075926	5.66221e-07	0.00252439	1.21493e-06	0.00605808	4.00796e-07	0.00199851	3.04191e-07	-0.000100093	1.03189e-07	-3.39539e-05
10210	26	6.30695e-07	0.00319797	2.03503e-07	0.00103187	1.24703e-06	0.00542264	4.06504e-07	0.00176766	1.68163e-06	0.00885226	5.58755e-07	0.00294134	1.69512e-06	0.00760958	5.63595e-07	0.00253003	1.22724e-06	0.00607029	4.04856e-07	0.00200254	3.02863e-07	-9.70623e-05	1.02739e-07	-3.29259e-05
10220	26	6.24547e-07	0.00320423	2.01519e-07	0.00103389	1.2589e-06	0.00543518	4.10371e-07	0.00177175	1.6724e-06	0.00886904	5.55687e-07	0.00294692	1.6909e-06	0.00762652	5.6219e-07	0.00253566	1.22316e-06	0.00608255	4.0351e-07	0.00200658	3.21944e-07	-9.39459e-05	1.09211e-07	-3.18687e-05
10230	26	6.364e-07	0.00321053	2.05343e-07	0.00103592	1.27215e-06	0.00544784	4.14693e-07	0.00177587	1.67318e-06	0.00888576	5.55948e-07	0.00295247	1.69917e-06	0.00764346	5.6494e-07	0.0025413	1.22326e-06	0.00609479	4.03543e-07	0.00201062	3.21722e-07	-9.07045e-05	1.09136e-07	-3.07692e-05
10240	26	6.35555e-07	0.00321689	2.05071e-07	0.00103797	1.27847e-06	0.00546059	4.16751e-07	0.00178003	1.67196e-06	0.00890249	5.55542e-07	0.00295803	1.70686e-06	0.0076605	5.67498e-07	0.00254696	1.21861e-06	0.00610698	4.0201e-07	0.00201464	3.20102e-07	-8.75101e-05	1.08587e-07	-2.96856e-05
10250	26	6.33296e-07	0.00322325	2.04342e-07	0.00104003	1.27455e-06	0.00547336	4.15473e-07	0.00178419	1.67072e-06	0.00891921	5.5513e-07	0.00296359	1.70517e-06	0.00767755	5.66935e-07	0.00255263	1.22949e-06	0.00611921	4.056e-07	0.00201868	3.0537e-07	-8.4384e-05	1.03589e-07	-2.86251e-05
10260	26	6.18849e-07	0.00322951	1.9968e-07	0.00104205	1.26141e-06	0.00548605	4.11189e-07	0.00178833	1.66139e-06	0.00893587	5.52031e-07	0.00296912	1.72159e-06	0.00769467	5.72393e-07	0.00255832	1.25272e-06	0.00613162	4.13263e-07	0.00202277	3.03026e-07	-8.13505e-05	1.02794e-07	-2.75961e-05
10270	26	6.11493e-07	0.00323564	1.97307e-07	0.00104402	1.2562e-06	0.00549862	4.09491e-07	0.00179242	1.65948e-06	0.00895247	5.51395e-07	0.00297464	1.72275e-06	0.00771192	5.72778e-07	0.00256406	1.2404e-06	0.0061441	4.09197e-07	0.00202688	2.96023e-07	-7.83492e-05	1.00418e-07	-2.6578e-05
10280	26	6.29535e-07	0.00324185	2.03128e-07	0.00104603	1.24547e-06	0.00551115	4.05995e-07	0.00179651	1.66256e-06	0.00896907	5.5242e-07	0.00298015	1.7152e-06	0.00772911	5.70268e-07	0.00256977	1.22802e-06	0.00615645	4.05112e-07	0.00203096	2.93548e-07	-7.54196e-05	9.95787e-08	-2.55842e-05
10290	26	6.23801e-07	0.00324811	2.01278e-07	0.00104805	1.24124e-06	0.00552359	4.04614e-07	0.00180056	1.66507e-06	0.00898573	5.53254e-07	0.00298569	1.72042e-06	0.00774629	5.72007e-07	0.00257549	1.21343e-06	0.00616866	4.00299e-07	0.00203499	3.04412e-07	-7.24172e-05	1.03264e-07	-2.45657e-05
10300	26	6.27924e-07	0.00325436	2.02608e-07	0.00105007	1.25569e-06	0.00553605	4.09327e-07	0.00180462	1.6531e-06	0.00900233	5.49274e-07	0.00299121	1.70765e-06	0.00776344	5.6776e-07	0.00258119	1.21263e-06	0.00618079	4.00037e-07	0.00203899	3.08003e-07	-6.93594e-05	1.04482e-07	-2.35284e-05
10310	26	6.37205e-07	0.00326069	2.05603e-07	0.00105211	1.25813e-06	0.00554864	4.10121e-07	0.00180873	1.64929e-06	0.00901885	5.48011e-07	0.00299669	1.68801e-06	0.00778041	5.61229e-07	0.00258683	1.20462e-06	0.00619288	3.97393e-07	0.00204298	3.12714e-07	-6.62691e-05	1.0608e-07	-2.24801e-05
10320	26	6.29459e-07	0.00326705	2.03104e-07	0.00105416	1.23827e-06	0.00556115	4.03647e-07	0.00181281	1.64313e-06	0.0090353	5.45961e-07	0.00300216	1.67731e-06	0.00779722	5.57673e-07	0.00259242	1.20453e-06	0.00620492	3.97365e-07	0.00204695	3.23393e-07	-6.31059e-05	1.09703e-07	-2.14071e-05
10330	26	6.36445e-07	0.00327336	2.05358e-07	0.00105619	1.24037e-06	0.00557354	4.04332e-07	0.00181685	1.64998e-06	0.00905177	5.48241e-07	0.00300763	1.67698e-06	0.007814	5.57562e-07	0.002598	1.19286e-06	0.0062169	3.93515e-07	0.0020509	3.35252e-07	-5.98205e-05	1.13726e-07	-2.02926e-05
10340	26	6.53387e-07	0.00327983	2.10824e-07	0.00105828	1.24152e-06	0.00558594	4.04707e-07	0.00182089	1.65933e-06	0.00906832	5.51345e-07	0.00301313	1.67874e-06	0.00783078	5.58147e-07	0.00260358	1.18326e-06	0.0062288	3.90349e-07	0.00205483	3.37557e-07	-5.64443e-05	1.14508e-07	-1.91473e-05
10350	26	6.27329e-07	0.00328625	2.02417e-07	0.00106035	1.26308e-06	0.00559847	4.11734e-07	0.00182497	1.65772e-06	0.00908491	5.50811e-07	0.00301864	1.67583e-06	0.00784753	5.57178e-07	0.00260915	1.18245e-06	0.00624062	3.90081e-07	0.00205873	3.25948e-07	-5.31248e-05	1.1057e-07	-1.80212e-05
10360	26	6.20701e-07	0.00329247	2.00278e-07	0.00106236	1.25486e-06	0.00561106	4.09057e-07	0.00182908	1.65915e-06	0.00910148	5.51285e-07	0.00302415	1.6926e-06	0.00786438	5.62755e-07	0.00261475	1.1832e-06	0.00625245	3.90329e-07	0.00206263	3.25855e-07	-4.98728e-05	1.10538e-07	-1.69181e-05
10370	26	6.24509e-07	0.0032987	2.01506e-07	0.00106437	1.2579e-06	0.00562361	4.10045e-07	0.00183317	1.66651e-06	0.00911812	5.53733e-07	0.00302968	1.70924e-06	0.00788138	5.68289e-07	0.0026204	1.19163e-06	0.00626432	3.9311e-07	0.00206654	3.2055e-07	-4.66297e-05	1.08739e-07	-1.58179e-05
10380	26	6.15484e-07	0.0033049	1.98595e-07	0.00106637	1.25783e-06	0.0056362	4.10024e-07	0.00183727	1.65934e-06	0.00913475	5.51348e-07	0.00303521	1.71593e-06	0.00789854	5.70512e-07	0.00262611	1.19598e-06	0.00627624	3.94543e-07	0.00207048	3.14358e-07	-4.34502e-05	1.06638e-07	-1.47394e-05
10390	26	6.0212e-07	0.00331098	1.94282e-07	0.00106833	1.2571e-06	0.00564877	4.09787e-07	0.00184137	1.65219e-06	0.0091513	5.48974e-07	0.0030407	1.69902e-06	0.00791559	5.64892e-07	0.00263178	1.19184e-06	0.00628818	3.93178e-07	0.00207442	3.02213e-07	-4.0371e-05	1.02518e-07	-1.36948e-05
10400	26	6.02689e-07	0.003317	1.94466e-07	0.00107028	1.25688e-06	0.00566135	4.09713e-07	0.00184547	1.64519e-06	0.00916779	5.46647e-07	0.00304618	1.69814e-06	0.00793257	5.64598e-07	0.00263742	1.19292e-06	0.00630011	3.93535e-07	0.00207835	3.00072e-07	-3.73709e-05	1.01792e-07	-1.26771e-05
10410	26	5.84698e-07	0.00332295	1.88661e-07	0.0010722	1.25235e-06	0.0056739	4.08238e-07	0.00184956	1.64584e-06	0.00918423	5.46865e-07	0.00305165	1.69877e-06	0.00794956	5.64807e-07	0.00264307	1.2037e-06	0.00631207	3.9709e-07	0.0020823	3.01101e-07	-3.43415e-05	1.02141e-07	-1.16495e-05
10420	26	5.90529e-07	0.00332882	1.90543e-07	0.00107409	1.24273e-06	0.00568635	4.05103e-07	0.00185362	1.65229e-06	0.00920069	5.49006e-07	0.00305711	1.69569e-06	0.00796654	5.63784e-07	0.00264871	1.21257e-06	0.00632416	4.00017e-07	0.00208629	2.94662e-07	-3.13697e-05	9.99566e-08	-1.06414e-05
10430	26	5.7257e-07	0.00333465	1.84748e-07	0.00107597	1.24909e-06	0.00569879	4.07174e-07	0.00185768	1.66294e-06	0.0092173	5.52545e-07	0.00306263	1.70082e-06	0.00798351	5.65487e-07	0.00265436	1.21298e-06	0.00633628	4.00151e-07	0.00209029	2.95641e-07	-2.84019e-05	1.00289e-07	-9.63463e-06
10440	26	5.63063e-07	0.00334033	1.8168e-07	0.0010778	1.24248e-06	0.00571127	4.05019e-07	0.00186174	1.66796e-06	0.00923393	5.54215e-07	0.00306816	1.70724e-06	0.00800058	5.67623e-07	0.00266003	1.2062e-06	0.00634837	3.97915e-07	0.00209427	3.04785e-07	-2.54051e-05	1.03391e-07	-8.61805e-06
10450	26	5.67328e-07	0.00334599	1.83056e-07	0.00107963	1.23602e-06	0.00572365	4.02915e-07	0.00186578	1.66447e-06	0.00925061	5.53053e-07	0.0030737	1.70968e-06	0.00801764	5.68435e-07	0.0026657	1.20642e-06	0.00636045	3.97988e-07	0.00209826	3.04641e-07	-2.23402e-05	1.03342e-07	-7.57836e-06
10460	26	5.68754e-07	0.00335166	1.83516e-07	0.00108146	1.23589e-06	0.00573602	4.02872e-07	0.00186981	1.65399e-06	0.0092672	5.49573e-07	0.00307921	1.72421e-06	0.00803481	5.73264e-07	0.00267141	1.20352e-06	0.0063725	3.97032e-07	0.00210223	2.93927e-07	-1.93609e-05	9.97071e-08	-6.5677e-06
10470	26	5.73397e-07	0.00335738	1.85014e-07	0.00108331	1.23905e-06	0.00574837	4.03903e-07	0.00187384	1.66256e-06	0.00928376	5.52418e-07	0.00308472	1.72256e-06	0.00805207	5.72718e-07	0.00267715	1.19837e-06	0.00638452	3.95331e-07	0.0021062	2.92798e-07	-1.64086e-05	9.93242e-08	-5.5662e-06
10480	26	5.69387e-07	0.0033631	1.83721e-07	0.00108515	1.23809e-06	0.00576077	4.03588e-07	0.00187788	1.65375e-06	0.00930034	5.49492e-07	0.00309023	1.71006e-06	0.00806924	5.68561e-07	0.00268286	1.19916e-06	0.0063965	3.95594e-07	0.00211015	2.81421e-07	-1.35489e-05	9.5465e-08	-4.5961e-06
10490	26	5.67966e-07	0.00336879	1.83262e-07	0.00108699	1.23875e-06	0.00577316	4.03806e-07	0.00188192	1.64429e-06	0.00931683	5.4635e-07	0.0030957	1.70109e-06	0.00808629	5.6558e-07	0.00268853	1.19147e-06	0.00640845	3.93056e-07	0.00211409	2.7232e-07	-1.07748e-05	9.23776e-08	-3.65507e-06
10500	26	5.65988e-07	0.00337444	1.82624e-07	0.00108881	1.23425e-06	0.00578552	4.02336e-07	0.00188595	1.63998e-06	0.00933325	5.44915e-07	0.00310116	1.71517e-06	0.00810335	5.7026e-07	0.0026942	1.18522e-06	0.00642033	3.90995e-07	0.00211801	2.61592e-07	-8.12214e-06	8.87384e-08	-2.75523e-06
10510	26	5.71205e-07	0.00338013	1.84307e-07	0.00109065	1.23505e-06	0.00579786	4.02599e-07	0.00188997	1.63953e-06	0.00934965	5.44768e-07	0.00310661	1.72379e-06	0.00812055	5.73124e-07	0.00269992	1.19591e-06	0.00643224	3.94522e-07	0.00212194	2.63458e-07	-5.48916e-06	8.93715e-08	-1.86206e-06
10520	26	5.78877e-07	0.00338588	1.86783e-07	0.0010925	1.22873e-06	0.00581018	4.00539e-07	0.00189399	1.63868e-06	0.00936604	5.44486e-07	0.00311205	1.7332e-06	0.00813785	5.76253e-07	0.00270567	1.20278e-06	0.00644424	3.96785e-07	0.0021259	2.65978e-07	-2.85413e-06	9.02264e-08	-9.68191e-07
10530	26	5.74779e-07	0.00339167	1.85461e-07	0.00109437	1.22461e-06	0.00582244	3.99195e-07	0.00189798	1.64079e-06	0.00938245	5.45187e-07	0.00311751	1.74104e-06	0.0081552	5.7886e-07	0.00271144	1.19273e-06	0.00645623	3.93471e-07	0.00212985	2.65918e-07	-1.67183e-07	9.02059e-08	-5.67124e-08
10540	26	5.93643e-07	0.00339749	1.91547e-07	0.00109625	1.22828e-06	0.0058347	4.00393e-07	0.00190198	1.64737e-06	0.00939888	5.47373e-07	0.00312297	1.74801e-06	0.00817264	5.81177e-07	0.00271724	1.19897e-06	0.00646819	3.95531e-07	0.0021338	2.68236e-07	2.49753e-06	9.09923e-08	8.47222e-07
10550	26	5.96513e-07	0.00340345	1.92473e-07	0.00109817	1.22763e-06	0.00584698	4.00181e-07	0.00190598	1.63867e-06	0.0094153	5.4448e-07	0.00312842	1.76616e-06	0.00819022	5.87213e-07	0.00272308	1.20866e-06	0.00648023	3.98726e-07	0.00213777	2.62919e-07	5.16678e-06	8.91887e-08	1.7527e-06
10560	26	6.01244e-07	0.00340944	1.94e-07	0.0011001	1.21874e-06	0.00585922	3.97282e-07	0.00190997	1.6363e-06	0.00943168	5.43694e-07	0.00313386	1.75428e-06	0.00820784	5.83263e-07	0.00272894	1.21843e-06	0.00649237	4.01951e-07	0.00214178	2.53121e-07	7.74019e-06	8.58649e-08	2.62566e-06
10570	26	6.0376e-07	0.00341546	1.94812e-07	0.00110204	1.2214e-06	0.00587141	3.98148e-07	0.00191394	1.63148e-06	0.00944802	5.42093e-07	0.00313929	1.74873e-06	0.00822533	5.81417e-07	0.00273476	1.20392e-06	0.0065045	3.97164e-07	0.00214578	2.6066e-07	1.02942e-05	8.84221e-08	3.49203e-06
10580	26	6.12748e-07	0.00342154	1.97712e-07	0.00110401	1.23112e-06	0.0058837	4.01316e-07	0.00191795	1.63016e-06	0.00946432	5.41653e-07	0.00314471	1.74696e-06	0.00824281	5.80828e-07	0.00274057	1.19682e-06	0.0065165	3.94821e-07	0.00214974	2.70078e-07	1.29515e-05	9.1617e-08	4.39347e-06
10590	26	6.11336e-07	0.00342766	1.97256e-07	0.00110598	1.22031e-06	0.00589596	3.97792e-07	0.00192195	1.63666e-06	0.00948064	5.43813e-07	0.00315013	1.7468e-06	0.0082603	5.80776e-07	0.00274638	1.19411e-06	0.00652846	3.93927e-07	0.00215368	2.62221e-07	1.56215e-05	8.89517e-08	5.2992e-06
10600	26	6.00126e-07	0.0034337	1.93639e-07	0.00110793	1.22369e-06	0.00590817	3.98896e-07	0.00192593	1.63414e-06	0.009497	5.42976e-07	0.00315557	1.74438e-06	0.00827778	5.79971e-07	0.0027522	1.17904e-06	0.00654032	3.88957e-07	0.0021576	2.62787e-07	1.82737e-05	8.91439e-08	6.19888e-06
10610	26	5.99741e-07	0.00343969	1.93515e-07	0.00110986	1.22934e-06	0.00592045	4.00735e-07	0.00192993	1.63868e-06	0.00951337	5.44483e-07	0.00316101	1.74858e-06	0.00829524	5.81368e-07	0.002758	1.19786e-06	0.00655223	3.95163e-07	0.00216152	2.75232e-07	2.0984e-05	9.33655e-08	7.1183e-06
10620	26	5.98909e-07	0.00344569	1.93246e-07	0.0011118	1.22447e-06	0.00593272	3.99151e-07	0.00193393	1.62491e-06	0.0095297	5.3991e-07	0.00316644	1.76689e-06	0.00831281	5.87457e-07	0.00276384	1.20809e-06	0.00656425	3.98537e-07	0.00216549	2.78814e-07	2.37558e-05	9.45807e-08	8.05854e-06
10630	26	6.13354e-07	0.00345175	1.97907e-07	0.00111375	1.23373e-06	0.00594501	4.02168e-07	0.00193794	1.61853e-06	0.00954591	5.3779e-07	0.00317182	1.76385e-06	0.00833046	5.86445e-07	0.00276971	1.21703e-06	0.0065764	4.01489e-07	0.0021695	2.82054e-07	2.65433e-05	9.56797e-08	9.00413e-06
10640	26	6.06975e-07	0.00345786	1.95849e-07	0.00111573	1.24438e-06	0.0059574	4.05641e-07	0.00194198	1.62027e-06	0.0095621	5.38369e-07	0.0031772	1.75621e-06	0.00834806	5.83905e-07	0.00277556	1.20539e-06	0.00658852	3.97649e-07	0.0021735	2.92216e-07	2.94108e-05	9.9127e-08	9.97686e-06
10650	26	5.99774e-07	0.0034639	1.93525e-07	0.00111768	1.24254e-06	0.00596984	4.05039e-07	0.00194603	1.61469e-06	0.00957828	5.36514e-07	0.00318257	1.74669e-06	0.00836558	5.8074e-07	0.00278139	1.20565e-06	0.00660056	3.97734e-07	0.00217747	2.93182e-07	3.23404e-05	9.94546e-08	1.09707e-05
10660	26	5.94735e-07	0.00346986	1.919e-07	0.0011196	1.24502e-06	0.00598225	4.05847e-07	0.00195008	1.62186e-06	0.00959446	5.38894e-07	0.00318795	1.74394e-06	0.00838303	5.79826e-07	0.00278719	1.20234e-06	0.00661261	3.96642e-07	0.00218144	2.79409e-07	3.51891e-05	9.47824e-08	1.1937e-05
10670	26	5.89012e-07	0.00347577	1.90053e-07	0.00112151	1.25528e-06	0.00599476	4.09194e-07	0.00195415	1.62796e-06	0.0096107	5.40922e-07	0.00319335	1.74498e-06	0.00840046	5.80172e-07	0.00279298	1.18903e-06	0.00662456	3.92251e-07	0.00218539	2.86094e-07	3.80353e-05	9.70501e-08	1.29025e-05
10680	26	5.99016e-07	0.00348171	1.93281e-07	0.00112342	1.24907e-06	0.00600728	4.07168e-07	0.00195824	1.63205e-06	0.009627	5.4228e-07	0.00319877	1.748e-06	0.00841794	5.81174e-07	0.0027988	1.18257e-06	0.00663641	3.9012e-07	0.00218929	2.73733e-07	4.08318e-05	9.28568e-08	1.38511e-05
10690	26	5.94715e-07	0.00348768	1.91893e-07	0.00112535	1.25518e-06	0.00601981	4.09161e-07	0.00196232	1.63044e-06	0.00964332	5.41745e-07	0.00320419	1.73291e-06	0.00843535	5.76156e-07	0.00280459	1.19e-06	0.00664826	3.9257e-07	0.00219321	2.7815e-07	4.35782e-05	9.43554e-08	1.47828e-05
10700	26	5.9147e-07	0.00349363	1.90846e-07	0.00112727	1.25196e-06	0.00603234	4.08111e-07	0.0019664	1.64024e-06	0.00965967	5.45002e-07	0.00320962	1.71541e-06	0.00845258	5.70341e-07	0.00281031	1.19909e-06	0.00666022	3.95568e-07	0.00219715	2.97935e-07	4.64452e-05	1.01067e-07	1.57553e-05
10710	26	5.88844e-07	0.00349951	1.89999e-07	0.00112917	1.25171e-06	0.00604486	4.08029e-07	0.00197049	1.63304e-06	0.00967604	5.4261e-07	0.00321506	1.70647e-06	0.00846968	5.67367e-07	0.002816	1.19829e-06	0.00667221	3.95306e-07	0.0022011	2.95827e-07	4.94501e-05	1.00352e-07	1.67747e-05
10720	26	5.87868e-07	0.0035054	1.89684e-07	0.00113107	1.25168e-06	0.00605738	4.08018e-07	0.00197457	1.63403e-06	0.00969237	5.42939e-07	0.00322049	1.70799e-06	0.00848675	5.67873e-07	0.00282167	1.21649e-06	0.00668426	4.01309e-07	0.00220508	2.82266e-07	5.23323e-05	9.57514e-08	1.77524e-05
10730	26	5.97734e-07	0.0035113	1.92867e-07	0.00113297	1.23807e-06	0.00606984	4.03584e-07	0.00197863	1.63426e-06	0.00970871	5.43014e-07	0.00322591	1.69717e-06	0.00850376	5.64276e-07	0.00282733	1.19986e-06	0.00669637	3.95825e-07	0.00220907	2.95784e-07	5.52416e-05	1.00337e-07	1.87393e-05
10740	26	5.93483e-07	0.00351728	1.91496e-07	0.0011349	1.24034e-06	0.00608226	4.04323e-07	0.00198268	1.63982e-06	0.00972508	5.44861e-07	0.00323135	1.70818e-06	0.00852081	5.67934e-07	0.002833	1.20681e-06	0.00670841	3.98116e-07	0.00221305	3.07271e-07	5.82596e-05	1.04234e-07	1.97631e-05
10750	26	5.90617e-07	0.00352319	1.90571e-07	0.00113681	1.23127e-06	0.0060946	4.01366e-07	0.0019867	1.63932e-06	0.00974148	5.44697e-07	0.0032368	1.70604e-06	0.00853789	5.67224e-07	0.00283868	1.19939e-06	0.00672044	3.95667e-07	0.00221702	3.10147e-07	6.13543e-05	1.0521e-07	2.08129e-05
10760	26	5.84386e-07	0.00352908	1.8856e-07	0.00113871	1.22447e-06	0.00610686	3.9915e-07	0.0019907	1.62672e-06	0.00975782	5.40511e-07	0.00324223	1.71243e-06	0.00855497	5.69348e-07	0.00284436	1.19126e-06	0.0067324	3.92985e-07	0.00222096	3.05842e-07	6.44363e-05	1.03749e-07	2.18584e-05
10770	26	5.69079e-07	0.00353484	1.83621e-07	0.00114057	1.23122e-06	0.00611915	4.0135e-07	0.0019947	1.61954e-06	0.00977405	5.38125e-07	0.00324762	1.70727e-06	0.00857205	5.67634e-07	0.00285004	1.17946e-06	0.00674426	3.89095e-07	0.00222487	3.00214e-07	6.74779e-05	1.0184e-07	2.28902e-05
10780	26	5.67687e-07	0.00354054	1.83172e-07	0.0011424	1.22004e-06	0.00613137	3.97706e-07	0.00199869	1.64193e-06	0.00979034	5.45564e-07	0.00325304	1.71015e-06	0.00858915	5.68589e-07	0.00285572	1.16508e-06	0.00675598	3.84348e-07	0.00222874	2.9069e-07	7.04678e-05	9.86093e-08	2.39044e-05
10790	26	5.72529e-07	0.00354626	1.84734e-07	0.00114425	1.22142e-06	0.00614362	3.98155e-07	0.00200268	1.62866e-06	0.00980671	5.41156e-07	0.00325847	1.70517e-06	0.0086062	5.66936e-07	0.00286139	1.1588e-06	0.00676759	3.82277e-07	0.00223257	2.7546e-07	7.33058e-05	9.34428e-08	2.48671e-05
10800	26	5.70899e-07	0.00355198	1.84208e-07	0.0011461	1.21114e-06	0.00615579	3.94803e-07	0.00200665	1.63083e-06	0.00982299	5.41877e-07	0.00326389	1.71485e-06	0.00862332	5.70155e-07	0.00286708	1.16699e-06	0.00677918	3.8498e-07	0.00223639	2.70328e-07	7.60647e-05	9.17017e-08	2.5803e-05
10810	26	5.63999e-07	0.00355768	1.81982e-07	0.00114793	1.21279e-06	0.00616788	3.95341e-07	0.00201059	1.62313e-06	0.00983926	5.39316e-07	0.00326929	1.71033e-06	0.00864042	5.68651e-07	0.00287277	1.1663e-06	0.00679087	3.84754e-07	0.00224025	2.6199e-07	7.87135e-05	8.88735e-08	2.67016e-05
10820	26	5.5195e-07	0.00356325	1.78094e-07	0.00114973	1.22206e-06	0.00618006	3.98362e-07	0.00201456	1.6061e-06	0.00985541	5.3366e-07	0.00327466	1.71441e-06	0.00865754	5.70007e-07	0.00287846	1.16906e-06	0.00680254	3.85662e-07	0.0022441	2.56357e-07	8.13091e-05	8.69624e-08	2.7582e-05
10830	26	5.5553e-07	0.00356881	1.79249e-07	0.00115153	1.20959e-06	0.00619226	3.94298e-07	0.00201853	1.60211e-06	0.00987144	5.32333e-07	0.00327998	1.7287e-06	0.00867475	5.74758e-07	0.00288418	1.17259e-06	0.00681425	3.86827e-07	0.00224796	2.43589e-07	8.38113e-05	8.26314e-08	2.84308e-05
10840	26	5.48498e-07	0.00357432	1.7698e-07	0.0011533	1.20502e-06	0.00620434	3.9281e-07	0.00202247	1.59347e-06	0.0098874	5.29461e-07	0.00328529	1.69721e-06	0.00869188	5.64287e-07	0.00288988	1.16451e-06	0.00682594	3.84161e-07	0.00225182	2.5375e-07	8.62973e-05	8.60782e-08	2.92742e-05
10850	26	5.53217e-07	0.00357983	1.78503e-07	0.00115508	1.20509e-06	0.00621638	3.92832e-07	0.0020264	1.59411e-06	0.00990333	5.29675e-07	0.00329058	1.68426e-06	0.00870877	5.59983e-07	0.00289549	1.16062e-06	0.00683755	3.82879e-07	0.00225565	2.52498e-07	8.88091e-05	8.56537e-08	3.01262e-05
10860	26	5.39558e-07	0.0035853	1.74096e-07	0.00115685	1.19907e-06	0.00622843	3.90869e-07	0.00203033	1.59514e-06	0.00991929	5.30018e-07	0.00329588	1.66875e-06	0.00872554	5.54824e-07	0.00290107	1.17107e-06	0.00684922	3.86327e-07	0.0022595	2.52618e-07	9.13294e-05	8.56943e-08	3.09812e-05
10870	26	5.31562e-07	0.00359063	1.71516e-07	0.00115857	1.20101e-06	0.0062404	3.91502e-07	0.00203423	1.59456e-06	0.00993524	5.29824e-07	0.00330118	1.67036e-06	0.00874223	5.55362e-07	0.00290662	1.16173e-06	0.00686089	3.83245e-07	0.00226335	2.54026e-07	9.3866e-05	8.61718e-08	3.18417e-05
10880	26	5.36721e-07	0.00359599	1.7318e-07	0.0011603	1.20429e-06	0.00625244	3.92572e-07	0.00203815	1.58659e-06	0.00995114	5.27176e-07	0.00330647	1.66685e-06	0.00875893	5.54194e-07	0.00291217	1.15064e-06	0.00687245	3.79587e-07	0.00226716	2.47568e-07	9.63795e-05	8.39813e-08	3.26943e-05
10890	26	5.35894e-07	0.00360136	1.72913e-07	0.00116203	1.19161e-06	0.00626443	3.88438e-07	0.00204206	1.58999e-06	0.00996702	5.28306e-07	0.00331174	1.65883e-06	0.00877555	5.51528e-07	0.00291769	1.15344e-06	0.00688396	3.8051e-07	0.00227096	2.34288e-07	9.87873e-05	7.94762e-08	3.35111e-05
10900	26	5.31921e-07	0.00360668	1.71632e-07	0.00116375	1.18188e-06	0.00627629	3.85265e-07	0.00204593	1.59953e-06	0.00998298	5.31474e-07	0.00331705	1.66942e-06	0.00879219	5.5505e-07	0.00292323	1.1591e-06	0.00689552	3.82376e-07	0.00227477	2.37155e-07	0.000101136	8.04487e-08	3.43079e-05
10910	26	5.43035e-07	0.00361205	1.75218e-07	0.00116548	1.19909e-06	0.00628818	3.90876e-07	0.0020498	1.595e-06	0.00999896	5.2997e-07	0.00332235	1.65199e-06	0.00880882	5.49253e-07	0.00292875	1.16774e-06	0.00690717	3.85229e-07	0.00227862	2.46419e-07	0.000103552	8.35913e-08	3.51272e-05
10920	26	5.35539e-07	0.00361745	1.72799e-07	0.00116722	1.2051e-06	0.00630021	3.92836e-07	0.00205372	1.59346e-06	0.0100149	5.29458e-07	0.00332764	1.63903e-06	0.00882526	5.44944e-07	0.00293422	1.16862e-06	0.00691883	3.85516e-07	0.00228246	2.52915e-07	0.000106051	8.57951e-08	3.5975e-05
10930	26	5.36608e-07	0.0036228	1.73144e-07	0.00116895	1.20341e-06	0.00631225	3.92283e-07	0.00205765	1.59792e-06	0.0100309	5.3094e-07	0.00333295	1.64852e-06	0.00884167	5.48101e-07	0.00293968	1.16186e-06	0.0069305	3.83289e-07	0.00228631	2.58517e-07	0.000108588	8.76954e-08	3.68357e-05
10940	26	5.44701e-07	0.00362822	1.75755e-07	0.0011707	1.193e-06	0.00632426	3.88889e-07	0.00206156	1.59551e-06	0.0100468	5.30142e-07	0.00333826	1.65505e-06	0.00885819	5.50272e-07	0.00294517	1.14651e-06	0.00694202	3.78223e-07	0.00229011	2.44927e-07	0.000111096	8.30853e-08	3.76866e-05
10950	26	5.41748e-07	0.00363365	1.74803e-07	0.00117245	1.19867e-06	0.0063362	3.90738e-07	0.00206546	1.61021e-06	0.0100628	5.35024e-07	0.00334358	1.65168e-06	0.00887472	5.49151e-07	0.00295067	1.13867e-06	0.00695344	3.75636e-07	0.00229388	2.58892e-07	0.000113595	8.78224e-08	3.85341e-05
10960	26	5.53421e-07	0.00363915	1.78569e-07	0.00117422	1.19256e-06	0.00634815	3.88748e-07	0.00206935	1.61095e-06	0.010079	5.35269e-07	0.00334894	1.64959e-06	0.00889122	5.48454e-07	0.00295615	1.1231e-06	0.00696475	3.70499e-07	0.00229761	2.52153e-07	0.000116161	8.55363e-08	3.94046e-05
10970	26	5.56848e-07	0.0036447	1.79675e-07	0.00117601	1.18293e-06	0.00636003	3.85608e-07	0.00207323	1.58926e-06	0.010095	5.28063e-07	0.00335426	1.64389e-06	0.00890769	5.46561e-07	0.00296163	1.12848e-06	0.00697601	3.72275e-07	0.00230132	2.45986e-07	0.000118666	8.34444e-08	4.02543e-05
10980	26	5.48714e-07	0.00365024	1.7705e-07	0.0011778	1.17035e-06	0.00637179	3.81508e-07	0.00207706	1.58341e-06	0.0101108	5.2612e-07	0.00335953	1.65254e-06	0.00892417	5.49436e-07	0.00296711	1.12977e-06	0.0069873	3.72703e-07	0.00230505	2.5213e-07	0.000121149	8.55286e-08	4.10967e-05
10990	26	5.5745e-07	0.00365578	1.79869e-07	0.00117959	1.17574e-06	0.00638353	3.83264e-07	0.00208088	1.58295e-06	0.0101267	5.25965e-07	0.00336479	1.67844e-06	0.00894083	5.58049e-07	0.00297265	1.12727e-06	0.00699858	3.71878e-07	0.00230877	2.55995e-07	0.000123688	8.68398e-08	4.19581e-05
11000	26	5.57691e-07	0.00366136	1.79947e-07	0.00118139	1.17548e-06	0.00639528	3.8318e-07	0.00208472	1.58234e-06	0.0101425	5.25765e-07	0.00337004	1.6886e-06	0.00895771	5.61426e-07	0.00297826	1.12194e-06	0.00700983	3.70117e-07	0.00231248	2.5149e-07	0.000126225	8.53115e-08	4.28185e-05
11010	26	5.51635e-07	0.00366688	1.77993e-07	0.00118317	1.16231e-06	0.006407	3.78887e-07	0.00208853	1.57419e-06	0.0101583	5.23058e-07	0.00337529	1.66984e-06	0.0089745	5.55189e-07	0.00298384	1.1301e-06	0.0070211	3.7281e-07	0.0023162	2.47521e-07	0.000128727	8.39653e-08	4.36673e-05
11020	26	5.41905e-07	0.00367234	1.74853e-07	0.00118493	1.16177e-06	0.0064186	3.78711e-07	0.00209232	1.57128e-06	0.010174	5.22089e-07	0.00338052	1.658e-06	0.00899113	5.51253e-07	0.00298937	1.14061e-06	0.00703246	3.76277e-07	0.00231995	2.39936e-07	0.000131159	8.13922e-08	4.44923e-05
11030	26	5.26809e-07	0.00367768	1.69982e-07	0.00118665	1.17526e-06	0.00643028	3.83109e-07	0.00209612	1.56765e-06	0.0101897	5.20884e-07	0.00338573	1.65522e-06	0.0090077	5.50327e-07	0.00299488	1.13304e-06	0.00704384	3.73779e-07	0.0023237	2.4997e-07	0.000133628	8.47959e-08	4.53299e-05
11040	26	5.27041e-07	0.00368294	1.70057e-07	0.00118835	1.18872e-06	0.0064421	3.87496e-07	0.00209998	1.56973e-06	0.0102054	5.21574e-07	0.00339094	1.64526e-06	0.0090242	5.47016e-07	0.00300037	1.12874e-06	0.00705515	3.72362e-07	0.00232743	2.28585e-07	0.000136024	7.75418e-08	4.61427e-05
11050	26	5.26584e-07	0.00368822	1.6991e-07	0.00119006	1.16822e-06	0.00645391	3.80812e-07	0.00210383	1.56226e-06	0.0102211	5.19091e-07	0.00339615	1.64854e-06	0.00904067	5.48107e-07	0.00300584	1.13086e-06	0.00706643	3.7306e-07	0.00233115	2.21304e-07	0.000138275	7.50716e-08	4.69062e-05
11060	26	5.11021e-07	0.00369342	1.64888e-07	0.00119173	1.16312e-06	0.00646554	3.7915e-07	0.00210762	1.55843e-06	0.0102367	5.17818e-07	0.00340134	1.64555e-06	0.00905714	5.47111e-07	0.00301132	1.12851e-06	0.00707774	3.72286e-07	0.00233489	2.14214e-07	0.000140448	7.26667e-08	4.76435e-05
11070	26	5.03226e-07	0.00369849	1.62373e-07	0.00119337	1.15909e-06	0.00647716	3.77837e-07	0.00211141	1.54845e-06	0.0102522	5.14505e-07	0.0034065	1.6496e-06	0.00907362	5.4846e-07	0.0030168	1.12755e-06	0.00708901	3.7197e-07	0.0023386	2.14397e-07	0.000142591	7.27289e-08	4.83705e-05
11080	26	4.89023e-07	0.00370345	1.5779e-07	0.00119497	1.14535e-06	0.00648869	3.73357e-07	0.00211516	1.54615e-06	0.0102677	5.1374e-07	0.00341164	1.64267e-06	0.00909009	5.46154e-07	0.00302227	1.12626e-06	0.00710028	3.71543e-07	0.00234232	2.05641e-07	0.000144695	6.97583e-08	4.90842e-05
11090	26	4.99181e-07	0.00370838	1.61068e-07	0.00119656	1.12546e-06	0.00650004	3.66876e-07	0.00211886	1.54187e-06	0.0102831	5.12317e-07	0.00341677	1.64084e-06	0.0091065	5.45547e-07	0.00302773	1.13232e-06	0.00711158	3.73542e-07	0.00234605	1.93864e-07	0.000146696	6.57635e-08	4.9763e-05
11100	26	4.85716e-07	0.00371331	1.56723e-07	0.00119815	1.1203e-06	0.00651127	3.65191e-07	0.00212253	1.54243e-06	0.0102985	5.12504e-07	0.00342189	1.64326e-06	0.00912293	5.4635e-07	0.00303319	1.13082e-06	0.00712289	3.73047e-07	0.00234978	1.69818e-07	0.000148523	5.76064e-08	5.03828e-05
11110	26	4.81344e-07	0.00371814	1.55312e-07	0.00119971	1.12833e-06	0.00652251	3.6781e-07	0.00212619	1.53714e-06	0.0103139	5.10746e-07	0.003427	1.62451e-06	0.00913927	5.40117e-07	0.00303862	1.12566e-06	0.00713417	3.71344e-07	0.0023535	1.61358e-07	0.000150168	5.47365e-08	5.09407e-05
11120	26	4.84863e-07	0.00372296	1.56448e-07	0.00120127	1.12772e-06	0.0065338	3.67611e-07	0.00212987	1.52633e-06	0.0103292	5.07155e-07	0.00343209	1.62336e-06	0.0091555	5.39736e-07	0.00304402	1.11941e-06	0.00714541	3.69285e-07	0.00235721	1.66914e-07	0.000151795	5.66213e-08	5.14925e-05
11130	26	4.71227e-07	0.00372776	1.52048e-07	0.00120281	1.14215e-06	0.00654515	3.72313e-07	0.00213357	1.51962e-06	0.0103445	5.04924e-07	0.00343716	1.62311e-06	0.00917173	5.39653e-07	0.00304942	1.10764e-06	0.00715654	3.65401e-07	0.00236088	1.79707e-07	0.000153531	6.0961e-08	5.20816e-05
11140	26	4.7346e-07	0.00373245	1.52769e-07	0.00120433	1.15031e-06	0.00655662	3.74974e-07	0.00213731	1.51634e-06	0.0103596	5.03835e-07	0.0034422	1.62344e-06	0.00918796	5.39762e-07	0.00305481	1.09527e-06	0.00716755	3.61321e-07	0.00236451	1.87212e-07	0.000155371	6.35067e-08	5.27056e-05
11150	26	4.77229e-07	0.00373723	1.53984e-07	0.00120587	1.14535e-06	0.0065681	3.73357e-07	0.00214105	1.52143e-06	0.0103748	5.05525e-07	0.00344724	1.6294e-06	0.00920422	5.41744e-07	0.00306022	1.09963e-06	0.00717851	3.62757e-07	0.00236813	1.83438e-07	0.000157238	6.22267e-08	5.33392e-05
11160	26	4.79936e-07	0.00374199	1.54858e-07	0.00120741	1.14006e-06	0.00657952	3.71633e-07	0.00214477	1.50449e-06	0.0103899	4.99897e-07	0.00345226	1.61731e-06	0.00922044	5.37723e-07	0.00306561	1.09515e-06	0.0071895	3.61282e-07	0.00237175	1.87359e-07	0.00015909	6.35566e-08	5.39673e-05
11170	26	4.76661e-07	0.00374679	1.53801e-07	0.00120895	1.14112e-06	0.00659092	3.71978e-07	0.00214849	1.50138e-06	0.010405	4.98864e-07	0.00345726	1.62097e-06	0.00923663	5.38941e-07	0.00307099	1.0821e-06	0.0072004	3.56975e-07	0.00237535	1.85608e-07	0.000160964	6.29629e-08	5.46028e-05
11180	26	4.78763e-07	0.00375156	1.5448e-07	0.00121049	1.14366e-06	0.00660235	3.72808e-07	0.00215222	1.49642e-06	0.0104199	4.97214e-07	0.00346223	1.63083e-06	0.00925289	5.42219e-07	0.0030764	1.07962e-06	0.00721119	3.56159e-07	0.00237891	1.94984e-07	0.000162864	6.61433e-08	5.52474e-05
11190	26	4.72488e-07	0.00375634	1.52455e-07	0.00121204	1.13531e-06	0.00661374	3.70086e-07	0.00215593	1.50712e-06	0.010435	5.0077e-07	0.00346723	1.6331e-06	0.00926922	5.42974e-07	0.00308183	1.07973e-06	0.00722198	3.56195e-07	0.00238247	1.93342e-07	0.000164794	6.55864e-08	5.59021e-05
11200	26	4.72553e-07	0.00376106	1.52476e-07	0.00121356	1.1343e-06	0.00662509	3.69757e-07	0.00215963	1.50396e-06	0.01045	4.9972e-07	0.00347223	1.62162e-06	0.0092855	5.39157e-07	0.00308724	1.0986e-06	0.00723288	3.62418e-07	0.00238607	2.04507e-07	0.000166786	6.93737e-08	5.65779e-05
11210	26	4.73512e-07	0.0037658	1.52785e-07	0.00121509	1.13294e-06	0.00663644	3.69312e-07	0.00216333	1.51248e-06	0.0104651	5.02553e-07	0.00347724	1.6166e-06	0.00930169	5.37487e-07	0.00309262	1.08661e-06	0.00724381	3.58462e-07	0.00238967	2.09923e-07	0.00016886	7.12111e-08	5.72815e-05
11220	26	4.66811e-07	0.00377049	1.50623e-07	0.0012166	1.13114e-06	0.00664777	3.68725e-07	0.00216702	1.50863e-06	0.0104802	5.01273e-07	0.00348226	1.6125e-06	0.00931782	5.36123e-07	0.00309799	1.09e-06	0.00725471	3.59583e-07	0.00239327	2.00309e-07	0.00017092	6.79497e-08	5.79801e-05
11230	26	4.57651e-07	0.00377512	1.47668e-07	0.00121809	1.1319e-06	0.00665906	3.68972e-07	0.0021707	1.50172e-06	0.0104953	4.98978e-07	0.00348727	1.61798e-06	0.00933399	5.37945e-07	0.00310336	1.09455e-06	0.00726567	3.61084e-07	0.00239688	1.93205e-07	0.000172887	6.554e-08	5.86476e-05
11240	26	4.40066e-07	0.00377961	1.41993e-07	0.00121954	1.11197e-06	0.00667027	3.62475e-07	0.00217435	1.50482e-06	0.0105103	5.00007e-07	0.00349226	1.61439e-06	0.00935015	5.36753e-07	0.00310874	1.09082e-06	0.00727659	3.59853e-07	0.00240048	1.91715e-07	0.000174808	6.50345e-08	5.92993e-05
11250	26	4.39515e-07	0.00378399	1.41816e-07	0.00122096	1.11637e-06	0.0066814	3.63912e-07	0.00217798	1.51542e-06	0.0105254	5.0353e-07	0.00349728	1.60863e-06	0.00936627	5.34837e-07	0.0031141	1.08271e-06	0.00728746	3.57178e-07	0.00240407	1.97195e-07	0.00017674	6.68933e-08	5.99544e-05
11260	26	4.32077e-07	0.00378835	1.39416e-07	0.00122236	1.12117e-06	0.00669259	3.65475e-07	0.00218163	1.51935e-06	0.0105406	5.04834e-07	0.00350232	1.59257e-06	0.00938228	5.29498e-07	0.00311942	1.06905e-06	0.00729821	3.5267e-07	0.00240762	1.93997e-07	0.0001787	6.58085e-08	6.06195e-05
11270	26	4.35691e-07	0.0037927	1.40582e-07	0.00122377	1.11181e-06	0.00670377	3.62426e-07	0.00218527	1.51614e-06	0.0105558	5.03767e-07	0.00350737	1.56809e-06	0.0093981	5.21357e-07	0.00312468	1.06955e-06	0.0073089	3.52835e-07	0.00241114	1.77525e-07	0.000180556	6.0221e-08	6.12489e-05
11280	26	4.22221e-07	0.00379698	1.36235e-07	0.00122515	1.10623e-06	0.00671485	3.60607e-07	0.00218889	1.5079e-06	0.0105709	5.01031e-07	0.00351239	1.56812e-06	0.00941377	5.21368e-07	0.00312989	1.08032e-06	0.00731966	3.56389e-07	0.00241469	1.6739e-07	0.00018228	5.67826e-08	6.18337e-05
11290	26	4.29267e-07	0.00380123	1.38509e-07	0.00122652	1.10859e-06	0.00672592	3.61373e-07	0.0021925	1.51229e-06	0.010586	5.0249e-07	0.0035174	1.56525e-06	0.00942944	5.20416e-07	0.0031351	1.08621e-06	0.00733049	3.58332e-07	0.00241826	1.65652e-07	0.000183943	5.61932e-08	6.2398e-05
11300	26	4.38895e-07	0.00380559	1.41616e-07	0.00122793	1.11012e-06	0.00673701	3.61872e-07	0.00219611	1.51062e-06	0.0106011	5.01933e-07	0.00352244	1.57596e-06	0.00944517	5.23976e-07	0.00314033	1.07843e-06	0.00734133	3.55765e-07	0.00242184	1.68723e-07	0.00018562	5.7235e-08	6.29668e-05
11310	26	4.26198e-07	0.00380992	1.37519e-07	0.00122932	1.10969e-06	0.00674811	3.61735e-07	0.00219973	1.50678e-06	0.0106162	5.00657e-07	0.00352745	1.57827e-06	0.00946094	5.24744e-07	0.00314557	1.09069e-06	0.00735218	3.59808e-07	0.00242542	1.56828e-07	0.000187239	5.31998e-08	6.35161e-05
11320	26	4.20178e-07	0.00381411	1.35576e-07	0.00123068	1.11644e-06	0.00675923	3.63935e-07	0.00220336	1.50474e-06	0.0106313	4.9998e-07	0.00353245	1.57615e-06	0.00947672	5.2404e-07	0.00315082	1.08691e-06	0.00736308	3.58563e-07	0.00242902	1.56177e-07	0.000188809	5.2979e-08	6.40486e-05
11330	26	4.37741e-07	0.00381844	1.41243e-07	0.00123207	1.13438e-06	0.0067705	3.69782e-07	0.00220703	1.50529e-06	0.0106463	5.00163e-07	0.00353745	1.57922e-06	0.00949248	5.25058e-07	0.00315606	1.07478e-06	0.00737387	3.54562e-07	0.00243258	1.43999e-07	0.000190303	4.8848e-08	6.45554e-05
11340	26	4.4107e-07	0.00382283	1.42317e-07	0.00123349	1.12726e-06	0.00678179	3.67463e-07	0.00221071	1.50276e-06	0.0106614	4.99323e-07	0.00354245	1.58128e-06	0.00950829	5.25745e-07	0.00316131	1.07577e-06	0.00738463	3.54887e-07	0.00243613	1.5239e-07	0.000191774	5.16945e-08	6.50544e-05
11350	26	4.38129e-07	0.00382724	1.41368e-07	0.00123491	1.13091e-06	0.00679309	3.6865e-07	0.00221439	1.49403e-06	0.0106763	4.96423e-07	0.00354743	1.58658e-06	0.00952413	5.27506e-07	0.00316658	1.06446e-06	0.00739533	3.51156e-07	0.00243966	1.55185e-07	0.000193331	5.26426e-08	6.55827e-05
11360	26	4.29829e-07	0.00383157	1.3869e-07	0.00123631	1.11608e-06	0.00680433	3.63817e-07	0.00221806	1.50003e-06	0.0106913	4.98415e-07	0.0035524	1.58929e-06	0.00953998	5.28406e-07	0.00317185	1.06848e-06	0.007406	3.52483e-07	0.00244318	1.51681e-07	0.000194837	5.14538e-08	6.60936e-05
11370	26	4.44043e-07	0.00383592	1.43277e-07	0.00123771	1.09866e-06	0.00681541	3.5814e-07	0.00222167	1.51574e-06	0.0107064	5.03634e-07	0.00355741	1.57524e-06	0.00955582	5.23737e-07	0.00317712	1.06773e-06	0.00741669	3.52235e-07	0.0024467	1.54666e-07	0.000196369	5.24664e-08	6.66133e-05
11380	26	4.58515e-07	0.00384045	1.47946e-07	0.00123917	1.09532e-06	0.00682638	3.5705e-07	0.00222524	1.49929e-06	0.0107215	4.9817e-07	0.00356242	1.57299e-06	0.00957155	5.22988e-07	0.00318235	1.06715e-06	0.00742736	3.52042e-07	0.00245022	1.55394e-07	0.000197928	5.27134e-08	6.71421e-05
11390	26	4.63188e-07	0.00384505	1.49454e-07	0.00124066	1.10545e-06	0.00683737	3.60351e-07	0.00222883	1.50599e-06	0.0107365	5.00396e-07	0.00356741	1.56143e-06	0.00958724	5.19144e-07	0.00318756	1.05559e-06	0.00743796	3.48229e-07	0.00245372	1.49815e-07	0.000199445	5.08209e-08	6.76566e-05
11400	26	4.64662e-07	0.00384971	1.4993e-07	0.00124216	1.11869e-06	0.0068485	3.64666e-07	0.00223245	1.50302e-06	0.0107515	4.9941e-07	0.00357241	1.53767e-06	0.00960272	5.11245e-07	0.00319271	1.04767e-06	0.0074485	3.45617e-07	0.0024572	1.4837e-07	0.000200934	5.03309e-08	6.81616e-05
11410	26	4.45575e-07	0.00385425	1.43771e-07	0.00124363	1.11246e-06	0.00685967	3.62638e-07	0.0022361	1.50343e-06	0.0107666	4.99543e-07	0.0035774	1.54123e-06	0.00961811	5.12428e-07	0.00319783	1.04207e-06	0.00745893	3.43771e-07	0.00246064	1.48906e-07	0.000202419	5.05126e-08	6.86655e-05
11420	26	4.386e-07	0.00385866	1.41521e-07	0.00124505	1.12635e-06	0.00687083	3.67163e-07	0.00223973	1.5035e-06	0.0107816	4.9957e-07	0.0035824	1.54781e-06	0.00963354	5.14617e-07	0.00320296	1.0389e-06	0.00746934	3.42726e-07	0.00246407	1.4286e-07	0.0002039	4.84618e-08	6.91678e-05
11430	26	4.50201e-07	0.00386311	1.45264e-07	0.00124649	1.1205e-06	0.00688208	3.65258e-07	0.0022434	1.49642e-06	0.0107966	4.97214e-07	0.00358738	1.54947e-06	0.00964903	5.15167e-07	0.00320811	1.06239e-06	0.00747985	3.50475e-07	0.00246754	1.16751e-07	0.000205166	3.96048e-08	6.95972e-05
11440	26	4.57525e-07	0.00386765	1.47627e-07	0.00124795	1.11525e-06	0.00689326	3.63546e-07	0.00224705	1.50027e-06	0.0108116	4.98493e-07	0.00359236	1.53159e-06	0.00966445	5.09224e-07	0.00321323	1.06689e-06	0.00749052	3.51957e-07	0.00247106	1.211e-07	0.000206355	4.10803e-08	7.00006e-05
11450	26	4.56601e-07	0.00387222	1.47329e-07	0.00124943	1.1041e-06	0.00690435	3.59911e-07	0.00225066	1.51302e-06	0.0108266	5.0273e-07	0.00359736	1.53546e-06	0.00967978	5.1051e-07	0.00321833	1.05447e-06	0.00750111	3.47861e-07	0.00247455	1.41243e-07	0.000207658	4.79131e-08	7.04425e-05
11460	26	4.55059e-07	0.00387678	1.46831e-07	0.0012509	1.11178e-06	0.00691545	3.62413e-07	0.00225428	1.50842e-06	0.0108417	5.01201e-07	0.00360239	1.53309e-06	0.00969511	5.09721e-07	0.00322343	1.04985e-06	0.00751163	3.46337e-07	0.00247802	1.48208e-07	0.000209111	5.02759e-08	7.09357e-05
11470	26	4.53427e-07	0.00388132	1.46305e-07	0.00125236	1.11668e-06	0.00692656	3.64012e-07	0.0022579	1.49105e-06	0.0108568	4.95432e-07	0.00360738	1.53467e-06	0.00971043	5.10247e-07	0.00322852	1.05113e-06	0.00752213	3.46758e-07	0.00248149	1.44847e-07	0.000210588	4.91356e-08	7.14365e-05
11480	26	4.49147e-07	0.00388583	1.44924e-07	0.00125382	1.11446e-06	0.00693776	3.63289e-07	0.00226155	1.48184e-06	0.0108716	4.92373e-07	0.00361231	1.54195e-06	0.00972581	5.12666e-07	0.00323364	1.05225e-06	0.00753264	3.47129e-07	0.00248495	1.4187e-07	0.000212015	4.81257e-08	7.19206e-05
11490	26	4.43306e-07	0.0038903	1.43039e-07	0.00125526	1.10411e-06	0.00694886	3.59915e-07	0.00226517	1.4769e-06	0.0108864	4.90729e-07	0.00361723	1.55134e-06	0.00974128	5.15789e-07	0.00323878	1.05608e-06	0.00754318	3.48392e-07	0.00248843	1.4308e-07	0.000213428	4.85361e-08	7.24001e-05
11500	26	4.23276e-07	0.00389463	1.36576e-07	0.00125666	1.10379e-06	0.00695988	3.59809e-07	0.00226876	1.49409e-06	0.0109013	4.96443e-07	0.00362216	1.54853e-06	0.00975678	5.14856e-07	0.00324393	1.05944e-06	0.00755378	3.49499e-07	0.00249193	1.5012e-07	0.000214906	5.09244e-08	7.29014e-05
11510	26	4.23135e-07	0.00389884	1.36531e-07	0.00125801	1.11125e-06	0.00697097	3.62243e-07	0.00227238	1.50609e-06	0.0109163	5.00427e-07	0.00362715	1.55689e-06	0.0097723	5.17636e-07	0.00324909	1.05983e-06	0.00756437	3.4963e-07	0.00249542	1.63245e-07	0.000216452	5.53766e-08	7.34258e-05
11520	26	4.30618e-07	0.00390311	1.38945e-07	0.00125939	1.10886e-06	0.00698206	3.61464e-07	0.00227599	1.50274e-06	0.0109313	4.99314e-07	0.00363215	1.57488e-06	0.00978798	5.23617e-07	0.00325431	1.04447e-06	0.00757488	3.44561e-07	0.00249889	1.5106e-07	0.000218026	5.12433e-08	7.39596e-05
11530	26	4.47253e-07	0.00390748	1.44312e-07	0.0012608	1.10724e-06	0.00699315	3.60935e-07	0.00227961	1.50641e-06	0.0109463	5.00535e-07	0.00363714	1.57428e-06	0.00980373	5.23416e-07	0.00325954	1.04924e-06	0.00758533	3.46135e-07	0.00250234	1.43061e-07	0.00021949	4.85298e-08	7.44565e-05
11540	26	4.36932e-07	0.00391191	1.40982e-07	0.00126223	1.09456e-06	0.00700415	3.56802e-07	0.00228319	1.50408e-06	0.0109614	4.9976e-07	0.00364214	1.57464e-06	0.00981947	5.23535e-07	0.00326478	1.05138e-06	0.00759584	3.46842e-07	0.0025058	1.32179e-07	0.000220851	4.48382e-08	7.4918e-05
11550	26	4.25598e-07	0.00391621	1.37325e-07	0.00126362	1.08899e-06	0.00701507	3.54985e-07	0.00228675	1.50459e-06	0.0109764	4.99929e-07	0.00364714	1.56739e-06	0.0098352	5.21124e-07	0.00327001	1.04441e-06	0.00760633	3.44541e-07	0.00250926	1.41872e-07	0.000222206	4.81266e-08	7.53776e-05
11560	26	4.3538e-07	0.00392055	1.40481e-07	0.00126502	1.08621e-06	0.00702594	3.5408e-07	0.0022903	1.49848e-06	0.0109915	4.97901e-07	0.00365213	1.57474e-06	0.0098509	5.23568e-07	0.00327523	1.03883e-06	0.00761673	3.42703e-07	0.00251269	1.26023e-07	0.000223544	4.27502e-08	7.58316e-05
11570	26	4.26476e-07	0.00392485	1.37609e-07	0.00126641	1.09654e-06	0.00703686	3.57448e-07	0.00229385	1.51066e-06	0.0110065	5.01947e-07	0.00365712	1.57983e-06	0.00986668	5.25261e-07	0.00328047	1.03431e-06	0.00762709	3.4121e-07	0.00251611	1.24069e-07	0.000224795	4.20874e-08	7.62561e-05
11580	26	4.48295e-07	0.0039292	1.44649e-07	0.00126781	1.10346e-06	0.00704785	3.59702e-07	0.00229744	1.52465e-06	0.0110217	5.06594e-07	0.00366217	1.58286e-06	0.00988249	5.26268e-07	0.00328573	1.03556e-06	0.00763744	3.41621e-07	0.00251953	1.23714e-07	0.00022602	4.1967e-08	7.66717e-05
11590	26	4.49406e-07	0.00393374	1.45007e-07	0.00126927	1.11336e-06	0.00705892	3.62931e-07	0.00230105	1.51682e-06	0.0110369	5.03993e-07	0.00366722	1.595e-06	0.00989837	5.30306e-07	0.00329101	1.0582e-06	0.00764791	3.4909e-07	0.00252298	1.26462e-07	0.000227293	4.28992e-08	7.71035e-05
11600	26	4.44321e-07	0.00393819	1.43366e-07	0.00127071	1.12249e-06	0.00707012	3.65907e-07	0.0023047	1.51286e-06	0.011052	5.02679e-07	0.00367225	1.59904e-06	0.00991433	5.3165e-07	0.00329632	1.06555e-06	0.00765854	3.51514e-07	0.00252649	1.35595e-07	0.000228593	4.5997e-08	7.75444e-05
11610	26	4.61585e-07	0.00394271	1.48937e-07	0.00127217	1.13526e-06	0.0070814	3.70069e-07	0.00230837	1.50847e-06	0.0110671	5.01218e-07	0.00367727	1.60581e-06	0.00993036	5.33899e-07	0.00330165	1.07461e-06	0.00766925	3.54504e-07	0.00253002	1.45849e-07	0.000230022	4.94754e-08	7.80291e-05
11620	26	4.48847e-07	0.00394728	1.44827e-07	0.00127364	1.13619e-06	0.00709275	3.7037e-07	0.00231207	1.51159e-06	0.0110822	5.02255e-07	0.00368229	1.62132e-06	0.00994648	5.39056e-07	0.00330701	1.07534e-06	0.00767999	3.54745e-07	0.00253356	1.33017e-07	0.000231413	4.51226e-08	7.85011e-05
11630	26	4.34171e-07	0.00395168	1.40091e-07	0.00127507	1.13523e-06	0.00710411	3.70058e-07	0.00231578	1.51626e-06	0.0110974	5.03809e-07	0.00368732	1.63067e-06	0.00996276	5.42166e-07	0.00331242	1.07437e-06	0.00769074	3.54424e-07	0.00253711	1.30703e-07	0.000232726	4.43376e-08	7.89464e-05
11640	26	4.2668e-07	0.00395599	1.37674e-07	0.00127646	1.13929e-06	0.00711548	3.71383e-07	0.00231948	1.51551e-06	0.0111125	5.03558e-07	0.00369236	1.64227e-06	0.0099791	5.46021e-07	0.00331785	1.07495e-06	0.00770149	3.54617e-07	0.00254066	1.30062e-07	0.000234024	4.41201e-08	7.93867e-05
11650	26	4.20922e-07	0.00396023	1.35816e-07	0.00127782	1.14968e-06	0.0071269	3.7477e-07	0.00232321	1.51276e-06	0.0111277	5.02646e-07	0.00369739	1.63416e-06	0.00999548	5.43325e-07	0.0033233	1.08754e-06	0.00771228	3.58771e-07	0.00254422	1.22442e-07	0.000235274	4.15354e-08	7.98107e-05
11660	26	4.26504e-07	0.00396447	1.37617e-07	0.00127919	1.15677e-06	0.00713844	3.7708e-07	0.00232697	1.50871e-06	0.0111428	5.01299e-07	0.00370241	1.64222e-06	0.0100119	5.46007e-07	0.00332874	1.08965e-06	0.00772319	3.59465e-07	0.00254781	1.29671e-07	0.000236533	4.39875e-08	8.02379e-05
11670	26	4.17995e-07	0.00396871	1.34872e-07	0.00128056	1.15168e-06	0.00714999	3.7542e-07	0.00233073	1.51773e-06	0.0111579	5.04296e-07	0.00370743	1.65229e-06	0.0100283	5.49352e-07	0.00333422	1.07913e-06	0.00773403	3.55994e-07	0.00255139	1.35285e-07	0.00023786	4.58919e-08	8.06881e-05
11680	26	4.12517e-07	0.00397282	1.33104e-07	0.00128189	1.13875e-06	0.00716144	3.71208e-07	0.00233446	1.51051e-06	0.011173	5.01899e-07	0.00371247	1.64332e-06	0.0100448	5.4637e-07	0.0033397	1.08356e-06	0.00774483	3.57459e-07	0.00255495	1.37777e-07	0.000239227	4.67372e-08	8.11516e-05
11690	26	4.19649e-07	0.00397699	1.35406e-07	0.00128323	1.13688e-06	0.00717279	3.70596e-07	0.00233817	1.51176e-06	0.0111881	5.02312e-07	0.00371748	1.63963e-06	0.0100612	5.45145e-07	0.00334515	1.08352e-06	0.00775569	3.57446e-07	0.00255854	1.3665e-07	0.000240611	4.6355e-08	8.16213e-05
11700	26	4.20123e-07	0.00398119	1.35558e-07	0.00128459	1.13769e-06	0.00718415	3.70862e-07	0.00234187	1.51542e-06	0.0112033	5.0353e-07	0.00372251	1.63635e-06	0.0100776	5.44054e-07	0.0033506	1.08936e-06	0.00776657	3.59371e-07	0.00256212	1.47238e-07	0.000242027	4.99467e-08	8.21015e-05
11710	26	4.23941e-07	0.0039854	1.36791e-07	0.00128595	1.13301e-06	0.00719553	3.69334e-07	0.00234558	1.53154e-06	0.0112185	5.08885e-07	0.00372757	1.63926e-06	0.010094	5.45022e-07	0.00335604	1.10057e-06	0.00777749	3.63069e-07	0.00256573	1.56673e-07	0.000243557	5.31472e-08	8.26206e-05
11720	26	4.28313e-07	0.00398969	1.38201e-07	0.00128733	1.12108e-06	0.00720681	3.65446e-07	0.00234925	1.52758e-06	0.0112338	5.07568e-07	0.00373266	1.64034e-06	0.0101104	5.4538e-07	0.0033615	1.1168e-06	0.00778858	3.68423e-07	0.00256939	1.56913e-07	0.000245122	5.32287e-08	8.31512e-05
11730	26	4.20431e-07	0.00399394	1.35658e-07	0.0012887	1.11052e-06	0.00721795	3.62003e-07	0.00235289	1.51648e-06	0.011249	5.03882e-07	0.00373772	1.64225e-06	0.0101268	5.46017e-07	0.00336696	1.11116e-06	0.00779974	3.66563e-07	0.00257307	1.45482e-07	0.000246644	4.93511e-08	8.36676e-05
11740	26	4.20315e-07	0.00399813	1.3562e-07	0.00129005	1.09953e-06	0.007229	3.58421e-07	0.00235649	1.50646e-06	0.0112641	5.00551e-07	0.00374274	1.63266e-06	0.0101432	5.42828e-07	0.0033724	1.09076e-06	0.00781075	3.59832e-07	0.0025767	1.34959e-07	0.000248031	4.57814e-08	8.41383e-05
11750	26	4.3177e-07	0.00400239	1.39317e-07	0.00129143	1.10386e-06	0.00724001	3.59834e-07	0.00236008	1.50061e-06	0.0112792	4.98608e-07	0.00374773	1.63717e-06	0.0101595	5.44327e-07	0.00337784	1.08139e-06	0.00782159	3.56742e-07	0.00258028	1.38874e-07	0.000249401	4.71095e-08	8.4603e-05
11760	26	4.32411e-07	0.00400672	1.39523e-07	0.00129282	1.0995e-06	0.00725104	3.58413e-07	0.00236367	1.49641e-06	0.0112941	4.97211e-07	0.00375271	1.63814e-06	0.0101759	5.44649e-07	0.00338328	1.06298e-06	0.00783234	3.50668e-07	0.00258382	1.34253e-07	0.000250769	4.55419e-08	8.50671e-05
11770	26	4.27002e-07	0.00401103	1.37778e-07	0.00129421	1.10342e-06	0.00726206	3.59689e-07	0.00236727	1.50756e-06	0.0113092	5.00916e-07	0.0037577	1.63542e-06	0.0101923	5.43746e-07	0.00338873	1.06538e-06	0.00784297	3.5146e-07	0.00258733	1.28761e-07	0.000252086	4.36789e-08	8.55137e-05
11780	26	4.13584e-07	0.00401522	1.33449e-07	0.00129557	1.10558e-06	0.0072731	3.60394e-07	0.00237086	1.52268e-06	0.0113243	5.05941e-07	0.00376273	1.6255e-06	0.0102086	5.40445e-07	0.00339415	1.06859e-06	0.00785364	3.5252e-07	0.00259085	1.06771e-07	0.000253261	3.62193e-08	8.59125e-05
11790	26	4.16519e-07	0.00401938	1.34396e-07	0.00129691	1.11084e-06	0.00728419	3.62107e-07	0.00237448	1.52636e-06	0.0113396	5.07163e-07	0.0037678	1.64778e-06	0.0102249	5.47853e-07	0.00339958	1.07607e-06	0.00786437	3.54986e-07	0.00259439	1.08434e-07	0.000254332	3.67834e-08	8.62755e-05
11800	26	4.24648e-07	0.00402358	1.37018e-07	0.00129827	1.11699e-06	0.00729532	3.64115e-07	0.00237811	1.52019e-06	0.0113548	5.05113e-07	0.00377286	1.67038e-06	0.0102415	5.55369e-07	0.0034051	1.06993e-06	0.0078751	3.52959e-07	0.00259793	1.03839e-07	0.000255392	3.52248e-08	8.66353e-05
11810	26	4.2699e-07	0.00402784	1.37774e-07	0.00129964	1.11065e-06	0.00730648	3.62048e-07	0.00238175	1.52031e-06	0.01137	5.05155e-07	0.00377791	1.66236e-06	0.0102582	5.52702e-07	0.00341065	1.06255e-06	0.00788577	3.50527e-07	0.00260145	1.11338e-07	0.000256459	3.77685e-08	8.69973e-05
11820	26	4.33269e-07	0.00403213	1.398e-07	0.00130102	1.11533e-06	0.00731762	3.63574e-07	0.00238538	1.51775e-06	0.0113852	5.04301e-07	0.00378295	1.65908e-06	0.0102748	5.51611e-07	0.00341617	1.06833e-06	0.00789642	3.52434e-07	0.00260496	1.28205e-07	0.000257653	4.34902e-08	8.74021e-05
11830	26	4.38455e-07	0.00403649	1.41473e-07	0.00130243	1.11488e-06	0.00732877	3.63426e-07	0.00238901	1.52661e-06	0.0114004	5.07247e-07	0.00378801	1.6442e-06	0.0102913	5.46664e-07	0.00342167	1.07813e-06	0.00790714	3.55665e-07	0.0026085	1.3589e-07	0.000258981	4.60974e-08	8.78527e-05
11840	26	4.42187e-07	0.00404091	1.42678e-07	0.00130386	1.11273e-06	0.00733991	3.62723e-07	0.00239264	1.5313e-06	0.0114157	5.08805e-07	0.00379309	1.63479e-06	0.0103077	5.43535e-07	0.00342711	1.08409e-06	0.00791797	3.57631e-07	0.00261207	1.49151e-07	0.000260387	5.05956e-08	8.83298e-05
11850	26	4.29139e-07	0.00404525	1.38468e-07	0.00130526	1.11181e-06	0.00735103	3.62425e-07	0.00239627	1.53458e-06	0.011431	5.09896e-07	0.00379819	1.62818e-06	0.0103241	5.41339e-07	0.00343254	1.07778e-06	0.00792877	3.55549e-07	0.00261563	1.64175e-07	0.000261978	5.56922e-08	8.88692e-05
11860	26	4.24188e-07	0.00404952	1.3687e-07	0.00130664	1.10217e-06	0.00736211	3.59283e-07	0.00239988	1.53523e-06	0.0114464	5.1011e-07	0.00380329	1.63513e-06	0.0103403	5.43648e-07	0.00343796	1.07411e-06	0.00793954	3.54341e-07	0.00261919	1.6482e-07	0.000263626	5.5911e-08	8.94286e-05
11870	26	4.28309e-07	0.00405376	1.382e-07	0.001308	1.08948e-06	0.00737306	3.55147e-07	0.00240345	1.52834e-06	0.0114617	5.07822e-07	0.00380838	1.65545e-06	0.0103568	5.50402e-07	0.00344343	1.0594e-06	0.00795022	3.49487e-07	0.00262271	1.59925e-07	0.000265248	5.42504e-08	8.99786e-05
11880	26	4.3041e-07	0.00405806	1.38878e-07	0.00130939	1.09757e-06	0.00738399	3.57782e-07	0.00240701	1.52072e-06	0.0114769	5.05291e-07	0.00381344	1.63803e-06	0.0103733	5.44612e-07	0.00344891	1.0614e-06	0.00796077	3.50148e-07	0.00262619	1.5155e-07	0.000266799	5.14096e-08	9.05047e-05
11890	26	4.16929e-07	0.00406229	1.34528e-07	0.00131075	1.10647e-06	0.00739502	3.60685e-07	0.00241061	1.51885e-06	0.0114921	5.0467e-07	0.00381849	1.65472e-06	0.0103897	5.50161e-07	0.00345437	1.06512e-06	0.0079714	3.51375e-07	0.0026297	1.46122e-07	0.000268258	4.95683e-08	9.09999e-05
11900	26	4.22277e-07	0.00406647	1.36254e-07	0.0013121	1.09682e-06	0.00740603	3.57537e-07	0.0024142	1.52586e-06	0.0115073	5.06998e-07	0.00382354	1.66035e-06	0.0104063	5.52035e-07	0.00345989	1.065e-06	0.00798208	3.51333e-07	0.00263322	1.42796e-07	0.000269699	4.84398e-08	9.14885e-05
11910	26	4.09361e-07	0.00407064	1.32086e-07	0.00131345	1.10181e-06	0.00741704	3.59166e-07	0.00241779	1.53405e-06	0.0115227	5.0972e-07	0.00382864	1.66941e-06	0.0104229	5.55045e-07	0.00346542	1.06449e-06	0.00799274	3.51167e-07	0.00263674	1.35839e-07	0.000271094	4.608e-08	9.19618e-05
11920	26	3.98507e-07	0.00407469	1.28584e-07	0.00131476	1.10051e-06	0.00742804	3.58741e-07	0.00242137	1.53888e-06	0.011538	5.11323e-07	0.00383375	1.66659e-06	0.0104396	5.54107e-07	0.00347097	1.07661e-06	0.00800344	3.55166e-07	0.00264027	1.31849e-07	0.000272433	4.47263e-08	9.24159e-05
11930	26	4.00526e-07	0.00407871	1.29235e-07	0.00131605	1.09492e-06	0.00743901	3.5692e-07	0.00242495	1.5384e-06	0.0115534	5.11163e-07	0.00383886	1.65517e-06	0.0104562	5.50312e-07	0.00347649	1.07654e-06	0.00801421	3.55143e-07	0.00264382	1.22453e-07	0.000273684	4.1539e-08	9.28404e-05
11940	26	3.99652e-07	0.0040827	1.28953e-07	0.00131734	1.09397e-06	0.00744996	3.56608e-07	0.00242852	1.52655e-06	0.0115688	5.07227e-07	0.00384395	1.65116e-06	0.0104728	5.48978e-07	0.00348198	1.05834e-06	0.0080249	3.49137e-07	0.00264735	1.09411e-07	0.000274833	3.71147e-08	9.323e-05
11950	26	3.86828e-07	0.00408663	1.24816e-07	0.00131861	1.10073e-06	0.00746092	3.58814e-07	0.00243209	1.5284e-06	0.011584	5.0784e-07	0.00384903	1.6386e-06	0.0104892	5.44803e-07	0.00348744	1.05037e-06	0.00803542	3.46509e-07	0.00265082	1.11986e-07	0.000275954	3.79884e-08	9.36105e-05
11960	26	3.72664e-07	0.00409042	1.20245e-07	0.00131983	1.10359e-06	0.00747196	3.59744e-07	0.00243569	1.52497e-06	0.0115993	5.067e-07	0.0038541	1.6469e-06	0.0105056	5.47562e-07	0.0034929	1.05026e-06	0.00804593	3.4647e-07	0.00265428	9.63478e-08	0.000277004	3.26835e-08	9.39665e-05
11970	26	3.69503e-07	0.00409413	1.19225e-07	0.00132103	1.08572e-06	0.00748292	3.53921e-07	0.00243926	1.52106e-06	0.0116145	5.05403e-07	0.00385916	1.64219e-06	0.0105221	5.45996e-07	0.00349838	1.03995e-06	0.00805639	3.43071e-07	0.00265774	7.80909e-08	0.000277862	2.64903e-08	9.42578e-05
11980	26	3.66321e-07	0.0040978	1.18199e-07	0.00132221	1.07071e-06	0.00749369	3.49027e-07	0.00244277	1.50755e-06	0.0116297	5.00914e-07	0.00386419	1.62877e-06	0.0105384	5.41534e-07	0.00350382	1.03784e-06	0.00806678	3.42376e-07	0.00266116	7.40804e-08	0.000278623	2.51299e-08	9.45156e-05
11990	26	3.63552e-07	0.00410147	1.17305e-07	0.0013234	1.07067e-06	0.00750439	3.49013e-07	0.00244626	1.50712e-06	0.0116447	5.0077e-07	0.0038692	1.62859e-06	0.0105547	5.41474e-07	0.00350923	1.05763e-06	0.00807722	3.48902e-07	0.00266461	7.31828e-08	0.000279352	2.48254e-08	9.4763e-05
12000	26	3.52784e-07	0.00410505	1.13831e-07	0.00132455	1.06422e-06	0.00751505	3.46912e-07	0.00244973	1.50994e-06	0.0116598	5.01708e-07	0.0038742	1.63068e-06	0.010571	5.42168e-07	0.00351465	1.06064e-06	0.00808783	3.49896e-07	0.00266811	7.30158e-08	0.000280073	2.47687e-08	9.50077e-05
12010	26	3.58196e-07	0.00410861	1.15577e-07	0.0013257	1.06435e-06	0.00752567	3.46953e-07	0.0024532	1.50103e-06	0.0116749	4.98746e-07	0.00387921	1.6239e-06	0.0105873	5.39915e-07	0.00352005	1.06646e-06	0.00809845	3.51816e-07	0.00267161	7.10366e-08	0.000280803	2.40974e-08	9.52551e-05
12020	26	3.49728e-07	0.00411216	1.12845e-07	0.00132685	1.08079e-06	0.00753639	3.52313e-07	0.00245669	1.48977e-06	0.0116898	4.95006e-07	0.00388418	1.62918e-06	0.0106036	5.4167e-07	0.00352547	1.07278e-06	0.00810918	3.53901e-07	0.00267515	6.07561e-08	0.000281456	2.061e-08	9.54769e-05
12030	26	3.60608e-07	0.00411572	1.16355e-07	0.001328	1.0876e-06	0.00754726	3.54532e-07	0.00246023	1.49634e-06	0.0117047	4.9719e-07	0.00388913	1.61263e-06	0.0106198	5.36166e-07	0.00353087	1.0577e-06	0.00811985	3.48926e-07	0.00267867	7.3743e-08	0.000282125	2.50154e-08	9.57036e-05
12040	26	3.50306e-07	0.00411928	1.13031e-07	0.00132914	1.09203e-06	0.00755813	3.55976e-07	0.00246378	1.50038e-06	0.0117197	4.9853e-07	0.00389411	1.61438e-06	0.0106359	5.3675e-07	0.00353623	1.06087e-06	0.00813043	3.49971e-07	0.00268216	7.56281e-08	0.000282895	2.56549e-08	9.59648e-05
12050	26	3.50318e-07	0.00412277	1.13035e-07	0.00133027	1.08209e-06	0.00756902	3.52735e-07	0.00246733	1.49192e-06	0.0117347	4.95719e-07	0.00389909	1.62541e-06	0.0106521	5.40417e-07	0.00354162	1.05518e-06	0.00814101	3.48095e-07	0.00268565	8.00439e-08	0.000283663	2.71529e-08	9.62253e-05
12060	26	3.45366e-07	0.00412623	1.11437e-07	0.00133139	1.06633e-06	0.00757976	3.47601e-07	0.00247083	1.50069e-06	0.0117497	4.98633e-07	0.00390406	1.61215e-06	0.0106683	5.36009e-07	0.003547	1.04683e-06	0.00815154	3.45341e-07	0.00268912	8.08227e-08	0.00028448	2.74171e-08	9.65026e-05
12070	26	3.55425e-07	0.00412974	1.14683e-07	0.00133252	1.05574e-06	0.00759036	3.44146e-07	0.00247428	1.50623e-06	0.0117647	5.00475e-07	0.00390906	1.61803e-06	0.0106845	5.37962e-07	0.00355237	1.03977e-06	0.00816195	3.4301e-07	0.00269256	7.00108e-08	0.000285231	2.37494e-08	9.67575e-05
12080	26	3.48449e-07	0.00413327	1.12432e-07	0.00133366	1.07016e-06	0.00760102	3.48848e-07	0.00247776	1.50744e-06	0.0117798	5.00877e-07	0.00391406	1.61516e-06	0.0107007	5.37007e-07	0.00355775	1.03995e-06	0.00817238	3.43072e-07	0.002696	6.93652e-08	0.000285921	2.35304e-08	9.69914e-05
12090	26	3.50371e-07	0.00413678	1.13052e-07	0.00133479	1.06273e-06	0.0076117	3.46426e-07	0.00248124	1.50845e-06	0.0117948	5.01213e-07	0.00391907	1.61981e-06	0.0107168	5.38553e-07	0.00356312	1.03974e-06	0.0081828	3.43003e-07	0.00269943	7.49888e-08	0.000286632	2.5438e-08	9.72325e-05
12100	26	3.45834e-07	0.00414026	1.11588e-07	0.00133591	1.0525e-06	0.00762227	3.43092e-07	0.00248468	1.51129e-06	0.0118099	5.02155e-07	0.00392409	1.62024e-06	0.010733	5.38697e-07	0.00356852	1.0379e-06	0.00819318	3.42396e-07	0.00270286	7.74731e-08	0.00028741	2.62808e-08	9.74966e-05
12110	26	3.42344e-07	0.00414371	1.10462e-07	0.00133703	1.05643e-06	0.0076328	3.44373e-07	0.00248812	1.50807e-06	0.011825	5.01087e-07	0.00392911	1.62182e-06	0.0107492	5.39221e-07	0.0035739	1.04074e-06	0.00820356	3.43332e-07	0.00270628	7.95268e-08	0.000288195	2.69775e-08	9.77627e-05
12120	26	3.4625e-07	0.00414715	1.11722e-07	0.00133814	1.0653e-06	0.00764343	3.47263e-07	0.00249158	1.50733e-06	0.0118401	5.00841e-07	0.00393412	1.63728e-06	0.0107655	5.44363e-07	0.00357932	1.03735e-06	0.00821394	3.42212e-07	0.00270971	8.09702e-08	0.000289019	2.74671e-08	9.80423e-05
12130	26	3.50357e-07	0.00415062	1.13048e-07	0.00133926	1.07114e-06	0.00765407	3.49168e-07	0.00249505	1.50482e-06	0.0118552	5.00007e-07	0.00393912	1.64128e-06	0.0107819	5.45692e-07	0.00358478	1.03765e-06	0.00822432	3.42311e-07	0.00271313	7.4715e-08	0.000289783	2.53452e-08	9.83014e-05
12140	26	3.54958e-07	0.00415414	1.14532e-07	0.00134039	1.0939e-06	0.0076649	3.56585e-07	0.00249858	1.49294e-06	0.0118702	4.96059e-07	0.0039441	1.63074e-06	0.0107983	5.42187e-07	0.00359022	1.04118e-06	0.0082347	3.43475e-07	0.00271656	8.15165e-08	0.000290557	2.76524e-08	9.85641e-05
12150	26	3.69025e-07	0.00415776	1.19071e-07	0.00134156	1.11377e-06	0.00767594	3.63063e-07	0.00250218	1.49144e-06	0.0118851	4.95561e-07	0.00394905	1.63594e-06	0.0108146	5.43917e-07	0.00359564	1.04583e-06	0.00824514	3.45009e-07	0.00272	8.30167e-08	0.00029138	2.81613e-08	9.88431e-05
12160	26	3.79678e-07	0.00416151	1.22508e-07	0.00134277	1.11942e-06	0.00768711	3.64906e-07	0.00250582	1.49944e-06	0.0119	4.9822e-07	0.00395403	1.64816e-06	0.010831	5.47981e-07	0.00360111	1.04423e-06	0.00825559	3.44483e-07	0.00272345	8.47143e-08	0.000292238	2.87372e-08	9.91342e-05
12170	26	3.91976e-07	0.00416537	1.26477e-07	0.00134401	1.12687e-06	0.00769832	3.67334e-07	0.00250948	1.49892e-06	0.011915	4.98046e-07	0.003959	1.64717e-06	0.0108475	5.47652e-07	0.00360659	1.05148e-06	0.00826606	3.46875e-07	0.0027269	9.50297e-08	0.000293118	3.22364e-08	9.94328e-05
12180	26	4.01542e-07	0.00416933	1.29563e-07	0.00134529	1.13439e-06	0.00770964	3.69786e-07	0.00251317	1.50789e-06	0.01193	5.01028e-07	0.003964	1.65333e-06	0.010864	5.497e-07	0.00361207	1.05394e-06	0.00827658	3.47685e-07	0.00273037	1.08771e-07	0.000294145	3.68977e-08	9.9781e-05
12190	26	4.10216e-07	0.00417339	1.32362e-07	0.0013466	1.12751e-06	0.00772095	3.67541e-07	0.00251685	1.50624e-06	0.0119451	5.00479e-07	0.00396901	1.63284e-06	0.0108805	5.42888e-07	0.00361753	1.06011e-06	0.00828716	3.4972e-07	0.00273386	1.21577e-07	0.000295318	4.12421e-08	0.000100179
12200	26	4.19273e-07	0.00417755	1.35284e-07	0.00134794	1.11971e-06	0.00773219	3.65001e-07	0.00252052	1.50755e-06	0.0119602	5.00914e-07	0.00397401	1.62174e-06	0.0108967	5.39195e-07	0.00362294	1.06003e-06	0.00829776	3.49696e-07	0.00273736	1.20309e-07	0.000296529	4.08117e-08	0.00010059
12210	26	4.31236e-07	0.00418179	1.39144e-07	0.00134931	1.12217e-06	0.00774338	3.65801e-07	0.00252416	1.50755e-06	0.0119753	5.00914e-07	0.00397902	1.61358e-06	0.0109129	5.36483e-07	0.00362831	1.06499e-06	0.00830838	3.51331e-07	0.00274086	1.27415e-07	0.000297745	4.32223e-08	0.000101002
12220	26	4.36621e-07	0.00418614	1.40882e-07	0.00135072	1.1191e-06	0.00775459	3.648e-07	0.00252782	1.52031e-06	0.0119904	5.05154e-07	0.00398405	1.62589e-06	0.0109291	5.40575e-07	0.00363369	1.06472e-06	0.00831904	3.51243e-07	0.00274438	1.39452e-07	0.000299093	4.73056e-08	0.00010146
12230	26	4.41333e-07	0.00419053	1.42402e-07	0.00135213	1.1329e-06	0.00776583	3.69299e-07	0.00253148	1.51441e-06	0.0120056	5.03194e-07	0.00398909	1.63259e-06	0.0109454	5.42804e-07	0.00363911	1.06801e-06	0.00832969	3.52328e-07	0.0027479	1.25022e-07	0.000300426	4.24104e-08	0.000101912
12240	26	4.44904e-07	0.00419494	1.43555e-07	0.00135356	1.14133e-06	0.0077772	3.72047e-07	0.00253519	1.51125e-06	0.0120207	5.02144e-07	0.00399412	1.63452e-06	0.0109617	5.43446e-07	0.00364455	1.07263e-06	0.00834041	3.53853e-07	0.00275143	1.29019e-07	0.000301692	4.37666e-08	0.000102341
12250	26	4.42872e-07	0.00419939	1.42899e-07	0.00135499	1.14493e-06	0.00778865	3.73219e-07	0.00253892	1.5054e-06	0.0120358	5.00201e-07	0.00399913	1.62936e-06	0.010978	5.41728e-07	0.00364997	1.06795e-06	0.00835111	3.52307e-07	0.00275496	1.32082e-07	0.000302985	4.48056e-08	0.00010278
12260	26	4.3787e-07	0.00420381	1.41285e-07	0.00135642	1.14911e-06	0.0078001	3.74582e-07	0.00254265	1.5177e-06	0.0120509	5.04286e-07	0.00400415	1.63695e-06	0.0109943	5.44253e-07	0.0036554	1.08334e-06	0.00836185	3.57385e-07	0.0027585	1.45493e-07	0.000304384	4.93547e-08	0.000103255
12270	26	4.30865e-07	0.00420814	1.39025e-07	0.00135782	1.15813e-06	0.00781165	3.77525e-07	0.00254642	1.51567e-06	0.0120661	5.03612e-07	0.00400919	1.64532e-06	0.0110107	5.47036e-07	0.00366085	1.0754e-06	0.00837267	3.54766e-07	0.00276207	1.6155e-07	0.000305912	5.48016e-08	0.000103773
12280	26	4.35492e-07	0.00421247	1.40518e-07	0.00135921	1.16667e-06	0.00782328	3.80308e-07	0.00255021	1.52127e-06	0.0120812	5.05471e-07	0.00401423	1.63395e-06	0.0110271	5.43255e-07	0.0036663	1.07871e-06	0.00838343	3.55857e-07	0.00276562	1.59893e-07	0.000307511	5.42395e-08	0.000104315
12290	26	4.45988e-07	0.00421688	1.43904e-07	0.00136064	1.16754e-06	0.00783497	3.80592e-07	0.00255402	1.53302e-06	0.0120965	5.09375e-07	0.00401931	1.63011e-06	0.0110435	5.41978e-07	0.00367173	1.06896e-06	0.00839416	3.5264e-07	0.00276916	1.54796e-07	0.000309086	5.25106e-08	0.00010485
12300	26	4.54245e-07	0.00422138	1.46568e-07	0.00136209	1.15496e-06	0.00784658	3.76492e-07	0.0025578	1.5379e-06	0.0121119	5.10997e-07	0.00402441	1.63101e-06	0.0110598	5.42277e-07	0.00367715	1.05903e-06	0.0084048	3.49364e-07	0.00277267	1.51752e-07	0.000310617	5.14782e-08	0.000105369
12310	26	4.60188e-07	0.00422597	1.48486e-07	0.00136357	1.15979e-06	0.00785815	3.78066e-07	0.00256158	1.54889e-06	0.0121273	5.14648e-07	0.00402954	1.61696e-06	0.011076	5.37608e-07	0.00368255	1.06575e-06	0.00841544	3.51583e-07	0.00277618	1.55412e-07	0.000312147	5.27197e-08	0.000105888
12320	26	4.38431e-07	0.00423047	1.41466e-07	0.00136502	1.16653e-06	0.00786978	3.80263e-07	0.00256537	1.55115e-06	0.0121428	5.15401e-07	0.00403469	1.61452e-06	0.0110922	5.36797e-07	0.00368792	1.06727e-06	0.00842609	3.52082e-07	0.0027797	1.50417e-07	0.000313679	5.10253e-08	0.000106408
12330	26	4.29966e-07	0.0042348	1.38734e-07	0.00136642	1.16173e-06	0.00788143	3.78698e-07	0.00256916	1.5609e-06	0.0121584	5.18641e-07	0.00403986	1.61206e-06	0.0111083	5.35977e-07	0.00369328	1.06112e-06	0.00843674	3.50053e-07	0.00278321	1.52834e-07	0.000315189	5.18449e-08	0.00010692
12340	26	4.43494e-07	0.00423915	1.43099e-07	0.00136782	1.16321e-06	0.00789304	3.7918e-07	0.00257295	1.56461e-06	0.012174	5.19874e-07	0.00404505	1.62837e-06	0.0111245	5.414e-07	0.00369866	1.04821e-06	0.00844729	3.45797e-07	0.00278669	1.6034e-07	0.000316762	5.43912e-08	0.000107453
12350	26	4.60397e-07	0.00424369	1.48554e-07	0.00136929	1.16511e-06	0.00790468	3.79799e-07	0.00257675	1.57792e-06	0.0121897	5.24296e-07	0.00405028	1.6306e-06	0.0111408	5.42142e-07	0.00370409	1.04917e-06	0.00845778	3.46114e-07	0.00279015	1.50209e-07	0.000318321	5.09545e-08	0.000107982
12360	26	4.62003e-07	0.0042483	1.49072e-07	0.00137077	1.16266e-06	0.00791632	3.79001e-07	0.00258054	1.57116e-06	0.0122055	5.22049e-07	0.00405551	1.63117e-06	0.0111571	5.4233e-07	0.00370951	1.05148e-06	0.00846827	3.46873e-07	0.00279361	1.53661e-07	0.000319846	5.21255e-08	0.0001085
12370	26	4.70934e-07	0.00425296	1.51953e-07	0.00137228	1.16035e-06	0.00792794	3.78249e-07	0.00258433	1.56515e-06	0.0122211	5.20052e-07	0.00406072	1.63057e-06	0.0111734	5.42131e-07	0.00371493	1.05393e-06	0.00847881	3.47682e-07	0.00279709	1.65565e-07	0.000321436	5.61636e-08	0.000109039
12380	26	4.75379e-07	0.00425768	1.53387e-07	0.0013738	1.16612e-06	0.00793958	3.80128e-07	0.00258812	1.5456e-06	0.0122367	5.13556e-07	0.00406588	1.63139e-06	0.0111897	5.42405e-07	0.00372036	1.05701e-06	0.0084894	3.48699e-07	0.00280058	1.60439e-07	0.000323077	5.44247e-08	0.000109596
12390	26	4.62201e-07	0.00426238	1.49136e-07	0.00137532	1.16303e-06	0.00795123	3.79123e-07	0.00259192	1.54363e-06	0.0122521	5.12901e-07	0.00407101	1.6218e-06	0.011206	5.39215e-07	0.00372576	1.05411e-06	0.00849996	3.47742e-07	0.00280406	1.68353e-07	0.000324721	5.71093e-08	0.000110153
12400	26	4.62129e-07	0.004267	1.49112e-07	0.00137681	1.15857e-06	0.00796286	3.77668e-07	0.00259571	1.54587e-06	0.0122676	5.13646e-07	0.00407614	1.62875e-06	0.0112222	5.41528e-07	0.00373116	1.05899e-06	0.00851051	3.49352e-07	0.00280754	1.68657e-07	0.000326413	5.72127e-08	0.000110727
12410	26	4.68796e-07	0.00427166	1.51264e-07	0.00137831	1.15027e-06	0.0079744	3.74963e-07	0.00259947	1.53859e-06	0.012283	5.11228e-07	0.00408127	1.63786e-06	0.0112385	5.44557e-07	0.00373659	1.06957e-06	0.00852115	3.52841e-07	0.00281105	1.75184e-07	0.000328122	5.94269e-08	0.000111307
12420	26	4.6828e-07	0.00427634	1.51097e-07	0.00137982	1.15211e-06	0.00798591	3.75562e-07	0.00260322	1.54454e-06	0.0122984	5.13204e-07	0.00408639	1.64055e-06	0.0112549	5.45451e-07	0.00374204	1.07277e-06	0.00853187	3.53899e-07	0.00281459	1.82447e-07	0.000329931	6.18906e-08	0.000111921
12430	26	4.68977e-07	0.00428104	1.51322e-07	0.00138134	1.16077e-06	0.00799747	3.78383e-07	0.00260699	1.54596e-06	0.0123138	5.13677e-07	0.00409152	1.63997e-06	0.0112714	5.45258e-07	0.0037475	1.0643e-06	0.00854257	3.51103e-07	0.00281812	1.77808e-07	0.000331743	6.03169e-08	0.000112535
12440	26	4.47597e-07	0.00428564	1.44423e-07	0.00138282	1.1716e-06	0.00800914	3.81915e-07	0.0026108	1.54678e-06	0.0123293	5.13948e-07	0.00409667	1.65001e-06	0.0112878	5.48596e-07	0.00375297	1.06928e-06	0.00855324	3.52748e-07	0.00282164	1.79616e-07	0.000333531	6.09302e-08	0.000113142
12450	26	4.33739e-07	0.00429002	1.39952e-07	0.00138423	1.177e-06	0.00802089	3.83676e-07	0.00261463	1.54744e-06	0.0123448	5.14167e-07	0.00410181	1.66313e-06	0.0113044	5.52956e-07	0.00375848	1.07955e-06	0.00856398	3.56135e-07	0.00282518	1.64294e-07	0.000335251	5.57326e-08	0.000113725
12460	26	4.42536e-07	0.00429439	1.4279e-07	0.00138565	1.1613e-06	0.0080326	3.78558e-07	0.00261844	1.55e-06	0.0123603	5.1502e-07	0.00410695	1.67945e-06	0.0113211	5.58385e-07	0.00376403	1.07838e-06	0.00857478	3.55749e-07	0.00282875	1.63357e-07	0.000336872	5.54146e-08	0.000114275
12470	26	4.61906e-07	0.00429891	1.4904e-07	0.0013871	1.15236e-06	0.00804416	3.75641e-07	0.00262221	1.56176e-06	0.0123758	5.18924e-07	0.00411212	1.70043e-06	0.011338	5.65358e-07	0.00376965	1.08026e-06	0.00858557	3.56368e-07	0.00283231	1.60106e-07	0.000338508	5.43118e-08	0.00011483
12480	26	4.78898e-07	0.00430362	1.54523e-07	0.00138862	1.154e-06	0.00805566	3.76177e-07	0.00262596	1.577e-06	0.0123915	5.2399e-07	0.00411734	1.69735e-06	0.011355	5.64333e-07	0.00377531	1.07209e-06	0.00859633	3.53674e-07	0.00283586	1.52317e-07	0.000340078	5.16697e-08	0.000115363
12490	26	4.81219e-07	0.00430841	1.55272e-07	0.00139017	1.15772e-06	0.00806724	3.77391e-07	0.00262973	1.59037e-06	0.0124074	5.28431e-07	0.00412259	1.68894e-06	0.0113719	5.6154e-07	0.00378093	1.07747e-06	0.00860707	3.55448e-07	0.0028394	1.57134e-07	0.000341613	5.33039e-08	0.000115883
12500	26	4.78108e-07	0.00431325	1.54268e-07	0.00139173	1.16349e-06	0.00807884	3.79271e-07	0.00263352	1.59089e-06	0.0124233	5.28605e-07	0.00412788	1.68784e-06	0.0113888	5.61174e-07	0.00378655	1.07777e-06	0.00861785	3.55546e-07	0.00284296	1.58647e-07	0.000343174	5.38169e-08	0.000116413
12510	26	4.63593e-07	0.00431794	1.49585e-07	0.00139324	1.16212e-06	0.00809047	3.78826e-07	0.00263731	1.59403e-06	0.0124392	5.29649e-07	0.00413318	1.69077e-06	0.0114057	5.62148e-07	0.00379217	1.07185e-06	0.0086286	3.53594e-07	0.0028465	1.58238e-07	0.000344761	5.36781e-08	0.000116951
12520	26	4.64639e-07	0.00432258	1.49922e-07	0.00139474	1.15794e-06	0.00810207	3.77463e-07	0.00264109	1.58121e-06	0.0124551	5.25388e-07	0.00413845	1.68023e-06	0.0114226	5.58641e-07	0.00379777	1.06872e-06	0.0086393	3.52562e-07	0.00285003	1.59171e-07	0.000346346	5.39947e-08	0.000117489
12530	26	4.77251e-07	0.00432729	1.53992e-07	0.00139626	1.15101e-06	0.00811361	3.75204e-07	0.00264485	1.56328e-06	0.0124708	5.19433e-07	0.00414368	1.65424e-06	0.0114392	5.50002e-07	0.00380332	1.07855e-06	0.00865004	3.55803e-07	0.00285357	1.66395e-07	0.000347972	5.64452e-08	0.00011804
12540	26	4.73692e-07	0.00433205	1.52843e-07	0.0013978	1.1596e-06	0.00812516	3.78002e-07	0.00264862	1.55836e-06	0.0124864	5.17795e-07	0.00414886	1.63187e-06	0.0114557	5.42565e-07	0.00380878	1.08221e-06	0.00866084	3.57012e-07	0.00285714	1.65905e-07	0.000349643	5.62791e-08	0.000118607
12550	26	4.72909e-07	0.00433678	1.52591e-07	0.00139932	1.1647e-06	0.00813678	3.79664e-07	0.00265241	1.57179e-06	0.012502	5.22257e-07	0.00415405	1.63877e-06	0.011472	5.44858e-07	0.00381421	1.07986e-06	0.00867166	3.56236e-07	0.00286071	1.57072e-07	0.000351268	5.32825e-08	0.000119159
12560	26	4.47676e-07	0.00434135	1.44449e-07	0.0014008	1.1843e-06	0.00814853	3.86055e-07	0.00265624	1.56203e-06	0.0125177	5.19016e-07	0.00415927	1.64789e-06	0.0114884	5.4789e-07	0.00381966	1.06745e-06	0.00868238	3.52142e-07	0.00286424	1.57164e-07	0.000352856	5.33138e-08	0.000119698
12570	26	4.49754e-07	0.00434582	1.4512e-07	0.00140224	1.16388e-06	0.00816029	3.79399e-07	0.00266007	1.55281e-06	0.0125333	5.15953e-07	0.00416444	1.65128e-06	0.0115049	5.49019e-07	0.00382515	1.06073e-06	0.00869304	3.49925e-07	0.00286776	1.68806e-07	0.000354483	5.7263e-08	0.000120249
12580	26	4.61302e-07	0.0043504	1.48845e-07	0.00140372	1.15953e-06	0.00817188	3.7798e-07	0.00266385	1.54769e-06	0.0125488	5.14252e-07	0.0041696	1.65525e-06	0.0115214	5.50336e-07	0.00383064	1.0592e-06	0.00870362	3.49422e-07	0.00287125	1.73051e-07	0.000356222	5.87032e-08	0.000120839
12590	26	4.52121e-07	0.00435496	1.45883e-07	0.00140519	1.15478e-06	0.00818346	3.76432e-07	0.00266762	1.54127e-06	0.0125643	5.12119e-07	0.00417474	1.66022e-06	0.011538	5.51988e-07	0.00383616	1.06291e-06	0.00871426	3.50645e-07	0.00287476	1.69139e-07	0.000357924	5.73762e-08	0.000121416
12600	26	4.39241e-07	0.0043594	1.41727e-07	0.00140662	1.15856e-06	0.00819501	3.77665e-07	0.00267139	1.53954e-06	0.0125797	5.11542e-07	0.00417986	1.65405e-06	0.0115546	5.49939e-07	0.00384167	1.05652e-06	0.00872484	3.48536e-07	0.00287825	1.56771e-07	0.000359551	5.31807e-08	0.000121969
12610	26	4.32338e-07	0.00436377	1.395e-07	0.00140803	1.15573e-06	0.0082066	3.7674e-07	0.00267517	1.5389e-06	0.0125951	5.1133e-07	0.00418497	1.65545e-06	0.0115711	5.50404e-07	0.00384717	1.06506e-06	0.00873545	3.51353e-07	0.00288175	1.41917e-07	0.000361037	4.81417e-08	0.000122472
12620	26	4.10467e-07	0.00436799	1.32443e-07	0.00140939	1.1436e-06	0.00821809	3.72789e-07	0.00267891	1.54313e-06	0.0126105	5.12737e-07	0.00419009	1.66021e-06	0.0115877	5.51986e-07	0.00385268	1.05735e-06	0.00874607	3.48811e-07	0.00288525	1.32696e-07	0.000362418	4.50136e-08	0.000122941
12630	26	4.17243e-07	0.00437211	1.34629e-07	0.00141072	1.12655e-06	0.00822945	3.67228e-07	0.00268261	1.53336e-06	0.0126259	5.0949e-07	0.0041952	1.64905e-06	0.0116043	5.48277e-07	0.00385819	1.05328e-06	0.00875659	3.47469e-07	0.00288872	1.26886e-07	0.000363709	4.3043e-08	0.000123379
12640	26	4.32526e-07	0.00437637	1.3956e-07	0.0014121	1.13195e-06	0.00824073	3.6899e-07	0.00268629	1.53095e-06	0.0126412	5.08687e-07	0.00420029	1.63524e-06	0.0116207	5.43683e-07	0.00386364	1.04963e-06	0.00876712	3.46263e-07	0.0028922	1.3363e-07	0.000365009	4.53306e-08	0.00012382
12650	26	4.22038e-07	0.00438065	1.36176e-07	0.00141348	1.13628e-06	0.00825207	3.70402e-07	0.00268998	1.54879e-06	0.0126566	5.14617e-07	0.0042054	1.63057e-06	0.011637	5.4213e-07	0.00386907	1.04402e-06	0.00877758	3.44413e-07	0.00289565	1.30556e-07	0.000366326	4.42879e-08	0.000124267
12660	26	4.14541e-07	0.00438481	1.33757e-07	0.00141482	1.14185e-06	0.00826348	3.72217e-07	0.0026937	1.54336e-06	0.012672	5.12813e-07	0.00421054	1.627e-06	0.0116533	5.40945e-07	0.00387449	1.04008e-06	0.00878799	3.43114e-07	0.00289908	1.16007e-07	0.000367565	3.93524e-08	0.000124687
12670	26	4.13669e-07	0.00438895	1.33476e-07	0.00141616	1.13305e-06	0.00827484	3.6935e-07	0.00269741	1.53973e-06	0.0126875	5.11606e-07	0.00421566	1.63021e-06	0.0116696	5.42011e-07	0.0038799	1.05109e-06	0.00879844	3.46745e-07	0.00290253	1.07104e-07	0.000368666	3.63324e-08	0.000125061
12680	26	4.06356e-07	0.00439306	1.31116e-07	0.00141748	1.12917e-06	0.00828614	3.68085e-07	0.00270109	1.53804e-06	0.0127028	5.11045e-07	0.00422077	1.6417e-06	0.0116859	5.45833e-07	0.00388534	1.05384e-06	0.00880897	3.47651e-07	0.00290601	1.17889e-07	0.00036979	3.99908e-08	0.000125442
12690	26	4.02594e-07	0.0043971	1.29903e-07	0.00141878	1.13831e-06	0.00829748	3.71063e-07	0.00270479	1.54613e-06	0.0127183	5.13732e-07	0.00422589	1.63776e-06	0.0117023	5.44522e-07	0.00389079	1.04774e-06	0.00881948	3.4564e-07	0.00290947	1.27027e-07	0.000371017	4.30908e-08	0.000125858
12700	26	4.14943e-07	0.00440117	1.33887e-07	0.0014201	1.13353e-06	0.00830883	3.69504e-07	0.00270849	1.53947e-06	0.0127337	5.11518e-07	0.00423103	1.64155e-06	0.0117187	5.45781e-07	0.00389625	1.04911e-06	0.00882999	3.46093e-07	0.00291294	1.25117e-07	0.000372276	4.24427e-08	0.000126285
12710	26	4.10414e-07	0.00440531	1.32426e-07	0.00142143	1.12287e-06	0.00832007	3.6603e-07	0.00271215	1.53339e-06	0.0127491	5.095e-07	0.00423614	1.64314e-06	0.0117351	5.46311e-07	0.0039017	1.05253e-06	0.0088405	3.47221e-07	0.0029164	1.20584e-07	0.000373469	4.0905e-08	0.00012669
12720	26	4.10622e-07	0.00440941	1.32493e-07	0.00142276	1.12736e-06	0.00833131	3.67494e-07	0.00271582	1.53945e-06	0.0127644	5.11513e-07	0.00424124	1.65127e-06	0.0117516	5.49013e-07	0.00390718	1.04553e-06	0.008851	3.4491e-07	0.00291987	1.15475e-07	0.000374653	3.91718e-08	0.000127091
12730	26	3.93493e-07	0.00441344	1.26966e-07	0.00142406	1.1393e-06	0.00834265	3.71386e-07	0.00271951	1.54881e-06	0.0127799	5.14622e-07	0.00424637	1.6409e-06	0.0117681	5.45566e-07	0.00391265	1.03468e-06	0.00886139	3.41334e-07	0.0029233	1.21912e-07	0.000375833	4.13555e-08	0.000127492
12740	26	3.87498e-07	0.00441733	1.25032e-07	0.00142531	1.13172e-06	0.00835402	3.68914e-07	0.00272322	1.55051e-06	0.0127954	5.15187e-07	0.00425152	1.63355e-06	0.0117845	5.43123e-07	0.0039181	1.03218e-06	0.00887172	3.40506e-07	0.0029267	1.23032e-07	0.00037707	4.17353e-08	0.000127912
12750	26	3.75283e-07	0.00442116	1.2109e-07	0.00142655	1.12614e-06	0.00836531	3.67094e-07	0.0027269	1.55172e-06	0.0128109	5.15591e-07	0.00425668	1.62882e-06	0.0118008	5.41551e-07	0.00392352	1.02756e-06	0.00888202	3.38984e-07	0.0029301	1.19244e-07	0.000378284	4.04504e-08	0.000128323
12760	26	3.62208e-07	0.00442483	1.16871e-07	0.00142773	1.12803e-06	0.00837657	3.67712e-07	0.00273057	1.54453e-06	0.0128264	5.13201e-07	0.00426182	1.62064e-06	0.011817	5.38829e-07	0.00392892	1.02878e-06	0.0088923	3.39386e-07	0.00293349	1.07108e-07	0.000379419	3.63335e-08	0.000128708
12770	26	3.56194e-07	0.00442842	1.14931e-07	0.00142889	1.12673e-06	0.00838784	3.67288e-07	0.00273424	1.54674e-06	0.0128419	5.13937e-07	0.00426697	1.63328e-06	0.0118333	5.43032e-07	0.00393433	1.03447e-06	0.0089026	3.41261e-07	0.00293689	1.06085e-07	0.000380493	3.59867e-08	0.000129073
12780	26	3.57032e-07	0.00443198	1.15201e-07	0.00143004	1.11391e-06	0.00839904	3.63109e-07	0.0027379	1.53638e-06	0.0128573	5.10493e-07	0.00427209	1.62993e-06	0.0118496	5.41919e-07	0.00393976	1.04559e-06	0.008913	3.44932e-07	0.00294032	1.16176e-07	0.000381594	3.94099e-08	0.000129446
12790	26	3.72576e-07	0.00443564	1.20217e-07	0.00143122	1.10274e-06	0.00841014	3.59469e-07	0.00274151	1.53231e-06	0.0128726	5.0914e-07	0.00427718	1.62431e-06	0.0118659	5.40049e-07	0.00394516	1.04485e-06	0.00892347	3.44687e-07	0.00294378	1.2286e-07	0.000382804	4.16773e-08	0.000129856
12800	26	3.84466e-07	0.00443941	1.24053e-07	0.00143244	1.10829e-06	0.00842116	3.61276e-07	0.00274511	1.54764e-06	0.012888	5.14234e-07	0.00428229	1.62554e-06	0.0118821	5.40459e-07	0.00395057	1.04494e-06	0.0089339	3.44716e-07	0.00294722	1.12664e-07	0.000383992	3.82185e-08	0.000130259
12810	26	4.02283e-07	0.00444334	1.29802e-07	0.00143371	1.11568e-06	0.00843229	3.63685e-07	0.00274873	1.56037e-06	0.0129036	5.18465e-07	0.00428746	1.63862e-06	0.0118985	5.44808e-07	0.003956	1.0482e-06	0.00894437	3.45793e-07	0.00295067	1.06686e-07	0.000385074	3.61906e-08	0.000130627
12820	26	3.91934e-07	0.00444734	1.26463e-07	0.001435	1.12043e-06	0.00844347	3.65235e-07	0.00275238	1.55123e-06	0.0129191	5.15426e-07	0.00429263	1.6503e-06	0.0119149	5.4869e-07	0.00396147	1.05316e-06	0.00895488	3.47428e-07	0.00295414	1.10589e-07	0.000386164	3.75145e-08	0.000130996
12830	26	3.70059e-07	0.00445112	1.19405e-07	0.00143622	1.11678e-06	0.00845465	3.64044e-07	0.00275602	1.55168e-06	0.0129346	5.15577e-07	0.00429779	1.64214e-06	0.0119313	5.45978e-07	0.00396693	1.04847e-06	0.00896539	3.45882e-07	0.00295761	1.235e-07	0.000387346	4.18942e-08	0.000131397
12840	26	3.76239e-07	0.00445487	1.21399e-07	0.00143742	1.12732e-06	0.00846586	3.67481e-07	0.00275968	1.56055e-06	0.0129502	5.18525e-07	0.00430296	1.64489e-06	0.0119478	5.46893e-07	0.00397239	1.04356e-06	0.00897584	3.4426e-07	0.00296105	1.245e-07	0.000388596	4.22334e-08	0.000131821
12850	26	3.71322e-07	0.0044586	1.19812e-07	0.00143863	1.12599e-06	0.00847715	3.67046e-07	0.00276336	1.56895e-06	0.0129658	5.21314e-07	0.00430816	1.65595e-06	0.0119643	5.50571e-07	0.00397788	1.04408e-06	0.0089863	3.44432e-07	0.0029645	1.24238e-07	0.000389834	4.21445e-08	0.000132241
12860	26	3.68465e-07	0.0044623	1.1889e-07	0.00143982	1.11785e-06	0.00848836	3.64392e-07	0.00276701	1.56557e-06	0.0129815	5.20193e-07	0.00431337	1.65954e-06	0.0119809	5.51765e-07	0.0039834	1.0374e-06	0.00899669	3.42228e-07	0.00296793	1.21849e-07	0.000391065	4.13343e-08	0.000132659
12870	26	3.63574e-07	0.00446597	1.17312e-07	0.00144101	1.12674e-06	0.00849961	3.67292e-07	0.00277068	1.55321e-06	0.0129971	5.16085e-07	0.00431855	1.67207e-06	0.0119975	5.55931e-07	0.00398893	1.04917e-06	0.00900712	3.46111e-07	0.00297137	1.11135e-07	0.000392232	3.76998e-08	0.000133055
12880	26	3.53064e-07	0.00446955	1.13921e-07	0.00144216	1.12499e-06	0.00851088	3.66722e-07	0.00277435	1.55787e-06	0.0130126	5.17633e-07	0.00432371	1.677e-06	0.0120143	5.57567e-07	0.0039945	1.05546e-06	0.00901764	3.48187e-07	0.00297484	1.06971e-07	0.00039334	3.62873e-08	0.000133431
12890	26	3.62968e-07	0.00447313	1.17117e-07	0.00144332	1.12687e-06	0.00852212	3.67333e-07	0.00277802	1.55714e-06	0.0130282	5.17391e-07	0.00432889	1.66396e-06	0.012031	5.53233e-07	0.00400006	1.0683e-06	0.00902825	3.52424e-07	0.00297834	1.11036e-07	0.000394415	3.76661e-08	0.000133795
12900	26	3.58172e-07	0.00447676	1.15569e-07	0.00144449	1.12228e-06	0.00853337	3.65839e-07	0.00278168	1.54448e-06	0.0130437	5.13186e-07	0.00433404	1.66411e-06	0.0120476	5.53284e-07	0.00400559	1.06483e-06	0.00903897	3.51279e-07	0.00298188	1.16785e-07	0.000395541	3.96163e-08	0.000134177
12910	26	3.42238e-07	0.00448025	1.10428e-07	0.00144562	1.11816e-06	0.00854457	3.64494e-07	0.00278534	1.55308e-06	0.0130592	5.16041e-07	0.00433919	1.67254e-06	0.0120643	5.56088e-07	0.00401114	1.04614e-06	0.00904952	3.45114e-07	0.00298536	1.12985e-07	0.000396693	3.83272e-08	0.000134568
12920	26	3.50216e-07	0.0044837	1.13002e-07	0.00144673	1.12168e-06	0.00855577	3.6564e-07	0.00278898	1.5694e-06	0.0130748	5.21465e-07	0.00434438	1.67516e-06	0.0120811	5.56958e-07	0.00401671	1.04336e-06	0.00905996	3.44197e-07	0.0029888	1.24395e-07	0.000397897	4.21977e-08	0.000134977
12930	26	3.47397e-07	0.00448718	1.12092e-07	0.00144785	1.14576e-06	0.00856709	3.7349e-07	0.00279267	1.56815e-06	0.0130905	5.21048e-07	0.00434959	1.65868e-06	0.0120977	5.51479e-07	0.00402225	1.05622e-06	0.00907045	3.48438e-07	0.00299226	1.17068e-07	0.000399107	3.97123e-08	0.000135387
12940	26	3.46086e-07	0.00449065	1.11669e-07	0.00144897	1.15724e-06	0.00857861	3.77234e-07	0.00279643	1.5625e-06	0.0131062	5.19174e-07	0.00435479	1.6596e-06	0.0121143	5.51782e-07	0.00402777	1.05728e-06	0.00908102	3.48789e-07	0.00299575	1.28654e-07	0.000400319	4.36424e-08	0.000135798
12950	26	3.49078e-07	0.0044941	1.12635e-07	0.00145008	1.15644e-06	0.00859017	3.76973e-07	0.0028002	1.56291e-06	0.0131218	5.19307e-07	0.00435998	1.66665e-06	0.012131	5.54128e-07	0.0040333	1.08167e-06	0.00909171	3.56835e-07	0.00299928	1.20013e-07	0.000401581	4.07114e-08	0.000136226
12960	26	3.46798e-07	0.00449758	1.11899e-07	0.00145121	1.14823e-06	0.0086017	3.74296e-07	0.00280396	1.55805e-06	0.0131374	5.17695e-07	0.00436516	1.66851e-06	0.0121476	5.54745e-07	0.00403884	1.06446e-06	0.00910247	3.51155e-07	0.00300283	1.20527e-07	0.000402754	4.08858e-08	0.000136624
12970	26	3.5352e-07	0.00450108	1.14068e-07	0.00145234	1.16791e-06	0.0086133	3.80712e-07	0.00280774	1.57414e-06	0.0131531	5.23038e-07	0.00437037	1.66803e-06	0.0121643	5.54588e-07	0.00404439	1.05914e-06	0.00911308	3.494e-07	0.00300633	1.30324e-07	0.000404022	4.4209e-08	0.000137054
12980	26	3.65355e-07	0.00450467	1.17887e-07	0.00145349	1.16685e-06	0.00862497	3.80366e-07	0.00281154	1.57505e-06	0.0131688	5.23344e-07	0.0043756	1.66585e-06	0.012181	5.53862e-07	0.00404993	1.05606e-06	0.00912366	3.48385e-07	0.00300982	1.26519e-07	0.000405311	4.29185e-08	0.000137492
12990	26	3.84044e-07	0.00450842	1.23917e-07	0.0014547	1.17213e-06	0.00863667	3.82088e-07	0.00281536	1.56082e-06	0.0131845	5.18615e-07	0.00438081	1.66874e-06	0.0121977	5.54822e-07	0.00405548	1.03992e-06	0.00913415	3.43061e-07	0.00301328	1.19949e-07	0.000406538	4.06896e-08	0.000137908
13000	26	3.95231e-07	0.00451233	1.27527e-07	0.00145597	1.16601e-06	0.00864836	3.80092e-07	0.00281917	1.55072e-06	0.0132	5.15257e-07	0.00438598	1.66201e-06	0.0122143	5.52584e-07	0.00406101	1.03239e-06	0.00914449	3.40575e-07	0.00301669	1.21536e-07	0.000407753	4.12281e-08	0.00013832
13010	26	3.8793e-07	0.00451625	1.25171e-07	0.00145723	1.16679e-06	0.00866002	3.80346e-07	0.00282297	1.55698e-06	0.0132156	5.17339e-07	0.00439114	1.66272e-06	0.0122309	5.5282e-07	0.00406654	1.03215e-06	0.00915482	3.40496e-07	0.0030201	1.35541e-07	0.000409033	4.5979e-08	0.000138754
13020	26	3.78241e-07	0.00452008	1.22045e-07	0.00145847	1.15045e-06	0.0086716	3.75021e-07	0.00282674	1.56624e-06	0.0132312	5.20416e-07	0.00439633	1.65811e-06	0.0122475	5.5129e-07	0.00407206	1.04876e-06	0.00916521	3.45977e-07	0.00302352	1.32617e-07	0.000410388	4.49869e-08	0.000139214
13030	26	3.76611e-07	0.00452384	1.21519e-07	0.00145968	1.14618e-06	0.0086831	3.73627e-07	0.00283049	1.58567e-06	0.0132469	5.2687e-07	0.00440156	1.67233e-06	0.0122642	5.56016e-07	0.00407759	1.05547e-06	0.00917575	3.4819e-07	0.003027	1.32785e-07	0.000411706	4.50439e-08	0.000139661
13040	26	3.86116e-07	0.00452765	1.24586e-07	0.00146091	1.14561e-06	0.00869456	3.73444e-07	0.00283423	1.5795e-06	0.0132628	5.24819e-07	0.00440682	1.68319e-06	0.012281	5.59628e-07	0.00408317	1.05785e-06	0.0091863	3.48977e-07	0.00303048	1.40658e-07	0.00041308	4.77145e-08	0.000140127
13050	26	3.92742e-07	0.00453155	1.26724e-07	0.00146217	1.14993e-06	0.00870603	3.74851e-07	0.00283797	1.57624e-06	0.0132785	5.23737e-07	0.00441206	1.69575e-06	0.0122979	5.63802e-07	0.00408879	1.05942e-06	0.00919689	3.49493e-07	0.00303398	1.23954e-07	0.000414414	4.20482e-08	0.000140579
13060	26	3.8682e-07	0.00453546	1.24813e-07	0.00146343	1.14481e-06	0.00871751	3.73183e-07	0.00284171	1.57726e-06	0.0132943	5.24075e-07	0.0044173	1.69638e-06	0.0123148	5.64011e-07	0.00409443	1.08144e-06	0.00920758	3.56759e-07	0.0030375	1.09617e-07	0.000415573	3.71849e-08	0.000140973
13070	26	3.94803e-07	0.00453937	1.27389e-07	0.00146469	1.13647e-06	0.00872892	3.70464e-07	0.00284543	1.58348e-06	0.0133101	5.26145e-07	0.00442255	1.68678e-06	0.0123317	5.6082e-07	0.00410005	1.07918e-06	0.0092184	3.56013e-07	0.00304107	1.14131e-07	0.000416706	3.8716e-08	0.000141357
13080	26	4.00647e-07	0.00454334	1.29274e-07	0.00146597	1.13106e-06	0.00874024	3.68698e-07	0.00284912	1.58473e-06	0.013326	5.26557e-07	0.00442782	1.68225e-06	0.0123486	5.59315e-07	0.00410565	1.0755e-06	0.00922918	3.54799e-07	0.00304463	1.29345e-07	0.00041791	4.3877e-08	0.000141765
13090	26	4.02749e-07	0.00454737	1.29953e-07	0.00146727	1.13328e-06	0.00875155	3.69423e-07	0.0028528	1.57602e-06	0.0133418	5.23665e-07	0.00443307	1.69199e-06	0.0123654	5.62553e-07	0.00411125	1.07292e-06	0.00923991	3.53948e-07	0.00304817	1.25279e-07	0.000419193	4.24979e-08	0.000142201
13100	26	3.98791e-07	0.00455135	1.28676e-07	0.00146856	1.13757e-06	0.00876291	3.70823e-07	0.00285651	1.56709e-06	0.0133575	5.20696e-07	0.00443829	1.69356e-06	0.0123824	5.63074e-07	0.00411689	1.06665e-06	0.00925062	3.51877e-07	0.0030517	1.2307e-07	0.000420448	4.17484e-08	0.000142626
13110	26	4.01213e-07	0.00455538	1.29457e-07	0.00146986	1.13596e-06	0.00877426	3.70296e-07	0.00286021	1.56391e-06	0.0133731	5.19642e-07	0.00444349	1.6874e-06	0.0123993	5.61028e-07	0.00412251	1.07601e-06	0.00926134	3.54965e-07	0.00305524	1.34676e-07	0.000421699	4.56854e-08	0.000143051
13120	26	4.04048e-07	0.0045594	1.30372e-07	0.00147115	1.12931e-06	0.00878559	3.68129e-07	0.0028639	1.561e-06	0.0133888	5.18675e-07	0.00444868	1.69354e-06	0.0124162	5.63069e-07	0.00412813	1.07523e-06	0.00927209	3.54709e-07	0.00305878	1.32417e-07	0.000423049	4.49191e-08	0.000143509
13130	26	4.09922e-07	0.00456348	1.32267e-07	0.00147247	1.13217e-06	0.00879689	3.69062e-07	0.00286758	1.56969e-06	0.0134044	5.21562e-07	0.00445388	1.70551e-06	0.0124332	5.67049e-07	0.00413378	1.08438e-06	0.00928289	3.57729e-07	0.00306235	1.32467e-07	0.00042437	4.49359e-08	0.000143957
13140	26	4.21079e-07	0.00456762	1.35867e-07	0.0014738	1.15319e-06	0.00880829	3.75913e-07	0.0028713	1.58009e-06	0.0134202	5.25017e-07	0.00445912	1.71751e-06	0.0124503	5.71038e-07	0.00413947	1.08065e-06	0.00929371	3.56497e-07	0.00306592	1.22914e-07	0.00042565	4.16954e-08	0.000144391
13150	26	4.23615e-07	0.00457184	1.36685e-07	0.00147517	1.16937e-06	0.00881992	3.81188e-07	0.00287509	1.56872e-06	0.0134359	5.21238e-07	0.00446435	1.71513e-06	0.0124675	5.70245e-07	0.00414518	1.08111e-06	0.00930452	3.56648e-07	0.00306948	1.21294e-07	0.000426859	4.11457e-08	0.000144801
13160	26	4.34121e-07	0.00457612	1.40075e-07	0.00147655	1.17518e-06	0.00883166	3.83082e-07	0.00287892	1.55797e-06	0.0134515	5.17667e-07	0.00446954	1.69957e-06	0.0124845	5.65073e-07	0.00415085	1.08211e-06	0.00931534	3.56977e-07	0.00307305	1.36815e-07	0.000428155	4.6411e-08	0.000145241
13170	26	4.39284e-07	0.0045805	1.41741e-07	0.00147796	1.16585e-06	0.00884338	3.80041e-07	0.00288274	1.55351e-06	0.0134671	5.16184e-07	0.0044747	1.70304e-06	0.0125015	5.66228e-07	0.0041565	1.08071e-06	0.00932617	3.56519e-07	0.00307662	1.35791e-07	0.000429513	4.60636e-08	0.000145701
13180	26	4.34643e-07	0.00458486	1.40244e-07	0.00147937	1.15828e-06	0.00885499	3.77573e-07	0.00288652	1.55702e-06	0.0134826	5.1735e-07	0.00447987	1.69299e-06	0.0125185	5.62885e-07	0.00416216	1.07725e-06	0.00933695	3.55375e-07	0.00308018	1.34659e-07	0.000430856	4.56796e-08	0.000146157
13190	26	4.40177e-07	0.00458924	1.42029e-07	0.00148078	1.16294e-06	0.00886659	3.79091e-07	0.00289031	1.57176e-06	0.0134983	5.22249e-07	0.00448507	1.68766e-06	0.0125354	5.61113e-07	0.00416777	1.08682e-06	0.00934776	3.58534e-07	0.00308375	1.29928e-07	0.000432187	4.40748e-08	0.000146608
13200	26	4.33308e-07	0.0045936	1.39813e-07	0.00148219	1.1685e-06	0.00887823	3.80903e-07	0.0028941	1.5666e-06	0.013514	5.20536e-07	0.00449029	1.70408e-06	0.0125524	5.66573e-07	0.00417341	1.08528e-06	0.00935861	3.58026e-07	0.00308733	1.27525e-07	0.000433474	4.32597e-08	0.000147045
13210	26	4.44006e-07	0.00459798	1.43265e-07	0.0014836	1.17335e-06	0.00888995	3.82487e-07	0.00289792	1.57617e-06	0.0135297	5.23713e-07	0.0044955	1.69386e-06	0.0125693	5.63176e-07	0.00417906	1.0917e-06	0.0093695	3.60143e-07	0.00309092	1.21913e-07	0.000434708	4.13558e-08	0.000147464
13220	26	4.54275e-07	0.00460247	1.46578e-07	0.00148505	1.16795e-06	0.00890166	3.80725e-07	0.00290174	1.57607e-06	0.0135454	5.23682e-07	0.00450074	1.68293e-06	0.0125862	5.5954e-07	0.00418467	1.09933e-06	0.00938046	3.62658e-07	0.00309453	1.19896e-07	0.000435931	4.06718e-08	0.000147878
13230	26	4.46269e-07	0.00460697	1.43995e-07	0.0014865	1.16628e-06	0.00891333	3.8018e-07	0.00290554	1.572e-06	0.0135612	5.22329e-07	0.00450598	1.69066e-06	0.0126031	5.62109e-07	0.00419028	1.09983e-06	0.00939146	3.62823e-07	0.00309816	1.31128e-07	0.000437171	4.44819e-08	0.000148299
13240	26	4.41039e-07	0.0046114	1.42307e-07	0.00148793	1.17066e-06	0.00892502	3.81608e-07	0.00290935	1.57558e-06	0.0135769	5.23519e-07	0.0045112	1.69443e-06	0.01262	5.63363e-07	0.0041959	1.08393e-06	0.00940237	3.57579e-07	0.00310176	1.36427e-07	0.00043852	4.62795e-08	0.000148757
13250	26	4.3313e-07	0.00461578	1.39755e-07	0.00148935	1.16391e-06	0.00893672	3.7941e-07	0.00291317	1.57529e-06	0.0135927	5.2342e-07	0.00451644	1.69675e-06	0.012637	5.64134e-07	0.00420154	1.08659e-06	0.00941321	3.58455e-07	0.00310534	1.28085e-07	0.000439865	4.34497e-08	0.000149213
13260	26	4.11134e-07	0.00462001	1.32658e-07	0.00149071	1.15498e-06	0.00894833	3.76497e-07	0.00291695	1.56492e-06	0.0136084	5.19976e-07	0.00452166	1.69675e-06	0.0126539	5.64135e-07	0.00420718	1.08802e-06	0.00942407	3.58929e-07	0.00310892	1.20453e-07	0.000441104	4.08606e-08	0.000149633
13270	26	4.04094e-07	0.00462408	1.30387e-07	0.00149202	1.15827e-06	0.00895989	3.77568e-07	0.00292072	1.56763e-06	0.0136241	5.20877e-07	0.00452687	1.70783e-06	0.012671	5.6782e-07	0.00421285	1.08978e-06	0.00943497	3.59509e-07	0.00311252	1.24634e-07	0.000442326	4.22787e-08	0.000150048
13280	26	4.02745e-07	0.00462811	1.29951e-07	0.00149332	1.16812e-06	0.00897152	3.80781e-07	0.00292451	1.56887e-06	0.0136397	5.21289e-07	0.00453208	1.70735e-06	0.0126881	5.67658e-07	0.00421853	1.07476e-06	0.00944581	3.54554e-07	0.00311609	1.36393e-07	0.000443622	4.62677e-08	0.000150487
13290	26	4.03764e-07	0.00463213	1.3028e-07	0.00149462	1.17523e-06	0.00898327	3.83098e-07	0.00292834	1.58204e-06	0.0136555	5.25663e-07	0.00453732	1.71247e-06	0.0127052	5.69363e-07	0.00422422	1.06488e-06	0.0094565	3.51293e-07	0.00311962	1.29957e-07	0.000444952	4.40847e-08	0.000150939
13300	26	4.15492e-07	0.00463623	1.34064e-07	0.00149594	1.16211e-06	0.00899495	3.7882e-07	0.00293215	1.58367e-06	0.0136713	5.26205e-07	0.00454258	1.71006e-06	0.0127223	5.68561e-07	0.00422991	1.06813e-06	0.00946716	3.52367e-07	0.00312313	1.51551e-07	0.000446343	5.14097e-08	0.000151411
13310	26	4.31696e-07	0.00464046	1.39293e-07	0.00149731	1.16025e-06	0.00900656	3.78216e-07	0.00293593	1.56764e-06	0.0136871	5.20881e-07	0.00454781	1.70021e-06	0.0127393	5.65285e-07	0.00423557	1.06433e-06	0.00947783	3.51113e-07	0.00312666	1.65933e-07	0.000447948	5.62886e-08	0.000151955
13320	26	4.30114e-07	0.00464479	1.38782e-07	0.0014987	1.15804e-06	0.00901814	3.77496e-07	0.00293971	1.56642e-06	0.0137028	5.20475e-07	0.00455302	1.70856e-06	0.0127564	5.68061e-07	0.00424124	1.04975e-06	0.00948842	3.46303e-07	0.00313015	1.56268e-07	0.000449598	5.301e-08	0.000152515
13330	26	4.13498e-07	0.00464899	1.33421e-07	0.00150006	1.15887e-06	0.00902974	3.77764e-07	0.00294349	1.57394e-06	0.0137184	5.22972e-07	0.00455823	1.69363e-06	0.0127734	5.63098e-07	0.0042469	1.05085e-06	0.00949892	3.46668e-07	0.00313361	1.54061e-07	0.000451173	5.22612e-08	0.000153049
13340	26	4.13793e-07	0.00465312	1.33516e-07	0.00150139	1.15732e-06	0.00904131	3.77258e-07	0.00294726	1.5686e-06	0.0137342	5.21197e-07	0.00456345	1.67545e-06	0.0127902	5.57053e-07	0.00425249	1.04919e-06	0.00950943	3.46119e-07	0.00313708	1.39361e-07	0.000452648	4.72745e-08	0.000153549
13350	26	4.13063e-07	0.00465726	1.3328e-07	0.00150273	1.1546e-06	0.00905287	3.76372e-07	0.00295103	1.56112e-06	0.0137498	5.18714e-07	0.00456865	1.68063e-06	0.012807	5.58775e-07	0.00425807	1.03908e-06	0.00951987	3.42783e-07	0.00314053	1.32272e-07	0.000453993	4.48699e-08	0.000154006
13360	26	4.24196e-07	0.00466143	1.36873e-07	0.00150408	1.15076e-06	0.0090644	3.75123e-07	0.00295479	1.56226e-06	0.0137654	5.19093e-07	0.00457384	1.67316e-06	0.0128238	5.56292e-07	0.00426364	1.03773e-06	0.00953024	3.42338e-07	0.00314395	1.38527e-07	0.000455351	4.69918e-08	0.000154466
13370	26	4.28509e-07	0.00466571	1.38264e-07	0.00150546	1.14873e-06	0.0090759	3.74459e-07	0.00295853	1.5677e-06	0.0137811	5.209e-07	0.00457903	1.67661e-06	0.0128405	5.57441e-07	0.00426921	1.03908e-06	0.00954064	3.42783e-07	0.00314737	1.32747e-07	0.000456709	4.5031e-08	0.000154927
13380	26	4.3336e-07	0.00467005	1.3983e-07	0.00150686	1.14605e-06	0.00908736	3.73587e-07	0.00296227	1.57829e-06	0.0137968	5.24417e-07	0.00458426	1.67164e-06	0.0128572	5.55786e-07	0.00427478	1.04808e-06	0.00955105	3.45751e-07	0.00315081	1.22511e-07	0.000457992	4.15587e-08	0.000155362
13390	26	4.28581e-07	0.00467435	1.38288e-07	0.00150824	1.15669e-06	0.00909887	3.77055e-07	0.00296602	1.58088e-06	0.0138126	5.25278e-07	0.00458951	1.67654e-06	0.012874	5.57417e-07	0.00428034	1.06084e-06	0.0095616	3.49963e-07	0.00315429	1.15854e-07	0.000459165	3.93006e-08	0.00015576
13400	26	4.23283e-07	0.00467862	1.36578e-07	0.00150962	1.15683e-06	0.00911045	3.77099e-07	0.0029698	1.58124e-06	0.0138284	5.25397e-07	0.00459476	1.6951e-06	0.0128908	5.63586e-07	0.00428594	1.06155e-06	0.00957223	3.50195e-07	0.0031578	1.19671e-07	0.000460345	4.05955e-08	0.00015616
13410	26	4.25257e-07	0.00468284	1.37215e-07	0.00151098	1.15453e-06	0.00912201	3.76351e-07	0.00297357	1.57813e-06	0.0138442	5.24366e-07	0.00460001	1.7026e-06	0.0129078	5.6608e-07	0.00429159	1.06313e-06	0.00958283	3.50718e-07	0.0031613	1.30404e-07	0.000461592	4.42364e-08	0.000156583
13420	26	4.3221e-07	0.00468713	1.39459e-07	0.00151237	1.14827e-06	0.00913353	3.7431e-07	0.00297732	1.5824e-06	0.01386	5.25785e-07	0.00460526	1.70131e-06	0.0129249	5.65652e-07	0.00429725	1.05543e-06	0.00959344	3.48178e-07	0.00316479	1.10698e-07	0.000462822	3.75516e-08	0.000157
13430	26	4.35309e-07	0.00469148	1.40459e-07	0.00151377	1.15078e-06	0.00914503	3.75127e-07	0.00298107	1.59612e-06	0.0138759	5.30344e-07	0.00461054	1.70144e-06	0.0129419	5.65694e-07	0.00430292	1.06221e-06	0.00960399	3.50412e-07	0.00316828	1.09188e-07	0.000463903	3.70392e-08	0.000157367
13440	26	4.28704e-07	0.00469581	1.38327e-07	0.00151517	1.14762e-06	0.00915652	3.74097e-07	0.00298482	1.59835e-06	0.0138918	5.31085e-07	0.00461585	1.69559e-06	0.0129589	5.6375e-07	0.00430856	1.06279e-06	0.00961461	3.50606e-07	0.00317178	1.17997e-07	0.000465038	4.00274e-08	0.000157752
13450	26	4.195e-07	0.00470005	1.35357e-07	0.00151654	1.14142e-06	0.00916799	3.72076e-07	0.00298855	1.60002e-06	0.0139079	5.3164e-07	0.00462116	1.68844e-06	0.0129758	5.61373e-07	0.00431419	1.06836e-06	0.00962527	3.52442e-07	0.00317529	1.17272e-07	0.00046623	3.97815e-08	0.000158157
13460	26	4.02594e-07	0.00470415	1.29903e-07	0.00151786	1.13819e-06	0.00917937	3.71023e-07	0.00299227	1.60149e-06	0.0139238	5.32127e-07	0.00462648	1.69159e-06	0.0129927	5.62419e-07	0.0043198	1.07554e-06	0.00963599	3.54811e-07	0.00317883	1.18123e-07	0.000467398	4.00703e-08	0.000158553
13470	26	4.13638e-07	0.00470821	1.33466e-07	0.00151917	1.15038e-06	0.0091908	3.74998e-07	0.00299599	1.62006e-06	0.01394	5.38298e-07	0.00463183	1.69967e-06	0.0130096	5.65105e-07	0.00432544	1.06484e-06	0.00964671	3.51283e-07	0.00318237	1.16183e-07	0.000468585	3.9412e-08	0.000158956
13480	26	4.29255e-07	0.00471242	1.38505e-07	0.00152053	1.1722e-06	0.00920244	3.8211e-07	0.00299979	1.61353e-06	0.0139561	5.36128e-07	0.00463719	1.70759e-06	0.0130267	5.67739e-07	0.00433111	1.07057e-06	0.0096574	3.53172e-07	0.00318589	1.10621e-07	0.000469709	3.75252e-08	0.000159337
13490	26	4.27642e-07	0.00471669	1.37984e-07	0.00152191	1.18801e-06	0.00921424	3.87264e-07	0.00300363	1.60608e-06	0.0139722	5.33653e-07	0.00464255	1.69809e-06	0.0130437	5.64581e-07	0.00433677	1.06837e-06	0.00966807	3.52446e-07	0.00318942	1.05303e-07	0.000470739	3.57215e-08	0.000159686
13500	26	4.19719e-07	0.0047209	1.35428e-07	0.00152327	1.18416e-06	0.00922611	3.86011e-07	0.0030075	1.60616e-06	0.0139883	5.33678e-07	0.00464788	1.69991e-06	0.0130607	5.65185e-07	0.00434242	1.07807e-06	0.00967883	3.55645e-07	0.00319296	1.20796e-07	0.000471869	4.09771e-08	0.00016007
13510	26	4.19184e-07	0.0047251	1.35256e-07	0.00152462	1.19066e-06	0.00923799	3.88127e-07	0.00301137	1.61075e-06	0.0140043	5.35205e-07	0.00465323	1.69748e-06	0.0130777	5.64377e-07	0.00434807	1.07806e-06	0.0096896	3.55642e-07	0.00319652	1.38671e-07	0.000473203	4.70406e-08	0.000160522
13520	26	4.23556e-07	0.00472932	1.36666e-07	0.00152598	1.19102e-06	0.0092499	3.88246e-07	0.00301525	1.60693e-06	0.0140204	5.33935e-07	0.00465857	1.71068e-06	0.0130947	5.68768e-07	0.00435372	1.08728e-06	0.00970039	3.58683e-07	0.00320008	1.39553e-07	0.000474598	4.73399e-08	0.000160995
13530	26	4.27409e-07	0.00473357	1.37909e-07	0.00152735	1.18222e-06	0.00926177	3.85376e-07	0.00301912	1.61315e-06	0.0140365	5.36002e-07	0.00466392	1.7274e-06	0.0131119	5.74327e-07	0.00435944	1.07942e-06	0.00971123	3.5609e-07	0.00320365	1.29575e-07	0.000475948	4.39552e-08	0.000161453
13540	26	4.33586e-07	0.00473787	1.39903e-07	0.00152874	1.19818e-06	0.00927366	3.90581e-07	0.003023	1.6207e-06	0.0140527	5.38511e-07	0.0046693	1.7227e-06	0.0131292	5.72763e-07	0.00436519	1.08458e-06	0.00972203	3.57793e-07	0.00320721	1.37669e-07	0.000477262	4.67008e-08	0.000161899
13550	26	4.38622e-07	0.00474223	1.41528e-07	0.00153015	1.20135e-06	0.00928567	3.91612e-07	0.00302692	1.61511e-06	0.0140689	5.36652e-07	0.00467467	1.71966e-06	0.0131464	5.71753e-07	0.0043709	1.10001e-06	0.00973297	3.62883e-07	0.00321082	1.51802e-07	0.000478736	5.14949e-08	0.000162399
13560	26	4.5128e-07	0.00474671	1.45612e-07	0.00153159	1.19899e-06	0.00929767	3.90844e-07	0.00303083	1.59619e-06	0.014085	5.30365e-07	0.00468001	1.73571e-06	0.0131636	5.7709e-07	0.00437665	1.10428e-06	0.009744	3.64293e-07	0.00321446	1.47305e-07	0.000480229	4.99693e-08	0.000162906
13570	26	4.58262e-07	0.00475125	1.47865e-07	0.00153306	1.20753e-06	0.00930971	3.93627e-07	0.00303475	1.59745e-06	0.0141009	5.30784e-07	0.00468531	1.74745e-06	0.0131811	5.80992e-07	0.00438244	1.11007e-06	0.00975506	3.66202e-07	0.00321811	1.59554e-07	0.000481739	5.41246e-08	0.000163418
13580	26	4.5944e-07	0.00475587	1.48245e-07	0.00153455	1.2096e-06	0.0093218	3.94302e-07	0.00303869	1.60441e-06	0.0141169	5.33098e-07	0.00469063	1.75085e-06	0.0131985	5.82123e-07	0.00438825	1.11096e-06	0.00976618	3.66496e-07	0.00322178	1.55525e-07	0.000483309	5.2758e-08	0.00016395
13590	26	4.53108e-07	0.00476042	1.46202e-07	0.00153602	1.22196e-06	0.00933395	3.9833e-07	0.00304265	1.60276e-06	0.0141329	5.32548e-07	0.00469596	1.74671e-06	0.013216	5.80748e-07	0.00439406	1.10275e-06	0.00977725	3.63788e-07	0.00322543	1.67192e-07	0.000484964	5.67157e-08	0.000164512
13600	26	4.54955e-07	0.00476493	1.46798e-07	0.00153747	1.2348e-06	0.00934624	4.02515e-07	0.00304666	1.60763e-06	0.014149	5.34167e-07	0.00470129	1.74862e-06	0.0132335	5.81382e-07	0.00439987	1.09527e-06	0.00978824	3.61321e-07	0.00322906	1.57873e-07	0.000486598	5.35545e-08	0.000165066
13610	26	4.54449e-07	0.00476949	1.46634e-07	0.00153894	1.22393e-06	0.00935854	3.98973e-07	0.00305067	1.62412e-06	0.0141651	5.39646e-07	0.00470665	1.75595e-06	0.013251	5.83819e-07	0.0044057	1.10237e-06	0.00979925	3.63663e-07	0.00323269	1.43748e-07	0.000488102	4.87627e-08	0.000165576
13620	26	4.42907e-07	0.00477394	1.4291e-07	0.00154038	1.22328e-06	0.00937077	3.98761e-07	0.00305466	1.62732e-06	0.0141814	5.4071e-07	0.00471206	1.75747e-06	0.0132686	5.84324e-07	0.00441154	1.10539e-06	0.00981028	3.64659e-07	0.00323633	1.49634e-07	0.000489574	5.07595e-08	0.000166075
13630	26	4.63467e-07	0.00477848	1.49544e-07	0.00154184	1.22831e-06	0.00938303	4.00401e-07	0.00305865	1.61316e-06	0.0141976	5.36004e-07	0.00471745	1.75606e-06	0.0132861	5.83854e-07	0.00441738	1.11023e-06	0.00982139	3.66257e-07	0.00323999	1.54238e-07	0.000491078	5.23214e-08	0.000166586
13640	26	4.83386e-07	0.00478322	1.55971e-07	0.00154337	1.22754e-06	0.00939532	4.00151e-07	0.00306266	1.62793e-06	0.0142138	5.40912e-07	0.00472283	1.76712e-06	0.0133038	5.87532e-07	0.00442323	1.09753e-06	0.00983239	3.62064e-07	0.00324362	1.51775e-07	0.000492625	5.14859e-08	0.000167111
13650	26	4.8246e-07	0.00478805	1.55673e-07	0.00154493	1.22219e-06	0.00940759	3.98404e-07	0.00306666	1.6365e-06	0.0142302	5.43759e-07	0.00472826	1.78467e-06	0.0133215	5.93369e-07	0.00442914	1.08996e-06	0.00984332	3.59568e-07	0.00324723	1.58674e-07	0.000494183	5.3826e-08	0.000167639
13660	26	4.68944e-07	0.00479283	1.51311e-07	0.00154647	1.21974e-06	0.00941979	3.97607e-07	0.00307064	1.63765e-06	0.0142465	5.44143e-07	0.0047337	1.76937e-06	0.0133393	5.88278e-07	0.00443506	1.07707e-06	0.00985416	3.55315e-07	0.0032508	1.64777e-07	0.000495797	5.58962e-08	0.000168187
13670	26	4.65346e-07	0.00479748	1.5015e-07	0.00154797	1.21655e-06	0.00943198	3.96569e-07	0.00307461	1.63575e-06	0.0142629	5.43511e-07	0.00473914	1.76783e-06	0.013357	5.87767e-07	0.00444093	1.07386e-06	0.00986489	3.54257e-07	0.00325434	1.67231e-07	0.000497444	5.67289e-08	0.000168745
13680	26	4.73455e-07	0.00480218	1.52767e-07	0.00154949	1.21399e-06	0.00944412	3.95732e-07	0.00307857	1.63701e-06	0.0142793	5.43928e-07	0.00474457	1.77883e-06	0.0133747	5.91425e-07	0.00444683	1.08166e-06	0.00987568	3.56831e-07	0.0032579	1.70364e-07	0.000499146	5.77918e-08	0.000169322
13690	26	4.7588e-07	0.00480692	1.53549e-07	0.00155102	1.215e-06	0.00945627	3.96063e-07	0.00308253	1.6474e-06	0.0142957	5.47383e-07	0.00475002	1.78347e-06	0.0133926	5.92968e-07	0.00445276	1.0755e-06	0.00988646	3.54797e-07	0.00326146	1.66288e-07	0.000500831	5.64088e-08	0.000169894
13700	26	4.77352e-07	0.0048117	1.54024e-07	0.00155256	1.20439e-06	0.00946837	3.92604e-07	0.00308647	1.65669e-06	0.0143122	5.50468e-07	0.00475551	1.78312e-06	0.0134104	5.92853e-07	0.00445868	1.08086e-06	0.00989724	3.56565e-07	0.00326502	1.73675e-07	0.000502526	5.8915e-08	0.000170469
13710	26	4.71113e-07	0.00481646	1.52011e-07	0.0015541	1.19763e-06	0.00948038	3.90401e-07	0.00309039	1.65986e-06	0.0143288	5.51522e-07	0.00476103	1.78944e-06	0.0134282	5.94954e-07	0.00446462	1.10112e-06	0.00990814	3.63251e-07	0.00326861	1.78598e-07	0.000504318	6.05847e-08	0.000171077
13720	26	4.70607e-07	0.00482117	1.51848e-07	0.00155562	1.21469e-06	0.00949244	3.9596e-07	0.00309432	1.65015e-06	0.0143453	5.48295e-07	0.00476652	1.78483e-06	0.0134461	5.93421e-07	0.00447056	1.1052e-06	0.0099192	3.64598e-07	0.00327226	1.81846e-07	0.000506112	6.16866e-08	0.000171686
13730	26	4.69941e-07	0.00482586	1.51633e-07	0.00155713	1.22667e-06	0.00950465	3.99865e-07	0.0030983	1.65207e-06	0.0143618	5.48932e-07	0.00477201	1.78571e-06	0.013464	5.93714e-07	0.0044765	1.09456e-06	0.00993019	3.61086e-07	0.00327589	1.77749e-07	0.000507913	6.0297e-08	0.000172296
13740	26	4.69219e-07	0.00483056	1.514e-07	0.00155865	1.22898e-06	0.00951693	4.0062e-07	0.0031023	1.65547e-06	0.0143784	5.50062e-07	0.00477751	1.77591e-06	0.0134818	5.90454e-07	0.00448242	1.10471e-06	0.00994117	3.64435e-07	0.00327951	1.73869e-07	0.000509666	5.89807e-08	0.000172891
13750	26	4.77108e-07	0.00483529	1.53945e-07	0.00156017	1.23422e-06	0.00952924	4.02329e-07	0.00310632	1.65277e-06	0.0143949	5.49167e-07	0.004783	1.75993e-06	0.0134995	5.85142e-07	0.0044883	1.11069e-06	0.00995227	3.66406e-07	0.00328317	1.68732e-07	0.000511391	5.72381e-08	0.000173476
13760	26	4.82859e-07	0.00484008	1.55801e-07	0.00156172	1.22373e-06	0.00954154	3.98909e-07	0.00311032	1.65846e-06	0.0144115	5.51055e-07	0.0047885	1.76227e-06	0.0135171	5.85921e-07	0.00449415	1.09558e-06	0.00996329	3.61422e-07	0.0032868	1.58594e-07	0.000513021	5.37989e-08	0.000174029
13770	26	4.70846e-07	0.00484485	1.51925e-07	0.00156326	1.23655e-06	0.00955382	4.03086e-07	0.00311433	1.66459e-06	0.0144281	5.53095e-07	0.00479402	1.77292e-06	0.0135347	5.89461e-07	0.00450003	1.1084e-06	0.0099743	3.65652e-07	0.00329044	1.59636e-07	0.000514611	5.41524e-08	0.000174569
13780	26	4.80869e-07	0.00484957	1.55159e-07	0.00156478	1.24413e-06	0.00956623	4.05557e-07	0.00311837	1.67089e-06	0.0144448	5.55188e-07	0.00479957	1.76246e-06	0.0135524	5.85982e-07	0.00450591	1.11248e-06	0.00998537	3.66998e-07	0.00329409	1.71833e-07	0.000516264	5.82901e-08	0.000175129
13790	26	4.82087e-07	0.00485441	1.55552e-07	0.00156634	1.24381e-06	0.00957867	4.05455e-07	0.00312243	1.65933e-06	0.0144614	5.51347e-07	0.0048051	1.77859e-06	0.0135701	5.91347e-07	0.0045118	1.12312e-06	0.00999653	3.70508e-07	0.00329777	1.75179e-07	0.000517974	5.9425e-08	0.00017571
13800	26	4.81784e-07	0.00485922	1.55454e-07	0.00156789	1.23595e-06	0.00959107	4.02892e-07	0.00312647	1.65057e-06	0.014478	5.48436e-07	0.0048106	1.78837e-06	0.013588	5.94599e-07	0.00451773	1.13273e-06	0.0100078	3.73678e-07	0.00330149	1.85152e-07	0.00051979	6.2808e-08	0.000176326
13810	26	4.85273e-07	0.00486405	1.5658e-07	0.00156945	1.23717e-06	0.00960345	4.03289e-07	0.0031305	1.65556e-06	0.0144945	5.50092e-07	0.00481609	1.79265e-06	0.0136059	5.96019e-07	0.00452369	1.15152e-06	0.0100192	3.79877e-07	0.00330526	1.9769e-07	0.000521679	6.70615e-08	0.000176966
13820	26	4.75959e-07	0.00486888	1.53575e-07	0.00157101	1.23481e-06	0.00961581	4.0252e-07	0.00313453	1.65465e-06	0.0145111	5.4979e-07	0.00482159	1.79194e-06	0.0136238	5.95784e-07	0.00452965	1.14543e-06	0.0100307	3.77867e-07	0.00330905	2.02182e-07	0.000523687	6.85852e-08	0.000177648
13830	26	4.80951e-07	0.00487366	1.55186e-07	0.00157255	1.22685e-06	0.00962812	3.99926e-07	0.00313855	1.65609e-06	0.0145276	5.50271e-07	0.00482709	1.79979e-06	0.0136418	5.98395e-07	0.00453561	1.14807e-06	0.0100422	3.78739e-07	0.00331283	2.08258e-07	0.000525735	7.06463e-08	0.000178342
13840	26	4.70488e-07	0.00487843	1.5181e-07	0.00157409	1.21178e-06	0.00964032	3.95012e-07	0.00314252	1.64932e-06	0.0145441	5.48019e-07	0.00483258	1.82003e-06	0.0136599	6.05122e-07	0.00454163	1.15374e-06	0.0100537	3.80611e-07	0.00331663	2.02407e-07	0.000527798	6.86613e-08	0.000179042
13850	26	4.65425e-07	0.0048831	1.50176e-07	0.0015756	1.20838e-06	0.00965241	3.93905e-07	0.00314646	1.64645e-06	0.0145606	5.47065e-07	0.00483805	1.83217e-06	0.0136781	6.09159e-07	0.0045477	1.14809e-06	0.0100652	3.78746e-07	0.00332043	2.03068e-07	0.000529814	6.88858e-08	0.000179726
13860	26	4.5769e-07	0.00488772	1.4768e-07	0.00157709	1.21716e-06	0.00966453	3.96765e-07	0.00315042	1.65001e-06	0.0145771	5.48247e-07	0.00484353	1.82894e-06	0.0136964	6.08084e-07	0.00455379	1.15158e-06	0.0100767	3.79898e-07	0.00332422	1.90755e-07	0.000531784	6.47088e-08	0.000180394
13870	26	4.46117e-07	0.00489223	1.43946e-07	0.00157855	1.22431e-06	0.00967673	3.99097e-07	0.00315439	1.67012e-06	0.0145937	5.5493e-07	0.00484904	1.81507e-06	0.0137146	6.03476e-07	0.00455985	1.15194e-06	0.0100882	3.80014e-07	0.00332803	1.87554e-07	0.00053367	6.36228e-08	0.000181034
13880	26	4.57276e-07	0.00489677	1.47547e-07	0.00158001	1.23236e-06	0.00968902	4.01721e-07	0.0031584	1.67156e-06	0.0146104	5.5541e-07	0.0048546	1.8085e-06	0.0137328	6.01291e-07	0.00456587	1.13779e-06	0.0100997	3.75347e-07	0.0033318	1.8596e-07	0.000535534	6.30824e-08	0.000181666
13890	26	4.45955e-07	0.00490127	1.43894e-07	0.00158146	1.22584e-06	0.00970131	3.99597e-07	0.0031624	1.66305e-06	0.0146271	5.52581e-07	0.00486014	1.81486e-06	0.0137509	6.03404e-07	0.00457189	1.13529e-06	0.010111	3.74521e-07	0.00333554	1.80883e-07	0.000537398	6.13599e-08	0.000182299
13900	26	4.58233e-07	0.00490579	1.47855e-07	0.00158292	1.21745e-06	0.00971352	3.9686e-07	0.00316638	1.66205e-06	0.0146437	5.52249e-07	0.00486565	1.80861e-06	0.013769	6.01327e-07	0.00457791	1.15304e-06	0.0101225	3.80378e-07	0.00333932	1.78059e-07	0.000539196	6.04018e-08	0.000182909
13910	26	4.55966e-07	0.00491038	1.47124e-07	0.0015844	1.21501e-06	0.00972569	3.96065e-07	0.00317035	1.66661e-06	0.0146603	5.53766e-07	0.00487119	1.82021e-06	0.0137871	6.05182e-07	0.00458395	1.15705e-06	0.0101341	3.81702e-07	0.00334314	1.72563e-07	0.000540931	5.85378e-08	0.000183497
13920	26	4.48681e-07	0.0049149	1.44773e-07	0.00158586	1.20725e-06	0.0097378	3.93535e-07	0.0031743	1.64381e-06	0.0146769	5.46187e-07	0.00487669	1.80866e-06	0.0138053	6.01342e-07	0.00458998	1.14759e-06	0.0101456	3.78581e-07	0.00334694	1.69117e-07	0.00054265	5.73685e-08	0.00018408
13930	26	4.60496e-07	0.00491942	1.48585e-07	0.00158732	1.22122e-06	0.00974996	3.9809e-07	0.00317826	1.63975e-06	0.0146933	5.44838e-07	0.00488214	1.80083e-06	0.0138233	5.98738e-07	0.00459598	1.15433e-06	0.0101571	3.80802e-07	0.00335074	1.51701e-07	0.000544248	5.14607e-08	0.000184622
13940	26	4.64089e-07	0.00492404	1.49745e-07	0.00158881	1.21267e-06	0.00976213	3.95303e-07	0.00318223	1.63066e-06	0.0147096	5.41819e-07	0.00488757	1.80561e-06	0.0138413	6.0033e-07	0.00460197	1.14119e-06	0.0101686	3.7647e-07	0.00335453	1.38946e-07	0.000545695	4.7134e-08	0.000185113
13950	26	4.66552e-07	0.00492869	1.5054e-07	0.00159031	1.222e-06	0.00977431	3.98346e-07	0.0031862	1.63179e-06	0.014726	5.42196e-07	0.00489299	1.80628e-06	0.0138594	6.0055e-07	0.00460798	1.13794e-06	0.01018	3.75395e-07	0.00335829	1.33296e-07	0.000547059	4.52172e-08	0.000185576
13960	26	4.67152e-07	0.00493338	1.50733e-07	0.00159182	1.22838e-06	0.00978654	4.00423e-07	0.00319019	1.63315e-06	0.0147423	5.42647e-07	0.00489842	1.79784e-06	0.0138774	5.97747e-07	0.00461397	1.1252e-06	0.0101913	3.71195e-07	0.00336202	1.35321e-07	0.000548388	4.5904e-08	0.000186027
13970	26	4.4609e-07	0.00493795	1.43937e-07	0.0015933	1.23143e-06	0.00979884	4.01419e-07	0.0031942	1.6253e-06	0.0147586	5.40038e-07	0.00490384	1.7944e-06	0.0138954	5.96602e-07	0.00461994	1.10675e-06	0.0102025	3.65106e-07	0.0033657	1.44484e-07	0.000549786	4.90126e-08	0.000186501
13980	26	4.27442e-07	0.0049423	1.3792e-07	0.0015947	1.22713e-06	0.00981114	4.00018e-07	0.00319821	1.62725e-06	0.0147748	5.40685e-07	0.00490924	1.78801e-06	0.0139133	5.94476e-07	0.00462589	1.10045e-06	0.0102135	3.63028e-07	0.00336935	1.46893e-07	0.000551224	4.98296e-08	0.000186989
13990	26	4.30378e-07	0.00494658	1.38868e-07	0.00159608	1.21031e-06	0.00982335	3.94532e-07	0.00320219	1.6229e-06	0.0147911	5.39242e-07	0.00491465	1.78024e-06	0.0139311	5.91894e-07	0.00463182	1.10163e-06	0.0102245	3.63417e-07	0.00337298	1.39475e-07	0.000552668	4.73134e-08	0.000187479
14000	26	4.26073e-07	0.00495086	1.37479e-07	0.00159746	1.22162e-06	0.00983546	3.9822e-07	0.00320613	1.63296e-06	0.0148074	5.42584e-07	0.00492004	1.79253e-06	0.013949	5.95979e-07	0.00463775	1.09298e-06	0.0102355	3.60565e-07	0.00337661	1.25775e-07	0.000553988	4.26661e-08	0.000187926
14010	26	4.40118e-07	0.00495518	1.4201e-07	0.00159886	1.22422e-06	0.00984771	3.99067e-07	0.00321013	1.63015e-06	0.0148237	5.41649e-07	0.00492546	1.78858e-06	0.0139669	5.94665e-07	0.00464371	1.08419e-06	0.0102464	3.57664e-07	0.0033802	1.26762e-07	0.000555232	4.30007e-08	0.000188348
14020	26	4.46536e-07	0.00495962	1.44081e-07	0.00160029	1.21602e-06	0.00985989	3.96393e-07	0.0032141	1.62571e-06	0.01484	5.40175e-07	0.00493087	1.78714e-06	0.0139848	5.94188e-07	0.00464965	1.07832e-06	0.0102572	3.55728e-07	0.00338377	1.22995e-07	0.000556496	4.17228e-08	0.000188777
14030	26	4.52081e-07	0.00496412	1.4587e-07	0.00160174	1.20591e-06	0.009872	3.931e-07	0.00321805	1.62972e-06	0.0148563	5.41506e-07	0.00493629	1.79547e-06	0.0140027	5.96957e-07	0.00465561	1.09416e-06	0.0102681	3.60954e-07	0.00338736	1.1407e-07	0.000557695	3.86952e-08	0.000189184
14040	26	4.47847e-07	0.0049686	1.44504e-07	0.00160319	1.19222e-06	0.00988398	3.88638e-07	0.00322195	1.62816e-06	0.0148725	5.40989e-07	0.0049417	1.79224e-06	0.0140206	5.95883e-07	0.00466158	1.10278e-06	0.0102791	3.63799e-07	0.00339099	1.19532e-07	0.000558876	4.05483e-08	0.000189584
14050	26	4.33035e-07	0.00497302	1.39725e-07	0.00160461	1.19307e-06	0.00989591	3.88912e-07	0.00322584	1.6357e-06	0.0148889	5.43493e-07	0.00494712	1.78507e-06	0.0140385	5.93499e-07	0.00466753	1.08413e-06	0.0102901	3.57645e-07	0.0033946	1.19009e-07	0.00056006	4.03707e-08	0.000189986
14060	26	4.14873e-07	0.00497725	1.33864e-07	0.00160598	1.18752e-06	0.00990779	3.87105e-07	0.00322971	1.63302e-06	0.0149052	5.42605e-07	0.00495255	1.78155e-06	0.0140564	5.92329e-07	0.00467346	1.07527e-06	0.0103008	3.54723e-07	0.00339815	1.25e-07	0.000561282	4.24031e-08	0.000190401
14070	26	4.06407e-07	0.00498135	1.31133e-07	0.0016073	1.1975e-06	0.00991972	3.90359e-07	0.0032336	1.6287e-06	0.0149215	5.41167e-07	0.00495798	1.76373e-06	0.0140741	5.86404e-07	0.00467935	1.07555e-06	0.0103116	3.54813e-07	0.00340171	1.24342e-07	0.000562547	4.21799e-08	0.00019083
14080	26	4.09229e-07	0.00498543	1.32043e-07	0.00160862	1.19467e-06	0.00993168	3.89435e-07	0.0032375	1.62605e-06	0.0149378	5.40288e-07	0.00496338	1.76899e-06	0.0140917	5.88155e-07	0.00468522	1.06971e-06	0.0103223	3.52889e-07	0.00340524	1.04793e-07	0.000563673	3.55482e-08	0.000191212
14090	26	4.17219e-07	0.00498957	1.34621e-07	0.00160995	1.20071e-06	0.00994365	3.91404e-07	0.0032414	1.62747e-06	0.0149541	5.4076e-07	0.00496879	1.77487e-06	0.0141095	5.9011e-07	0.00469112	1.07692e-06	0.010333	3.55268e-07	0.00340878	9.14769e-08	0.000564653	3.10312e-08	0.000191544
14100	26	4.0788e-07	0.00499369	1.31608e-07	0.00161128	1.20739e-06	0.00995571	3.93582e-07	0.00324533	1.62185e-06	0.0149703	5.38891e-07	0.00497419	1.77454e-06	0.0141272	5.9e-07	0.00469701	1.08352e-06	0.0103438	3.57444e-07	0.00341235	8.21646e-08	0.00056553	2.78722e-08	0.000191842
14110	26	4.07868e-07	0.00499778	1.31604e-07	0.0016126	1.19902e-06	0.00996776	3.90854e-07	0.00324926	1.61401e-06	0.0149865	5.36287e-07	0.00497956	1.77881e-06	0.014145	5.91417e-07	0.00470292	1.07856e-06	0.0103546	3.55808e-07	0.00341591	9.77043e-08	0.000566399	3.31437e-08	0.000192137
14120	26	3.96905e-07	0.00500179	1.28067e-07	0.0016139	1.19342e-06	0.00997969	3.89027e-07	0.00325315	1.61146e-06	0.0150026	5.35439e-07	0.00498492	1.77786e-06	0.0141628	5.91104e-07	0.00470883	1.09334e-06	0.0103655	3.60684e-07	0.00341949	1.04686e-07	0.000567423	3.55122e-08	0.000192484
14130	26	3.89115e-07	0.00500572	1.25553e-07	0.00161516	1.20359e-06	0.0099917	3.92342e-07	0.00325706	1.61389e-06	0.0150187	5.36248e-07	0.00499028	1.77506e-06	0.0141805	5.90171e-07	0.00471474	1.08789e-06	0.0103764	3.58885e-07	0.0034231	1.01187e-07	0.000568458	3.43249e-08	0.000192835
14140	26	3.91348e-07	0.00500962	1.26274e-07	0.00161642	1.18829e-06	0.0100037	3.87354e-07	0.00326096	1.61333e-06	0.0150349	5.36062e-07	0.00499564	1.7664e-06	0.0141982	5.87293e-07	0.00472063	1.07678e-06	0.0103872	3.5522e-07	0.00342666	9.66373e-08	0.000569442	3.27818e-08	0.000193169
14150	26	3.90504e-07	0.00501356	1.26002e-07	0.00161769	1.18286e-06	0.0100155	3.85587e-07	0.00326483	1.6229e-06	0.0150511	5.3924e-07	0.00500102	1.76002e-06	0.0142158	5.85171e-07	0.00472648	1.07421e-06	0.010398	3.54374e-07	0.00343021	9.26889e-08	0.000570373	3.14424e-08	0.000193484
14160	26	3.79259e-07	0.00501742	1.22373e-07	0.00161894	1.18514e-06	0.0100274	3.86328e-07	0.00326869	1.6272e-06	0.0150673	5.40671e-07	0.00500642	1.77399e-06	0.0142335	5.89818e-07	0.00473236	1.07264e-06	0.0104087	3.53855e-07	0.00343375	9.62644e-08	0.000571332	3.26552e-08	0.00019381
14170	26	3.77184e-07	0.00502119	1.21704e-07	0.00162016	1.17043e-06	0.0100392	3.81534e-07	0.00327254	1.62318e-06	0.0150836	5.39334e-07	0.00501182	1.76459e-06	0.0142512	5.86691e-07	0.00473825	1.07926e-06	0.0104195	3.56038e-07	0.0034373	8.69125e-08	0.00057225	2.94828e-08	0.000194121
14180	26	3.80722e-07	0.00502498	1.22845e-07	0.00162138	1.16358e-06	0.0100508	3.79299e-07	0.00327634	1.62182e-06	0.0150998	5.38881e-07	0.00501721	1.74631e-06	0.0142688	5.80612e-07	0.00474408	1.07491e-06	0.0104303	3.54603e-07	0.00344085	8.42416e-08	0.000573108	2.85768e-08	0.000194412
14190	26	3.73908e-07	0.00502877	1.20646e-07	0.0016226	1.16707e-06	0.0100625	3.80439e-07	0.00328014	1.63909e-06	0.0151161	5.44621e-07	0.00502262	1.72958e-06	0.0142862	5.7505e-07	0.00474986	1.06892e-06	0.010441	3.52627e-07	0.00344439	8.49308e-08	0.000573948	2.88106e-08	0.000194697
14200	26	3.7052e-07	0.00503249	1.19554e-07	0.0016238	1.16492e-06	0.0100741	3.79737e-07	0.00328394	1.63009e-06	0.0151324	5.41632e-07	0.00502806	1.74023e-06	0.0143035	5.7859e-07	0.00475563	1.06183e-06	0.0104516	3.50289e-07	0.0034479	9.2568e-08	0.000574817	3.14013e-08	0.000194992
14210	26	3.79043e-07	0.00503624	1.22304e-07	0.00162501	1.16704e-06	0.0100858	3.80428e-07	0.00328773	1.62313e-06	0.0151487	5.39317e-07	0.00503346	1.75062e-06	0.0143209	5.82045e-07	0.00476143	1.06934e-06	0.0104623	3.52765e-07	0.00345142	9.71853e-08	0.000575781	3.29676e-08	0.000195319
14220	26	3.86234e-07	0.00504007	1.24624e-07	0.00162625	1.18316e-06	0.0100975	3.85682e-07	0.00329156	1.62216e-06	0.0151649	5.38995e-07	0.00503885	1.75996e-06	0.0143385	5.85153e-07	0.00476727	1.07615e-06	0.010473	3.55014e-07	0.00345495	8.50563e-08	0.000576686	2.88532e-08	0.000195626
14230	26	3.91475e-07	0.00504395	1.26315e-07	0.0016275	1.18532e-06	0.0101094	3.86386e-07	0.00329544	1.6231e-06	0.0151811	5.39308e-07	0.00504424	1.74625e-06	0.0143561	5.80592e-07	0.0047731	1.07956e-06	0.0104838	3.56139e-07	0.00345851	8.05607e-08	0.000577525	2.73282e-08	0.000195911
14240	26	3.70791e-07	0.00504777	1.19641e-07	0.00162873	1.18563e-06	0.0101213	3.86489e-07	0.0032993	1.63158e-06	0.0151974	5.42125e-07	0.00504965	1.7505e-06	0.0143735	5.82005e-07	0.00477891	1.08371e-06	0.0104946	3.57505e-07	0.00346208	8.84217e-08	0.000578359	2.99948e-08	0.000196194
14250	26	3.64738e-07	0.00505145	1.17688e-07	0.00162992	1.17844e-06	0.0101331	3.84144e-07	0.00330315	1.62607e-06	0.0152137	5.40293e-07	0.00505506	1.75313e-06	0.0143911	5.82882e-07	0.00478474	1.08628e-06	0.0105055	3.58355e-07	0.00346566	9.71536e-08	0.000579281	3.29569e-08	0.000196506
14260	26	3.67393e-07	0.00505511	1.18545e-07	0.0016311	1.17785e-06	0.0101449	3.83952e-07	0.00330699	1.60951e-06	0.0152299	5.34792e-07	0.00506044	1.75397e-06	0.0144086	5.8316e-07	0.00479057	1.08331e-06	0.0105163	3.57376e-07	0.00346924	1.12413e-07	0.000580337	3.81334e-08	0.000196865
14270	26	3.74939e-07	0.00505882	1.20979e-07	0.0016323	1.1712e-06	0.0101566	3.81785e-07	0.00331082	1.61148e-06	0.015246	5.35447e-07	0.00506578	1.75252e-06	0.0144261	5.82678e-07	0.0047964	1.08757e-06	0.0105272	3.58781e-07	0.00347282	1.14231e-07	0.000581465	3.87499e-08	0.000197247
14280	26	3.69555e-07	0.00506256	1.19242e-07	0.0016335	1.18211e-06	0.0101684	3.8534e-07	0.00331465	1.61796e-06	0.0152621	5.37598e-07	0.00507115	1.76261e-06	0.0144437	5.86031e-07	0.00480224	1.11121e-06	0.0105382	3.66579e-07	0.00347645	1.2033e-07	0.000582638	4.08189e-08	0.000197645
14290	26	3.51744e-07	0.00506615	1.13495e-07	0.00163466	1.18049e-06	0.0101802	3.84812e-07	0.0033185	1.63484e-06	0.0152784	5.43209e-07	0.00507654	1.77838e-06	0.0144614	5.91277e-07	0.00480812	1.11506e-06	0.0105493	3.6785e-07	0.00348012	1.14485e-07	0.000583816	3.88361e-08	0.000198045
14300	26	3.57192e-07	0.00506968	1.15253e-07	0.0016358	1.19078e-06	0.010192	3.88167e-07	0.00332236	1.6435e-06	0.0152948	5.46087e-07	0.005082	1.78959e-06	0.0144792	5.95003e-07	0.00481405	1.11176e-06	0.0105604	3.6676e-07	0.0034838	1.27437e-07	0.000585011	4.32297e-08	0.00019845
14310	26	3.61231e-07	0.00507329	1.16556e-07	0.00163697	1.19656e-06	0.0102039	3.90052e-07	0.00332625	1.63624e-06	0.0153112	5.43674e-07	0.00508745	1.79559e-06	0.0144972	5.96999e-07	0.00482002	1.11106e-06	0.0105716	3.6653e-07	0.00348746	1.26705e-07	0.000586289	4.29813e-08	0.000198884
14320	26	3.52413e-07	0.00507684	1.13711e-07	0.00163811	1.19728e-06	0.0102159	3.90287e-07	0.00333015	1.62767e-06	0.0153275	5.40825e-07	0.00509288	1.77607e-06	0.014515	5.90509e-07	0.00482595	1.10063e-06	0.0105826	3.63089e-07	0.00349111	1.2486e-07	0.000587541	4.23555e-08	0.000199308
14330	26	3.67186e-07	0.00508044	1.18478e-07	0.00163928	1.20868e-06	0.0102279	3.94002e-07	0.00333408	1.63501e-06	0.0153438	5.43266e-07	0.0050983	1.77468e-06	0.0145328	5.90044e-07	0.00483186	1.08399e-06	0.0105935	3.57601e-07	0.00349472	1.15235e-07	0.000588742	3.90904e-08	0.000199716
14340	26	3.74168e-07	0.00508415	1.20731e-07	0.00164047	1.21134e-06	0.01024	3.94868e-07	0.00333802	1.64789e-06	0.0153603	5.47544e-07	0.00510375	1.78274e-06	0.0145506	5.92725e-07	0.00483777	1.09396e-06	0.0106044	3.60889e-07	0.00349831	1.13371e-07	0.000589888	3.84583e-08	0.000200105
14350	26	3.75439e-07	0.0050879	1.21141e-07	0.00164168	1.22688e-06	0.0102522	3.99936e-07	0.00334199	1.65989e-06	0.0153768	5.51532e-07	0.00510924	1.7881e-06	0.0145684	5.94506e-07	0.00484371	1.10705e-06	0.0106154	3.65207e-07	0.00350194	1.20822e-07	0.000591034	4.09857e-08	0.000200493
14360	26	3.75931e-07	0.00509167	1.21299e-07	0.0016429	1.21974e-06	0.0102645	3.97608e-07	0.00334598	1.66872e-06	0.0153934	5.54465e-07	0.00511478	1.78035e-06	0.0145863	5.91931e-07	0.00484964	1.09897e-06	0.0106265	3.62542e-07	0.00350558	1.36142e-07	0.000592348	4.61828e-08	0.000200939
14370	26	3.84755e-07	0.00509546	1.24147e-07	0.00164412	1.21981e-06	0.0102767	3.97629e-07	0.00334995	1.66743e-06	0.0154101	5.54038e-07	0.00512032	1.77411e-06	0.014604	5.89855e-07	0.00485555	1.09911e-06	0.0106374	3.62586e-07	0.0035092	1.41895e-07	0.000593738	4.81343e-08	0.00020141
14380	26	3.90616e-07	0.00509934	1.26038e-07	0.00164537	1.22201e-06	0.0102889	3.98347e-07	0.00335393	1.66281e-06	0.0154268	5.52502e-07	0.00512585	1.79301e-06	0.0146219	5.96141e-07	0.00486147	1.10125e-06	0.0106485	3.63295e-07	0.00351283	1.31419e-07	0.000595086	4.45804e-08	0.000201868
14390	26	3.98215e-07	0.00510328	1.2849e-07	0.00164665	1.21436e-06	0.010301	3.95852e-07	0.00335791	1.66818e-06	0.0154434	5.54286e-07	0.00513138	1.80442e-06	0.0146398	5.99933e-07	0.00486746	1.09295e-06	0.0106594	3.60554e-07	0.00351645	1.42351e-07	0.000596472	4.8289e-08	0.000202338
14400	26	4.0236e-07	0.00510729	1.29827e-07	0.00164794	1.21492e-06	0.0103132	3.96036e-07	0.00336186	1.66044e-06	0.0154601	5.51715e-07	0.00513692	1.81364e-06	0.0146579	6.02999e-07	0.00487347	1.10396e-06	0.0106704	3.64188e-07	0.00352007	1.44873e-07	0.000597891	4.91446e-08	0.000202819
14410	26	3.97493e-07	0.00511132	1.28257e-07	0.00164924	1.22608e-06	0.0103254	3.99674e-07	0.00336583	1.65479e-06	0.0154766	5.49839e-07	0.00514242	1.80945e-06	0.0146761	6.01605e-07	0.0048795	1.11542e-06	0.0106815	3.67968e-07	0.00352373	1.46443e-07	0.000599349	4.96772e-08	0.000203314
14420	26	3.98414e-07	0.00511529	1.28554e-07	0.00165052	1.22182e-06	0.0103376	3.98285e-07	0.00336983	1.64743e-06	0.0154931	5.47392e-07	0.0051479	1.80473e-06	0.0146941	6.00037e-07	0.0048855	1.12069e-06	0.0106927	3.69705e-07	0.00352742	1.47747e-07	0.000600813	5.01194e-08	0.00020381
14430	26	4.02388e-07	0.00511928	1.29836e-07	0.00165181	1.22304e-06	0.0103498	3.98682e-07	0.00337381	1.64517e-06	0.0155096	5.46642e-07	0.00515338	1.80656e-06	0.0147122	6.00646e-07	0.00489151	1.11675e-06	0.0107039	3.68406e-07	0.00353111	1.59532e-07	0.000602349	5.4117e-08	0.000204332
14440	26	4.13698e-07	0.00512337	1.33486e-07	0.00165313	1.22471e-06	0.0103621	3.99229e-07	0.0033778	1.64113e-06	0.015526	5.45298e-07	0.00515884	1.80875e-06	0.0147303	6.01373e-07	0.00489752	1.11762e-06	0.010715	3.68693e-07	0.00353479	1.55826e-07	0.000603929	5.28598e-08	0.000204868
14450	26	4.09895e-07	0.0051275	1.32258e-07	0.00165446	1.22821e-06	0.0103743	4.00368e-07	0.00338179	1.64502e-06	0.0155425	5.46591e-07	0.00516429	1.80987e-06	0.0147484	6.01745e-07	0.00490353	1.10953e-06	0.0107262	3.66025e-07	0.00353848	1.66224e-07	0.000605532	5.63871e-08	0.000205411
14460	26	4.05624e-07	0.00513156	1.3088e-07	0.00165577	1.23026e-06	0.0103866	4.01038e-07	0.0033858	1.65136e-06	0.0155589	5.48697e-07	0.00516977	1.80936e-06	0.0147665	6.01577e-07	0.00490955	1.09154e-06	0.0107372	3.60089e-07	0.0035421	1.59822e-07	0.000607137	5.42157e-08	0.000205956
14470	26	4.11827e-07	0.00513564	1.32882e-07	0.00165708	1.23606e-06	0.0103989	4.02926e-07	0.00338982	1.65657e-06	0.0155755	5.50428e-07	0.00517527	1.78975e-06	0.0147844	5.95056e-07	0.00491553	1.08727e-06	0.0107481	3.5868e-07	0.00354569	1.73812e-07	0.000608808	5.89615e-08	0.000206522
14480	26	4.21137e-07	0.00513981	1.35886e-07	0.00165843	1.24077e-06	0.0104113	4.04462e-07	0.00339386	1.64489e-06	0.015592	5.46548e-07	0.00518075	1.79081e-06	0.0148023	5.95408e-07	0.00492148	1.09002e-06	0.0107589	3.5959e-07	0.00354928	1.64056e-07	0.000610497	5.56517e-08	0.000207096
14490	26	4.33177e-07	0.00514408	1.39771e-07	0.00165981	1.25011e-06	0.0104238	4.07509e-07	0.00339792	1.63113e-06	0.0156084	5.41975e-07	0.0051862	1.816e-06	0.0148204	6.03785e-07	0.00492747	1.10603e-06	0.0107699	3.64869e-07	0.00355291	1.53555e-07	0.0006121	5.20898e-08	0.000207639
14500	26	4.16186e-07	0.00514833	1.34288e-07	0.00166118	1.25099e-06	0.0104363	4.07793e-07	0.003402	1.6292e-06	0.0156247	5.41333e-07	0.00519161	1.82541e-06	0.0148386	6.06912e-07	0.00493353	1.11819e-06	0.010781	3.68881e-07	0.00355657	1.50726e-07	0.000613633	5.11301e-08	0.00020816
14510	26	4.15863e-07	0.00515249	1.34184e-07	0.00166252	1.24961e-06	0.0104488	4.07344e-07	0.00340607	1.63209e-06	0.015641	5.42294e-07	0.00519703	1.83378e-06	0.0148569	6.09697e-07	0.00493961	1.11045e-06	0.0107922	3.66327e-07	0.00356025	1.34999e-07	0.000615079	4.57951e-08	0.00020865
14520	26	4.12632e-07	0.00515663	1.33141e-07	0.00166386	1.24707e-06	0.0104613	4.06517e-07	0.00341015	1.63986e-06	0.0156573	5.44878e-07	0.00520247	1.83949e-06	0.0148752	6.11592e-07	0.00494572	1.1166e-06	0.0108033	3.68355e-07	0.00356392	1.24757e-07	0.000616359	4.23207e-08	0.000209084
14530	26	4.06514e-07	0.00516074	1.31167e-07	0.00166519	1.23992e-06	0.0104737	4.04185e-07	0.0034142	1.64505e-06	0.0156738	5.46602e-07	0.00520792	1.82412e-06	0.0148936	6.06484e-07	0.00495181	1.12877e-06	0.0108145	3.72373e-07	0.00356762	1.26466e-07	0.00061762	4.29004e-08	0.000209512
14540	26	3.96171e-07	0.00516474	1.2783e-07	0.00166647	1.23125e-06	0.0104861	4.01359e-07	0.00341823	1.6429e-06	0.0156902	5.45887e-07	0.00521339	1.81175e-06	0.0149117	6.02372e-07	0.00495786	1.12209e-06	0.0108258	3.70167e-07	0.00357134	1.24562e-07	0.000618874	4.22546e-08	0.000209937
14550	26	4.08519e-07	0.00516877	1.31814e-07	0.00166778	1.22609e-06	0.0104984	3.99677e-07	0.00342223	1.64234e-06	0.0157066	5.45699e-07	0.00521884	1.80094e-06	0.0149298	5.98777e-07	0.00496387	1.1145e-06	0.0108369	3.67665e-07	0.00357501	1.26594e-07	0.000620135	4.29438e-08	0.000210365
14560	26	4.05969e-07	0.00517284	1.30992e-07	0.00166909	1.23594e-06	0.0105107	4.02888e-07	0.00342624	1.64635e-06	0.015723	5.47034e-07	0.0052243	1.77937e-06	0.0149477	5.91606e-07	0.00496982	1.1233e-06	0.0108481	3.70567e-07	0.0035787	1.27039e-07	0.000621395	4.30949e-08	0.000210792
14570	26	4.10501e-07	0.00517692	1.32454e-07	0.0016704	1.25087e-06	0.0105231	4.07756e-07	0.00343028	1.6399e-06	0.0157395	5.4489e-07	0.00522976	1.77495e-06	0.0149655	5.90135e-07	0.00497573	1.12528e-06	0.0108594	3.71219e-07	0.00358241	1.32612e-07	0.0006227	4.49851e-08	0.000211235
14580	26	4.0118e-07	0.00518097	1.29446e-07	0.00167171	1.24237e-06	0.0105355	4.04984e-07	0.00343435	1.64294e-06	0.0157559	5.459e-07	0.00523521	1.76421e-06	0.0149832	5.86564e-07	0.00498161	1.12541e-06	0.0108706	3.71262e-07	0.00358613	1.38474e-07	0.000624058	4.69737e-08	0.000211696
14590	26	3.98587e-07	0.00518496	1.2861e-07	0.001673	1.23641e-06	0.0105479	4.0304e-07	0.00343839	1.65194e-06	0.0157724	5.48889e-07	0.00524068	1.77955e-06	0.0150009	5.91665e-07	0.0049875	1.13491e-06	0.0108819	3.74396e-07	0.00358986	1.31261e-07	0.000625411	4.45269e-08	0.000212155
14600	26	3.84271e-07	0.00518888	1.2399e-07	0.00167426	1.23659e-06	0.0105603	4.031e-07	0.00344242	1.65394e-06	0.0157889	5.49554e-07	0.00524618	1.78676e-06	0.0150187	5.94062e-07	0.00499343	1.13756e-06	0.0108933	3.75272e-07	0.00359361	1.4484e-07	0.000626795	4.91332e-08	0.000212624
14610	26	3.85382e-07	0.00519268	1.24349e-07	0.00167549	1.24981e-06	0.0105727	4.07409e-07	0.00344646	1.65357e-06	0.0158054	5.4943e-07	0.00525167	1.79341e-06	0.0150366	5.96273e-07	0.00499938	1.14129e-06	0.0109047	3.76503e-07	0.00359736	1.46948e-07	0.000628279	4.98483e-08	0.000213128
14620	26	3.89871e-07	0.00519657	1.25797e-07	0.00167675	1.25224e-06	0.0105852	4.08203e-07	0.00345054	1.6592e-06	0.015822	5.51304e-07	0.00525717	1.80963e-06	0.0150547	6.01667e-07	0.00500537	1.14922e-06	0.0109161	3.79119e-07	0.00360114	1.29133e-07	0.000629636	4.3805e-08	0.000213588
14630	26	4.06413e-07	0.00520055	1.31135e-07	0.00167803	1.24646e-06	0.0105977	4.06319e-07	0.00345462	1.66174e-06	0.0158386	5.52146e-07	0.00526269	1.8046e-06	0.0150727	5.99995e-07	0.00501139	1.14742e-06	0.0109276	3.78525e-07	0.00360493	1.47269e-07	0.000631018	4.99574e-08	0.000214057
14640	26	4.10555e-07	0.00520465	1.32471e-07	0.00167935	1.23479e-06	0.0106101	4.02514e-07	0.00345866	1.66801e-06	0.0158552	5.54229e-07	0.00526822	1.82172e-06	0.0150909	6.05686e-07	0.00501742	1.15428e-06	0.0109391	3.80788e-07	0.00360872	1.54601e-07	0.000632519	5.24444e-08	0.000214566
14650	26	4.11349e-07	0.00520875	1.32727e-07	0.00168068	1.22206e-06	0.0106224	3.98365e-07	0.00346267	1.66595e-06	0.0158719	5.53545e-07	0.00527376	1.81616e-06	0.0151091	6.03836e-07	0.00502347	1.15343e-06	0.0109507	3.80508e-07	0.00361253	1.48523e-07	0.000634053	5.03828e-08	0.000215086
14660	26	4.04575e-07	0.00521283	1.30542e-07	0.00168199	1.21119e-06	0.0106346	3.94822e-07	0.00346664	1.67172e-06	0.0158886	5.55462e-07	0.00527931	1.81752e-06	0.0151273	6.04288e-07	0.00502951	1.14211e-06	0.0109621	3.76774e-07	0.00361632	1.47736e-07	0.000635523	5.01158e-08	0.000215585
14670	26	4.07933e-07	0.00521686	1.31625e-07	0.00168329	1.20585e-06	0.0106467	3.93079e-07	0.00347058	1.67684e-06	0.0159053	5.57163e-07	0.00528487	1.81125e-06	0.0151454	6.02204e-07	0.00503555	1.13174e-06	0.0109735	3.73352e-07	0.00362007	1.55847e-07	0.000637057	5.28673e-08	0.000216105
14680	26	4.02865e-07	0.00522092	1.2999e-07	0.0016846	1.21426e-06	0.0106588	3.9582e-07	0.00347452	1.69269e-06	0.0159222	5.62429e-07	0.00529047	1.80158e-06	0.0151635	5.98991e-07	0.00504155	1.13049e-06	0.0109848	3.72938e-07	0.0036238	1.48857e-07	0.000638573	5.04961e-08	0.00021662
14690	26	4.03984e-07	0.00522495	1.30351e-07	0.0016859	1.22142e-06	0.010671	3.98153e-07	0.00347849	1.70162e-06	0.0159392	5.65397e-07	0.00529612	1.81057e-06	0.0151815	6.01978e-07	0.00504755	1.13128e-06	0.0109961	3.73199e-07	0.00362753	1.43199e-07	0.000640036	4.85767e-08	0.000217116
14700	26	4.05531e-07	0.00522902	1.3085e-07	0.00168721	1.2357e-06	0.0106832	4.02811e-07	0.00348249	1.69911e-06	0.0159562	5.64563e-07	0.00530177	1.81166e-06	0.0151996	6.02341e-07	0.00505357	1.1335e-06	0.0110075	3.73931e-07	0.00363127	1.35214e-07	0.000641423	4.58681e-08	0.000217586
14710	26	3.84822e-07	0.00523294	1.24168e-07	0.00168848	1.23259e-06	0.0106956	4.01797e-07	0.00348651	1.70401e-06	0.0159732	5.66192e-07	0.00530742	1.81598e-06	0.0152178	6.03776e-07	0.00505961	1.12688e-06	0.0110188	3.71749e-07	0.00363499	1.5551e-07	0.000642871	5.27527e-08	0.000218078
14720	26	3.74436e-07	0.00523676	1.20817e-07	0.00168971	1.23042e-06	0.0107079	4.01088e-07	0.00349053	1.69467e-06	0.0159902	5.63087e-07	0.00531307	1.82255e-06	0.015236	6.05961e-07	0.00506565	1.11576e-06	0.0110299	3.68081e-07	0.00363868	1.70138e-07	0.000644507	5.77149e-08	0.000218633
14730	26	3.75542e-07	0.0052405	1.21174e-07	0.00169092	1.22838e-06	0.0107202	4.00425e-07	0.00349454	1.68922e-06	0.0160071	5.61277e-07	0.00531869	1.82923e-06	0.0152542	6.08183e-07	0.00507173	1.11664e-06	0.0110411	3.68371e-07	0.00364237	1.60829e-07	0.000646166	5.45571e-08	0.000219195
14740	26	3.67422e-07	0.00524423	1.18554e-07	0.00169212	1.22215e-06	0.0107324	3.98393e-07	0.00349853	1.6944e-06	0.016024	5.62998e-07	0.00532431	1.816e-06	0.0152725	6.03785e-07	0.00507779	1.12961e-06	0.0110523	3.72649e-07	0.00364607	1.4801e-07	0.000647715	5.02085e-08	0.000219721
14750	26	3.73363e-07	0.00524793	1.20471e-07	0.00169332	1.22736e-06	0.0107447	4.00092e-07	0.00350252	1.69745e-06	0.016041	5.64013e-07	0.00532994	1.82663e-06	0.0152907	6.07317e-07	0.00508384	1.12941e-06	0.0110636	3.72582e-07	0.0036498	1.36541e-07	0.00064913	4.6318e-08	0.000220201
14760	26	3.71195e-07	0.00525165	1.19771e-07	0.00169452	1.23142e-06	0.010757	4.01414e-07	0.00350653	1.7001e-06	0.016058	5.64893e-07	0.00533559	1.83733e-06	0.015309	6.10875e-07	0.00508994	1.12558e-06	0.0110749	3.71321e-07	0.00365351	1.21432e-07	0.000650436	4.11926e-08	0.000220644
14770	26	3.76027e-07	0.0052554	1.2133e-07	0.00169573	1.23373e-06	0.0107693	4.02167e-07	0.00351055	1.70279e-06	0.016075	5.65785e-07	0.00534124	1.8311e-06	0.0153273	6.08803e-07	0.00509603	1.14051e-06	0.0110862	3.76245e-07	0.00365726	1.20594e-07	0.000651615	4.09085e-08	0.000221044
14780	26	3.77445e-07	0.00525916	1.21788e-07	0.00169694	1.23364e-06	0.0107816	4.02138e-07	0.00351457	1.70204e-06	0.016092	5.65537e-07	0.00534689	1.82615e-06	0.0153456	6.07158e-07	0.00510212	1.14016e-06	0.0110977	3.7613e-07	0.00366102	1.34266e-07	0.000652909	4.55465e-08	0.000221483
14790	26	3.7167e-07	0.0052629	1.19924e-07	0.00169815	1.22758e-06	0.010794	4.00164e-07	0.00351858	1.69873e-06	0.016109	5.64437e-07	0.00535254	1.81894e-06	0.0153638	6.0476e-07	0.00510817	1.1316e-06	0.011109	3.73304e-07	0.00366477	1.46016e-07	0.000654319	4.95323e-08	0.000221961
14800	26	3.61074e-07	0.00526657	1.16506e-07	0.00169933	1.22909e-06	0.0108062	4.00657e-07	0.00352258	1.68536e-06	0.0161259	5.59995e-07	0.00535817	1.82199e-06	0.0153821	6.05776e-07	0.00511423	1.14211e-06	0.0111204	3.76774e-07	0.00366852	1.52238e-07	0.000655821	5.1643e-08	0.000222471
14810	26	3.59792e-07	0.00527017	1.16092e-07	0.00170049	1.23483e-06	0.0108185	4.02526e-07	0.0035266	1.69372e-06	0.0161428	5.62773e-07	0.00536377	1.82195e-06	0.0154003	6.05763e-07	0.00512028	1.13864e-06	0.0111318	3.75627e-07	0.00367228	1.52341e-07	0.000657348	5.16779e-08	0.000222989
14820	26	3.61079e-07	0.00527377	1.16507e-07	0.00170166	1.24412e-06	0.010831	4.05555e-07	0.00353064	1.69449e-06	0.0161598	5.63029e-07	0.00536941	1.81479e-06	0.0154185	6.03382e-07	0.00512633	1.12389e-06	0.0111431	3.70761e-07	0.00367601	1.44967e-07	0.000658841	4.91762e-08	0.000223495
14830	26	3.79169e-07	0.00527744	1.22344e-07	0.00170284	1.24223e-06	0.0108434	4.04939e-07	0.00353469	1.69124e-06	0.0161767	5.61949e-07	0.00537504	1.81355e-06	0.0154366	6.02968e-07	0.00513236	1.12314e-06	0.0111543	3.70514e-07	0.00367972	1.4565e-07	0.000660288	4.9408e-08	0.000223986
14840	26	4.02042e-07	0.00528138	1.29724e-07	0.00170411	1.24915e-06	0.0108558	4.07193e-07	0.00353875	1.68202e-06	0.0161936	5.58884e-07	0.00538064	1.82193e-06	0.0154548	6.05754e-07	0.0051384	1.12453e-06	0.0111656	3.70973e-07	0.00368343	1.37207e-07	0.000661712	4.65441e-08	0.000224469
14850	26	4.14513e-07	0.00528546	1.33748e-07	0.00170543	1.25759e-06	0.0108684	4.09946e-07	0.00354284	1.69272e-06	0.0162104	5.62439e-07	0.00538624	1.81251e-06	0.015473	6.02623e-07	0.00514445	1.13335e-06	0.0111769	3.73881e-07	0.00368715	1.33935e-07	0.000663056	4.5434e-08	0.000224925
14860	26	4.26352e-07	0.00528966	1.37568e-07	0.00170678	1.26396e-06	0.010881	4.12023e-07	0.00354695	1.69734e-06	0.0162274	5.63975e-07	0.00539188	1.80155e-06	0.015491	5.98981e-07	0.00515045	1.12561e-06	0.0111881	3.71328e-07	0.00369087	1.53741e-07	0.000664488	5.21527e-08	0.000225411
14870	26	4.24368e-07	0.00529392	1.36928e-07	0.00170816	1.26926e-06	0.0108936	4.13749e-07	0.00355108	1.70066e-06	0.0162444	5.6508e-07	0.00539753	1.80759e-06	0.015509	6.00988e-07	0.00515644	1.12495e-06	0.0111994	3.7111e-07	0.00369458	1.47263e-07	0.000665988	4.99552e-08	0.00022592
14880	26	4.18037e-07	0.00529813	1.34885e-07	0.00170952	1.27854e-06	0.0109064	4.16776e-07	0.00355523	1.68624e-06	0.0162614	5.60286e-07	0.00540316	1.82754e-06	0.0155272	6.07621e-07	0.00516249	1.12636e-06	0.0112107	3.71575e-07	0.0036983	1.53449e-07	0.000667486	5.20535e-08	0.000226428
14890	26	4.21605e-07	0.00530233	1.36037e-07	0.00171087	1.27354e-06	0.0109191	4.15145e-07	0.00355939	1.67474e-06	0.0162781	5.56465e-07	0.00540874	1.83472e-06	0.0155456	6.10008e-07	0.00516859	1.12957e-06	0.0112219	3.72634e-07	0.00370202	1.48729e-07	0.000668985	5.04525e-08	0.000226936
14900	26	4.2902e-07	0.00530659	1.38429e-07	0.00171225	1.25703e-06	0.0109318	4.09764e-07	0.00356351	1.70406e-06	0.016295	5.66209e-07	0.00541435	1.8223e-06	0.0155638	6.05879e-07	0.00517466	1.12981e-06	0.0112333	3.72714e-07	0.00370576	1.54053e-07	0.000670513	5.22584e-08	0.000227454
14910	26	4.27152e-07	0.00531087	1.37826e-07	0.00171363	1.25054e-06	0.0109443	4.07648e-07	0.0035676	1.68776e-06	0.016312	5.60792e-07	0.00541999	1.81045e-06	0.015582	6.01937e-07	0.00518071	1.13109e-06	0.0112445	3.73136e-07	0.00370948	1.55424e-07	0.000672059	5.27238e-08	0.000227979
14920	26	4.21838e-07	0.00531512	1.36112e-07	0.001715	1.25955e-06	0.0109568	4.10584e-07	0.00357168	1.68046e-06	0.0163288	5.58365e-07	0.00542558	1.7943e-06	0.0156	5.96567e-07	0.0051867	1.15312e-06	0.011256	3.80404e-07	0.00371325	1.53106e-07	0.000673608	5.19372e-08	0.000228504
14930	26	4.17346e-07	0.00531933	1.34662e-07	0.00171636	1.27087e-06	0.0109695	4.14273e-07	0.0035758	1.67069e-06	0.0163456	5.55122e-07	0.00543115	1.81483e-06	0.0156181	6.03395e-07	0.0051927	1.14482e-06	0.0112675	3.77668e-07	0.00371704	1.58926e-07	0.000675162	5.39116e-08	0.000229031
14940	26	4.18362e-07	0.0053235	1.3499e-07	0.0017177	1.26593e-06	0.0109822	4.12665e-07	0.00357993	1.67178e-06	0.0163623	5.55482e-07	0.0054367	1.81215e-06	0.0156362	6.02503e-07	0.00519873	1.14427e-06	0.0112789	3.77486e-07	0.00372082	1.50289e-07	0.000676755	5.09816e-08	0.000229572
14950	26	4.09837e-07	0.00532765	1.3224e-07	0.00171904	1.26861e-06	0.0109948	4.13538e-07	0.00358406	1.67412e-06	0.016379	5.5626e-07	0.00544226	1.81758e-06	0.0156544	6.04309e-07	0.00520477	1.14394e-06	0.0112904	3.77375e-07	0.00372459	1.46473e-07	0.000678221	4.96874e-08	0.000230069
14960	26	4.04327e-07	0.00533171	1.30462e-07	0.00172035	1.252e-06	0.0110074	4.08122e-07	0.00358818	1.67389e-06	0.0163958	5.56185e-07	0.00544783	1.81049e-06	0.0156725	6.01953e-07	0.0052108	1.14582e-06	0.0113018	3.77997e-07	0.00372837	1.47701e-07	0.000679704	5.01039e-08	0.000230572
14970	26	3.94557e-07	0.0053357	1.27309e-07	0.00172164	1.24498e-06	0.0110199	4.05834e-07	0.00359224	1.66667e-06	0.0164125	5.53785e-07	0.00545337	1.81217e-06	0.0156906	6.02512e-07	0.00521682	1.14259e-06	0.0113132	3.7693e-07	0.00373214	1.6633e-07	0.000681228	5.64232e-08	0.000231089
14980	26	3.84777e-07	0.00533961	1.24154e-07	0.0017229	1.24462e-06	0.0110324	4.05718e-07	0.00359631	1.66189e-06	0.0164291	5.52195e-07	0.0054589	1.81419e-06	0.0157087	6.03182e-07	0.00522284	1.13395e-06	0.0113246	3.7408e-07	0.0037359	1.66019e-07	0.000682902	5.63177e-08	0.000231657
14990	26	3.89118e-07	0.00534348	1.25554e-07	0.00172415	1.24644e-06	0.0110448	4.06311e-07	0.00360037	1.66166e-06	0.0164457	5.5212e-07	0.00546443	1.82045e-06	0.015727	6.05264e-07	0.0052289	1.13692e-06	0.011336	3.75061e-07	0.00373965	1.49044e-07	0.000684506	5.05595e-08	0.000232201
15000	26	3.89455e-07	0.00534737	1.25663e-07	0.0017254	1.2535e-06	0.0110573	4.08611e-07	0.00360444	1.65911e-06	0.0164623	5.51273e-07	0.00546994	1.80763e-06	0.0157451	6.01001e-07	0.00523492	1.1375e-06	0.0113474	3.75251e-07	0.0037434	1.35829e-07	0.000685925	4.60764e-08	0.000232683
15010	26	3.70622e-07	0.00535116	1.19586e-07	0.00172663	1.23713e-06	0.0110698	4.03276e-07	0.0036085	1.66153e-06	0.0164789	5.52077e-07	0.00547546	1.81282e-06	0.0157632	6.02726e-07	0.00524094	1.13891e-06	0.0113587	3.75715e-07	0.00374715	1.24043e-07	0.000687219	4.20784e-08	0.000233122
15020	26	4.05396e-07	0.00535506	1.30807e-07	0.00172788	1.22409e-06	0.0110821	3.99026e-07	0.00361251	1.65033e-06	0.0164955	5.48355e-07	0.00548097	1.80536e-06	0.0157813	6.00246e-07	0.00524696	1.1267e-06	0.0113701	3.71688e-07	0.00375089	1.38637e-07	0.000688521	4.7029e-08	0.000233563
15030	26	4.1163e-07	0.00535918	1.32818e-07	0.00172921	1.22324e-06	0.0110943	3.98748e-07	0.0036165	1.64727e-06	0.016512	5.47337e-07	0.00548644	1.8035e-06	0.0157993	5.99628e-07	0.00525297	1.11883e-06	0.0113813	3.69092e-07	0.00375459	1.46793e-07	0.000689961	4.97959e-08	0.000234052
15040	26	4.11562e-07	0.0053633	1.32796e-07	0.00173054	1.21213e-06	0.0111065	3.95126e-07	0.00362047	1.64998e-06	0.0165285	5.48238e-07	0.00549192	1.79992e-06	0.0158173	5.98437e-07	0.00525895	1.12427e-06	0.0113925	3.70886e-07	0.00375829	1.40816e-07	0.000691398	4.77682e-08	0.000234539
15050	26	3.98655e-07	0.00536736	1.28631e-07	0.00173185	1.2155e-06	0.0111187	3.96227e-07	0.00362443	1.64368e-06	0.0165449	5.46145e-07	0.00549739	1.80645e-06	0.0158354	6.00608e-07	0.00526494	1.1238e-06	0.0114037	3.70731e-07	0.00376199	1.44036e-07	0.000692826	4.88607e-08	0.000235024
15060	26	3.87615e-07	0.00537127	1.2507e-07	0.00173312	1.22666e-06	0.0111309	3.99864e-07	0.00362841	1.65781e-06	0.0165614	5.50841e-07	0.00550287	1.81488e-06	0.0158535	6.03412e-07	0.00527097	1.12815e-06	0.011415	3.72166e-07	0.00376571	1.39756e-07	0.000694251	4.74086e-08	0.000235507
15070	26	4.00252e-07	0.00537521	1.29147e-07	0.00173439	1.22967e-06	0.0111432	4.00845e-07	0.00363242	1.66993e-06	0.0165781	5.54867e-07	0.0055084	1.81069e-06	0.0158716	6.02017e-07	0.005277	1.13957e-06	0.0114263	3.75935e-07	0.00376945	1.34288e-07	0.000695608	4.55538e-08	0.000235967
15080	26	4.04602e-07	0.00537923	1.30551e-07	0.00173568	1.23986e-06	0.0111555	4.04167e-07	0.00363644	1.67598e-06	0.0165948	5.56877e-07	0.00551396	1.80595e-06	0.0158897	6.00442e-07	0.00528301	1.15008e-06	0.0114378	3.79402e-07	0.00377322	1.34529e-07	0.000696977	4.56356e-08	0.000236432
15090	26	4.09876e-07	0.0053833	1.32252e-07	0.001737	1.2387e-06	0.0111679	4.03789e-07	0.00364048	1.68827e-06	0.0166116	5.60962e-07	0.00551955	1.82001e-06	0.0159078	6.05117e-07	0.00528904	1.16068e-06	0.0114493	3.82898e-07	0.00377704	1.18889e-07	0.000698221	4.03302e-08	0.000236854
15100	26	4.16649e-07	0.00538744	1.34438e-07	0.00173833	1.23864e-06	0.0111803	4.03768e-07	0.00364452	1.69287e-06	0.0166286	5.62489e-07	0.00552517	1.81273e-06	0.015926	6.02696e-07	0.00529508	1.14478e-06	0.0114609	3.77653e-07	0.00378085	1.3003e-07	0.000699463	4.41092e-08	0.000237275
15110	26	4.09847e-07	0.00539156	1.32243e-07	0.00173966	1.24269e-06	0.0111927	4.05087e-07	0.00364856	1.67878e-06	0.0166454	5.5781e-07	0.00553077	1.81526e-06	0.0159441	6.03538e-07	0.00530111	1.15094e-06	0.0114724	3.79686e-07	0.00378463	1.35713e-07	0.000700795	4.60371e-08	0.000237727
15120	26	4.14566e-07	0.00539568	1.33765e-07	0.00174099	1.24056e-06	0.0112051	4.04395e-07	0.00365262	1.67305e-06	0.0166622	5.55904e-07	0.00553633	1.82629e-06	0.0159624	6.07206e-07	0.00530716	1.15198e-06	0.0114839	3.80028e-07	0.00378843	1.37909e-07	0.000702167	4.6782e-08	0.000238192
15130	26	4.18081e-07	0.00539985	1.349e-07	0.00174234	1.23322e-06	0.0112175	4.02002e-07	0.00365665	1.69042e-06	0.016679	5.61676e-07	0.00554193	1.82909e-06	0.0159806	6.08137e-07	0.00531324	1.15269e-06	0.0114954	3.80261e-07	0.00379223	1.43428e-07	0.000703563	4.86544e-08	0.000238666
15140	26	4.1631e-07	0.005404	1.34328e-07	0.00174368	1.22245e-06	0.0112298	3.9849e-07	0.00366065	1.69671e-06	0.0166959	5.63765e-07	0.00554756	1.82049e-06	0.0159989	6.05276e-07	0.00531931	1.15326e-06	0.0115069	3.8045e-07	0.00379604	1.58006e-07	0.00070507	5.35996e-08	0.000239177
15150	26	4.21135e-07	0.00540822	1.35885e-07	0.00174504	1.2375e-06	0.011242	4.03395e-07	0.00366465	1.70118e-06	0.0167129	5.65253e-07	0.0055532	1.80944e-06	0.016017	6.01602e-07	0.00532535	1.14249e-06	0.0115184	3.76899e-07	0.00379982	1.60749e-07	0.000706665	5.45299e-08	0.000239718
15160	26	4.14948e-07	0.00541238	1.33889e-07	0.00174638	1.23316e-06	0.0112544	4.01983e-07	0.00366868	1.70096e-06	0.0167299	5.65177e-07	0.00555886	1.80277e-06	0.0160351	5.99385e-07	0.00533135	1.14262e-06	0.0115298	3.76939e-07	0.0038036	1.57538e-07	0.000708251	5.34406e-08	0.000240256
15170	26	4.22652e-07	0.00541658	1.36375e-07	0.00174773	1.22972e-06	0.0112667	4.00861e-07	0.0036727	1.68949e-06	0.0167469	5.61367e-07	0.00556449	1.82084e-06	0.0160532	6.05393e-07	0.00533737	1.13596e-06	0.0115412	3.74745e-07	0.00380735	1.52332e-07	0.000709795	5.16747e-08	0.00024078
15180	26	4.37188e-07	0.00542086	1.41065e-07	0.00174912	1.22159e-06	0.011279	3.9821e-07	0.00367669	1.68923e-06	0.0167638	5.61282e-07	0.0055701	1.83398e-06	0.0160715	6.09762e-07	0.00534345	1.13315e-06	0.0115526	3.73817e-07	0.00381109	1.47099e-07	0.000711312	4.98997e-08	0.000241294
15190	26	4.41582e-07	0.00542527	1.42483e-07	0.00175054	1.2137e-06	0.0112912	3.95639e-07	0.00368066	1.70169e-06	0.0167807	5.65419e-07	0.00557573	1.81981e-06	0.0160898	6.05051e-07	0.00534953	1.1373e-06	0.0115639	3.75185e-07	0.00381484	1.42865e-07	0.000712757	4.84634e-08	0.000241785
15200	26	4.40486e-07	0.00542968	1.42129e-07	0.00175196	1.22688e-06	0.0113034	3.99935e-07	0.00368464	1.71665e-06	0.0167978	5.70391e-07	0.00558141	1.81208e-06	0.0161079	6.02481e-07	0.00535555	1.13722e-06	0.0115753	3.75158e-07	0.00381859	1.45647e-07	0.000714187	4.94072e-08	0.00024227
15210	26	4.38965e-07	0.00543407	1.41638e-07	0.00175338	1.23482e-06	0.0113157	4.02524e-07	0.00368865	1.7078e-06	0.0168149	5.67451e-07	0.0055871	1.82152e-06	0.0161261	6.0562e-07	0.0053616	1.14046e-06	0.0115867	3.76227e-07	0.00382235	1.3759e-07	0.000715619	4.66739e-08	0.000242755
15220	26	4.3904e-07	0.00543846	1.41662e-07	0.00175479	1.24008e-06	0.0113281	4.04238e-07	0.00369269	1.68434e-06	0.0168319	5.59656e-07	0.00559274	1.81227e-06	0.0161443	6.02543e-07	0.00536764	1.15631e-06	0.0115982	3.81456e-07	0.00382613	1.28656e-07	0.000716951	4.36434e-08	0.000243207
15230	26	4.45549e-07	0.0054429	1.43763e-07	0.00175623	1.23615e-06	0.0113404	4.02957e-07	0.00369672	1.69005e-06	0.0168488	5.61552e-07	0.00559834	1.81563e-06	0.0161624	6.03661e-07	0.00537367	1.17079e-06	0.0116098	3.86234e-07	0.00382997	1.24223e-07	0.000718208	4.21395e-08	0.000243634
15240	26	4.43768e-07	0.00544734	1.43188e-07	0.00175766	1.23294e-06	0.0113528	4.01909e-07	0.00370074	1.69736e-06	0.0168657	5.63983e-07	0.00560397	1.82222e-06	0.0161806	6.05851e-07	0.00537972	1.16853e-06	0.0116215	3.85488e-07	0.00383383	1.19636e-07	0.000719447	4.05835e-08	0.000244054
15250	26	4.40852e-07	0.00545178	1.42247e-07	0.00175909	1.23279e-06	0.0113651	4.01861e-07	0.00370476	1.69706e-06	0.0168827	5.63882e-07	0.00560961	1.82078e-06	0.0161988	6.05374e-07	0.00538578	1.16026e-06	0.0116332	3.82759e-07	0.00383768	1.21204e-07	0.000720621	4.11153e-08	0.000244452
15260	26	4.37449e-07	0.00545618	1.41149e-07	0.00176051	1.23511e-06	0.0113774	4.02618e-07	0.00370878	1.6881e-06	0.0168996	5.60905e-07	0.00561523	1.82664e-06	0.016217	6.07322e-07	0.00539184	1.16097e-06	0.0116448	3.82994e-07	0.0038415	1.41061e-07	0.000721929	4.78513e-08	0.000244896
15270	26	4.41423e-07	0.00546055	1.42431e-07	0.00176192	1.22543e-06	0.0113897	3.99463e-07	0.00371279	1.69427e-06	0.0169165	5.62954e-07	0.00562085	1.82012e-06	0.0162353	6.05154e-07	0.0053979	1.15159e-06	0.0116563	3.79898e-07	0.00384532	1.56448e-07	0.000723409	5.30712e-08	0.000245398
15280	26	4.45575e-07	0.00546499	1.43771e-07	0.00176335	1.21923e-06	0.011402	3.97442e-07	0.00371678	1.69642e-06	0.0169334	5.63671e-07	0.00562648	1.8168e-06	0.0162535	6.0405e-07	0.00540395	1.15418e-06	0.0116678	3.80755e-07	0.00384912	1.65581e-07	0.000725012	5.61691e-08	0.000245942
15290	26	4.4599e-07	0.00546945	1.43905e-07	0.00176479	1.23715e-06	0.0114142	4.03283e-07	0.00372078	1.69765e-06	0.0169504	5.64079e-07	0.00563212	1.81762e-06	0.0162716	6.04323e-07	0.00540999	1.15891e-06	0.0116794	3.82313e-07	0.00385294	1.62592e-07	0.000726673	5.51552e-08	0.000246505
15300	26	4.37609e-07	0.00547387	1.41201e-07	0.00176622	1.23773e-06	0.0114266	4.03473e-07	0.00372481	1.69946e-06	0.0169674	5.64679e-07	0.00563776	1.80845e-06	0.0162898	6.01272e-07	0.00541602	1.154e-06	0.011691	3.80695e-07	0.00385675	1.61357e-07	0.00072827	5.47361e-08	0.000247047
15310	26	4.29598e-07	0.0054782	1.38616e-07	0.00176762	1.24115e-06	0.011439	4.04585e-07	0.00372885	1.69984e-06	0.0169844	5.64807e-07	0.00564341	1.81078e-06	0.0163078	6.02048e-07	0.00542203	1.15653e-06	0.0117025	3.8153e-07	0.00386057	1.47573e-07	0.000729833	5.00605e-08	0.000247577
15320	26	4.39427e-07	0.00548255	1.41787e-07	0.00176902	1.23726e-06	0.0114514	4.03317e-07	0.00373289	1.70263e-06	0.0170014	5.65732e-07	0.00564906	1.8143e-06	0.016326	6.03217e-07	0.00542805	1.15308e-06	0.0117141	3.80391e-07	0.00386437	1.53256e-07	0.000731301	5.1988e-08	0.000248075
15330	26	4.2923e-07	0.00548691	1.38497e-07	0.00177043	1.24357e-06	0.0114638	4.05374e-07	0.00373693	1.70292e-06	0.0170184	5.65829e-07	0.00565471	1.82759e-06	0.0163442	6.07636e-07	0.00543411	1.14953e-06	0.0117256	3.79219e-07	0.00386817	1.57796e-07	0.00073287	5.35284e-08	0.000248607
15340	26	4.41077e-07	0.00549124	1.4232e-07	0.00177183	1.24692e-06	0.0114762	4.06469e-07	0.00374099	1.71559e-06	0.0170355	5.7004e-07	0.0056604	1.82983e-06	0.0163625	6.08383e-07	0.00544019	1.14388e-06	0.011737	3.77356e-07	0.00387195	1.54065e-07	0.000734438	5.22625e-08	0.000249139
15350	26	4.53438e-07	0.00549571	1.46308e-07	0.00177327	1.24547e-06	0.0114887	4.05994e-07	0.00374505	1.73113e-06	0.0170528	5.75203e-07	0.00566612	1.8361e-06	0.0163808	6.10465e-07	0.00544628	1.14417e-06	0.0117485	3.77451e-07	0.00387573	1.41647e-07	0.000735925	4.80502e-08	0.000249644
15360	26	4.39113e-07	0.00550019	1.41686e-07	0.00177471	1.24251e-06	0.0115011	4.05031e-07	0.0037491	1.7377e-06	0.0170701	5.77386e-07	0.00567189	1.84099e-06	0.0163992	6.12092e-07	0.0054524	1.14204e-06	0.0117599	3.76749e-07	0.0038795	1.36003e-07	0.000737311	4.61356e-08	0.000250114
15370	26	4.18225e-07	0.00550447	1.34946e-07	0.00177609	1.22922e-06	0.0115135	4.00696e-07	0.00375313	1.7398e-06	0.0170875	5.78084e-07	0.00567766	1.82522e-06	0.0164175	6.0685e-07	0.00545849	1.16133e-06	0.0117714	3.83112e-07	0.0038833	1.28993e-07	0.000738633	4.37577e-08	0.000250562
15380	26	4.09476e-07	0.0055086	1.32123e-07	0.00177743	1.23637e-06	0.0115258	4.03028e-07	0.00375714	1.73105e-06	0.0171049	5.75177e-07	0.00568343	1.81519e-06	0.0164357	6.03516e-07	0.00546454	1.15682e-06	0.011783	3.81626e-07	0.00388712	1.26785e-07	0.000739924	4.30087e-08	0.000251
15390	26	4.05082e-07	0.00551267	1.30705e-07	0.00177874	1.23903e-06	0.0115382	4.03896e-07	0.00376118	1.72827e-06	0.0171221	5.74253e-07	0.00568918	1.82695e-06	0.0164539	6.07426e-07	0.0054706	1.16627e-06	0.0117946	3.84744e-07	0.00389095	1.23423e-07	0.000741174	4.18679e-08	0.000251424
15400	26	4.12872e-07	0.00551675	1.33219e-07	0.00178005	1.2514e-06	0.0115506	4.07929e-07	0.00376524	1.73708e-06	0.0171394	5.77179e-07	0.00569493	1.83479e-06	0.0164722	6.10031e-07	0.00547668	1.17152e-06	0.0118063	3.86476e-07	0.00389481	1.2828e-07	0.000742431	4.35158e-08	0.000251851
15410	26	4.05747e-07	0.00552083	1.3092e-07	0.00178137	1.2501e-06	0.0115631	4.07505e-07	0.00376931	1.73297e-06	0.0171568	5.75813e-07	0.0057007	1.83069e-06	0.0164906	6.08667e-07	0.00548278	1.14376e-06	0.0118179	3.77318e-07	0.00389863	1.25634e-07	0.000743718	4.26182e-08	0.000252287
15420	26	4.08515e-07	0.00552492	1.31813e-07	0.00178269	1.2458e-06	0.0115756	4.06104e-07	0.00377338	1.72764e-06	0.0171741	5.74042e-07	0.00570645	1.83157e-06	0.0165089	6.08959e-07	0.00548887	1.13118e-06	0.0118293	3.73166e-07	0.00390238	1.26907e-07	0.000744973	4.305e-08	0.000252713
15430	26	3.92483e-07	0.00552892	1.2664e-07	0.00178398	1.25016e-06	0.0115881	4.07524e-07	0.00377745	1.72612e-06	0.0171914	5.73538e-07	0.00571219	1.83441e-06	0.0165272	6.09903e-07	0.00549497	1.13872e-06	0.0118406	3.75654e-07	0.00390612	1.35332e-07	0.000746275	4.59081e-08	0.000253155
15440	26	3.86359e-07	0.00553281	1.24664e-07	0.00178524	1.25698e-06	0.0116006	4.09748e-07	0.00378153	1.71775e-06	0.0172086	5.70756e-07	0.00571791	1.82603e-06	0.0165455	6.07118e-07	0.00550106	1.14139e-06	0.011852	3.76536e-07	0.00390988	1.39249e-07	0.000747661	4.72368e-08	0.000253625
15450	26	3.89438e-07	0.0055367	1.25658e-07	0.00178649	1.25517e-06	0.0116132	4.09155e-07	0.00378563	1.71154e-06	0.0172258	5.68692e-07	0.00572361	1.81851e-06	0.0165637	6.04617e-07	0.00550711	1.14464e-06	0.0118635	3.77608e-07	0.00391366	1.51735e-07	0.000749112	5.14723e-08	0.000254117
15460	26	3.74402e-07	0.00554052	1.20806e-07	0.00178773	1.26268e-06	0.0116257	4.11606e-07	0.00378973	1.70854e-06	0.0172429	5.67695e-07	0.00572929	1.81502e-06	0.0165819	6.03456e-07	0.00551316	1.14708e-06	0.0118749	3.7841e-07	0.00391743	1.48665e-07	0.000750614	5.04308e-08	0.000254627
15470	26	3.804e-07	0.00554425	1.22741e-07	0.00178893	1.26656e-06	0.0116384	4.1287e-07	0.00379386	1.70387e-06	0.0172599	5.66145e-07	0.00573496	1.82718e-06	0.0166001	6.075e-07	0.0055192	1.16707e-06	0.0118865	3.85005e-07	0.00392124	1.38804e-07	0.000752063	4.70859e-08	0.000255118
15480	26	3.79359e-07	0.00554806	1.22405e-07	0.00179016	1.25645e-06	0.011651	4.09573e-07	0.00379796	1.69563e-06	0.0172769	5.63406e-07	0.0057406	1.83518e-06	0.0166184	6.10161e-07	0.0055253	1.15667e-06	0.0118981	3.81574e-07	0.00392507	1.38912e-07	0.000753436	4.71222e-08	0.000255584
15490	26	3.69018e-07	0.0055518	1.19069e-07	0.00179136	1.24907e-06	0.0116635	4.07169e-07	0.00380204	1.69006e-06	0.0172938	5.61556e-07	0.00574622	1.835e-06	0.0166368	6.10102e-07	0.0055314	1.15437e-06	0.0119096	3.80818e-07	0.00392889	1.51785e-07	0.000754914	5.14891e-08	0.000256085
15500	26	3.73599e-07	0.00555551	1.20547e-07	0.00179256	1.23625e-06	0.011676	4.02989e-07	0.0038061	1.70675e-06	0.0173108	5.67103e-07	0.00575186	1.82838e-06	0.0166551	6.07901e-07	0.00553749	1.15225e-06	0.0119212	3.80116e-07	0.00393269	1.47516e-07	0.000756413	5.00409e-08	0.000256594
15510	26	3.74439e-07	0.00555924	1.20818e-07	0.00179377	1.23089e-06	0.0116883	4.01241e-07	0.00381012	1.69931e-06	0.0173279	5.6463e-07	0.00575753	1.83284e-06	0.0166734	6.09382e-07	0.00554357	1.15611e-06	0.0119327	3.81392e-07	0.0039365	1.42727e-07	0.000757864	4.84164e-08	0.000257086
15520	26	3.71331e-07	0.00556297	1.19815e-07	0.00179497	1.22401e-06	0.0117006	3.99e-07	0.00381411	1.69738e-06	0.0173448	5.63989e-07	0.00576317	1.8392e-06	0.0166918	6.11497e-07	0.00554968	1.17033e-06	0.0119443	3.8608e-07	0.00394033	1.41072e-07	0.00075928	4.78551e-08	0.000257566
15530	26	3.91664e-07	0.00556677	1.26376e-07	0.0017962	1.23148e-06	0.0117128	4.01436e-07	0.00381812	1.71598e-06	0.0173619	5.70167e-07	0.00576883	1.84101e-06	0.0167102	6.12098e-07	0.0055558	1.17149e-06	0.0119561	3.86464e-07	0.0039442	1.36734e-07	0.000760673	4.63834e-08	0.000258039
15540	26	3.98043e-07	0.00557072	1.28434e-07	0.00179747	1.2357e-06	0.0117252	4.0281e-07	0.00382214	1.72471e-06	0.0173791	5.73071e-07	0.00577456	1.8413e-06	0.0167286	6.12196e-07	0.00556193	1.15961e-06	0.0119677	3.82546e-07	0.00394805	1.35847e-07	0.000762035	4.60825e-08	0.000258501
15550	26	4.01754e-07	0.00557473	1.29632e-07	0.00179876	1.22802e-06	0.0117374	4.00308e-07	0.00382614	1.72367e-06	0.0173963	5.72724e-07	0.00578028	1.85708e-06	0.0167471	6.17442e-07	0.00556807	1.15373e-06	0.0119793	3.80606e-07	0.00395186	1.32763e-07	0.000763405	4.50365e-08	0.000258966
15560	26	3.97687e-07	0.00557872	1.28319e-07	0.00180005	1.24267e-06	0.0117498	4.05081e-07	0.00383017	1.72418e-06	0.0174136	5.72893e-07	0.005786	1.85364e-06	0.0167656	6.16299e-07	0.00557424	1.14581e-06	0.0119908	3.77993e-07	0.00395565	1.34559e-07	0.000764731	4.56458e-08	0.000259415
15570	26	4.02838e-07	0.00558272	1.29981e-07	0.00180134	1.25351e-06	0.0117623	4.08617e-07	0.00383424	1.74086e-06	0.0174309	5.78435e-07	0.00579175	1.85985e-06	0.0167842	6.18363e-07	0.00558041	1.13607e-06	0.0120022	3.74779e-07	0.00395942	1.40093e-07	0.00076611	4.75229e-08	0.000259883
15580	26	3.99251e-07	0.00558674	1.28824e-07	0.00180264	1.24979e-06	0.0117748	4.07404e-07	0.00383831	1.74067e-06	0.0174483	5.78371e-07	0.00579755	1.86347e-06	0.0168028	6.19567e-07	0.0055866	1.12013e-06	0.0120135	3.69521e-07	0.00396314	1.5202e-07	0.000767543	5.15688e-08	0.000260369
15590	26	4.00189e-07	0.00559074	1.29127e-07	0.00180393	1.24163e-06	0.0117872	4.04743e-07	0.00384237	1.72551e-06	0.0174656	5.73335e-07	0.0058033	1.87484e-06	0.0168215	6.23345e-07	0.00559282	1.13384e-06	0.0120247	3.74044e-07	0.00396685	1.53864e-07	0.000769086	5.21944e-08	0.000260893
15600	26	4.01014e-07	0.00559475	1.29393e-07	0.00180522	1.24116e-06	0.0117996	4.04588e-07	0.00384642	1.73138e-06	0.0174829	5.75287e-07	0.00580904	1.88772e-06	0.0168403	6.27627e-07	0.00559907	1.14428e-06	0.0120361	3.77488e-07	0.00397062	1.60629e-07	0.000770659	5.44894e-08	0.000261426
15610	26	4.10105e-07	0.0055988	1.32326e-07	0.00180653	1.24812e-06	0.0118121	4.06859e-07	0.00385047	1.72668e-06	0.0175002	5.73723e-07	0.00581479	1.88103e-06	0.0168592	6.25405e-07	0.00560535	1.14588e-06	0.0120476	3.78017e-07	0.00397439	1.55913e-07	0.000772236	5.28894e-08	0.000261961
15620	26	4.07281e-07	0.00560289	1.31415e-07	0.00180785	1.24689e-06	0.0118245	4.06459e-07	0.00385453	1.72897e-06	0.0175175	5.74484e-07	0.00582053	1.87554e-06	0.016878	6.2358e-07	0.00561158	1.15002e-06	0.0120591	3.79383e-07	0.00397818	1.60728e-07	0.000773825	5.45229e-08	0.000262501
15630	26	4.03892e-07	0.00560694	1.30322e-07	0.00180916	1.24002e-06	0.011837	4.04217e-07	0.00385858	1.71175e-06	0.0175347	5.68764e-07	0.00582624	1.88695e-06	0.0168968	6.27372e-07	0.00561784	1.16953e-06	0.0120706	3.85817e-07	0.003982	1.61055e-07	0.000775424	5.46338e-08	0.000263043
15640	26	4.0307e-07	0.00561097	1.30056e-07	0.00181046	1.24364e-06	0.0118494	4.05399e-07	0.00386263	1.71226e-06	0.0175518	5.68932e-07	0.00583193	1.88467e-06	0.0169157	6.26616e-07	0.00562412	1.14956e-06	0.0120822	3.79231e-07	0.00398583	1.71995e-07	0.00077709	5.83449e-08	0.000263608
15650	26	3.90544e-07	0.00561494	1.26015e-07	0.00181174	1.23335e-06	0.0118618	4.02044e-07	0.00386667	1.70575e-06	0.0175689	5.66771e-07	0.00583761	1.88388e-06	0.0169345	6.26353e-07	0.00563038	1.16175e-06	0.0120938	3.8325e-07	0.00398964	1.72035e-07	0.000778797	5.83584e-08	0.000264187
15660	26	3.92845e-07	0.00561885	1.26757e-07	0.001813	1.2376e-06	0.0118741	4.0343e-07	0.0038707	1.70991e-06	0.017586	5.68152e-07	0.00584329	1.88135e-06	0.0169533	6.25511e-07	0.00563664	1.15525e-06	0.0121054	3.81106e-07	0.00399347	1.61622e-07	0.000780488	5.48261e-08	0.000264761
15670	26	3.94592e-07	0.00562279	1.27321e-07	0.00181427	1.24535e-06	0.0118865	4.05957e-07	0.00387474	1.71468e-06	0.0176031	5.69736e-07	0.00584898	1.87434e-06	0.0169721	6.23179e-07	0.00564288	1.16038e-06	0.012117	3.82798e-07	0.00399729	1.53732e-07	0.000782075	5.21495e-08	0.000265299
15680	26	3.99972e-07	0.00562677	1.29057e-07	0.00181556	1.24157e-06	0.011899	4.04725e-07	0.0038788	1.71215e-06	0.0176203	5.68897e-07	0.00585468	1.88597e-06	0.0169909	6.27047e-07	0.00564913	1.16283e-06	0.0121286	3.83609e-07	0.00400112	1.59064e-07	0.000783619	5.39585e-08	0.000265823
15690	26	3.81214e-07	0.00563067	1.23004e-07	0.00181681	1.22831e-06	0.0119113	4.00402e-07	0.00388282	1.71124e-06	0.0176374	5.68593e-07	0.00586037	1.8839e-06	0.0170098	6.26358e-07	0.0056554	1.15554e-06	0.0121402	3.81202e-07	0.00400495	1.71325e-07	0.00078529	5.81176e-08	0.000266389
15700	26	3.8112e-07	0.00563446	1.22974e-07	0.00181804	1.24237e-06	0.0119237	4.04983e-07	0.00388684	1.70903e-06	0.0176545	5.67858e-07	0.00586605	1.87856e-06	0.0170286	6.24584e-07	0.00566165	1.14504e-06	0.0121517	3.77738e-07	0.00400874	1.75153e-07	0.000787013	5.94161e-08	0.000266974
15710	26	3.95863e-07	0.00563834	1.27731e-07	0.00181929	1.23866e-06	0.0119361	4.03774e-07	0.00389089	1.71372e-06	0.0176716	5.69418e-07	0.00587174	1.87478e-06	0.0170473	6.23326e-07	0.0056679	1.14727e-06	0.0121632	3.78473e-07	0.00401253	1.72723e-07	0.00078877	5.8592e-08	0.00026757
15720	26	3.99961e-07	0.00564233	1.29053e-07	0.00182058	1.24281e-06	0.0119485	4.05128e-07	0.00389494	1.71406e-06	0.0176887	5.6953e-07	0.00587743	1.86796e-06	0.017066	6.21059e-07	0.00567412	1.14864e-06	0.0121747	3.78927e-07	0.00401632	1.723e-07	0.000790506	5.84483e-08	0.000268159
15730	26	3.90059e-07	0.00564628	1.25858e-07	0.00182185	1.24572e-06	0.0119609	4.06076e-07	0.00389899	1.73179e-06	0.0177059	5.75421e-07	0.00588316	1.87491e-06	0.0170847	6.23369e-07	0.00568032	1.14491e-06	0.0121861	3.77695e-07	0.0040201	1.73722e-07	0.000792232	5.89309e-08	0.000268745
15740	26	3.8907e-07	0.00565017	1.25539e-07	0.00182311	1.25175e-06	0.0119734	4.08041e-07	0.00390306	1.73426e-06	0.0177232	5.76242e-07	0.00588891	1.88798e-06	0.0171035	6.27714e-07	0.00568658	1.1471e-06	0.0121976	3.7842e-07	0.00402388	1.67734e-07	0.000793939	5.68995e-08	0.000269324
15750	26	3.87197e-07	0.00565403	1.24934e-07	0.00182435	1.25639e-06	0.011986	4.09556e-07	0.00390715	1.73874e-06	0.0177406	5.77733e-07	0.00589468	1.89453e-06	0.0171225	6.29892e-07	0.00569288	1.14425e-06	0.0122091	3.77477e-07	0.00402766	1.58463e-07	0.000795575	5.37544e-08	0.000269879
15760	26	3.85739e-07	0.0056579	1.24464e-07	0.0018256	1.26318e-06	0.0119986	4.11769e-07	0.00391126	1.73013e-06	0.017758	5.74871e-07	0.00590044	1.89699e-06	0.0171414	6.30713e-07	0.00569919	1.13817e-06	0.0122205	3.75473e-07	0.00403142	1.60101e-07	0.000797151	5.43102e-08	0.000270413
15770	26	3.95129e-07	0.00566179	1.27494e-07	0.00182685	1.2564e-06	0.0120112	4.09558e-07	0.00391537	1.732e-06	0.0177753	5.75493e-07	0.00590619	1.89989e-06	0.0171604	6.31675e-07	0.0057055	1.12628e-06	0.0122318	3.71551e-07	0.00403516	1.65814e-07	0.000798786	5.62481e-08	0.000270968
15780	26	4.04132e-07	0.00566578	1.30399e-07	0.00182814	1.24794e-06	0.0120237	4.06801e-07	0.00391945	1.73399e-06	0.0177926	5.76153e-07	0.00591195	1.89952e-06	0.0171794	6.31553e-07	0.00571181	1.11937e-06	0.012243	3.6927e-07	0.00403887	1.62632e-07	0.000800453	5.51686e-08	0.000271533
15790	26	3.98088e-07	0.0056698	1.28449e-07	0.00182944	1.25128e-06	0.0120362	4.07889e-07	0.00392352	1.73205e-06	0.01781	5.7551e-07	0.00591771	1.89113e-06	0.0171984	6.28763e-07	0.00571812	1.11771e-06	0.0122542	3.68724e-07	0.00404255	1.41364e-07	0.00080197	4.79541e-08	0.000272048
15800	26	3.91557e-07	0.00567375	1.26341e-07	0.00183071	1.25302e-06	0.0120487	4.08455e-07	0.00392761	1.72502e-06	0.0178272	5.73173e-07	0.00592346	1.8798e-06	0.0172172	6.24995e-07	0.00572439	1.12929e-06	0.0122654	3.72543e-07	0.00404626	1.37773e-07	0.000803353	4.6736e-08	0.000272517
15810	26	3.94184e-07	0.00567767	1.27189e-07	0.00183198	1.24924e-06	0.0120612	4.07225e-07	0.00393168	1.71869e-06	0.0178444	5.7107e-07	0.00592917	1.89677e-06	0.0172361	6.30636e-07	0.00573066	1.13094e-06	0.0122767	3.73088e-07	0.00404999	1.31409e-07	0.000804705	4.4577e-08	0.000272976
15820	26	3.95301e-07	0.00568162	1.27549e-07	0.00183325	1.25412e-06	0.0120737	4.08816e-07	0.00393576	1.71216e-06	0.0178616	5.68899e-07	0.00593488	1.90708e-06	0.0172551	6.34064e-07	0.00573698	1.13495e-06	0.012288	3.7441e-07	0.00405372	1.38481e-07	0.000806056	4.69762e-08	0.000273434
15830	26	3.90094e-07	0.00568554	1.25869e-07	0.00183452	1.26096e-06	0.0120863	4.11043e-07	0.00393987	1.70898e-06	0.0178787	5.67843e-07	0.00594057	1.90583e-06	0.0172742	6.3365e-07	0.00574333	1.14397e-06	0.0122994	3.77386e-07	0.00405748	1.50512e-07	0.000807487	5.10574e-08	0.000273919
15840	26	4.02135e-07	0.00568947	1.29754e-07	0.00183579	1.25535e-06	0.0120989	4.09215e-07	0.00394397	1.71797e-06	0.0178959	5.7083e-07	0.00594626	1.89851e-06	0.0172932	6.31216e-07	0.00574965	1.15151e-06	0.0123109	3.79873e-07	0.00406127	1.38194e-07	0.000808962	4.68788e-08	0.00027442
15850	26	4.01773e-07	0.00569348	1.29638e-07	0.00183708	1.24405e-06	0.0121114	4.05531e-07	0.00394805	1.72579e-06	0.0179131	5.73427e-07	0.00595198	1.9068e-06	0.0173122	6.33974e-07	0.00575597	1.13339e-06	0.0123223	3.73897e-07	0.00406504	1.37704e-07	0.000810319	4.67127e-08	0.00027488
15860	26	4.06581e-07	0.00569753	1.31189e-07	0.00183839	1.22064e-06	0.0121237	3.979e-07	0.00395206	1.72304e-06	0.0179303	5.72514e-07	0.00595771	1.90981e-06	0.0173313	6.34974e-07	0.00576233	1.1429e-06	0.0123337	3.77031e-07	0.00406879	1.32828e-07	0.000811677	4.50585e-08	0.000275341
15870	26	4.01647e-07	0.00570158	1.29597e-07	0.00183969	1.21544e-06	0.0121359	3.96205e-07	0.00395603	1.72543e-06	0.0179476	5.73307e-07	0.00596344	1.90619e-06	0.0173504	6.33771e-07	0.00576867	1.1602e-06	0.0123452	3.82739e-07	0.00407259	1.4006e-07	0.000813043	4.75119e-08	0.000275804
15880	26	3.83247e-07	0.0057055	1.2366e-07	0.00184096	1.22213e-06	0.0121481	3.98385e-07	0.00396	1.71034e-06	0.0179648	5.68294e-07	0.00596915	1.90108e-06	0.0173695	6.32072e-07	0.005775	1.16213e-06	0.0123568	3.83376e-07	0.00407642	1.22228e-07	0.000814368	4.14627e-08	0.000276254
15890	26	3.87899e-07	0.00570933	1.25161e-07	0.00184219	1.22566e-06	0.0121603	3.99538e-07	0.00396399	1.70607e-06	0.0179818	5.66875e-07	0.00597482	1.90838e-06	0.0173885	6.34497e-07	0.00578133	1.17776e-06	0.0123685	3.88532e-07	0.00408028	1.24573e-07	0.000815596	4.22582e-08	0.00027667
15900	26	4.08506e-07	0.0057133	1.3181e-07	0.00184348	1.22604e-06	0.0121726	3.99661e-07	0.00396798	1.69411e-06	0.0179988	5.62903e-07	0.00598047	1.92031e-06	0.0174076	6.38464e-07	0.00578769	1.17426e-06	0.0123803	3.87379e-07	0.00408416	1.1864e-07	0.000816816	4.02457e-08	0.000277084
15910	26	4.17157e-07	0.00571747	1.34601e-07	0.00184482	1.23275e-06	0.0121849	4.01847e-07	0.00397199	1.68308e-06	0.0180157	5.59238e-07	0.00598608	1.91432e-06	0.0174268	6.36474e-07	0.00579405	1.1667e-06	0.012392	3.84884e-07	0.00408803	1.17767e-07	0.000817978	3.99495e-08	0.000277478
15920	26	3.82596e-07	0.00572148	1.2345e-07	0.00184612	1.23035e-06	0.0121972	4.01067e-07	0.00397601	1.68629e-06	0.0180326	5.60302e-07	0.00599168	1.9199e-06	0.017446	6.38328e-07	0.00580043	1.15532e-06	0.0124036	3.8113e-07	0.00409185	1.18305e-07	0.000819186	4.01318e-08	0.000277888
15930	26	3.8882e-07	0.00572532	1.25458e-07	0.00184736	1.24535e-06	0.0122096	4.05957e-07	0.00398004	1.67289e-06	0.0180494	5.55852e-07	0.00599726	1.91312e-06	0.0174651	6.36073e-07	0.0058068	1.15414e-06	0.0124152	3.80742e-07	0.00409566	1.22118e-07	0.000820389	4.14253e-08	0.000278296
15940	26	3.89045e-07	0.00572924	1.25531e-07	0.00184862	1.2503e-06	0.0122221	4.07569e-07	0.00398411	1.66989e-06	0.0180661	5.54856e-07	0.00600281	1.90394e-06	0.0174842	6.33023e-07	0.00581315	1.14527e-06	0.0124267	3.77814e-07	0.00409946	1.2871e-07	0.00082163	4.36617e-08	0.000278717
15950	26	3.94098e-07	0.00573313	1.27161e-07	0.00184987	1.23813e-06	0.0122345	4.03603e-07	0.00398817	1.68258e-06	0.0180828	5.59069e-07	0.00600838	1.9017e-06	0.0175033	6.32278e-07	0.00581948	1.15091e-06	0.0124382	3.79677e-07	0.00410324	1.33866e-07	0.000822968	4.54105e-08	0.000279171
15960	26	3.9655e-07	0.00573709	1.27952e-07	0.00185115	1.23587e-06	0.0122469	4.02864e-07	0.0039922	1.68912e-06	0.0180997	5.61244e-07	0.00601398	1.88155e-06	0.0175222	6.25579e-07	0.00582577	1.14336e-06	0.0124496	3.77186e-07	0.00410702	1.25838e-07	0.000824253	4.26872e-08	0.000279607
15970	26	3.96317e-07	0.00574105	1.27877e-07	0.00185243	1.2403e-06	0.0122593	4.0431e-07	0.00399624	1.69082e-06	0.0181166	5.61808e-07	0.00601959	1.88017e-06	0.017541	6.25118e-07	0.00583202	1.14974e-06	0.0124611	3.79289e-07	0.00411081	1.29849e-07	0.000825533	4.40478e-08	0.000280041
15980	26	4.01248e-07	0.00574504	1.29468e-07	0.00185372	1.25516e-06	0.0122717	4.09154e-07	0.0040003	1.68808e-06	0.0181335	5.60898e-07	0.00602521	1.88724e-06	0.0175598	6.2747e-07	0.00583828	1.15777e-06	0.0124726	3.81937e-07	0.00411461	1.35061e-07	0.000826856	4.5816e-08	0.00028049
15990	26	4.02935e-07	0.00574907	1.30013e-07	0.00185502	1.25006e-06	0.0122843	4.07492e-07	0.0040044	1.68835e-06	0.0181503	5.60987e-07	0.00603082	1.89918e-06	0.0175787	6.31439e-07	0.00584458	1.15048e-06	0.0124842	3.79533e-07	0.00411842	1.24874e-07	0.00082816	4.23603e-08	0.000280932
16000	26	4.12808e-07	0.00575314	1.33198e-07	0.00185633	1.23274e-06	0.0122967	4.01844e-07	0.00400844	1.68347e-06	0.0181672	5.59366e-07	0.00603642	1.89338e-06	0.0175977	6.29511e-07	0.00585088	1.14066e-06	0.0124956	3.76293e-07	0.0041222	1.22761e-07	0.000829398	4.16434e-08	0.000281352
16010	26	4.22362e-07	0.00575732	1.36281e-07	0.00185768	1.23884e-06	0.012309	4.03833e-07	0.00401247	1.66581e-06	0.018184	5.535e-07	0.00604199	1.88923e-06	0.0176166	6.2813e-07	0.00585717	1.13433e-06	0.012507	3.74206e-07	0.00412595	1.26551e-07	0.000830639	4.29291e-08	0.000281773
16020	26	4.22002e-07	0.00576152	1.36165e-07	0.00185904	1.24119e-06	0.0123214	4.04601e-07	0.00401651	1.65641e-06	0.0182006	5.50374e-07	0.0060475	1.88806e-06	0.0176355	6.27742e-07	0.00586345	1.12663e-06	0.0125183	3.71666e-07	0.00412968	1.22441e-07	0.000831894	4.15351e-08	0.000282199
16030	26	4.20681e-07	0.00576574	1.35739e-07	0.0018604	1.24235e-06	0.0123339	4.04979e-07	0.00402056	1.65938e-06	0.0182171	5.51363e-07	0.00605301	1.88507e-06	0.0176544	6.26748e-07	0.00586974	1.12215e-06	0.0125295	3.70188e-07	0.00413338	1.18065e-07	0.000833062	4.00505e-08	0.000282595
16040	26	4.07161e-07	0.00576989	1.31376e-07	0.00186173	1.24366e-06	0.0123463	4.05406e-07	0.00402461	1.66965e-06	0.0182338	5.54774e-07	0.00605855	1.86803e-06	0.0176731	6.21082e-07	0.00587597	1.127e-06	0.0125408	3.71787e-07	0.00413709	1.18597e-07	0.000834252	4.0231e-08	0.000282999
16050	26	3.94079e-07	0.00577389	1.27155e-07	0.00186303	1.24431e-06	0.0123587	4.05617e-07	0.00402866	1.66589e-06	0.0182505	5.53526e-07	0.00606409	1.85999e-06	0.0176918	6.18409e-07	0.00588217	1.12965e-06	0.0125521	3.7266e-07	0.00414082	1.06543e-07	0.000835384	3.6142e-08	0.000283383
16060	26	3.79617e-07	0.00577774	1.22489e-07	0.00186427	1.2401e-06	0.0123712	4.04243e-07	0.00403272	1.66107e-06	0.0182671	5.51924e-07	0.0060696	1.85956e-06	0.0177104	6.18267e-07	0.00588835	1.12898e-06	0.0125634	3.72442e-07	0.00414455	1.07988e-07	0.000836433	3.66323e-08	0.000283739
16070	26	3.87189e-07	0.00578157	1.24932e-07	0.00186551	1.22975e-06	0.0123835	4.00871e-07	0.00403675	1.65196e-06	0.0182837	5.48896e-07	0.00607511	1.8509e-06	0.017729	6.15386e-07	0.00589453	1.12286e-06	0.0125747	3.7042e-07	0.00414827	9.90843e-08	0.000837516	3.36118e-08	0.000284106
16080	26	3.88119e-07	0.00578545	1.25232e-07	0.00186676	1.20576e-06	0.0123957	3.93049e-07	0.00404072	1.66e-06	0.0183002	5.51569e-07	0.00608062	1.83291e-06	0.0177474	6.09406e-07	0.00590065	1.10531e-06	0.0125858	3.64633e-07	0.00415194	7.97554e-08	0.000838403	2.7055e-08	0.000284407
16090	26	3.87989e-07	0.00578933	1.2519e-07	0.00186801	1.20062e-06	0.0124077	3.91374e-07	0.00404464	1.67159e-06	0.0183169	5.55419e-07	0.00608616	1.8393e-06	0.0177658	6.11532e-07	0.00590676	1.09405e-06	0.0125968	3.60916e-07	0.00415557	7.90093e-08	0.000839196	2.68019e-08	0.000284676
16100	26	3.88099e-07	0.00579321	1.25225e-07	0.00186926	1.20499e-06	0.0124198	3.92799e-07	0.00404856	1.67047e-06	0.0183336	5.55048e-07	0.00609171	1.82428e-06	0.0177841	6.06537e-07	0.00591285	1.09926e-06	0.0126077	3.62636e-07	0.00415918	7.85231e-08	0.000839981	2.6637e-08	0.000284942
16110	26	3.83109e-07	0.00579706	1.23615e-07	0.0018705	1.20953e-06	0.0124318	3.94279e-07	0.00405249	1.66958e-06	0.0183503	5.54751e-07	0.00609726	1.82621e-06	0.0178023	6.07178e-07	0.00591892	1.10063e-06	0.0126187	3.6309e-07	0.00416281	7.54129e-08	0.000840774	2.55819e-08	0.000285211
16120	26	3.75292e-07	0.00580085	1.21093e-07	0.00187173	1.20209e-06	0.0124439	3.91854e-07	0.00405642	1.6646e-06	0.018367	5.53098e-07	0.00610279	1.82813e-06	0.0178206	6.07817e-07	0.00592499	1.09156e-06	0.0126297	3.60096e-07	0.00416642	8.36487e-08	0.000841569	2.83757e-08	0.000285481
16130	26	3.7588e-07	0.0058046	1.21283e-07	0.00187294	1.20512e-06	0.0124559	3.92842e-07	0.00406035	1.67261e-06	0.0183837	5.5576e-07	0.00610834	1.83808e-06	0.0178389	6.11125e-07	0.00593108	1.0926e-06	0.0126406	3.60441e-07	0.00417003	9.11108e-08	0.000842445	3.0907e-08	0.000285778
16140	26	3.76217e-07	0.00580837	1.21392e-07	0.00187415	1.20744e-06	0.012468	3.93597e-07	0.00406427	1.67344e-06	0.0184004	5.56033e-07	0.0061139	1.838e-06	0.0178573	6.111e-07	0.0059372	1.08672e-06	0.0126515	3.58501e-07	0.00417362	9.24794e-08	0.000843357	3.13713e-08	0.000286087
16150	26	3.68993e-07	0.00581211	1.19061e-07	0.00187536	1.19986e-06	0.01248	3.91128e-07	0.0040682	1.68806e-06	0.0184172	5.60891e-07	0.00611949	1.84412e-06	0.0178757	6.13132e-07	0.00594332	1.09168e-06	0.0126624	3.60137e-07	0.00417721	8.88753e-08	0.000844253	3.01487e-08	0.000286391
16160	26	3.47978e-07	0.00581569	1.1228e-07	0.00187651	1.19205e-06	0.012492	3.88581e-07	0.0040721	1.69406e-06	0.0184341	5.62887e-07	0.00612511	1.84078e-06	0.0178942	6.12022e-07	0.00594945	1.09626e-06	0.0126733	3.61645e-07	0.00418082	9.7706e-08	0.000845186	3.31443e-08	0.000286708
16170	26	3.51639e-07	0.00581918	1.13461e-07	0.00187764	1.18509e-06	0.0125038	3.86314e-07	0.00407597	1.68696e-06	0.018451	5.60527e-07	0.00613073	1.82968e-06	0.0179125	6.08332e-07	0.00595555	1.08894e-06	0.0126843	3.59231e-07	0.00418443	7.83858e-08	0.000846082	2.65904e-08	0.000287012
16180	26	3.61902e-07	0.00582275	1.16773e-07	0.00187879	1.18571e-06	0.0125157	3.86514e-07	0.00407983	1.67229e-06	0.0184678	5.55651e-07	0.0061363	1.82848e-06	0.0179308	6.07932e-07	0.00596163	1.07822e-06	0.0126951	3.55695e-07	0.004188	7.16861e-08	0.00084683	2.43177e-08	0.000287266
16190	26	3.64515e-07	0.00582636	1.17616e-07	0.00187996	1.19658e-06	0.0125276	3.90058e-07	0.00408371	1.67445e-06	0.0184845	5.5637e-07	0.00614186	1.83214e-06	0.0179491	6.0915e-07	0.00596772	1.08673e-06	0.0127059	3.58504e-07	0.00419157	6.38043e-08	0.000847503	2.1644e-08	0.000287494
16200	26	3.88661e-07	0.00583013	1.25407e-07	0.00188117	1.21484e-06	0.0125397	3.96011e-07	0.00408764	1.70109e-06	0.0185014	5.6522e-07	0.00614747	1.83782e-06	0.0179675	6.11038e-07	0.00597382	1.09573e-06	0.0127168	3.61472e-07	0.00419517	7.01966e-08	0.000848152	2.38124e-08	0.000287714
16210	26	3.94352e-07	0.00583405	1.27243e-07	0.00188244	1.21854e-06	0.0125518	3.97215e-07	0.00409161	1.70497e-06	0.0185185	5.6651e-07	0.00615313	1.85518e-06	0.0179859	6.16811e-07	0.00597996	1.09548e-06	0.0127278	3.61391e-07	0.00419878	7.63968e-08	0.000848923	2.59157e-08	0.000287975
16220	26	3.88717e-07	0.00583796	1.25425e-07	0.0018837	1.21411e-06	0.012564	3.95771e-07	0.00409558	1.70026e-06	0.0185355	5.64944e-07	0.00615879	1.85207e-06	0.0180045	6.15776e-07	0.00598612	1.11129e-06	0.0127388	3.66604e-07	0.00420243	7.15598e-08	0.000849651	2.42748e-08	0.000288223
16230	26	3.87963e-07	0.00584185	1.25182e-07	0.00188496	1.20975e-06	0.0125761	3.9435e-07	0.00409953	1.70158e-06	0.0185525	5.65385e-07	0.00616444	1.8475e-06	0.018023	6.14257e-07	0.00599228	1.11637e-06	0.01275	3.6828e-07	0.0042061	7.47997e-08	0.000850377	2.53739e-08	0.000288469
16240	26	3.96424e-07	0.00584578	1.27912e-07	0.00188622	1.21609e-06	0.0125883	3.96418e-07	0.00410348	1.70269e-06	0.0185695	5.65752e-07	0.0061701	1.85125e-06	0.0180414	6.15505e-07	0.00599842	1.12359e-06	0.0127612	3.70662e-07	0.0042098	1.05829e-07	0.000851281	3.58998e-08	0.000288776
16250	26	3.98931e-07	0.00584977	1.28721e-07	0.00188751	1.20659e-06	0.0126004	3.93321e-07	0.00410744	1.69969e-06	0.0185865	5.64756e-07	0.00617574	1.85607e-06	0.01806	6.17106e-07	0.00600458	1.12721e-06	0.0127724	3.71857e-07	0.00421352	9.86404e-08	0.00085232	3.34612e-08	0.000289128
16260	26	3.90283e-07	0.0058537	1.2593e-07	0.00188878	1.21511e-06	0.0126125	3.96097e-07	0.00411138	1.70985e-06	0.0186036	5.68132e-07	0.00618141	1.84356e-06	0.0180785	6.12946e-07	0.00601074	1.11711e-06	0.0127836	3.68527e-07	0.00421721	1.03879e-07	0.000853324	3.52382e-08	0.000289468
16270	26	3.94653e-07	0.00585761	1.2734e-07	0.00189004	1.22991e-06	0.0126247	4.00924e-07	0.00411536	1.71169e-06	0.0186207	5.68745e-07	0.00618709	1.85228e-06	0.018097	6.15847e-07	0.00601687	1.1047e-06	0.0127947	3.64431e-07	0.00422088	1.15879e-07	0.000854426	3.93089e-08	0.000289842
16280	26	3.99419e-07	0.00586159	1.28878e-07	0.00189132	1.22727e-06	0.012637	4.00061e-07	0.00411937	1.71424e-06	0.0186378	5.69591e-07	0.00619278	1.86676e-06	0.0181155	6.20662e-07	0.00602306	1.11293e-06	0.0128058	3.67146e-07	0.00422453	1.15364e-07	0.000855603	3.91342e-08	0.000290242
16290	26	4.04257e-07	0.00586563	1.30439e-07	0.00189263	1.23138e-06	0.0126493	4.01402e-07	0.00412338	1.72521e-06	0.018655	5.73236e-07	0.0061985	1.86921e-06	0.0181342	6.21474e-07	0.00602927	1.12093e-06	0.012817	3.69787e-07	0.00422822	9.91671e-08	0.000856667	3.36399e-08	0.000290602
16300	26	4.05996e-07	0.00586967	1.31e-07	0.00189393	1.23969e-06	0.0126616	4.04109e-07	0.00412741	1.72061e-06	0.0186722	5.71707e-07	0.00620423	1.86871e-06	0.0181529	6.21309e-07	0.00603548	1.11219e-06	0.0128282	3.66902e-07	0.0042319	1.08099e-07	0.000857692	3.66699e-08	0.00029095
16310	26	4.16907e-07	0.00587379	1.34521e-07	0.00189526	1.24017e-06	0.012674	4.04268e-07	0.00413144	1.71471e-06	0.0186894	5.69748e-07	0.00620994	1.87197e-06	0.0181717	6.22391e-07	0.00604171	1.10439e-06	0.0128392	3.6433e-07	0.00423555	9.33767e-08	0.000858726	3.16757e-08	0.000291301
16320	26	4.19256e-07	0.00587799	1.35279e-07	0.00189662	1.24299e-06	0.0126865	4.05186e-07	0.0041355	1.73474e-06	0.0187067	5.76404e-07	0.00621567	1.87743e-06	0.0181904	6.24207e-07	0.00604794	1.11298e-06	0.0128503	3.67164e-07	0.00423921	9.07904e-08	0.00085963	3.07983e-08	0.000291608
16330	26	4.2053e-07	0.00588218	1.3569e-07	0.00189797	1.25422e-06	0.012699	4.08846e-07	0.00413958	1.74074e-06	0.0187241	5.78397e-07	0.00622144	1.88693e-06	0.0182092	6.27368e-07	0.00605419	1.10947e-06	0.0128614	3.66005e-07	0.00424288	1.00278e-07	0.000860584	3.40167e-08	0.000291931
16340	26	4.08204e-07	0.00588632	1.31713e-07	0.0018993	1.25819e-06	0.0127115	4.10141e-07	0.00414367	1.7412e-06	0.0187415	5.78547e-07	0.00622723	1.87186e-06	0.018228	6.22355e-07	0.00606044	1.10917e-06	0.0128725	3.65907e-07	0.00424654	1.14847e-07	0.00086168	3.8959e-08	0.000292303
16350	26	4.02076e-07	0.00589037	1.29736e-07	0.00190061	1.27197e-06	0.0127242	4.14632e-07	0.0041478	1.73122e-06	0.0187588	5.75232e-07	0.006233	1.86113e-06	0.0182466	6.18788e-07	0.00606664	1.11083e-06	0.0128836	3.66455e-07	0.0042502	1.14548e-07	0.000862826	3.88575e-08	0.000292692
16360	26	3.97389e-07	0.00589439	1.28223e-07	0.00190191	1.27905e-06	0.012737	4.16941e-07	0.00415196	1.73205e-06	0.0187761	5.75509e-07	0.00623875	1.87624e-06	0.0182653	6.23811e-07	0.00607286	1.09175e-06	0.0128946	3.60158e-07	0.00425383	1.10659e-07	0.000863941	3.75381e-08	0.00029307
16370	26	4.12496e-07	0.00589844	1.33098e-07	0.00190321	1.27564e-06	0.0127498	4.15829e-07	0.00415613	1.72331e-06	0.0187934	5.72604e-07	0.0062445	1.88551e-06	0.0182842	6.26893e-07	0.00607911	1.08919e-06	0.0129056	3.59315e-07	0.00425743	1.06422e-07	0.000865046	3.6101e-08	0.000293445
16380	26	4.16695e-07	0.00590259	1.34452e-07	0.00190455	1.27031e-06	0.0127625	4.14092e-07	0.00416028	1.70651e-06	0.0188106	5.67023e-07	0.0062502	1.88957e-06	0.018303	6.28246e-07	0.00608539	1.08589e-06	0.0129164	3.58225e-07	0.00426102	1.00267e-07	0.000866072	3.40131e-08	0.000293793
16390	26	4.10624e-07	0.00590673	1.32493e-07	0.00190589	1.28962e-06	0.0127753	4.20387e-07	0.00416445	1.70673e-06	0.0188277	5.67095e-07	0.00625587	1.88111e-06	0.0183219	6.25431e-07	0.00609166	1.08341e-06	0.0129273	3.57409e-07	0.00426459	1.08908e-07	0.000867117	3.69443e-08	0.000294147
16400	26	4.21248e-07	0.00591089	1.35921e-07	0.00190723	1.27614e-06	0.0127881	4.15991e-07	0.00416863	1.70974e-06	0.0188447	5.68095e-07	0.00626154	1.88669e-06	0.0183407	6.27286e-07	0.00609793	1.08204e-06	0.0129381	3.56954e-07	0.00426817	1.04587e-07	0.000868174	3.54786e-08	0.000294506
16410	26	4.14407e-07	0.00591507	1.33714e-07	0.00190858	1.27113e-06	0.0128008	4.1436e-07	0.00417278	1.71634e-06	0.0188619	5.70287e-07	0.00626724	1.87645e-06	0.0183596	6.23881e-07	0.00610418	1.0864e-06	0.0129489	3.58394e-07	0.00427174	1.16384e-07	0.000869281	3.94803e-08	0.000294881
16420	26	4.15733e-07	0.00591921	1.34142e-07	0.00190992	1.27066e-06	0.0128135	4.14207e-07	0.00417692	1.72195e-06	0.0188791	5.72153e-07	0.00627295	1.89014e-06	0.0183784	6.28435e-07	0.00611044	1.09055e-06	0.0129598	3.59764e-07	0.00427533	1.14819e-07	0.000870448	3.89494e-08	0.000295277
16430	26	4.07309e-07	0.00592335	1.31424e-07	0.00191125	1.25773e-06	0.0128262	4.09992e-07	0.00418104	1.72059e-06	0.0188963	5.71702e-07	0.00627867	1.88692e-06	0.0183972	6.27364e-07	0.00611671	1.10276e-06	0.0129708	3.6379e-07	0.00427895	1.1619e-07	0.000871571	3.94145e-08	0.000295658
16440	26	4.15048e-07	0.00592743	1.33921e-07	0.00191257	1.25657e-06	0.0128387	4.09613e-07	0.00418513	1.72466e-06	0.0189135	5.73051e-07	0.00628439	1.88071e-06	0.0184161	6.25299e-07	0.00612298	1.11263e-06	0.0129819	3.67048e-07	0.00428261	1.26417e-07	0.000872789	4.28837e-08	0.000296071
16450	26	4.13686e-07	0.00593161	1.33481e-07	0.00191392	1.25578e-06	0.0128513	4.09357e-07	0.00418922	1.73503e-06	0.0189308	5.76499e-07	0.00629013	1.8828e-06	0.0184349	6.25993e-07	0.00612924	1.1101e-06	0.012993	3.66212e-07	0.00428628	1.34311e-07	0.000874107	4.55616e-08	0.000296519
16460	26	4.11384e-07	0.00593572	1.32739e-07	0.00191524	1.24946e-06	0.0128638	4.07295e-07	0.00419329	1.74341e-06	0.0189482	5.79282e-07	0.00629592	1.87013e-06	0.0184537	6.21781e-07	0.00613548	1.10457e-06	0.0130041	3.64389e-07	0.00428993	1.24315e-07	0.000875388	4.21705e-08	0.000296953
16470	26	4.06002e-07	0.00593982	1.31002e-07	0.00191657	1.24534e-06	0.0128762	4.05953e-07	0.00419736	1.73742e-06	0.0189656	5.77292e-07	0.0063017	1.86632e-06	0.0184723	6.20515e-07	0.00614168	1.10237e-06	0.0130151	3.63663e-07	0.00429357	1.2488e-07	0.000876634	4.23625e-08	0.000297376
16480	26	4.0122e-07	0.00594386	1.29459e-07	0.00191787	1.24352e-06	0.0128887	4.05361e-07	0.00420142	1.7382e-06	0.018983	5.77551e-07	0.00630747	1.8775e-06	0.0184911	6.24233e-07	0.00614791	1.11155e-06	0.0130262	3.66692e-07	0.00429722	1.30736e-07	0.00087792	4.43489e-08	0.000297812
16490	26	4.06158e-07	0.00594787	1.31052e-07	0.00191916	1.24688e-06	0.0129011	4.06455e-07	0.00420548	1.73814e-06	0.0190003	5.77533e-07	0.00631325	1.88525e-06	0.0185099	6.26808e-07	0.00615416	1.11649e-06	0.0130373	3.68321e-07	0.0043009	1.46947e-07	0.000879307	4.9848e-08	0.000298282
16500	26	4.20002e-07	0.00595201	1.35519e-07	0.0019205	1.24933e-06	0.0129136	4.07252e-07	0.00420955	1.74791e-06	0.0190178	5.80778e-07	0.00631904	1.89999e-06	0.0185288	6.31708e-07	0.00616046	1.12875e-06	0.0130485	3.72367e-07	0.00430459	1.35599e-07	0.000880743	4.59986e-08	0.00029877
16510	26	4.42871e-07	0.00595634	1.42898e-07	0.0019219	1.25239e-06	0.0129261	4.08251e-07	0.00421362	1.74615e-06	0.0190352	5.80194e-07	0.00632484	1.88976e-06	0.0185478	6.28307e-07	0.00616677	1.14012e-06	0.0130599	3.76117e-07	0.00430833	1.23734e-07	0.000882029	4.19736e-08	0.000299206
16520	26	4.32671e-07	0.00596073	1.39607e-07	0.00192331	1.26369e-06	0.0129387	4.11934e-07	0.00421772	1.74978e-06	0.0190527	5.81398e-07	0.00633065	1.89504e-06	0.0185667	6.30063e-07	0.00617306	1.13176e-06	0.0130712	3.73358e-07	0.00431208	1.13601e-07	0.000883209	3.85361e-08	0.000299606
16530	26	4.23038e-07	0.005965	1.36499e-07	0.00192469	1.27313e-06	0.0129514	4.15013e-07	0.00422186	1.75432e-06	0.0190702	5.82908e-07	0.00633647	1.90439e-06	0.0185857	6.3317e-07	0.00617937	1.12149e-06	0.0130825	3.69969e-07	0.0043158	1.08535e-07	0.000884321	3.68178e-08	0.000299983
16540	26	4.27654e-07	0.00596923	1.37988e-07	0.00192606	1.26942e-06	0.0129641	4.13803e-07	0.00422601	1.74512e-06	0.0190877	5.79851e-07	0.00634229	1.90086e-06	0.0186047	6.31997e-07	0.00618569	1.1241e-06	0.0130937	3.70832e-07	0.00431951	1.15902e-07	0.000885428	3.93167e-08	0.000300359
16550	26	4.32878e-07	0.00597354	1.39674e-07	0.00192745	1.26293e-06	0.0129768	4.11687e-07	0.00423013	1.73758e-06	0.0191051	5.77346e-07	0.00634807	1.91111e-06	0.0186238	6.35407e-07	0.00619202	1.13213e-06	0.013105	3.73481e-07	0.00432323	1.19352e-07	0.000886599	4.04871e-08	0.000300756
16560	26	4.3151e-07	0.00597785	1.39233e-07	0.00192884	1.25837e-06	0.0129894	4.102e-07	0.00423424	1.74539e-06	0.0191226	5.79942e-07	0.00635385	1.91103e-06	0.0186429	6.35379e-07	0.00619838	1.13163e-06	0.0131163	3.73314e-07	0.00432697	1.19137e-07	0.000887791	4.04142e-08	0.00030116
16570	26	4.22945e-07	0.00598211	1.36469e-07	0.00193021	1.26133e-06	0.013002	4.11164e-07	0.00423835	1.74459e-06	0.01914	5.79674e-07	0.00635966	1.90815e-06	0.018662	6.34423e-07	0.00620473	1.12255e-06	0.0131276	3.70321e-07	0.00433068	1.20005e-07	0.000888987	4.07088e-08	0.000301566
16580	26	4.20826e-07	0.00598633	1.35785e-07	0.00193157	1.26185e-06	0.0130146	4.11333e-07	0.00424246	1.73231e-06	0.0191574	5.75596e-07	0.00636543	1.91513e-06	0.0186811	6.36744e-07	0.00621109	1.14214e-06	0.0131389	3.76783e-07	0.00433442	1.24545e-07	0.000890208	4.22487e-08	0.00030198
16590	26	4.14516e-07	0.00599051	1.33749e-07	0.00193292	1.26344e-06	0.0130272	4.11854e-07	0.00424658	1.74288e-06	0.0191748	5.79107e-07	0.0063712	1.90566e-06	0.0187002	6.33593e-07	0.00621744	1.14553e-06	0.0131504	3.779e-07	0.0043382	1.35572e-07	0.000891515	4.59892e-08	0.000302424
16600	26	4.07662e-07	0.00599462	1.31538e-07	0.00193425	1.2523e-06	0.0130398	4.08222e-07	0.00425068	1.74166e-06	0.0191922	5.78703e-07	0.006377	1.8967e-06	0.0187192	6.30616e-07	0.00622376	1.13085e-06	0.0131618	3.73059e-07	0.00434195	1.27685e-07	0.000892843	4.33139e-08	0.000302874
16610	26	3.92112e-07	0.00599862	1.2652e-07	0.00193554	1.25061e-06	0.0130523	4.07671e-07	0.00425476	1.73215e-06	0.0192096	5.75542e-07	0.00638277	1.90839e-06	0.0187382	6.34502e-07	0.00623008	1.1279e-06	0.013173	3.72086e-07	0.00434567	1.22574e-07	0.000894099	4.15802e-08	0.0003033
16620	26	3.95815e-07	0.00600256	1.27715e-07	0.00193681	1.26329e-06	0.0130649	4.11804e-07	0.00425885	1.73384e-06	0.0192269	5.76103e-07	0.00638852	1.91222e-06	0.0187573	6.35774e-07	0.00623644	1.13331e-06	0.0131843	3.73869e-07	0.0043494	1.02704e-07	0.000895232	3.48397e-08	0.000303685
16630	26	3.9525e-07	0.00600654	1.27533e-07	0.00193809	1.27235e-06	0.0130776	4.14756e-07	0.00426298	1.73265e-06	0.0192442	5.75709e-07	0.00639429	1.907e-06	0.0187765	6.3404e-07	0.00624279	1.12773e-06	0.0131957	3.72029e-07	0.00435313	1.04791e-07	0.000896255	3.55478e-08	0.000304032
16640	26	3.9866e-07	0.00601049	1.28633e-07	0.00193937	1.2645e-06	0.0130902	4.122e-07	0.00426712	1.74236e-06	0.0192616	5.78934e-07	0.00640006	1.88766e-06	0.0187954	6.2761e-07	0.0062491	1.12933e-06	0.0132069	3.72557e-07	0.00435686	9.56814e-08	0.000897235	3.24575e-08	0.000304364
16650	26	3.97415e-07	0.00601446	1.28231e-07	0.00194065	1.2774e-06	0.013103	4.16405e-07	0.00427126	1.75281e-06	0.0192791	5.82405e-07	0.00640586	1.88544e-06	0.0188143	6.26872e-07	0.00625537	1.12512e-06	0.0132182	3.71167e-07	0.00436058	1.03367e-07	0.000898221	3.50645e-08	0.000304699
16660	26	3.94137e-07	0.00601842	1.27174e-07	0.00194193	1.27595e-06	0.0131157	4.1593e-07	0.00427543	1.75387e-06	0.0192966	5.82757e-07	0.00641169	1.8822e-06	0.0188331	6.25794e-07	0.00626163	1.12473e-06	0.0132295	3.71037e-07	0.00436429	9.96588e-08	0.000899244	3.38067e-08	0.000305046
16670	26	3.91803e-07	0.00602234	1.26421e-07	0.00194319	1.28056e-06	0.0131285	4.17432e-07	0.00427959	1.74303e-06	0.0193141	5.79157e-07	0.00641751	1.89379e-06	0.018852	6.29649e-07	0.00626791	1.11784e-06	0.0132407	3.68766e-07	0.00436799	1.01869e-07	0.000900243	3.45563e-08	0.000305385
16680	26	3.73982e-07	0.00602618	1.20671e-07	0.00194443	1.26608e-06	0.0131412	4.12713e-07	0.00428374	1.75421e-06	0.0193316	5.82871e-07	0.00642332	1.89117e-06	0.0188709	6.28777e-07	0.0062742	1.12223e-06	0.0132518	3.70214e-07	0.00437167	1.10649e-07	0.000901302	3.7535e-08	0.000305744
16690	26	3.69501e-07	0.0060299	1.19225e-07	0.00194563	1.27405e-06	0.0131539	4.1531e-07	0.00428788	1.75619e-06	0.0193492	5.8353e-07	0.00642915	1.88902e-06	0.0188898	6.28061e-07	0.00628048	1.11486e-06	0.013263	3.67783e-07	0.00437536	1.00704e-07	0.000902347	3.41611e-08	0.000306098
16700	26	3.67884e-07	0.00603358	1.18703e-07	0.00194682	1.28164e-06	0.0131667	4.17785e-07	0.00429205	1.75305e-06	0.0193667	5.82488e-07	0.00643499	1.88228e-06	0.0189087	6.2582e-07	0.00628675	1.10459e-06	0.0132741	3.64396e-07	0.00437902	9.53622e-08	0.000903327	3.23492e-08	0.000306431
16710	26	3.61249e-07	0.00603724	1.16562e-07	0.001948	1.28283e-06	0.0131795	4.18172e-07	0.00429623	1.74943e-06	0.0193842	5.81283e-07	0.0064408	1.88029e-06	0.0189275	6.25159e-07	0.00629301	1.1028e-06	0.0132852	3.63804e-07	0.00438266	8.60155e-08	0.000904244	2.91786e-08	0.000306742
16720	26	3.36392e-07	0.00604073	1.08541e-07	0.00194913	1.28574e-06	0.0131924	4.19121e-07	0.00430042	1.74679e-06	0.0194017	5.80406e-07	0.00644661	1.86983e-06	0.0189462	6.21682e-07	0.00629924	1.09245e-06	0.0132961	3.60391e-07	0.00438628	7.65212e-08	0.000905041	2.59579e-08	0.000307012
16730	26	3.27836e-07	0.00604405	1.05781e-07	0.0019502	1.28044e-06	0.0132052	4.17395e-07	0.0043046	1.73465e-06	0.0194191	5.76373e-07	0.0064524	1.88603e-06	0.018965	6.27067e-07	0.00630549	1.09322e-06	0.0133071	3.60645e-07	0.00438988	8.02799e-08	0.000905818	2.72329e-08	0.000307276
16740	26	3.25916e-07	0.00604733	1.05161e-07	0.00195125	1.27305e-06	0.013218	4.14987e-07	0.00430876	1.72483e-06	0.0194364	5.73111e-07	0.00645814	1.87227e-06	0.0189838	6.22493e-07	0.00631173	1.10988e-06	0.0133181	3.6614e-07	0.00439352	8.58763e-08	0.000906663	2.91313e-08	0.000307562
[truncated: 1,486 more rows]

## Sheet: Statistics
Data series	Section name	No. of data	Start time	End time	Duration	Mean	Mean std. dev.	Slope	Slope std. dev.	Minimum	Maximum	Integral	Peak Area
Temperature [Temperature]
Heat flow [Signal, Ch 1:1]
[truncated: 71 more rows]
