# Supplementary material for: Microbial bioenergetics of coral-algal interactions
Source: PeerJ. 2017 Jun 21;5:e3423. doi: 10.7717/peerj.3423 (PMC5482263; doi:10.7717/peerj.3423)
Supplement: Data S3 — Raw data exported from the TAM III calorimeter for the seventh experimental replicate. [file peerj-05-3423-s008.xls]

## Sheet: Experiment info
Summary
Name	Optode Tank 6 Initial Dark (7-3-13).rslt
Start time	2013-07-03 22:28:17
End time	2013-07-04 07:26:50
Operator	Roach
Results file path	C:\Users\Frohwer\Documents\Optode Tank 6 Initial Dark (7-3-13).rslt
General Experiment Info
Bath temperature	26°C
	Sample - Ch 1:1	Sample - Ch 1:2	Sample - Ch 1:3	Sample - Ch 1:4	Sample - Ch 1:5	Sample - Ch 1:6
Total mass	2.9917g	3.0695g	3.0515g	2.9552g	3.0637g	2.9912g
Name	Sigma	Interface	Algae	Coral	Filtered (.02)	Tank

## Sheet: Raw data
2013-07-03 22:45:20	Temperature [Temperature]	Heat flow [Signal, Ch 1:1]	Heat [Signal, Ch 1:1]	Normalized heat flow [Signal, Ch 1:1]	Normalized heat [Signal, Ch 1:1]	Heat flow [Signal, Ch 1:2]	Heat [Signal, Ch 1:2]	Normalized heat flow [Signal, Ch 1:2]	Normalized heat [Signal, Ch 1:2]	Heat flow [Signal, Ch 1:3]	Heat [Signal, Ch 1:3]	Normalized heat flow [Signal, Ch 1:3]	Normalized heat [Signal, Ch 1:3]	Heat flow [Signal, Ch 1:4]	Heat [Signal, Ch 1:4]	Normalized heat flow [Signal, Ch 1:4]	Normalized heat [Signal, Ch 1:4]	Heat flow [Signal, Ch 1:5]	Heat [Signal, Ch 1:5]	Normalized heat flow [Signal, Ch 1:5]	Normalized heat [Signal, Ch 1:5]	Heat flow [Signal, Ch 1:6]	Heat [Signal, Ch 1:6]	Normalized heat flow [Signal, Ch 1:6]	Normalized heat [Signal, Ch 1:6]	Time markers
s	°C	W	J	W/g	J/g	W	J	W/g	J/g	W	J	W/g	J/g	W	J	W/g	J/g	W	J	W/g	J/g	W	J	W/g	J/g
-1020	26	-5.8228e-08		-1.94632e-08		-4.96765e-08		-1.61839e-08		1.02877e-07		3.37137e-08		5.80094e-08		1.96296e-08		9.29318e-09		3.03332e-09		-4.86694e-08		-1.62709e-08
-1010	26	-4.95246e-08		-1.6554e-08		-3.80926e-08		-1.241e-08		7.45034e-08		2.44153e-08		6.14272e-08		2.07861e-08		1.53784e-08		5.01956e-09		-3.89872e-08		-1.3034e-08
-1000	26	-3.61961e-08		-1.20988e-08		-3.03257e-08		-9.87968e-09		6.53319e-08		2.14098e-08		6.35206e-08		2.14945e-08		3.61718e-08		1.18066e-08		-2.88838e-08		-9.65627e-09
-990	26	-3.57626e-08		-1.1954e-08		-2.43462e-08		-7.93165e-09		5.98149e-08		1.96018e-08		5.20617e-08		1.7617e-08		3.0005e-08		9.79373e-09		-2.63262e-08		-8.80122e-09
-980	26	-4.00243e-08		-1.33785e-08		-1.99336e-08		-6.49408e-09		5.77624e-08		1.89292e-08		5.97626e-08		2.02229e-08		2.80806e-08		9.16559e-09		-2.00228e-08		-6.69389e-09
-970	26	-4.19925e-08		-1.40363e-08		-2.57966e-08		-8.40416e-09		5.17916e-08		1.69725e-08		4.7206e-08		1.59739e-08		2.60614e-08		8.50651e-09		-2.96321e-08		-9.90642e-09
-960	26	-3.51215e-08		-1.17396e-08		-2.40214e-08		-7.82584e-09		6.35606e-08		2.08293e-08		4.31515e-08		1.46019e-08		2.28801e-08		7.46811e-09		-4.83045e-08		-1.61489e-08
-950	26	-4.07907e-08		-1.36346e-08		-4.28524e-08		-1.39607e-08		4.89751e-08		1.60495e-08		5.36116e-08		1.81415e-08		9.03887e-10		2.95031e-10		-6.52909e-08		-2.18277e-08
-940	26	-3.7866e-08		-1.2657e-08		-4.82625e-08		-1.57233e-08		3.88683e-08		1.27374e-08		4.53679e-08		1.53519e-08		-3.00512e-09		-9.8088e-10		-4.48622e-08		-1.49981e-08
-930	26	-3.88782e-08		-1.29954e-08		-4.53074e-08		-1.47605e-08		3.93068e-08		1.28811e-08		2.69979e-08		9.13574e-09		-1.64805e-09		-5.37928e-10		-4.18235e-08		-1.39822e-08
-920	26	-3.84776e-08		-1.28614e-08		-5.59206e-08		-1.82181e-08		3.71057e-08		1.21598e-08		8.41869e-09		2.84877e-09		6.29046e-09		2.05322e-09		-3.30907e-08		-1.10627e-08
-910	26	-3.48248e-08		-1.16405e-08		-4.95097e-08		-1.61296e-08		3.20318e-08		1.04971e-08		2.20067e-09		7.44676e-10		-1.25621e-09		-4.1003e-10		-2.50854e-08		-8.3864e-09
-900	26	-2.71876e-08		-9.08766e-09		-3.4353e-08		-1.11917e-08		1.69497e-08		5.55456e-09		1.08561e-09		3.67357e-10		-1.54479e-08		-5.04224e-09		-1.67485e-08		-5.59927e-09
-890	26	-3.29398e-08		-1.10104e-08		-2.88626e-08		-9.40303e-09		2.78222e-09		9.11756e-10		-2.05147e-09		-6.94191e-10		-1.75098e-08		-5.71524e-09		-1.25997e-08		-4.21225e-09
-880	26	-2.76565e-08		-9.2444e-09		-2.68022e-08		-8.73177e-09		-9.34477e-09		-3.06235e-09		-2.56666e-09		-8.68525e-10		-2.33301e-08		-7.615e-09		-2.17742e-08		-7.27943e-09
-870	26	-3.16914e-08		-1.05931e-08		-3.02625e-08		-9.85911e-09		-1.2921e-08		-4.23431e-09		-3.97923e-09		-1.34652e-09		-2.69395e-08		-8.79313e-09		-2.74387e-08		-9.17315e-09
-860	26	-3.91833e-08		-1.30973e-08		-3.38834e-08		-1.10387e-08		-2.38552e-08		-7.81752e-09		-2.6989e-09		-9.13273e-10		-2.79015e-08		-9.10713e-09		-3.23653e-08		-1.08202e-08
-850	26	-3.93838e-08		-1.31644e-08		-2.86129e-08		-9.32167e-09		-3.84754e-08		-1.26087e-08		-2.12125e-09		-7.17803e-10		-2.10897e-08		-6.88375e-09		-3.40065e-08		-1.13689e-08
-840	26	-4.22759e-08		-1.41311e-08		-2.43868e-08		-7.94489e-09		-4.69944e-08		-1.54004e-08		-1.44605e-08		-4.89324e-09		-2.48273e-08		-8.10369e-09		-4.02762e-08		-1.34649e-08
-830	26	-4.30666e-08		-1.43954e-08		-3.15463e-08		-1.02773e-08		-6.34229e-08		-2.07842e-08		-3.86383e-08		-1.30747e-08		-2.59896e-08		-8.48307e-09		-4.008e-08		-1.33993e-08
-820	26	-3.36311e-08		-1.12415e-08		-4.05256e-08		-1.32027e-08		-6.60317e-08		-2.16391e-08		-5.09447e-08		-1.7239e-08		-4.66254e-08		-1.52187e-08		-2.84568e-08		-9.51349e-09
-810	26	-1.69547e-08		-5.66726e-09		-4.19989e-08		-1.36826e-08		-4.63625e-08		-1.51934e-08		-5.60094e-08		-1.89528e-08		-5.67453e-08		-1.85218e-08		-2.87919e-08		-9.62552e-09
-800	26	-2.37376e-08		-7.93449e-09		-4.11414e-08		-1.34033e-08		-5.52239e-08		-1.80973e-08		-5.76432e-08		-1.95057e-08		-5.43615e-08		-1.77438e-08		-2.82822e-08		-9.45512e-09
-790	26	-1.78386e-08		-5.9627e-09		-4.44444e-08		-1.44794e-08		-6.77011e-08		-2.21862e-08		-4.89655e-08		-1.65693e-08		-4.68054e-08		-1.52774e-08		-3.21655e-08		-1.07534e-08
-780	26	-1.60859e-08		-5.37684e-09		-5.50171e-08		-1.79238e-08		-7.84533e-08		-2.57098e-08		-5.03674e-08		-1.70437e-08		-4.86919e-08		-1.58932e-08		-1.9291e-08		-6.44924e-09
-770	26	-1.6183e-08		-5.40931e-09		-7.82229e-08		-2.54839e-08		-7.31098e-08		-2.39586e-08		-3.92291e-08		-1.32746e-08		-3.40776e-08		-1.1123e-08		-8.80905e-09		-2.94499e-09
-760	26	-1.33196e-08		-4.45219e-09		-7.89952e-08		-2.57355e-08		-7.30102e-08		-2.3926e-08		-3.74e-08		-1.26557e-08		-4.11312e-08		-1.34253e-08		-1.27667e-08		-4.26809e-09
-750	26	-1.50808e-08		-5.04088e-09		-6.43166e-08		-2.09535e-08		-7.98956e-08		-2.61824e-08		-4.40007e-08		-1.48892e-08		-4.32447e-08		-1.41152e-08		-1.99926e-08		-6.68379e-09
-740	26	-2.22138e-08		-7.42514e-09		-6.68642e-08		-2.17834e-08		-7.66218e-08		-2.51096e-08		-4.90395e-08		-1.65943e-08		-4.85961e-08		-1.58619e-08		-2.23632e-08		-7.47634e-09
-730	26	-2.88219e-08		-9.63394e-09		-7.03645e-08		-2.29238e-08		-7.49823e-08		-2.45723e-08		-4.08059e-08		-1.38082e-08		-5.83466e-08		-1.90445e-08		-8.37532e-09		-2.79999e-09
-720	26	-2.5731e-08		-8.60078e-09		-6.19488e-08		-2.0182e-08		-6.25496e-08		-2.0498e-08		-4.72421e-08		-1.59861e-08		-5.98696e-08		-1.95416e-08		-2.86301e-09		-9.57143e-10
-710	26	-2.05995e-08		-6.88555e-09		-4.22992e-08		-1.37805e-08		-5.2296e-08		-1.71378e-08		-4.17731e-08		-1.41355e-08		-5.41897e-08		-1.76877e-08		1.98244e-09		6.62757e-10
-700	26	-7.41379e-09		-2.47812e-09		-3.09236e-08		-1.00745e-08		-3.4802e-08		-1.14049e-08		-4.86236e-08		-1.64536e-08		-4.95347e-08		-1.61683e-08		-5.11511e-11		-1.71005e-11
-690	26	1.12936e-08		3.77497e-09		-2.22049e-08		-7.23405e-09		-4.96317e-08		-1.62647e-08		-5.20001e-08		-1.75961e-08		-4.12217e-08		-1.34549e-08		-1.1104e-08		-3.71223e-09
-680	26	5.52892e-09		1.84809e-09		-1.61804e-08		-5.27133e-09		-4.64584e-08		-1.52248e-08		-4.4198e-08		-1.4956e-08		-3.74694e-08		-1.22301e-08		-1.30505e-08		-4.36298e-09
-670	26	-1.35102e-09		-4.51589e-10		-1.41613e-08		-4.61354e-09		-4.36179e-08		-1.42939e-08		-4.86875e-08		-1.64752e-08		-5.02386e-08		-1.6398e-08		-5.29588e-09		-1.77049e-09
-660	26	8.44741e-09		2.82361e-09		-1.72213e-08		-5.61046e-09		-5.2298e-08		-1.71384e-08		-6.71592e-08		-2.27258e-08		-4.55241e-08		-1.48592e-08		-7.07358e-09		-2.3648e-09
-650	26	8.14095e-09		2.72118e-09		-1.86504e-08		-6.07602e-09		-4.19513e-08		-1.37478e-08		-8.37768e-08		-2.83489e-08		-4.66665e-08		-1.52321e-08		-1.93195e-08		-6.45879e-09
-640	26	1.1166e-08		3.73234e-09		-2.53092e-08		-8.24538e-09		-3.0113e-08		-9.86826e-09		-8.66968e-08		-2.9337e-08		-4.55151e-08		-1.48562e-08		-2.72422e-08		-9.10744e-09
-630	26	1.43439e-08		4.79456e-09		-2.97368e-08		-9.68783e-09		-2.45014e-08		-8.0293e-09		-8.53094e-08		-2.88676e-08		-4.98103e-08		-1.62582e-08		-1.93527e-08		-6.46989e-09
-620	26	1.61217e-08		5.3888e-09		-2.91833e-08		-9.5075e-09		-1.33646e-08		-4.37967e-09		-7.29058e-08		-2.46703e-08		-6.03319e-08		-1.96925e-08		-1.53931e-08		-5.14612e-09
-610	26	2.81708e-08		9.41631e-09		-2.33688e-08		-7.61324e-09		-2.31238e-08		-7.57783e-09		-6.85559e-08		-2.31984e-08		-6.03539e-08		-1.96997e-08		-9.99792e-09		-3.34244e-09
-600	26	4.51224e-08		1.50825e-08		-1.37701e-08		-4.48612e-09		-2.72449e-08		-8.92837e-09		-6.36816e-08		-2.1549e-08		-6.03354e-08		-1.96936e-08		-5.79997e-09		-1.93901e-09
-590	26	5.26722e-08		1.76061e-08		-1.11504e-08		-3.63264e-09		-2.49218e-08		-8.16708e-09		-6.00618e-08		-2.03241e-08		-6.12001e-08		-1.99759e-08		-1.74493e-09		-5.83355e-10
-580	26	5.68939e-08		1.90172e-08		-1.45896e-08		-4.75309e-09		-2.72497e-08		-8.92995e-09		-7.49243e-08		-2.53534e-08		-6.44943e-08		-2.10511e-08		6.79295e-09		2.27098e-09
-570	26	5.28573e-08		1.7668e-08		-1.34196e-09		-4.37193e-10		-3.35699e-08		-1.10011e-08		-6.63485e-08		-2.24514e-08		-6.24821e-08		-2.03943e-08		1.0721e-08		3.58416e-09
-560	26	3.92226e-08		1.31105e-08		1.40119e-09		4.56487e-10		-4.17063e-08		-1.36675e-08		-6.12693e-08		-2.07327e-08		-5.77952e-08		-1.88645e-08		1.60871e-08		5.37815e-09
-550	26	3.17492e-08		1.06124e-08		1.64717e-08		5.36625e-09		-5.04046e-08		-1.6518e-08		-5.84825e-08		-1.97897e-08		-4.94972e-08		-1.6156e-08		1.16605e-08		3.89825e-09
-540	26	2.52416e-08		8.43721e-09		1.62932e-08		5.30809e-09		-4.47355e-08		-1.46602e-08		-6.50994e-08		-2.20287e-08		-4.52238e-08		-1.47612e-08		3.39971e-08		1.13657e-08
-530	26	2.39738e-08		8.01344e-09		1.03323e-08		3.36612e-09		-5.10255e-08		-1.67215e-08		-6.19995e-08		-2.09798e-08		-3.46471e-08		-1.13089e-08		4.30031e-08		1.43766e-08
-520	26	3.31315e-08		1.10745e-08		8.43119e-09		2.74676e-09		-5.88212e-08		-1.92762e-08		-5.08847e-08		-1.72187e-08		-3.05317e-08		-9.96562e-09		5.3746e-08		1.7968e-08
-510	26	4.77807e-08		1.59711e-08		-1.02617e-08		-3.34311e-09		-5.33131e-08		-1.74711e-08		-4.84423e-08		-1.63922e-08		-1.66142e-08		-5.42294e-09		4.96799e-08		1.66087e-08
-500	26	4.14392e-08		1.38514e-08		-3.61781e-09		-1.17863e-09		-3.68714e-08		-1.2083e-08		-3.84941e-08		-1.30259e-08		-4.98628e-09		-1.62753e-09		4.22611e-08		1.41285e-08
-490	26	4.4464e-08		1.48624e-08		8.36166e-09		2.72411e-09		-2.98067e-08		-9.76787e-09		-3.48929e-08		-1.18073e-08		-1.26975e-09		-4.14451e-10		5.16876e-08		1.72799e-08
-480	26	4.62576e-08		1.5462e-08		-1.8849e-09		-6.14073e-10		-2.45674e-08		-8.05094e-09		-2.33071e-08		-7.88682e-09		6.58965e-09		2.15088e-09		4.99252e-08		1.66907e-08
-470	26	3.67451e-08		1.22824e-08		1.65897e-09		5.40468e-10		-1.69669e-08		-5.56018e-09		-9.63366e-09		-3.2599e-09		1.36414e-08		4.45259e-09		4.27479e-08		1.42912e-08
-460	26	4.27288e-08		1.42824e-08		5.82904e-09		1.89902e-09		-1.26803e-08		-4.15544e-09		-4.06451e-09		-1.37537e-09		2.11945e-09		6.91794e-10		4.12288e-08		1.37834e-08
-450	26	4.45331e-08		1.48855e-08		1.09479e-08		3.56669e-09		-8.01861e-09		-2.62776e-09		3.00477e-09		1.01678e-09		3.28695e-09		1.07287e-09		4.2809e-08		1.43117e-08
-440	26	5.34647e-08		1.7871e-08		9.74982e-09		3.17635e-09		1.43723e-09		4.70991e-10		9.62194e-10		3.25594e-10		-3.29754e-09		-1.07633e-09		5.38629e-08		1.80071e-08
-430	26	6.17681e-08		2.06465e-08		7.83333e-09		2.55199e-09		1.51934e-09		4.97899e-10		1.08804e-08		3.68177e-09		-6.71343e-09		-2.19128e-09		5.35151e-08		1.78909e-08
-420	26	5.83658e-08		1.95092e-08		1.00027e-08		3.25872e-09		1.7644e-08		5.78207e-09		1.98528e-08		6.71794e-09		-3.45693e-09		-1.12835e-09		5.52834e-08		1.8482e-08
-410	26	4.06701e-08		1.35943e-08		1.87562e-08		6.11049e-09		2.52558e-08		8.27653e-09		2.03252e-08		6.87777e-09		9.53862e-09		3.11343e-09		4.27206e-08		1.42821e-08
-400	26	3.971e-08		1.32734e-08		2.71578e-08		8.84762e-09		2.28938e-08		7.50247e-09		3.10079e-08		1.04927e-08		2.71981e-08		8.87754e-09		4.53869e-08		1.51735e-08
-390	26	5.93082e-08		1.98242e-08		3.28309e-08		1.06958e-08		2.72871e-08		8.9422e-09		4.19871e-08		1.42079e-08		3.88769e-08		1.26895e-08		4.70413e-08		1.57266e-08
-380	26	6.22469e-08		2.08065e-08		3.4834e-08		1.13484e-08		3.12906e-08		1.02542e-08		4.6426e-08		1.57099e-08		4.10807e-08		1.34088e-08		3.79434e-08		1.2685e-08
-370	26	3.9603e-08		1.32376e-08		5.05954e-08		1.64833e-08		2.31738e-08		7.59424e-09		7.15963e-08		2.42272e-08		4.22198e-08		1.37807e-08		4.25394e-08		1.42215e-08
-360	26	2.87789e-08		9.61957e-09		5.47341e-08		1.78316e-08		4.32138e-08		1.41615e-08		7.72743e-08		2.61486e-08		3.81196e-08		1.24423e-08		4.4972e-08		1.50348e-08
-350	26	4.10744e-08		1.37294e-08		5.69622e-08		1.85575e-08		2.60582e-08		8.53946e-09		7.30564e-08		2.47213e-08		3.12217e-08		1.01908e-08		4.40334e-08		1.4721e-08
-340	26	3.14474e-08		1.05115e-08		5.92807e-08		1.93128e-08		3.38645e-08		1.10977e-08		6.35622e-08		2.15086e-08		3.70775e-08		1.21022e-08		3.99481e-08		1.33552e-08
-330	26	3.2067e-08		1.07187e-08		6.31086e-08		2.05599e-08		3.98059e-08		1.30447e-08		5.40058e-08		1.82748e-08		4.44912e-08		1.45221e-08		3.02095e-08		1.00995e-08
-320	26	3.16188e-08		1.05689e-08		5.93829e-08		1.93461e-08		4.28962e-08		1.40574e-08		5.52337e-08		1.86904e-08		4.40387e-08		1.43744e-08		2.55866e-08		8.55397e-09
-310	26	2.40861e-08		8.05098e-09		5.7226e-08		1.86434e-08		3.92065e-08		1.28483e-08		5.25154e-08		1.77705e-08		6.35943e-08		2.07574e-08		2.67582e-08		8.94565e-09
-300	26	2.04139e-08		6.82352e-09		7.36058e-08		2.39797e-08		4.38018e-08		1.43542e-08		4.08929e-08		1.38376e-08		5.93655e-08		1.93771e-08		2.6679e-08		8.91916e-09
-290	26	8.23245e-09		2.75176e-09		7.21876e-08		2.35177e-08		5.78328e-08		1.89523e-08		2.9589e-08		1.00125e-08		6.21589e-08		2.02888e-08		1.5643e-08		5.22967e-09
-280	26	4.42141e-09		1.47789e-09		5.00779e-08		1.63147e-08		6.3045e-08		2.06603e-08		3.51456e-08		1.18928e-08		6.02749e-08		1.96739e-08		1.58445e-08		5.29705e-09
-270	26	1.78134e-09		5.95428e-10		5.10348e-08		1.66264e-08		4.99622e-08		1.6373e-08		3.59739e-08		1.21731e-08		5.68379e-08		1.8552e-08		9.93175e-09		3.32032e-09
-260	26	-3.29693e-09		-1.10203e-09		5.14653e-08		1.67667e-08		5.23401e-08		1.71523e-08		4.33183e-08		1.46583e-08		4.90363e-08		1.60056e-08		2.06039e-08		6.88819e-09
-250	26	2.43866e-09		8.15143e-10		6.05267e-08		1.97187e-08		5.22365e-08		1.71183e-08		2.02659e-08		6.85772e-09		5.53267e-08		1.80588e-08		1.73659e-08		5.80565e-09
-240	26	-1.85434e-09		-6.19828e-10		5.70228e-08		1.85772e-08		4.88961e-08		1.60236e-08		3.8154e-08		1.29108e-08		7.14381e-08		2.33176e-08		-8.50171e-09		-2.84224e-09
-230	26	1.20332e-08		4.0222e-09		5.56103e-08		1.81171e-08		5.08966e-08		1.66792e-08		4.10463e-08		1.38895e-08		7.11498e-08		2.32235e-08		-1.44807e-08		-4.84112e-09
-220	26	1.32261e-08		4.42095e-09		5.31864e-08		1.73274e-08		5.30198e-08		1.7375e-08		4.38465e-08		1.48371e-08		5.35259e-08		1.7471e-08		-2.93851e-09		-9.82386e-10
-210	26	1.99677e-09		6.67435e-10		5.09982e-08		1.66145e-08		6.0533e-08		1.98371e-08		6.67243e-08		2.25786e-08		6.11579e-08		1.99621e-08		4.91725e-09		1.64391e-09
-200	26	-1.03006e-08		-3.44307e-09		4.78968e-08		1.56041e-08		5.44425e-08		1.78412e-08		6.77156e-08		2.29141e-08		6.44113e-08		2.1024e-08		2.77888e-09		9.29019e-10
-190	26	-2.28998e-08		-7.65446e-09		4.66922e-08		1.52117e-08		4.6426e-08		1.52141e-08		6.05391e-08		2.04856e-08		7.83155e-08		2.55624e-08		-2.60321e-09		-8.70291e-10
-180	26	-2.76822e-08		-9.25301e-09		5.63013e-08		1.83422e-08		3.7029e-08		1.21347e-08		5.88718e-08		1.99214e-08		6.615e-08		2.15915e-08		-4.44089e-09		-1.48465e-09
-170	26	-3.99985e-08		-1.33698e-08		6.97485e-08		2.27231e-08		4.50089e-08		1.47498e-08		6.55464e-08		2.218e-08		6.53722e-08		2.13377e-08		-1.60928e-08		-5.38005e-09
-160	26	-5.39395e-08		-1.80297e-08		6.55749e-08		2.13634e-08		4.85842e-08		1.59214e-08		7.13581e-08		2.41466e-08		6.70015e-08		2.18695e-08		-3.32918e-08		-1.11299e-08
-150	26	-7.28713e-08		-2.43578e-08		5.32484e-08		1.73476e-08		3.31138e-08		1.08517e-08		5.50866e-08		1.86406e-08		7.38357e-08		2.41002e-08		-3.6986e-08		-1.23649e-08
-140	26	-7.44123e-08		-2.48729e-08		5.13538e-08		1.67303e-08		3.29473e-08		1.07971e-08		5.26532e-08		1.78171e-08		6.60364e-08		2.15545e-08		-4.49825e-08		-1.50383e-08
-130	26	-8.13558e-08		-2.71938e-08		4.21498e-08		1.37318e-08		3.14703e-08		1.03131e-08		4.36843e-08		1.47822e-08		5.1086e-08		1.66746e-08		-2.58883e-08		-8.65483e-09
-120	26
-110	26
-100	26
-90	26
-80	26
-70	26
-60	26
-50	26
-40	26
-30	26
-20	26
-10	26
0	26																									Reaction start
10	26
20	26
30	26
40	26
50	26
60	26
70	26
80	26
90	26
100	26
110	26
120	26
130	26
140	26
150	26
160	26
170	26
180	26
190	26
200	26
210	26
220	26
230	26
240	26
250	26
260	26
270	26
280	26
290	26
300	26
310	26
320	26
330	26
340	26
350	26
360	26
370	26
380	26
390	26
400	26
410	26
420	26
430	26
440	26
450	26
460	26
470	26
480	26
490	26
500	26
510	26
520	26
530	26
540	26
550	26
560	26
570	26
580	26
590	26
600	26
610	26
620	26
630	26
640	26
650	26
660	26
670	26
680	26
690	26
700	26
710	26
720	26
730	26
740	26
750	26
760	26
770	26
780	26
790	26
800	26
810	26
820	26
830	26
840	26
850	26
860	26
870	26
880	26
890	26
900	26
910	26
920	26
930	26
940	26
950	26
960	26
970	26
980	26
990	26
1000	26																									Measuring position
1010	26
1020	26
1030	26
1040	26
1050	26
1060	26
1070	26
1080	26
1090	26
1100	26
1110	26
1120	26
1130	26
1140	26
1150	26
1160	26
1170	26
1180	26
1190	26
1200	26
1210	26
1220	26
1230	26
1240	26
1250	26
1260	26
1270	26
1280	26
1290	26
1300	26
1310	26
1320	26
1330	26
1340	26
1350	26
1360	26
1370	26
1380	26
1390	26
1400	26
1410	26
1420	26
1430	26
1440	26
1450	26
1460	26
1470	26
1480	26
1490	26
1500	26
1510	26
1520	26
1530	26
1540	26
1550	26
1560	26
1570	26
1580	26
1590	26
1600	26
1610	26
1620	26
1630	26
1640	26
1650	26
1660	26
1670	26
1680	26
1690	26
1700	26
1710	26
1720	26
1730	26
1740	26
1750	26
1760	26
1770	26
1780	26
1790	26
1800	26
1810	26
1820	26
1830	26
1840	26
1850	26
1860	26
1870	26
1880	26
1890	26
1900	26
1910	26
1920	26
1930	26
1940	26
1950	26
1960	26
1970	26
1980	26
1990	26
2000	26
2010	26
2020	26
2030	26
2040	26
2050	26
2060	26
2070	26
2080	26
2090	26
2100	26
2110	26
2120	26
2130	26
2140	26
2150	26
2160	26
2170	26
2180	26
2190	26
2200	26
2210	26
2220	26
2230	26
2240	26
2250	26
2260	26
2270	26
2280	26
2290	26
2300	26
2310	26
2320	26
2330	26
2340	26
2350	26
2360	26
2370	26
2380	26
2390	26
2400	26
2410	26
2420	26
2430	26
2440	26
2450	26
2460	26
2470	26
2480	26
2490	26
2500	26
2510	26
2520	26
2530	26
2540	26
2550	26
2560	26
2570	26
2580	26
2590	26
2600	26
2610	26
2620	26
2630	26
2640	26
2650	26
2660	26
2670	26
2680	26
2690	26
2700	26
2710	26
2720	26
2730	26
2740	26
2750	26
2760	26
2770	26
2780	26
2790	26
2800	26
2810	26
2820	26
2830	26
2840	26
2850	26
2860	26
2870	26
2880	26
2890	26
2900	26
2910	26
2920	26
2930	26
2940	26
2950	26
2960	26
2970	26
2980	26
2990	26
3000	26
3010	26
3020	26
3030	26
3040	26
3050	26
3060	26
3070	26
3080	26
3090	26
3100	26
3110	26
3120	26
3130	26
3140	26
3150	26
3160	26
3170	26
3180	26
3190	26
3200	26
3210	26
3220	26
3230	26
3240	26
3250	26
3260	26
3270	26
3280	26
3290	26
3300	26
3310	26
3320	26
3330	26
3340	26
3350	26
3360	26
3370	26
3380	26
3390	26
3400	26
3410	26
3420	26
3430	26
3440	26
3450	26
3460	26
3470	26
3480	26
3490	26
3500	26
3510	26
3520	26
3530	26
3540	26
3550	26
3560	26
3570	26
3580	26
3590	26
3600	26
3610	26
3620	26
3630	26
3640	26
3650	26
3660	26
3670	26
3680	26
3690	26
3710	26	3.68327e-07	4.59246e-06	1.23116e-07	1.53507e-06	7.96258e-07	9.93983e-06	2.5941e-07	3.23826e-06	9.56091e-07	1.2022e-05	3.13318e-07	3.93969e-06	4.88985e-07	6.03437e-06	1.65466e-07	2.04195e-06	7.51112e-07	9.36196e-06	2.45165e-07	3.05577e-06	4.48471e-07	5.58166e-06	1.4993e-07	1.86603e-06	Signal correct
3720	26	3.75285e-07	8.31455e-06	1.25442e-07	2.7792e-06	8.07908e-07	1.79752e-05	2.63205e-07	5.85607e-06	9.62722e-07	2.16069e-05	3.15491e-07	7.08075e-06	4.84191e-07	1.0931e-05	1.63844e-07	3.6989e-06	7.42447e-07	1.68249e-05	2.42337e-07	5.4917e-06	4.46707e-07	1.0052e-05	1.4934e-07	3.36054e-06
3730	26	3.80861e-07	1.20983e-05	1.27306e-07	4.04395e-06	8.10221e-07	2.60713e-05	2.63959e-07	8.49367e-06	9.6039e-07	3.12282e-05	3.14727e-07	1.02337e-05	5.07508e-07	1.58985e-05	1.71734e-07	5.37983e-06	7.26772e-07	2.41715e-05	2.3722e-07	7.88965e-06	4.5888e-07	1.45858e-05	1.5341e-07	4.87625e-06
3740	26	3.74238e-07	1.58667e-05	1.25092e-07	5.30357e-06	8.09595e-07	3.41656e-05	2.63755e-07	1.11307e-05	9.67851e-07	4.08686e-05	3.17172e-07	1.33929e-05	4.99746e-07	2.09326e-05	1.69107e-07	7.08333e-06	7.20452e-07	3.13994e-05	2.35158e-07	1.02488e-05	4.57411e-07	1.91459e-05	1.52919e-07	6.40074e-06
3750	26	3.67862e-07	1.95769e-05	1.22961e-07	6.54375e-06	8.10837e-07	4.22721e-05	2.64159e-07	1.37717e-05	9.78051e-07	5.05864e-05	3.20515e-07	1.65775e-05	4.97941e-07	2.59153e-05	1.68496e-07	8.76938e-06	7.33083e-07	3.86703e-05	2.3928e-07	1.26221e-05	4.5866e-07	2.37341e-05	1.53336e-07	7.93464e-06
3760	26	3.6929e-07	2.32624e-05	1.23438e-07	7.77566e-06	7.91351e-07	5.02882e-05	2.57811e-07	1.63832e-05	9.80007e-07	6.04014e-05	3.21156e-07	1.9794e-05	4.84164e-07	3.08188e-05	1.63835e-07	1.04287e-05	7.27593e-07	4.59741e-05	2.37488e-07	1.50061e-05	4.51282e-07	2.82676e-05	1.5087e-07	9.45025e-06
3770	26	3.6677e-07	2.69482e-05	1.22596e-07	9.00765e-06	7.87664e-07	5.81732e-05	2.5661e-07	1.8952e-05	9.5706e-07	7.00671e-05	3.13636e-07	2.29615e-05	4.95916e-07	3.57025e-05	1.67811e-07	1.20812e-05	7.11027e-07	5.31811e-05	2.32081e-07	1.73585e-05	4.55723e-07	3.28409e-05	1.52355e-07	1.09792e-05
3780	26	3.57942e-07	3.05855e-05	1.19645e-07	1.02235e-05	7.96701e-07	6.61077e-05	2.59554e-07	2.1537e-05	9.74047e-07	7.97032e-05	3.19203e-07	2.61194e-05	5.18715e-07	4.07826e-05	1.75526e-07	1.38003e-05	7.03628e-07	6.02565e-05	2.29666e-07	1.96679e-05	4.66468e-07	3.74309e-05	1.55947e-07	1.25137e-05
3790	26	3.42248e-07	3.40796e-05	1.14399e-07	1.13914e-05	8.00024e-07	7.40871e-05	2.60637e-07	2.41365e-05	9.69531e-07	8.94626e-05	3.17723e-07	2.93176e-05	5.14932e-07	4.59746e-05	1.74246e-07	1.55572e-05	7.17127e-07	6.73354e-05	2.34072e-07	2.19785e-05	4.68818e-07	4.21317e-05	1.56733e-07	1.40852e-05
3800	26	3.27909e-07	3.74278e-05	1.09606e-07	1.25105e-05	8.06857e-07	8.21057e-05	2.62863e-07	2.67489e-05	9.64959e-07	9.91204e-05	3.16224e-07	3.24825e-05	5.24316e-07	5.11486e-05	1.77422e-07	1.7308e-05	7.21872e-07	7.4553e-05	2.35621e-07	2.43343e-05	4.70844e-07	4.68195e-05	1.5741e-07	1.56524e-05
3810	26	3.21836e-07	4.06712e-05	1.07576e-07	1.35947e-05	8.08804e-07	9.01993e-05	2.63497e-07	2.93857e-05	9.58557e-07	0.000108727	3.14127e-07	3.56308e-05	5.23577e-07	5.63971e-05	1.77171e-07	1.9084e-05	7.15031e-07	8.17272e-05	2.33388e-07	2.6676e-05	4.73934e-07	5.15402e-05	1.58443e-07	1.72306e-05
3820	26	3.27179e-07	4.39085e-05	1.09362e-07	1.46768e-05	8.16686e-07	9.8336e-05	2.66065e-07	3.20365e-05	9.71536e-07	0.000118364	3.1838e-07	3.87889e-05	5.25414e-07	6.16424e-05	1.77793e-07	2.0859e-05	7.15067e-07	8.88736e-05	2.334e-07	2.90086e-05	4.75119e-07	5.629e-05	1.58839e-07	1.88185e-05
3830	26	3.26949e-07	4.71894e-05	1.09285e-07	1.57734e-05	8.12249e-07	0.000106476	2.64619e-07	3.46885e-05	9.63685e-07	0.00012805	3.15807e-07	4.1963e-05	5.26161e-07	6.69201e-05	1.78046e-07	2.26449e-05	7.0739e-07	9.5993e-05	2.30894e-07	3.13324e-05	4.69655e-07	6.10335e-05	1.57012e-07	2.04044e-05
3840	26	3.36013e-07	5.04968e-05	1.12315e-07	1.6879e-05	8.32854e-07	0.00011471	2.71332e-07	3.73709e-05	9.502e-07	0.000137604	3.11388e-07	4.50938e-05	5.15146e-07	7.21248e-05	1.74318e-07	2.4406e-05	7.03768e-07	0.000103052	2.29712e-07	3.36364e-05	4.77716e-07	6.57541e-05	1.59707e-07	2.19825e-05
3850	26	3.51333e-07	5.39389e-05	1.17436e-07	1.80295e-05	8.33812e-07	0.000123035	2.71644e-07	4.00831e-05	9.53946e-07	0.000147124	3.12616e-07	4.82138e-05	5.09854e-07	7.72509e-05	1.72528e-07	2.61407e-05	7.06101e-07	0.000110092	2.30473e-07	3.59342e-05	4.85371e-07	7.05608e-05	1.62266e-07	2.35895e-05
3860	26	3.48223e-07	5.74453e-05	1.16396e-07	1.92016e-05	8.38482e-07	0.0001314	2.73166e-07	4.28084e-05	9.44378e-07	0.000156624	3.0948e-07	5.13268e-05	5.08395e-07	8.23405e-05	1.72034e-07	2.78629e-05	7.10202e-07	0.000117166	2.31812e-07	3.82435e-05	4.77408e-07	7.53726e-05	1.59604e-07	2.51981e-05
3870	26	3.3907e-07	6.0897e-05	1.13337e-07	2.03553e-05	8.36891e-07	0.000139787	2.72647e-07	4.55405e-05	9.56573e-07	0.000166106	3.13476e-07	5.44343e-05	5.0806e-07	8.74246e-05	1.71921e-07	2.95833e-05	7.02419e-07	0.000124235	2.29271e-07	4.05506e-05	4.58107e-07	8.00747e-05	1.53151e-07	2.67701e-05
3880	26	3.20949e-07	6.41817e-05	1.0728e-07	2.14532e-05	8.30754e-07	0.000148117	2.70648e-07	4.82544e-05	9.665e-07	0.00017573	3.1673e-07	5.75882e-05	5.12204e-07	9.25136e-05	1.73323e-07	3.13053e-05	7.01327e-07	0.000131246	2.28915e-07	4.2839e-05	4.56973e-07	8.46192e-05	1.52772e-07	2.82894e-05
3890	26	3.2602e-07	6.74127e-05	1.08975e-07	2.25333e-05	8.29825e-07	0.000156416	2.70345e-07	5.09582e-05	9.5936e-07	0.000185367	3.1439e-07	6.07462e-05	5.26747e-07	9.77022e-05	1.78244e-07	3.30611e-05	7.1065e-07	0.000138302	2.31958e-07	4.51421e-05	4.59967e-07	8.92096e-05	1.53773e-07	2.9824e-05
3900	26	3.23615e-07	7.06637e-05	1.08171e-07	2.36199e-05	8.24514e-07	0.000164701	2.68615e-07	5.36572e-05	9.52144e-07	0.000194918	3.12025e-07	6.38763e-05	5.36376e-07	0.000103045	1.81502e-07	3.48689e-05	7.17178e-07	0.000145446	2.34089e-07	4.74741e-05	4.5759e-07	9.38051e-05	1.52979e-07	3.13603e-05
3910	26	3.30512e-07	7.39355e-05	1.10476e-07	2.47136e-05	8.20111e-07	0.000172914	2.67181e-07	5.63331e-05	9.51866e-07	0.000204439	3.11934e-07	6.69961e-05	5.28765e-07	0.000108351	1.78927e-07	3.66645e-05	7.08694e-07	0.000152584	2.3132e-07	4.98039e-05	4.5211e-07	9.83415e-05	1.51147e-07	3.28769e-05
3920	26	3.35779e-07	7.72676e-05	1.12237e-07	2.58273e-05	8.10997e-07	0.000181074	2.64211e-07	5.89914e-05	9.50337e-07	0.000213953	3.11433e-07	7.01141e-05	5.3533e-07	0.000113665	1.81148e-07	3.84626e-05	6.99121e-07	0.000159622	2.28195e-07	5.21011e-05	4.68584e-07	0.000102932	1.56654e-07	3.44115e-05
3930	26	3.35222e-07	8.06359e-05	1.12051e-07	2.69532e-05	8.10172e-07	0.000189186	2.63943e-07	6.1634e-05	9.39208e-07	0.00022339	3.07786e-07	7.32065e-05	5.3759e-07	0.000119032	1.81913e-07	4.02789e-05	6.90847e-07	0.000166581	2.25494e-07	5.43726e-05	4.88589e-07	0.000107718	1.63342e-07	3.60115e-05
3940	26	3.4338e-07	8.40336e-05	1.14777e-07	2.80889e-05	8.1485e-07	0.000197311	2.65467e-07	6.42811e-05	9.45064e-07	0.000232819	3.09705e-07	7.62965e-05	5.38313e-07	0.000124419	1.82158e-07	4.21016e-05	6.75372e-07	0.00017342	2.20443e-07	5.66047e-05	4.95518e-07	0.000112654	1.65658e-07	3.76617e-05
3950	26	3.43603e-07	8.74719e-05	1.14852e-07	2.92382e-05	8.21799e-07	0.000205502	2.67731e-07	6.69497e-05	9.33034e-07	0.000242186	3.05762e-07	7.93662e-05	5.35097e-07	0.00012979	1.8107e-07	4.39191e-05	6.60944e-07	0.000180089	2.15734e-07	5.87815e-05	4.91944e-07	0.000117588	1.64464e-07	3.93113e-05
3960	26	3.39778e-07	9.08871e-05	1.13574e-07	3.03798e-05	8.22648e-07	0.000213729	2.68007e-07	6.96298e-05	9.45552e-07	0.000251571	3.09865e-07	8.24418e-05	5.24948e-07	0.000135089	1.77635e-07	4.57122e-05	6.54133e-07	0.000186661	2.13511e-07	6.09266e-05	4.95143e-07	0.000122513	1.65533e-07	4.09579e-05
3970	26	3.43042e-07	9.42872e-05	1.14665e-07	3.15163e-05	8.27454e-07	0.000221963	2.69573e-07	7.23126e-05	9.40994e-07	0.000261013	3.08371e-07	8.5536e-05	5.44528e-07	0.000140419	1.84261e-07	4.75158e-05	6.46039e-07	0.000193172	2.10869e-07	6.30518e-05	5.00171e-07	0.000127513	1.67214e-07	4.26293e-05
3980	26	3.50531e-07	9.77615e-05	1.17168e-07	3.26776e-05	8.24362e-07	0.000230237	2.68565e-07	7.50079e-05	9.46367e-07	0.000270447	3.10132e-07	8.86277e-05	5.50324e-07	0.000145893	1.86222e-07	4.93681e-05	6.56298e-07	0.000199673	2.14218e-07	6.51737e-05	4.97136e-07	0.000132482	1.66199e-07	4.42904e-05
3990	26	3.45341e-07	0.000101252	1.15433e-07	3.38444e-05	8.21772e-07	0.000238461	2.67722e-07	7.76873e-05	9.54931e-07	0.000279949	3.12938e-07	9.17414e-05	5.51801e-07	0.000151407	1.86722e-07	5.12341e-05	6.62543e-07	0.000206271	2.16256e-07	6.73274e-05	4.94706e-07	0.000137447	1.65387e-07	4.59506e-05
4000	26	3.50293e-07	0.000104728	1.17088e-07	3.50062e-05	8.42312e-07	0.000246762	2.74414e-07	8.03915e-05	9.53708e-07	0.000289525	3.12537e-07	9.48795e-05	5.59643e-07	0.000156976	1.89376e-07	5.31186e-05	6.66586e-07	0.000212917	2.17575e-07	6.94966e-05	4.94821e-07	0.000142376	1.65426e-07	4.75985e-05
4010	26	3.55821e-07	0.000108245	1.18936e-07	3.61819e-05	8.36091e-07	0.00025517	2.72387e-07	8.31309e-05	9.4232e-07	0.000299003	3.08806e-07	9.79857e-05	5.64995e-07	0.000162586	1.91187e-07	5.50171e-05	6.61328e-07	0.000219568	2.15859e-07	7.16677e-05	5.00419e-07	0.000147365	1.67297e-07	4.92663e-05
4020	26	3.68023e-07	0.000111865	1.23015e-07	3.73917e-05	8.25375e-07	0.000263467	2.68896e-07	8.58339e-05	9.33973e-07	0.000308404	3.0607e-07	0.000101066	5.57705e-07	0.0001682	1.8872e-07	5.69165e-05	6.57548e-07	0.000226138	2.14625e-07	7.38121e-05	4.87963e-07	0.000152285	1.63133e-07	5.09111e-05
4030	26	3.75168e-07	0.0001156	1.25403e-07	3.86401e-05	8.19984e-07	0.000271671	2.67139e-07	8.85066e-05	9.39106e-07	0.000317764	3.07752e-07	0.000104134	5.69364e-07	0.000173809	1.92665e-07	5.88147e-05	6.59084e-07	0.000232724	2.15127e-07	7.59618e-05	4.83845e-07	0.000157143	1.61756e-07	5.2535e-05
4040	26	3.75006e-07	0.000119343	1.25349e-07	3.98915e-05	8.16701e-07	0.000279858	2.6607e-07	9.11739e-05	9.36872e-07	0.000327117	3.0702e-07	0.000107199	5.62125e-07	0.000179456	1.90216e-07	6.07256e-05	6.49546e-07	0.000239263	2.12013e-07	7.80963e-05	4.8306e-07	0.000161965	1.61494e-07	5.41471e-05
4050	26	3.8678e-07	0.000123118	1.29284e-07	4.11533e-05	8.19361e-07	0.000288038	2.66936e-07	9.38387e-05	9.28585e-07	0.000336442	3.04304e-07	0.000110255	5.70576e-07	0.000185114	1.93075e-07	6.264e-05	6.63213e-07	0.000245827	2.16474e-07	8.02387e-05	4.74088e-07	0.00016678	1.58494e-07	5.57567e-05
4060	26	4.05681e-07	0.000127103	1.35602e-07	4.24851e-05	8.25562e-07	0.000296295	2.68956e-07	9.65288e-05	9.22424e-07	0.000345669	3.02285e-07	0.000113278	5.71575e-07	0.00019082	1.93413e-07	6.45709e-05	6.63477e-07	0.000252466	2.16561e-07	8.24056e-05	4.62019e-07	0.000171426	1.54459e-07	5.731e-05
4070	26	4.17902e-07	0.00013123	1.39687e-07	4.38648e-05	8.35947e-07	0.000304592	2.7234e-07	9.92318e-05	9.19864e-07	0.000354882	3.01447e-07	0.000116298	5.6213e-07	0.000196485	1.90217e-07	6.6488e-05	6.5847e-07	0.000259085	2.14926e-07	8.45661e-05	4.65337e-07	0.00017605	1.55569e-07	5.88559e-05
4080	26	4.22411e-07	0.000135436	1.41194e-07	4.52705e-05	8.4406e-07	0.000312986	2.74983e-07	0.000101966	9.31914e-07	0.000364133	3.05396e-07	0.000119329	5.62187e-07	0.000202099	1.90236e-07	6.83877e-05	6.6418e-07	0.000265695	2.1679e-07	8.67235e-05	4.92302e-07	0.000180827	1.64583e-07	6.04531e-05
4090	26	4.05439e-07	0.000139573	1.35521e-07	4.66533e-05	8.43953e-07	0.000321427	2.74948e-07	0.000104716	9.35992e-07	0.000373476	3.06732e-07	0.000122391	5.73527e-07	0.000207776	1.94074e-07	7.03087e-05	6.53509e-07	0.000272283	2.13307e-07	8.88739e-05	4.99359e-07	0.000185787	1.66943e-07	6.21111e-05
4100	26	4.04387e-07	0.000143607	1.3517e-07	4.80018e-05	8.5114e-07	0.000329896	2.77289e-07	0.000107476	9.1718e-07	0.000382744	3.00567e-07	0.000125428	5.80256e-07	0.000213543	1.96351e-07	7.22599e-05	6.50173e-07	0.000278794	2.12218e-07	9.0999e-05	4.95648e-07	0.000190756	1.65702e-07	6.37724e-05
4110	26	4.19077e-07	0.000147732	1.4008e-07	4.93805e-05	8.58816e-07	0.000338447	2.7979e-07	0.000110261	9.13061e-07	0.000391887	2.99217e-07	0.000128424	5.76148e-07	0.000219342	1.94961e-07	7.42223e-05	6.55881e-07	0.000285323	2.14081e-07	9.31302e-05	5.06413e-07	0.00019577	1.69301e-07	6.54488e-05
4120	26	4.17005e-07	0.000151922	1.39387e-07	5.07811e-05	8.64425e-07	0.000347082	2.81617e-07	0.000113074	9.14299e-07	0.000401013	2.99623e-07	0.000131415	5.86495e-07	0.000225126	1.98462e-07	7.61797e-05	6.62482e-07	0.000291923	2.16236e-07	9.52845e-05	5.00102e-07	0.000200806	1.67191e-07	6.71322e-05
4130	26	4.16186e-07	0.000156081	1.39114e-07	5.21712e-05	8.53798e-07	0.000355672	2.78155e-07	0.000115873	9.25823e-07	0.000410217	3.03399e-07	0.000134431	5.84707e-07	0.000230997	1.97857e-07	7.81663e-05	6.56932e-07	0.000298512	2.14424e-07	9.74353e-05	4.99207e-07	0.000205796	1.66892e-07	6.88005e-05
4140	26	4.15062e-07	0.000160235	1.38738e-07	5.35599e-05	8.64086e-07	0.000364255	2.81507e-07	0.000118669	9.4694e-07	0.00041958	3.10319e-07	0.0001375	5.76445e-07	0.000236797	1.95061e-07	8.01288e-05	6.45312e-07	0.000305028	2.10632e-07	9.95618e-05	4.93209e-07	0.000210758	1.64887e-07	7.04593e-05
4150	26	4.20778e-07	0.000164416	1.40649e-07	5.49573e-05	8.65045e-07	0.000372917	2.8182e-07	0.000121491	9.49265e-07	0.000429078	3.11081e-07	0.000140612	5.7765e-07	0.000242575	1.95469e-07	8.20842e-05	6.33172e-07	0.00031142	2.06669e-07	0.000101648	4.88328e-07	0.000215676	1.63255e-07	7.21034e-05
4160	26	4.24775e-07	0.000168642	1.41985e-07	5.63698e-05	8.53941e-07	0.000381517	2.78202e-07	0.000124293	9.39147e-07	0.000438527	3.07766e-07	0.000143709	6.03726e-07	0.000248486	2.04293e-07	8.40842e-05	6.31054e-07	0.000317727	2.05978e-07	0.000103707	4.8299e-07	0.000220536	1.6147e-07	7.37283e-05
4170	26	4.36356e-07	0.000172949	1.45855e-07	5.78095e-05	8.50316e-07	0.000390015	2.77021e-07	0.000127061	9.2216e-07	0.000447822	3.02199e-07	0.000146755	6.02769e-07	0.00025453	2.03969e-07	8.61295e-05	6.39712e-07	0.000324095	2.08804e-07	0.000105786	4.8321e-07	0.000225352	1.61544e-07	7.53383e-05
4180	26	4.36227e-07	0.000177317	1.45812e-07	5.92696e-05	8.52654e-07	0.000398535	2.77783e-07	0.000129837	9.25349e-07	0.000457048	3.03244e-07	0.000149778	6.11903e-07	0.000260602	2.0706e-07	8.81844e-05	6.43422e-07	0.000330513	2.10015e-07	0.00010788	5.01337e-07	0.000230264	1.67604e-07	7.69805e-05
4190	26	4.19865e-07	0.000181612	1.40343e-07	6.07053e-05	8.54325e-07	0.000407076	2.78327e-07	0.00013262	9.35092e-07	0.000466361	3.06437e-07	0.00015283	6.01922e-07	0.000266673	2.03682e-07	9.02384e-05	6.4609e-07	0.000336953	2.10885e-07	0.000109982	5.0825e-07	0.000235333	1.69915e-07	7.86751e-05
4200	26	4.05187e-07	0.000185756	1.35437e-07	6.20903e-05	8.45634e-07	0.00041558	2.75496e-07	0.00013539	9.28381e-07	0.00047568	3.04237e-07	0.000155884	6.034e-07	0.000272717	2.04183e-07	9.22838e-05	6.37454e-07	0.000343374	2.08067e-07	0.000112078	5.11472e-07	0.000240456	1.70992e-07	8.03879e-05
4210	26	3.96638e-07	0.000189754	1.3258e-07	6.34267e-05	8.38605e-07	0.000424001	2.73206e-07	0.000138134	9.21414e-07	0.000484929	3.01954e-07	0.000158915	6.10609e-07	0.000278776	2.06622e-07	9.43342e-05	6.34368e-07	0.000349727	2.07059e-07	0.000114152	5.15673e-07	0.000245592	1.72397e-07	8.21048e-05
4220	26	3.93156e-07	0.000193707	1.31415e-07	6.47483e-05	8.27342e-07	0.000432334	2.69536e-07	0.000140848	9.18689e-07	0.000494127	3.01062e-07	0.000161929	6.07554e-07	0.000284875	2.05588e-07	9.63979e-05	6.3193e-07	0.000356058	2.06264e-07	0.000116218	5.11365e-07	0.000250723	1.70957e-07	8.38203e-05
4230	26	3.97855e-07	0.000197654	1.32986e-07	6.60676e-05	8.2697e-07	0.000440597	2.69415e-07	0.00014354	9.24951e-07	0.000503356	3.03113e-07	0.000164954	6.08596e-07	0.000290945	2.05941e-07	9.84519e-05	6.25987e-07	0.000362345	2.04324e-07	0.00011827	5.146e-07	0.000255868	1.72038e-07	8.55404e-05
4240	26	4.04443e-07	0.000201668	1.35188e-07	6.74091e-05	8.33571e-07	0.000448896	2.71566e-07	0.000146244	9.07293e-07	0.000512526	2.97327e-07	0.000167959	6.08035e-07	0.000297031	2.05751e-07	0.000100511	6.21742e-07	0.000368589	2.02938e-07	0.000120308	5.19748e-07	0.000261027	1.73759e-07	8.72651e-05
4250	26	4.08363e-07	0.000205724	1.36499e-07	6.8765e-05	8.30595e-07	0.000457233	2.70596e-07	0.00014896	9.0305e-07	0.000521576	2.95936e-07	0.000170925	6.02681e-07	0.000303106	2.03939e-07	0.000102567	6.32419e-07	0.000374835	2.06423e-07	0.000122347	5.1009e-07	0.000266204	1.7053e-07	8.89958e-05
4260	26	4.10361e-07	0.000209811	1.37167e-07	7.01309e-05	8.25383e-07	0.000465507	2.68898e-07	0.000151656	9.13631e-07	0.000530665	2.99404e-07	0.000173903	6.15221e-07	0.000309192	2.08182e-07	0.000104626	6.2666e-07	0.000381136	2.04544e-07	0.000124404	5.1043e-07	0.000271301	1.70644e-07	9.06996e-05
4270	26	4.21406e-07	0.000213974	1.40858e-07	7.15224e-05	8.22347e-07	0.000473743	2.67909e-07	0.000154339	9.14132e-07	0.000539806	2.99568e-07	0.000176899	6.11997e-07	0.000315338	2.07092e-07	0.000106706	6.22418e-07	0.000387382	2.03159e-07	0.000126442	5.19915e-07	0.000276449	1.73815e-07	9.24207e-05
4280	26	4.15689e-07	0.000218153	1.38947e-07	7.29193e-05	8.29564e-07	0.000482002	2.7026e-07	0.00015703	9.17563e-07	0.000548965	3.00692e-07	0.0001799	6.16917e-07	0.00032148	2.08757e-07	0.000108785	6.17458e-07	0.000393568	2.0154e-07	0.000128462	5.17131e-07	0.000281648	1.72884e-07	9.4159e-05
4290	26	4.43411e-07	0.000222425	1.48214e-07	7.43475e-05	8.37483e-07	0.000490339	2.7284e-07	0.000159745	9.16788e-07	0.000558142	3.00438e-07	0.000182907	6.24917e-07	0.000327667	2.11464e-07	0.000110878	6.16536e-07	0.000399765	2.01239e-07	0.000130484	5.08788e-07	0.000286769	1.70095e-07	9.58708e-05
4300	26	4.53361e-07	0.000226933	1.5154e-07	7.58542e-05	8.44882e-07	0.000498749	2.75251e-07	0.000162486	9.17171e-07	0.000567318	3.00564e-07	0.000185914	6.24453e-07	0.000333951	2.11307e-07	0.000113005	6.08449e-07	0.00040586	1.98599e-07	0.000132474	5.26228e-07	0.000291928	1.75925e-07	9.75956e-05
4310	26	4.62743e-07	0.000231507	1.54676e-07	7.73831e-05	8.57601e-07	0.00050727	2.79395e-07	0.000165262	9.08111e-07	0.00057644	2.97595e-07	0.000188904	6.21327e-07	0.000340165	2.10249e-07	0.000115107	6.27679e-07	0.000412056	2.04876e-07	0.000134496	5.17704e-07	0.000297167	1.73076e-07	9.9347e-05
4320	26	4.59449e-07	0.000236113	1.53575e-07	7.89227e-05	8.59262e-07	0.000515844	2.79935e-07	0.000168055	8.96753e-07	0.000585461	2.93873e-07	0.00019186	6.23327e-07	0.000346385	2.10925e-07	0.000117212	6.33264e-07	0.000418354	2.06699e-07	0.000136552	5.0424e-07	0.000302268	1.68574e-07	0.000101052
4330	26	4.70358e-07	0.000240765	1.57221e-07	8.04777e-05	8.68115e-07	0.000524498	2.8282e-07	0.000170874	8.90205e-07	0.00059441	2.91727e-07	0.000194793	6.27586e-07	0.00035264	2.12367e-07	0.000119329	6.29336e-07	0.000424658	2.05417e-07	0.00013861	5.07193e-07	0.000307314	1.69562e-07	0.000102739
4340	26	4.76529e-07	0.000245499	1.59284e-07	8.20601e-05	8.6585e-07	0.000533174	2.82082e-07	0.000173701	8.92816e-07	0.000603311	2.92583e-07	0.00019771	6.21572e-07	0.000358892	2.10332e-07	0.000121444	6.27043e-07	0.000430938	2.04669e-07	0.000140659	5.14141e-07	0.000312424	1.71884e-07	0.000104448
4350	26	4.88842e-07	0.00025032	1.63399e-07	8.36715e-05	8.60823e-07	0.00054179	2.80444e-07	0.000176508	8.97324e-07	0.000612273	2.9406e-07	0.000200646	6.23845e-07	0.000365107	2.11101e-07	0.000123547	6.31169e-07	0.000437238	2.06015e-07	0.000142716	5.1554e-07	0.000317572	1.72352e-07	0.000106169
4360	26	4.91759e-07	0.000255242	1.64374e-07	8.53168e-05	8.65493e-07	0.000550402	2.81966e-07	0.000179313	8.88866e-07	0.000621176	2.91288e-07	0.000203564	6.28443e-07	0.000371387	2.12657e-07	0.000125672	6.26914e-07	0.000443521	2.04626e-07	0.000144766	5.3181e-07	0.000322822	1.77792e-07	0.000107924
4370	26	4.90389e-07	0.00026016	1.63916e-07	8.69606e-05	8.73969e-07	0.000559107	2.84727e-07	0.000182149	8.88972e-07	0.000630071	2.91323e-07	0.000206479	6.14697e-07	0.00037758	2.08005e-07	0.000127768	6.17799e-07	0.00044975	2.01651e-07	0.000146799	5.30999e-07	0.000328129	1.77521e-07	0.000109698
4380	26	4.80923e-07	0.000265008	1.60752e-07	8.85811e-05	8.66429e-07	0.000567819	2.8227e-07	0.000184987	8.98029e-07	0.000639002	2.94291e-07	0.000209406	6.18605e-07	0.000383739	2.09328e-07	0.000129852	6.12006e-07	0.000455887	1.99761e-07	0.000148803	5.55031e-07	0.000333549	1.85555e-07	0.00011151
4390	26	4.81878e-07	0.000269832	1.61072e-07	9.01934e-05	8.61596e-07	0.000576459	2.80696e-07	0.000187802	9.10112e-07	0.000648038	2.98251e-07	0.000212367	6.16986e-07	0.000389937	2.0878e-07	0.000131949	6.25754e-07	0.000462086	2.04248e-07	0.000150826	5.51243e-07	0.000339097	1.84288e-07	0.000113365
4400	26	4.86009e-07	0.000274663	1.62452e-07	9.18082e-05	8.50976e-07	0.000585022	2.77236e-07	0.000190592	9.09499e-07	0.000657154	2.9805e-07	0.000215354	6.04756e-07	0.000396046	2.04641e-07	0.000134017	6.28162e-07	0.000468357	2.05034e-07	0.000152873	5.51833e-07	0.000344595	1.84485e-07	0.000115203
4410	26	4.84127e-07	0.000279512	1.61823e-07	9.34292e-05	8.55096e-07	0.000593551	2.78578e-07	0.000193371	9.00879e-07	0.000666217	2.95225e-07	0.000218324	6.05623e-07	0.000402114	2.04935e-07	0.00013607	6.316e-07	0.00047465	2.06156e-07	0.000154927	5.60195e-07	0.000350176	1.87281e-07	0.000117069
4420	26	4.89415e-07	0.000284369	1.63591e-07	9.50525e-05	8.44124e-07	0.000602062	2.75004e-07	0.000196143	8.98238e-07	0.000675194	2.94359e-07	0.000221266	6.05935e-07	0.000408183	2.0504e-07	0.000138124	6.34659e-07	0.000480985	2.07154e-07	0.000156995	5.62604e-07	0.000355791	1.88086e-07	0.000118946
4430	26	4.80986e-07	0.000289237	1.60773e-07	9.66797e-05	8.32278e-07	0.00061044	2.71145e-07	0.000198873	8.90645e-07	0.000684167	2.91871e-07	0.000224207	6.06248e-07	0.000414217	2.05146e-07	0.000140166	6.24302e-07	0.000487269	2.03774e-07	0.000159046	5.61031e-07	0.00036143	1.87561e-07	0.000120831
4440	26	4.93732e-07	0.000294125	1.65034e-07	9.83137e-05	8.16908e-07	0.000618674	2.66137e-07	0.000201555	8.77257e-07	0.000693015	2.87484e-07	0.000227106	6.00231e-07	0.000420273	2.0311e-07	0.000142215	6.21186e-07	0.0004935	2.02757e-07	0.00016108	5.66681e-07	0.000367071	1.89449e-07	0.000122717
4450	26	4.91153e-07	0.000299055	1.64172e-07	9.99617e-05	8.16506e-07	0.000626828	2.66006e-07	0.000204212	8.6908e-07	0.000701735	2.84804e-07	0.000229964	6.00964e-07	0.000426261	2.03358e-07	0.000144241	6.15598e-07	0.00049966	2.00933e-07	0.00016309	5.51485e-07	0.000372673	1.84369e-07	0.00012459
4460	26	5.02671e-07	0.000304027	1.68022e-07	0.000101623	8.18787e-07	0.000635017	2.66749e-07	0.000206879	8.7323e-07	0.000710425	2.86164e-07	0.000232812	5.9706e-07	0.000432266	2.02037e-07	0.000146273	6.16724e-07	0.00050582	2.013e-07	0.000165101	5.52899e-07	0.000378153	1.84842e-07	0.000126422
4470	26	5.04694e-07	0.000309057	1.68698e-07	0.000103305	8.19349e-07	0.00064319	2.66932e-07	0.000209542	8.60139e-07	0.000719108	2.81874e-07	0.000235657	5.91444e-07	0.000438195	2.00137e-07	0.000148279	6.06359e-07	0.000511939	1.97917e-07	0.000167098	5.56956e-07	0.000383698	1.86198e-07	0.000128276
4480	26	4.91232e-07	0.000314028	1.64198e-07	0.000104967	8.28461e-07	0.00065144	2.69901e-07	0.00021223	8.44909e-07	0.000727614	2.76883e-07	0.000238445	5.85169e-07	0.000444067	1.98013e-07	0.000150266	6.17571e-07	0.000518068	2.01577e-07	0.000169099	5.57825e-07	0.000389265	1.86489e-07	0.000130137
4490	26	4.90785e-07	0.000318932	1.64049e-07	0.000106606	8.28861e-07	0.000659724	2.70031e-07	0.000214929	8.48264e-07	0.000736081	2.77983e-07	0.000241219	6.00819e-07	0.000449992	2.03309e-07	0.000152271	6.24209e-07	0.000524272	2.03744e-07	0.000171124	5.60045e-07	0.000394869	1.87231e-07	0.00013201
4500	26	4.8987e-07	0.000323844	1.63743e-07	0.000108248	8.23885e-07	0.000667989	2.6841e-07	0.000217621	8.38059e-07	0.000744506	2.74638e-07	0.00024398	6.09606e-07	0.000456072	2.06282e-07	0.000154329	6.09835e-07	0.00053044	1.99052e-07	0.000173137	5.51333e-07	0.000400412	1.84318e-07	0.000133863
4510	26	4.93086e-07	0.00032875	1.64818e-07	0.000109887	8.14745e-07	0.000676197	2.65432e-07	0.000220296	8.36465e-07	0.000752879	2.74116e-07	0.000246724	6.09845e-07	0.000462187	2.06363e-07	0.000156398	6.14825e-07	0.000536556	2.00681e-07	0.000175133	5.43598e-07	0.000405892	1.81732e-07	0.000135695
4520	26	4.84473e-07	0.000333668	1.61939e-07	0.000111531	8.10558e-07	0.00068433	2.64068e-07	0.000222945	8.33097e-07	0.000761239	2.73012e-07	0.000249464	5.97264e-07	0.000468213	2.02106e-07	0.000158437	6.00203e-07	0.000542612	1.95908e-07	0.00017711	5.49936e-07	0.000411343	1.83851e-07	0.000137518
4530	26	4.81577e-07	0.000338504	1.60971e-07	0.000113148	8.19972e-07	0.000692481	2.67135e-07	0.000225601	8.11528e-07	0.000769452	2.65944e-07	0.000252155	6.00341e-07	0.000474214	2.03147e-07	0.000160468	5.957e-07	0.0005486	1.94438e-07	0.000179064	5.47262e-07	0.000416809	1.82957e-07	0.000139345
4540	26	4.78707e-07	0.000343302	1.60012e-07	0.000114751	8.14905e-07	0.000700668	2.65485e-07	0.000228268	8.05728e-07	0.000777527	2.64043e-07	0.000254802	6.04171e-07	0.000480249	2.04443e-07	0.00016251	5.89904e-07	0.000554521	1.92546e-07	0.000180997	5.48565e-07	0.000422277	1.83393e-07	0.000141173
4550	26	4.80494e-07	0.000348095	1.60609e-07	0.000116354	8.04125e-07	0.000708757	2.61973e-07	0.000230903	8.09047e-07	0.000785602	2.65131e-07	0.000257448	5.82578e-07	0.000486202	1.97136e-07	0.000164524	5.87408e-07	0.000560412	1.91731e-07	0.00018292	5.53339e-07	0.000427797	1.84989e-07	0.000143019
4560	26	4.71295e-07	0.000352862	1.57534e-07	0.000117947	8.09241e-07	0.000716806	2.63639e-07	0.000233525	8.11017e-07	0.000793679	2.65776e-07	0.000260095	5.91213e-07	0.000492072	2.00058e-07	0.00016651	5.79482e-07	0.000566243	1.89144e-07	0.000184823	5.49007e-07	0.000433306	1.83541e-07	0.00014486
4570	26	4.71462e-07	0.000357577	1.5759e-07	0.000119523	8.0066e-07	0.000724839	2.60844e-07	0.000236142	8.08416e-07	0.000801768	2.64924e-07	0.000262745	6.01085e-07	0.000498049	2.03399e-07	0.000168533	5.76019e-07	0.000572003	1.88014e-07	0.000186703	5.4572e-07	0.000438781	1.82442e-07	0.000146691
4580	26	4.63614e-07	0.000362262	1.54967e-07	0.000121089	8.03041e-07	0.000732857	2.61619e-07	0.000238755	8.12462e-07	0.000809874	2.6625e-07	0.000265402	5.9766e-07	0.000504049	2.0224e-07	0.000170563	5.88253e-07	0.000577824	1.92007e-07	0.000188603	5.34243e-07	0.000444187	1.78605e-07	0.000148498
4590	26	4.53906e-07	0.00036684	1.51722e-07	0.000122619	8.04206e-07	0.000740892	2.61999e-07	0.000241372	8.12762e-07	0.000817985	2.66348e-07	0.00026806	5.9293e-07	0.00050999	2.0064e-07	0.000172574	5.85415e-07	0.000583688	1.91081e-07	0.000190517	5.24477e-07	0.00044949	1.7534e-07	0.000150271
4600	26	4.36193e-07	0.000371264	1.45801e-07	0.000124098	7.90207e-07	0.000748874	2.57438e-07	0.000243973	8.14653e-07	0.000826131	2.66968e-07	0.000270729	5.89753e-07	0.000515881	1.99564e-07	0.000174567	5.84781e-07	0.000589545	1.90874e-07	0.000192429	5.24043e-07	0.000454728	1.75195e-07	0.000152022
4610	26	4.39195e-07	0.000375641	1.46805e-07	0.000125561	7.79624e-07	0.000756714	2.53991e-07	0.000246527	8.08672e-07	0.000834251	2.65008e-07	0.000273391	5.9258e-07	0.000521804	2.00521e-07	0.000176571	5.73894e-07	0.00059534	1.8732e-07	0.000194321	5.29088e-07	0.000459993	1.76882e-07	0.000153782
4620	26	4.30194e-07	0.000380003	1.43796e-07	0.000127019	7.61671e-07	0.000764442	2.48142e-07	0.000249045	7.98947e-07	0.000842287	2.61821e-07	0.000276024	5.82021e-07	0.00052768	1.96948e-07	0.00017856	5.66539e-07	0.000601038	1.8492e-07	0.00019618	5.23643e-07	0.000465266	1.75061e-07	0.000155545
4630	26	4.35158e-07	0.000384309	1.45455e-07	0.000128458	7.59202e-07	0.000772031	2.47337e-07	0.000251517	7.98313e-07	0.000850282	2.61613e-07	0.000278644	5.79314e-07	0.000533478	1.96032e-07	0.000180522	5.58655e-07	0.000606677	1.82346e-07	0.000198021	5.30652e-07	0.000470521	1.77404e-07	0.000157302
4640	26	4.26364e-07	0.000388614	1.42516e-07	0.000129898	7.64601e-07	0.000779644	2.49096e-07	0.000253997	7.88636e-07	0.00085822	2.58442e-07	0.000281245	5.76316e-07	0.000539262	1.95018e-07	0.000182479	5.48266e-07	0.000612207	1.78956e-07	0.000199826	5.26124e-07	0.000475818	1.7589e-07	0.000159073
4650	26	4.30525e-07	0.000392896	1.43907e-07	0.000131329	7.5609e-07	0.000787242	2.46324e-07	0.000256472	7.82712e-07	0.000866097	2.56501e-07	0.000283827	5.67009e-07	0.000544979	1.91868e-07	0.000184414	5.48337e-07	0.000617699	1.78979e-07	0.000201619	5.0923e-07	0.000480991	1.70243e-07	0.000160802
4660	26	4.28006e-07	0.000397213	1.43064e-07	0.000132772	7.61292e-07	0.00079483	2.48018e-07	0.000258945	7.83597e-07	0.000873924	2.56791e-07	0.000286392	5.68948e-07	0.000550667	1.92524e-07	0.000186338	5.31749e-07	0.000623085	1.73564e-07	0.000203377	5.02219e-07	0.000486042	1.67899e-07	0.000162491
4670	26	4.14052e-07	0.00040143	1.384e-07	0.000134181	7.55194e-07	0.000802412	2.46032e-07	0.000261415	7.93874e-07	0.000881823	2.60159e-07	0.00028898	5.69208e-07	0.000556344	1.92612e-07	0.000188259	5.19587e-07	0.000628348	1.69595e-07	0.000205095	4.9515e-07	0.000491029	1.65535e-07	0.000164158
4680	26	4.04563e-07	0.000405514	1.35229e-07	0.000135546	7.4875e-07	0.00080993	2.43932e-07	0.000263864	7.89414e-07	0.00088976	2.58697e-07	0.000291581	5.79584e-07	0.000562088	1.96124e-07	0.000190203	5.16841e-07	0.000633535	1.68698e-07	0.000206788	4.94873e-07	0.000495981	1.65443e-07	0.000165813
4690	26	3.88055e-07	0.000409475	1.2971e-07	0.00013687	7.5709e-07	0.000817459	2.46649e-07	0.000266317	7.86123e-07	0.000897626	2.57619e-07	0.000294159	5.82662e-07	0.00056792	1.97165e-07	0.000192176	5.03666e-07	0.000638648	1.64398e-07	0.000208457	4.91668e-07	0.000500915	1.64372e-07	0.000167463
4700	26	3.80562e-07	0.000413321	1.27206e-07	0.000138156	7.47772e-07	0.000824994	2.43614e-07	0.000268771	7.77944e-07	0.000905451	2.54938e-07	0.000296723	5.55376e-07	0.000573601	1.87932e-07	0.000194099	5.02564e-07	0.000643662	1.64038e-07	0.000210093	4.88018e-07	0.000505809	1.63151e-07	0.000169099
4710	26	3.73062e-07	0.000417081	1.24699e-07	0.000139413	7.39138e-07	0.00083242	2.40801e-07	0.000271191	7.90279e-07	0.000913283	2.58981e-07	0.00029929	5.47601e-07	0.000579095	1.85301e-07	0.000195958	5.08731e-07	0.000648723	1.66051e-07	0.000211745	4.87898e-07	0.000510692	1.63111e-07	0.000170731
4720	26	3.75307e-07	0.000420823	1.2545e-07	0.000140664	7.3314e-07	0.000839787	2.38847e-07	0.000273591	7.93664e-07	0.000921225	2.6009e-07	0.000301892	5.46834e-07	0.000584554	1.85041e-07	0.000197805	5.2121e-07	0.000653861	1.70124e-07	0.000213422	4.87575e-07	0.000515569	1.63003e-07	0.000172362
4730	26	3.69184e-07	0.000424557	1.23403e-07	0.000141912	7.29254e-07	0.000847113	2.37581e-07	0.000275977	7.96136e-07	0.000929174	2.609e-07	0.000304498	5.56306e-07	0.000590072	1.88246e-07	0.000199672	5.30233e-07	0.000659116	1.73069e-07	0.000215137	4.89745e-07	0.000520452	1.63729e-07	0.000173994
4740	26	3.64555e-07	0.000428221	1.21855e-07	0.000143136	7.19469e-07	0.000854348	2.34393e-07	0.000278335	7.72271e-07	0.000937031	2.53079e-07	0.000307072	5.55719e-07	0.000595607	1.88048e-07	0.000201545	5.03443e-07	0.000664289	1.64325e-07	0.000216826	4.83152e-07	0.000525291	1.61524e-07	0.000175612
4750	26	3.6562e-07	0.000431886	1.22212e-07	0.000144361	7.17719e-07	0.000861526	2.33823e-07	0.000280673	7.62531e-07	0.000944692	2.49887e-07	0.000309583	5.48015e-07	0.000601135	1.85441e-07	0.000203416	4.77087e-07	0.000669185	1.55723e-07	0.000218424	4.9055e-07	0.000530174	1.63998e-07	0.000177244
4760	26	3.45647e-07	0.000435452	1.15535e-07	0.000145553	7.17029e-07	0.000868711	2.33598e-07	0.000283014	7.5951e-07	0.000952308	2.48897e-07	0.000312079	5.33201e-07	0.000606538	1.80428e-07	0.000205244	4.57793e-07	0.000673853	1.49425e-07	0.000219947	4.84364e-07	0.000535048	1.6193e-07	0.000178874
4770	26	3.42723e-07	0.000438892	1.14558e-07	0.000146703	7.008e-07	0.000875781	2.28311e-07	0.000285317	7.65177e-07	0.000959929	2.50754e-07	0.000314576	5.36638e-07	0.000611878	1.81591e-07	0.000207051	4.55455e-07	0.000678396	1.48662e-07	0.00022143	4.82041e-07	0.000539882	1.61153e-07	0.00018049
4780	26	3.31708e-07	0.000442258	1.10876e-07	0.000147828	6.9925e-07	0.000882761	2.27806e-07	0.000287591	7.6504e-07	0.0009676	2.5071e-07	0.00031709	5.54246e-07	0.000617333	1.8755e-07	0.000208897	4.57263e-07	0.000682986	1.49252e-07	0.000222928	4.67122e-07	0.000544613	1.56165e-07	0.000182072
4790	26	3.26871e-07	0.000445547	1.09259e-07	0.000148928	7.08402e-07	0.000889808	2.30787e-07	0.000289887	7.64553e-07	0.000975243	2.5055e-07	0.000319594	5.55355e-07	0.000622892	1.87925e-07	0.000210778	4.44891e-07	0.000687484	1.45214e-07	0.000224396	4.63318e-07	0.000549258	1.54894e-07	0.000183625
4800	26	3.23478e-07	0.000448803	1.08125e-07	0.000150016	7.14076e-07	0.0008969	2.32636e-07	0.000292198	7.54022e-07	0.000982855	2.47099e-07	0.000322089	5.52046e-07	0.00062842	1.86805e-07	0.000212649	4.46496e-07	0.00069195	1.45738e-07	0.000225854	4.72635e-07	0.000553937	1.58008e-07	0.000185189
4810	26	3.30428e-07	0.000452075	1.10448e-07	0.00015111	7.13481e-07	0.000904037	2.32442e-07	0.000294523	7.58609e-07	0.000990405	2.48602e-07	0.000324563	5.42598e-07	0.000633891	1.83608e-07	0.0002145	4.42671e-07	0.000696395	1.44489e-07	0.000227305	4.5656e-07	0.000558579	1.52634e-07	0.000186741
4820	26	3.37942e-07	0.000455412	1.1296e-07	0.000152225	7.20085e-07	0.000911198	2.34594e-07	0.000296855	7.62988e-07	0.000998026	2.50037e-07	0.000327061	5.40945e-07	0.000639311	1.83048e-07	0.000216334	4.4979e-07	0.000700825	1.46813e-07	0.000228751	4.46209e-07	0.000563088	1.49174e-07	0.000188248
4830	26	3.41417e-07	0.000458806	1.14121e-07	0.00015336	7.02148e-07	0.000918316	2.2875e-07	0.000299174	7.64565e-07	0.00100566	2.50554e-07	0.000329564	5.35299e-07	0.00064469	1.81138e-07	0.000218154	4.67699e-07	0.000705426	1.52658e-07	0.000230253	4.63056e-07	0.000567627	1.54806e-07	0.000189766
4840	26	3.48382e-07	0.000462269	1.1645e-07	0.000154517	7.05854e-07	0.000925349	2.29957e-07	0.000301466	7.57858e-07	0.00101328	2.48356e-07	0.00033206	5.19928e-07	0.000649975	1.75937e-07	0.000219943	4.58228e-07	0.000710082	1.49567e-07	0.000231773	4.73698e-07	0.000572325	1.58364e-07	0.000191336
4850	26	3.44364e-07	0.000465717	1.15106e-07	0.00015567	7.07754e-07	0.000932418	2.30576e-07	0.000303769	7.53021e-07	0.00102083	2.46771e-07	0.000334535	5.30794e-07	0.000655208	1.79614e-07	0.000221714	4.56632e-07	0.00071465	1.49046e-07	0.000233264	4.61837e-07	0.000577007	1.54399e-07	0.000192901
4860	26	3.52934e-07	0.00046921	1.17971e-07	0.000156837	6.91934e-07	0.000939408	2.25422e-07	0.000306046	7.44743e-07	0.00102832	2.44058e-07	0.000336988	5.39834e-07	0.000660583	1.82672e-07	0.000223532	4.57347e-07	0.000719225	1.49279e-07	0.000234757	4.51645e-07	0.000581569	1.50991e-07	0.000194427
4870	26	3.47544e-07	0.000472727	1.1617e-07	0.000158013	6.89129e-07	0.000946312	2.24509e-07	0.000308295	7.57367e-07	0.00103581	2.48195e-07	0.000339443	5.38772e-07	0.00066596	1.82313e-07	0.000225352	4.52971e-07	0.000723773	1.47851e-07	0.000236241	4.48871e-07	0.000586075	1.50064e-07	0.000195933
4880	26	3.31428e-07	0.000476106	1.10782e-07	0.000159142	6.83503e-07	0.00095316	2.22676e-07	0.000310526	7.56756e-07	0.0010434	2.47995e-07	0.000341931	5.44969e-07	0.00067138	1.8441e-07	0.000227186	4.49195e-07	0.000728266	1.46618e-07	0.000237708	4.49452e-07	0.000590569	1.50258e-07	0.000197436
4890	26	3.31121e-07	0.000479416	1.1068e-07	0.000160249	6.96918e-07	0.000960057	2.27046e-07	0.000312773	7.55541e-07	0.00105094	2.47596e-07	0.0003444	5.46005e-07	0.000676841	1.84761e-07	0.000229034	4.40795e-07	0.000732709	1.43877e-07	0.000239158	4.39286e-07	0.000594993	1.46859e-07	0.000198914
4900	26	3.31732e-07	0.000482722	1.10884e-07	0.000161354	7.02943e-07	0.000967058	2.29009e-07	0.000315054	7.55818e-07	0.00105851	2.47687e-07	0.000346881	5.43742e-07	0.00068228	1.83995e-07	0.000230874	4.5485e-07	0.000737176	1.48464e-07	0.000240616	4.36932e-07	0.000599379	1.46072e-07	0.000200381
4910	26	3.26701e-07	0.000486002	1.09202e-07	0.00016245	6.97401e-07	0.000974064	2.27203e-07	0.000317336	7.54727e-07	0.00106606	2.4733e-07	0.000349355	5.4226e-07	0.000687712	1.83494e-07	0.000232712	4.68731e-07	0.000741789	1.52995e-07	0.000242122	4.43477e-07	0.000603792	1.48261e-07	0.000201856
4920	26	3.24335e-07	0.000489256	1.08412e-07	0.000163538	7.01355e-07	0.00098107	2.28491e-07	0.000319619	7.61551e-07	0.00107364	2.49566e-07	0.000351839	5.43177e-07	0.000693139	1.83804e-07	0.000234549	4.62777e-07	0.000746462	1.51052e-07	0.000243647	4.26454e-07	0.000608129	1.42569e-07	0.000203306
4930	26	3.37459e-07	0.000492551	1.12799e-07	0.000164639	7.09535e-07	0.000988102	2.31157e-07	0.00032191	7.51131e-07	0.00108122	2.46151e-07	0.000354325	5.46663e-07	0.000698587	1.84983e-07	0.000236393	4.55607e-07	0.000751057	1.48711e-07	0.000245147	4.31026e-07	0.000612408	1.44098e-07	0.000204736
4940	26	3.39379e-07	0.000495958	1.1344e-07	0.000165778	7.23659e-07	0.000995243	2.35758e-07	0.000324236	7.48243e-07	0.00108868	2.45205e-07	0.000356769	5.50755e-07	0.000704066	1.86368e-07	0.000238247	4.59332e-07	0.000755602	1.49927e-07	0.000246631	4.34618e-07	0.000616745	1.45299e-07	0.000206187
4950	26	3.44849e-07	0.000499375	1.15269e-07	0.00016692	7.39836e-07	0.00100259	2.41028e-07	0.000326631	7.48587e-07	0.00109619	2.45318e-07	0.000359229	5.56069e-07	0.000709599	1.88166e-07	0.000240119	4.595e-07	0.000760195	1.49982e-07	0.00024813	4.49856e-07	0.000621167	1.50393e-07	0.000207665
4960	26	3.4373e-07	0.000502824	1.14895e-07	0.000168073	7.37751e-07	0.00100998	2.40349e-07	0.000329038	7.51115e-07	0.00110367	2.46146e-07	0.000361682	5.55847e-07	0.000715164	1.88091e-07	0.000242002	4.65187e-07	0.000764815	1.51838e-07	0.000249638	4.59209e-07	0.000625716	1.5352e-07	0.000209186
4970	26	3.44133e-07	0.000506282	1.15029e-07	0.000169229	7.38505e-07	0.00101736	2.40594e-07	0.000331441	7.5131e-07	0.00111119	2.4621e-07	0.000364146	5.56915e-07	0.000720737	1.88453e-07	0.000243888	4.59027e-07	0.000769431	1.49828e-07	0.000251144	4.60401e-07	0.000630314	1.53919e-07	0.000210723
4980	26	3.49988e-07	0.000509775	1.16986e-07	0.000170397	7.3064e-07	0.00102471	2.38032e-07	0.000333837	7.54072e-07	0.00111871	2.47115e-07	0.00036661	5.47736e-07	0.00072626	1.85347e-07	0.000245757	4.52872e-07	0.000774004	1.47818e-07	0.000252637	4.51735e-07	0.000634871	1.51021e-07	0.000212246
4990	26	3.59708e-07	0.000513332	1.20235e-07	0.000171585	7.38873e-07	0.00103205	2.40714e-07	0.000336226	7.64454e-07	0.00112633	2.50518e-07	0.000369106	5.51215e-07	0.00073174	1.86524e-07	0.000247611	4.39606e-07	0.000778445	1.43489e-07	0.000254087	4.47973e-07	0.000639371	1.49764e-07	0.000213751
5000	26	3.53915e-07	0.000516901	1.18299e-07	0.000172778	7.42761e-07	0.00103946	2.41981e-07	0.000338643	7.63937e-07	0.00113396	2.50348e-07	0.000371608	5.68389e-07	0.000737337	1.92335e-07	0.000249505	4.44513e-07	0.000782867	1.4509e-07	0.00025553	4.38936e-07	0.000643806	1.46742e-07	0.000215233
5010	26	3.56741e-07	0.000520452	1.19244e-07	0.000173965	7.39301e-07	0.00104685	2.40854e-07	0.000341049	7.63637e-07	0.00114162	2.5025e-07	0.000374117	5.71299e-07	0.00074307	1.9332e-07	0.000251445	4.42212e-07	0.000787316	1.44339e-07	0.000256982	4.36746e-07	0.000648184	1.4601e-07	0.000216697
5020	26	3.48481e-07	0.00052396	1.16483e-07	0.000175138	7.30507e-07	0.00105421	2.37989e-07	0.000343448	7.50925e-07	0.00114919	2.46084e-07	0.000376597	5.60786e-07	0.000748716	1.89762e-07	0.000253355	4.48499e-07	0.000791785	1.46391e-07	0.000258441	4.49483e-07	0.000652607	1.50268e-07	0.000218176
5030	26	3.51587e-07	0.000527469	1.17521e-07	0.000176311	7.21419e-07	0.00106145	2.35028e-07	0.000345807	7.49273e-07	0.00115668	2.45543e-07	0.000379052	5.63853e-07	0.000754339	1.908e-07	0.000255258	4.43614e-07	0.000796239	1.44797e-07	0.000259895	4.55302e-07	0.000657152	1.52214e-07	0.000219695
5040	26	3.46623e-07	0.00053096	1.15862e-07	0.000177478	7.20752e-07	0.00106868	2.34811e-07	0.000348162	7.5087e-07	0.00116417	2.46066e-07	0.000381507	5.69494e-07	0.000759989	1.92709e-07	0.00025717	4.50492e-07	0.000800704	1.47042e-07	0.000261352	4.41979e-07	0.000661635	1.4776e-07	0.000221194
5050	26	3.37933e-07	0.00053438	1.12957e-07	0.000178621	7.22961e-07	0.00107588	2.35531e-07	0.000350507	7.4135e-07	0.00117164	2.42946e-07	0.000383956	5.64573e-07	0.000765691	1.91044e-07	0.000259099	4.54945e-07	0.000805247	1.48495e-07	0.000262835	4.49215e-07	0.000666115	1.50179e-07	0.000222692
5060	26	3.3151e-07	0.000537723	1.1081e-07	0.000179738	7.30695e-07	0.00108316	2.3805e-07	0.000352878	7.46322e-07	0.00117907	2.44576e-07	0.00038639	5.60536e-07	0.000771302	1.89678e-07	0.000260998	4.53598e-07	0.000809772	1.48056e-07	0.000264312	4.44313e-07	0.000670569	1.4854e-07	0.000224181
5070	26	3.49917e-07	0.00054113	1.16963e-07	0.000180877	7.32362e-07	0.00109046	2.38593e-07	0.000355258	7.55729e-07	0.00118657	2.47658e-07	0.000388847	5.57732e-07	0.000776877	1.88729e-07	0.000262885	4.55124e-07	0.000814324	1.48554e-07	0.000265798	4.50402e-07	0.000675045	1.50576e-07	0.000225677
5080	26	3.6848e-07	0.000544721	1.23167e-07	0.000182077	7.21107e-07	0.00109774	2.34927e-07	0.000357627	7.53898e-07	0.00119413	2.47058e-07	0.000391324	5.441e-07	0.000782398	1.84116e-07	0.000264753	4.57196e-07	0.000818879	1.4923e-07	0.000267284	4.60149e-07	0.000679591	1.53834e-07	0.000227197
5090	26	3.70559e-07	0.000548418	1.23862e-07	0.000183313	7.288e-07	0.00110501	2.37433e-07	0.000359996	7.44477e-07	0.00120162	2.43971e-07	0.00039378	5.3661e-07	0.000787796	1.81582e-07	0.00026658	4.49637e-07	0.000823443	1.46763e-07	0.000268774	4.64294e-07	0.000684234	1.5522e-07	0.000228749
5100	26	3.69768e-07	0.000552121	1.23598e-07	0.000184551	7.41419e-07	0.00111235	2.41544e-07	0.000362387	7.40705e-07	0.00120904	2.42735e-07	0.000396212	5.26275e-07	0.000793117	1.78084e-07	0.00026838	4.31879e-07	0.000827841	1.40966e-07	0.00027021	4.57361e-07	0.000688841	1.52902e-07	0.000230289
5110	26	3.67432e-07	0.000555814	1.22817e-07	0.000185785	7.49649e-07	0.00111981	2.44225e-07	0.000364817	7.3355e-07	0.00121642	2.4039e-07	0.000398629	5.27239e-07	0.000798363	1.78411e-07	0.000270155	4.36625e-07	0.000832172	1.42515e-07	0.000271623	4.66809e-07	0.000693446	1.56061e-07	0.000231829
5120	26	3.47493e-07	0.00055939	1.16152e-07	0.000186981	7.60223e-07	0.00112735	2.4767e-07	0.000367276	7.30712e-07	0.00122371	2.3946e-07	0.00040102	5.38041e-07	0.000803678	1.82066e-07	0.000271954	4.47203e-07	0.000836595	1.45968e-07	0.000273067	4.84281e-07	0.000698188	1.61902e-07	0.000233414
5130	26	3.22739e-07	0.000562731	1.07878e-07	0.000188097	7.5162e-07	0.00113489	2.44867e-07	0.000369731	7.36115e-07	0.00123106	2.41231e-07	0.000403429	5.61072e-07	0.000809172	1.89859e-07	0.000273813	4.46831e-07	0.000841105	1.45847e-07	0.000274539	4.83339e-07	0.000703051	1.61587e-07	0.00023504
5140	26	3.25826e-07	0.000565951	1.0891e-07	0.000189174	7.42563e-07	0.00114235	2.41916e-07	0.000372162	7.45052e-07	0.00123845	2.44159e-07	0.00040585	5.70018e-07	0.000814835	1.92887e-07	0.000275729	4.38373e-07	0.00084554	1.43086e-07	0.000275987	4.8127e-07	0.000707876	1.60895e-07	0.000236653
5150	26	3.3551e-07	0.000569291	1.12147e-07	0.00019029	7.43255e-07	0.00114981	2.42142e-07	0.000374592	7.47979e-07	0.00124592	2.45118e-07	0.000408297	5.71084e-07	0.000820532	1.93247e-07	0.000277657	4.27743e-07	0.00084985	1.39616e-07	0.000277393	4.82229e-07	0.000712692	1.61216e-07	0.000238263
5160	26	3.40547e-07	0.000572674	1.13831e-07	0.000191421	7.4672e-07	0.00115725	2.43271e-07	0.000377016	7.47384e-07	0.00125339	2.44924e-07	0.000410747	5.72796e-07	0.000826258	1.93826e-07	0.000279594	4.32846e-07	0.00085415	1.41282e-07	0.000278797	4.82791e-07	0.000717525	1.61404e-07	0.000239879
5170	26	3.54772e-07	0.000576143	1.18585e-07	0.000192581	7.51844e-07	0.00116475	2.4494e-07	0.000379458	7.48115e-07	0.00126087	2.45163e-07	0.000413198	5.67533e-07	0.000831952	1.92046e-07	0.000281521	4.37285e-07	0.0008585	1.42731e-07	0.000280217	4.85976e-07	0.00072236	1.62469e-07	0.000241495
5180	26	3.67232e-07	0.000579758	1.2275e-07	0.000193789	7.50384e-07	0.00117227	2.44465e-07	0.000381908	7.50901e-07	0.00126837	2.46076e-07	0.000415654	5.65222e-07	0.000837636	1.91263e-07	0.000283445	4.41724e-07	0.0008629	1.4418e-07	0.000281653	4.84361e-07	0.000727223	1.61929e-07	0.000243121
5190	26	3.85461e-07	0.000583496	1.28844e-07	0.000195038	7.55464e-07	0.00117979	2.46119e-07	0.00038436	7.54439e-07	0.0012759	2.47235e-07	0.000418121	5.43384e-07	0.000843185	1.83874e-07	0.000285322	4.57943e-07	0.000867393	1.49474e-07	0.000283119	4.84561e-07	0.000732051	1.61996e-07	0.000244735
5200	26	3.9855e-07	0.000587411	1.33219e-07	0.000196347	7.64449e-07	0.00118742	2.49047e-07	0.000386844	7.55263e-07	0.00128347	2.47506e-07	0.000420603	5.23133e-07	0.000848496	1.77021e-07	0.00028712	4.56377e-07	0.000871954	1.48963e-07	0.000284608	4.92764e-07	0.000736936	1.64738e-07	0.000246368
5210	26	4.10489e-07	0.000591465	1.37209e-07	0.000197702	7.49298e-07	0.00119495	2.44111e-07	0.000389299	7.56658e-07	0.00129101	2.47963e-07	0.000423073	5.26324e-07	0.000853762	1.78101e-07	0.000288902	4.59123e-07	0.000876536	1.49859e-07	0.000286104	4.85496e-07	0.000741822	1.62308e-07	0.000248001
5220	26	4.18817e-07	0.000595604	1.39993e-07	0.000199085	7.48017e-07	0.00120243	2.43693e-07	0.000391735	7.46872e-07	0.00129852	2.44756e-07	0.000425535	5.41698e-07	0.000859109	1.83303e-07	0.000290711	4.49316e-07	0.000881074	1.46658e-07	0.000287585	4.92456e-07	0.000746691	1.64635e-07	0.000249629
5230	26	4.21141e-07	0.000599825	1.4077e-07	0.000200496	7.45697e-07	0.00120989	2.42938e-07	0.000394165	7.47981e-07	0.001306	2.45119e-07	0.000427987	5.37037e-07	0.000864502	1.81726e-07	0.000292536	4.46656e-07	0.000885559	1.4579e-07	0.000289049	5.04244e-07	0.000751666	1.68576e-07	0.000251293
5240	26	4.33091e-07	0.000604079	1.44764e-07	0.000201918	7.43274e-07	0.00121733	2.42148e-07	0.000396589	7.4437e-07	0.00131345	2.43936e-07	0.000430428	5.40424e-07	0.000869893	1.82872e-07	0.00029436	4.53846e-07	0.000890043	1.48137e-07	0.000290512	5.22766e-07	0.000756814	1.74768e-07	0.000253013
5250	26	4.32665e-07	0.000608428	1.44622e-07	0.000203372	7.4956e-07	0.0012248	2.44196e-07	0.000399022	7.37106e-07	0.00132088	2.41555e-07	0.000432863	5.53863e-07	0.000875345	1.8742e-07	0.000296205	4.54569e-07	0.000894612	1.48373e-07	0.000292004	5.2674e-07	0.000762055	1.76097e-07	0.000254766
5260	26	4.42999e-07	0.000612796	1.48076e-07	0.000204832	7.56054e-07	0.0012323	2.46312e-07	0.000401465	7.40526e-07	0.00132826	2.42676e-07	0.000435282	5.62539e-07	0.000880932	1.90356e-07	0.000298096	4.4526e-07	0.000899108	1.45334e-07	0.000293471	5.45345e-07	0.000767392	1.82316e-07	0.00025655
5270	26	4.30453e-07	0.000617201	1.43883e-07	0.000206304	7.62786e-07	0.00123991	2.48505e-07	0.000403945	7.47262e-07	0.0013357	2.44883e-07	0.000437718	5.56581e-07	0.000886552	1.8834e-07	0.000299997	4.54636e-07	0.00090358	1.48394e-07	0.000294931	5.42507e-07	0.000772855	1.81368e-07	0.000258376
5280	26	4.23924e-07	0.000621478	1.417e-07	0.000207734	7.62258e-07	0.00124754	2.48333e-07	0.00040643	7.66855e-07	0.00134325	2.51304e-07	0.000440194	5.47606e-07	0.000892064	1.85303e-07	0.000301862	4.59087e-07	0.000908151	1.49847e-07	0.000296423	5.46578e-07	0.000778294	1.82729e-07	0.000260194
5290	26	4.29754e-07	0.000625733	1.43649e-07	0.000209156	7.6316e-07	0.00125516	2.48627e-07	0.000408912	7.80504e-07	0.00135099	2.55777e-07	0.000442731	5.39249e-07	0.000897507	1.82475e-07	0.000303704	4.51399e-07	0.000912724	1.47338e-07	0.000297916	5.65402e-07	0.000783836	1.89022e-07	0.000262047
5300	26	4.35701e-07	0.000630078	1.45637e-07	0.000210609	7.83819e-07	0.00126291	2.55357e-07	0.000411437	7.82629e-07	0.00135881	2.56473e-07	0.000445294	5.48949e-07	0.00090293	1.85757e-07	0.000305539	4.58124e-07	0.000917239	1.49533e-07	0.000299389	5.64855e-07	0.000789516	1.88839e-07	0.000263946
5310	26	4.37359e-07	0.000634443	1.46191e-07	0.000212068	7.88852e-07	0.00127077	2.56997e-07	0.000413998	7.86008e-07	0.00136665	2.57581e-07	0.000447863	5.61699e-07	0.000908484	1.90072e-07	0.000307419	4.71195e-07	0.000921904	1.53799e-07	0.000300912	5.6119e-07	0.000795141	1.87614e-07	0.000265827
5320	26	4.31186e-07	0.000638793	1.44127e-07	0.000213522	8.00414e-07	0.00127872	2.60764e-07	0.000416588	7.85112e-07	0.00137452	2.57287e-07	0.00045044	5.7399e-07	0.000914152	1.9423e-07	0.000309337	4.49233e-07	0.000926494	1.46631e-07	0.00030241	5.52286e-07	0.000800713	1.84637e-07	0.00026769
5330	26	4.35149e-07	0.000643101	1.45452e-07	0.000214962	8.08055e-07	0.00128676	2.63253e-07	0.000419209	7.79447e-07	0.00138234	2.55431e-07	0.000453005	5.81692e-07	0.000919948	1.96837e-07	0.000311298	4.59807e-07	0.000931037	1.50082e-07	0.000303893	5.52133e-07	0.000806229	1.84586e-07	0.000269534
5340	26	4.41927e-07	0.000647505	1.47718e-07	0.000216434	8.09484e-07	0.00129486	2.63718e-07	0.000421848	7.83355e-07	0.00139017	2.56712e-07	0.000455569	5.81836e-07	0.000925742	1.96886e-07	0.000313259	4.64531e-07	0.000935655	1.51624e-07	0.0003054	5.61044e-07	0.000811802	1.87565e-07	0.000271397
5350	26	4.60847e-07	0.000652013	1.54042e-07	0.000217941	8.04535e-07	0.00130293	2.62106e-07	0.000424476	7.7347e-07	0.00139794	2.53472e-07	0.000458115	5.94742e-07	0.000931634	2.01253e-07	0.000315253	4.53151e-07	0.00094025	1.4791e-07	0.0003069	5.57761e-07	0.00081741	1.86467e-07	0.000273272
5360	26	4.76078e-07	0.000656724	1.59133e-07	0.000219515	8.02481e-07	0.00131097	2.61437e-07	0.000427094	7.68929e-07	0.00140566	2.51984e-07	0.000460645	5.8303e-07	0.000937537	1.97289e-07	0.00031725	4.55304e-07	0.00094477	1.48613e-07	0.000308376	5.49265e-07	0.000822932	1.83627e-07	0.000275118
5370	26	4.65124e-07	0.00066142	1.55471e-07	0.000221085	7.96733e-07	0.00131896	2.59564e-07	0.000429698	7.82959e-07	0.00141341	2.56582e-07	0.000463186	5.66846e-07	0.000943267	1.91813e-07	0.000319189	4.64264e-07	0.000949368	1.51537e-07	0.000309876	5.49071e-07	0.000828412	1.83562e-07	0.00027695
5380	26	4.6444e-07	0.000666068	1.55243e-07	0.000222639	7.98324e-07	0.00132694	2.60083e-07	0.000432297	7.74651e-07	0.00142121	2.53859e-07	0.00046574	5.56064e-07	0.000948901	1.88165e-07	0.000321095	4.73735e-07	0.000954069	1.54628e-07	0.000311411	5.59949e-07	0.000833963	1.87199e-07	0.000278806
5390	26	4.58285e-07	0.000670683	1.53185e-07	0.000224181	8.05424e-07	0.00133495	2.62396e-07	0.000434907	7.80381e-07	0.00142899	2.55737e-07	0.000468291	5.4926e-07	0.000954403	1.85862e-07	0.000322957	4.74538e-07	0.00095881	1.5489e-07	0.000312958	5.63258e-07	0.000839589	1.88305e-07	0.000280686
5400	26	4.59837e-07	0.000675296	1.53704e-07	0.000225723	8.03658e-07	0.00134302	2.6182e-07	0.000437538	7.76012e-07	0.00143678	2.54305e-07	0.000470843	5.51947e-07	0.000959905	1.86771e-07	0.000324819	4.95909e-07	0.000963617	1.61866e-07	0.000314527	5.62765e-07	0.000845211	1.8814e-07	0.000282566
5410	26	4.49483e-07	0.000679853	1.50243e-07	0.000227246	7.9573e-07	0.00135101	2.59238e-07	0.00044014	7.83111e-07	0.00144458	2.56632e-07	0.000473399	5.66644e-07	0.000965502	1.91745e-07	0.000326713	5.04917e-07	0.000968617	1.64806e-07	0.000316159	5.52714e-07	0.000850784	1.8478e-07	0.000284429
5420	26	4.39173e-07	0.000684271	1.46797e-07	0.000228723	8.01082e-07	0.00135899	2.60981e-07	0.000442739	7.86752e-07	0.00145244	2.57825e-07	0.000475976	5.77419e-07	0.00097123	1.95391e-07	0.000328651	5.01406e-07	0.000973634	1.6366e-07	0.000317797	5.62504e-07	0.000856341	1.88053e-07	0.000286287
5430	26	4.39948e-07	0.000688671	1.47056e-07	0.000230194	8.00172e-07	0.001367	2.60685e-07	0.000445349	7.95006e-07	0.00146034	2.6053e-07	0.000478565	5.65844e-07	0.000976949	1.91474e-07	0.000330586	4.99853e-07	0.000978673	1.63154e-07	0.000319442	5.658e-07	0.000861995	1.89155e-07	0.000288177
5440	26	4.43576e-07	0.000693104	1.48269e-07	0.000231675	8.05976e-07	0.00137501	2.62576e-07	0.00044796	7.98459e-07	0.00146831	2.61661e-07	0.000481176	5.72838e-07	0.000982668	1.93841e-07	0.000332522	4.89889e-07	0.000983624	1.59901e-07	0.000321057	5.6261e-07	0.000867625	1.88089e-07	0.000290059
5450	26	4.40148e-07	0.000697528	1.47123e-07	0.000233154	8.02085e-07	0.00138306	2.61308e-07	0.000450583	8.03501e-07	0.00147632	2.63314e-07	0.000483802	5.55459e-07	0.000988277	1.8796e-07	0.00033442	4.9337e-07	0.000988511	1.61037e-07	0.000322653	5.62633e-07	0.000873242	1.88096e-07	0.000291937
5460	26	4.34906e-07	0.000701898	1.45371e-07	0.000234615	7.9652e-07	0.00139106	2.59495e-07	0.000453187	7.99254e-07	0.00148434	2.61922e-07	0.00048643	5.54485e-07	0.000993835	1.8763e-07	0.000336301	4.96957e-07	0.000993476	1.62208e-07	0.000324273	5.58908e-07	0.000878848	1.86851e-07	0.000293811
5470	26	4.26901e-07	0.000706213	1.42695e-07	0.000236057	7.86294e-07	0.00139897	2.56164e-07	0.000455765	7.90752e-07	0.00149229	2.59135e-07	0.000489035	5.54605e-07	0.000999364	1.87671e-07	0.000338171	4.89305e-07	0.000998396	1.5971e-07	0.000325879	5.58161e-07	0.000884434	1.86601e-07	0.000295679
5480	26	4.30993e-07	0.000710476	1.44063e-07	0.000237482	7.92642e-07	0.00140687	2.58232e-07	0.00045834	7.99616e-07	0.00150023	2.6204e-07	0.000491637	5.62731e-07	0.00100493	1.90421e-07	0.000340055	4.88932e-07	0.00100329	1.59589e-07	0.000327477	5.66541e-07	0.000890072	1.89403e-07	0.000297563
5490	26	4.26894e-07	0.000714772	1.42693e-07	0.000238918	8.06273e-07	0.00141488	2.62673e-07	0.000460949	7.97421e-07	0.00150824	2.61321e-07	0.00049426	5.50409e-07	0.00101049	1.86251e-07	0.000341936	4.85045e-07	0.00100816	1.5832e-07	0.000329066	5.90322e-07	0.000895848	1.97353e-07	0.000299494
5500	26	4.22471e-07	0.000719012	1.41215e-07	0.000240336	7.98702e-07	0.0014229	2.60206e-07	0.000463562	7.83819e-07	0.00151616	2.56864e-07	0.000496856	5.71784e-07	0.00101612	1.93484e-07	0.000343842	4.84562e-07	0.00101302	1.58162e-07	0.000330652	5.85787e-07	0.000901721	1.95837e-07	0.000301458
5510	26	4.18322e-07	0.000723218	1.39827e-07	0.000241742	7.9634e-07	0.0014309	2.59436e-07	0.000466166	7.83362e-07	0.00152396	2.56714e-07	0.000499414	5.66537e-07	0.00102184	1.91709e-07	0.000345776	4.77501e-07	0.00101784	1.55857e-07	0.000332225	5.89056e-07	0.000907581	1.9693e-07	0.000303417
5520	26	4.16727e-07	0.000727407	1.39294e-07	0.000243142	7.9478e-07	0.00143887	2.58928e-07	0.000468765	7.76717e-07	0.00153178	2.54536e-07	0.000501976	5.59662e-07	0.00102746	1.89382e-07	0.000347679	4.66769e-07	0.00102259	1.52355e-07	0.000333778	5.84969e-07	0.00091345	1.95563e-07	0.000305379
5530	26	4.1097e-07	0.000731524	1.3737e-07	0.000244518	7.92047e-07	0.00144681	2.58038e-07	0.000471352	7.82644e-07	0.00153958	2.56478e-07	0.000504532	5.57048e-07	0.00103303	1.88498e-07	0.000349563	4.51746e-07	0.00102718	1.47451e-07	0.000335276	5.78556e-07	0.00091926	1.93419e-07	0.000307321
5540	26	4.22597e-07	0.000735697	1.41256e-07	0.000245913	7.79402e-07	0.00145467	2.53918e-07	0.000473911	7.7642e-07	0.00154738	2.54439e-07	0.00050709	5.71031e-07	0.00103867	1.93229e-07	0.000351472	4.45525e-07	0.00103166	1.45421e-07	0.000336738	5.72734e-07	0.000925023	1.91473e-07	0.000309248
5550	26	4.16409e-07	0.000739899	1.39188e-07	0.000247317	7.83633e-07	0.00146248	2.55296e-07	0.000476455	7.73758e-07	0.00155513	2.53566e-07	0.000509627	5.78671e-07	0.00104443	1.95814e-07	0.000353421	4.42805e-07	0.00103609	1.44533e-07	0.000338183	5.76429e-07	0.000930766	1.92708e-07	0.000311168
5560	26	4.12534e-07	0.000744039	1.37893e-07	0.000248701	7.8643e-07	0.00147033	2.56208e-07	0.000479014	7.79412e-07	0.00156288	2.55419e-07	0.000512169	5.71379e-07	0.00105016	1.93347e-07	0.000355361	4.4963e-07	0.00104056	1.4676e-07	0.000339643	5.66469e-07	0.000936477	1.89378e-07	0.000313077
5570	26	4.06539e-07	0.000748147	1.35889e-07	0.000250074	7.88885e-07	0.0014782	2.57008e-07	0.000481576	7.86306e-07	0.00157071	2.57679e-07	0.000514734	5.72903e-07	0.00105586	1.93863e-07	0.000357288	4.5046e-07	0.00104507	1.47031e-07	0.000341113	5.64769e-07	0.000942143	1.8881e-07	0.000314972
5580	26	4.13677e-07	0.000752237	1.38275e-07	0.000251441	7.96793e-07	0.00148613	2.59584e-07	0.000484161	7.98907e-07	0.00157864	2.61808e-07	0.000517332	5.75109e-07	0.00106161	1.94609e-07	0.000359234	4.44708e-07	0.00104955	1.45154e-07	0.000342577	5.58747e-07	0.00094776	1.86797e-07	0.000316849
5590	26	4.2478e-07	0.000756426	1.41986e-07	0.000252842	7.8485e-07	0.00149405	2.55693e-07	0.000486741	8.09337e-07	0.00158667	2.65226e-07	0.000519964	5.74788e-07	0.00106734	1.945e-07	0.000361174	4.39349e-07	0.00105394	1.43405e-07	0.000344009	5.53954e-07	0.000953318	1.85195e-07	0.000318708
5600	26	4.22999e-07	0.000760675	1.41391e-07	0.000254262	7.84295e-07	0.00150188	2.55512e-07	0.00048929	8.02486e-07	0.00159474	2.62981e-07	0.000522608	5.89804e-07	0.00107317	1.99582e-07	0.000363146	4.4199e-07	0.00105836	1.44267e-07	0.000345451	5.54786e-07	0.000958858	1.85473e-07	0.00032056
5610	26	4.15444e-07	0.000764883	1.38866e-07	0.000255668	7.74039e-07	0.00150968	2.52171e-07	0.000491833	8.08603e-07	0.00160278	2.64985e-07	0.000525243	6.04314e-07	0.00107914	2.04492e-07	0.000365168	4.50388e-07	0.00106283	1.47008e-07	0.000346909	5.65155e-07	0.000964467	1.88939e-07	0.000322435
5620	26	4.251e-07	0.000769073	1.42093e-07	0.000257069	7.74525e-07	0.00151741	2.52329e-07	0.000494352	7.96956e-07	0.00161081	2.61168e-07	0.000527875	5.9489e-07	0.00108517	2.01303e-07	0.000367207	4.56004e-07	0.00106736	1.48841e-07	0.000348388	5.6279e-07	0.0009701	1.88149e-07	0.000324318
5630	26	4.19063e-07	0.000773311	1.40075e-07	0.000258486	7.78403e-07	0.00152517	2.53593e-07	0.000496881	8.08783e-07	0.00161884	2.65044e-07	0.000530506	5.75966e-07	0.00109102	1.94899e-07	0.000369188	4.55756e-07	0.00107191	1.4876e-07	0.000349874	5.65675e-07	0.000975766	1.89113e-07	0.000326212
5640	26	4.14022e-07	0.000777461	1.3839e-07	0.000259873	7.87302e-07	0.00153301	2.56492e-07	0.000499432	8.10482e-07	0.00162693	2.65601e-07	0.000533158	5.62105e-07	0.0010967	1.90209e-07	0.000371108	4.61897e-07	0.0010765	1.50765e-07	0.000351371	5.54068e-07	0.00098136	1.85233e-07	0.000328082
5650	26	3.96201e-07	0.000781532	1.32433e-07	0.000261234	7.95936e-07	0.00154092	2.59305e-07	0.00050201	8.11325e-07	0.00163504	2.65877e-07	0.000535816	5.73027e-07	0.00110236	1.93905e-07	0.000373024	4.69861e-07	0.00108116	1.53364e-07	0.000352892	5.42311e-07	0.000986848	1.81302e-07	0.000329917
5660	26	3.87334e-07	0.000785416	1.29469e-07	0.000262532	7.99542e-07	0.00154891	2.6048e-07	0.000504614	8.00412e-07	0.00164313	2.62301e-07	0.000538465	5.73468e-07	0.00110812	1.94054e-07	0.000374972	4.71366e-07	0.00108586	1.53855e-07	0.000354429	5.28229e-07	0.000992173	1.76595e-07	0.000331697
5670	26	3.87047e-07	0.000789271	1.29374e-07	0.00026382	7.97321e-07	0.00155687	2.59756e-07	0.000507206	8.05759e-07	0.00165117	2.64054e-07	0.000541099	5.68918e-07	0.00111383	1.92514e-07	0.000376906	4.74077e-07	0.00109059	1.5474e-07	0.00035597	5.21753e-07	0.000997403	1.74429e-07	0.000333446
5680	26	3.98587e-07	0.000793203	1.33231e-07	0.000265135	7.9266e-07	0.00156482	2.58237e-07	0.000509796	8.02578e-07	0.00165922	2.63011e-07	0.00054374	5.72643e-07	0.00111951	1.93775e-07	0.000378827	4.63538e-07	0.00109528	1.513e-07	0.000357503	5.26442e-07	0.00100264	1.75997e-07	0.000335196
5690	26	4.11864e-07	0.000797286	1.37669e-07	0.000266499	7.8849e-07	0.00157271	2.56879e-07	0.000512366	7.82938e-07	0.00166717	2.56575e-07	0.000546343	5.76175e-07	0.00112529	1.9497e-07	0.000380783	4.56353e-07	0.00109986	1.48955e-07	0.000358997	5.24928e-07	0.00100791	1.75491e-07	0.000336957
5700	26	4.04158e-07	0.000801382	1.35093e-07	0.000267868	7.88489e-07	0.00158057	2.56879e-07	0.000514929	7.70347e-07	0.00167491	2.52449e-07	0.000548881	5.73897e-07	0.00113103	1.94199e-07	0.000382724	4.40465e-07	0.00110435	1.43769e-07	0.000360464	5.33262e-07	0.0010132	1.78277e-07	0.000338725
5710	26	4.10294e-07	0.00080544	1.37144e-07	0.000269225	7.91633e-07	0.00158847	2.57903e-07	0.000517502	7.61532e-07	0.00168258	2.4956e-07	0.000551395	5.83754e-07	0.00113682	1.97535e-07	0.000384685	4.50067e-07	0.0011088	1.46903e-07	0.000361915	5.348e-07	0.00101853	1.78791e-07	0.000340509
5720	26	4.11111e-07	0.000809559	1.37417e-07	0.000270602	7.90718e-07	0.00159638	2.57605e-07	0.000520078	7.59503e-07	0.00169018	2.48895e-07	0.000553886	5.90922e-07	0.00114269	1.9996e-07	0.000386672	4.55293e-07	0.00111334	1.48609e-07	0.000363396	5.29175e-07	0.00102386	1.7691e-07	0.000342291
5730	26	4.08707e-07	0.000813632	1.36614e-07	0.000271963	7.95719e-07	0.0016043	2.59234e-07	0.000522659	7.57095e-07	0.00169775	2.48106e-07	0.000556365	5.77329e-07	0.00114855	1.95361e-07	0.000388654	4.57357e-07	0.00111794	1.49282e-07	0.000364899	5.51506e-07	0.00102926	1.84376e-07	0.000344096
5740	26	3.89956e-07	0.000817598	1.30346e-07	0.000273289	7.97133e-07	0.00161227	2.59695e-07	0.000525254	7.60105e-07	0.00170532	2.49092e-07	0.000558848	5.79354e-07	0.00115438	1.96046e-07	0.000390627	4.5215e-07	0.00112249	1.47583e-07	0.000366385	5.58823e-07	0.00103481	1.86822e-07	0.000345953
5750	26	3.91937e-07	0.000821498	1.31008e-07	0.000274592	7.96671e-07	0.00162023	2.59544e-07	0.000527849	7.55171e-07	0.00171292	2.47475e-07	0.000561337	5.75843e-07	0.00116014	1.94858e-07	0.000392577	4.41039e-07	0.00112693	1.43956e-07	0.000367832	5.39892e-07	0.0010403	1.80493e-07	0.000347786
5760	26	4.07462e-07	0.000825496	1.36198e-07	0.000275929	7.94959e-07	0.00162819	2.58986e-07	0.000530442	7.48516e-07	0.00172043	2.45294e-07	0.000563799	5.74899e-07	0.0011659	1.94538e-07	0.000394525	4.56696e-07	0.00113142	1.49067e-07	0.000369299	5.30829e-07	0.00104565	1.77464e-07	0.000349576
5770	26	4.08233e-07	0.000829584	1.36455e-07	0.000277295	7.93454e-07	0.00163614	2.58496e-07	0.000533031	7.55084e-07	0.00172795	2.47447e-07	0.000566263	5.78215e-07	0.00117164	1.9566e-07	0.000396469	4.53141e-07	0.00113597	1.47906e-07	0.000370782	5.21763e-07	0.0010509	1.74433e-07	0.000351331
5780	26	4.07023e-07	0.000833658	1.36051e-07	0.000278657	7.95417e-07	0.00164408	2.59136e-07	0.000535619	7.52097e-07	0.00173549	2.46468e-07	0.000568733	5.7858e-07	0.00117744	1.95784e-07	0.000398429	4.53129e-07	0.0011405	1.47903e-07	0.000372262	5.08051e-07	0.00105604	1.69848e-07	0.000353049
5790	26	4.14084e-07	0.000837759	1.38411e-07	0.000280028	7.92995e-07	0.00165203	2.58347e-07	0.000538207	7.4892e-07	0.00174299	2.45427e-07	0.000571192	5.71604e-07	0.00118319	1.93423e-07	0.000400374	4.36861e-07	0.00114495	1.42593e-07	0.000373715	5.22326e-07	0.00106119	1.74621e-07	0.00035477
5800	26	4.22303e-07	0.000841948	1.41158e-07	0.000281428	7.90074e-07	0.00165995	2.57395e-07	0.000540787	7.4616e-07	0.00175047	2.44522e-07	0.000573643	5.67366e-07	0.00118888	1.91989e-07	0.000402301	4.3501e-07	0.0011493	1.41988e-07	0.000375134	5.26742e-07	0.00106644	1.76097e-07	0.000356527
5810	26	4.08647e-07	0.00084612	1.36594e-07	0.000282823	7.80269e-07	0.0016678	2.54201e-07	0.000543346	7.52166e-07	0.00175795	2.4649e-07	0.000576094	5.67083e-07	0.00119455	1.91893e-07	0.000404218	4.28536e-07	0.00115362	1.39875e-07	0.000376545	5.09015e-07	0.00107162	1.70171e-07	0.000358258
5820	26	4.02105e-07	0.000850179	1.34407e-07	0.000284179	7.76444e-07	0.0016756	2.52954e-07	0.000545887	7.42612e-07	0.0017654	2.4336e-07	0.000578534	5.49242e-07	0.00120008	1.85856e-07	0.000406092	4.34028e-07	0.00115792	1.41668e-07	0.00037795	5.21135e-07	0.00107681	1.74223e-07	0.000359993
5830	26	3.95375e-07	0.000854165	1.32157e-07	0.000285512	7.77004e-07	0.00168336	2.53137e-07	0.000548414	7.39989e-07	0.00177284	2.425e-07	0.000580973	5.60512e-07	0.00120563	1.8967e-07	0.000407968	4.22898e-07	0.00116223	1.38035e-07	0.000379356	5.20925e-07	0.00108202	1.74153e-07	0.000361733
5840	26	3.76549e-07	0.000858007	1.25864e-07	0.000286796	7.74981e-07	0.00169112	2.52478e-07	0.000550942	7.3939e-07	0.00178023	2.42304e-07	0.000583396	5.61171e-07	0.00121123	1.89893e-07	0.000409864	4.11146e-07	0.00116641	1.34199e-07	0.000380719	5.28681e-07	0.00108727	1.76745e-07	0.00036349
5850	26	3.80764e-07	0.000861796	1.27273e-07	0.000288062	7.68001e-07	0.00169883	2.50204e-07	0.000553455	7.54786e-07	0.00178771	2.47349e-07	0.000585845	5.55648e-07	0.00121681	1.88024e-07	0.000411751	4.07964e-07	0.0011705	1.33161e-07	0.000382053	5.29939e-07	0.00109255	1.77166e-07	0.000365254
5860	26	3.82881e-07	0.000865611	1.27981e-07	0.000289338	7.78225e-07	0.00170655	2.53535e-07	0.000555969	7.63921e-07	0.0017953	2.50343e-07	0.000588335	5.46702e-07	0.00122234	1.84997e-07	0.000413623	4.05258e-07	0.00117457	1.32277e-07	0.000383383	5.35847e-07	0.00109789	1.79141e-07	0.000367041
5870	26	3.66381e-07	0.000869368	1.22466e-07	0.000290593	7.85014e-07	0.00171438	2.55746e-07	0.000558521	7.56386e-07	0.00180291	2.47874e-07	0.000590827	5.35048e-07	0.00122774	1.81053e-07	0.00041545	4.03816e-07	0.00117861	1.31807e-07	0.0003847	5.3667e-07	0.00110327	1.79416e-07	0.000368839
5880	26	3.68594e-07	0.000873011	1.23206e-07	0.000291811	7.69891e-07	0.00172217	2.5082e-07	0.000561057	7.53131e-07	0.00181045	2.46807e-07	0.000593297	5.36847e-07	0.00123309	1.81662e-07	0.000417261	4.07474e-07	0.00118267	1.33001e-07	0.000386028	5.12109e-07	0.00110852	1.71205e-07	0.000370593
5890	26	3.82211e-07	0.000876777	1.27757e-07	0.00029307	7.65229e-07	0.00172982	2.49301e-07	0.00056355	7.46362e-07	0.00181795	2.44589e-07	0.000595757	5.40518e-07	0.00123848	1.82904e-07	0.000419086	3.88624e-07	0.00118666	1.26848e-07	0.00038733	4.8914e-07	0.00111352	1.63526e-07	0.000372266
5900	26	3.7575e-07	0.000880571	1.25598e-07	0.000294338	7.72551e-07	0.00173751	2.51686e-07	0.000566058	7.40336e-07	0.00182538	2.42614e-07	0.000598192	5.42528e-07	0.0012439	1.83584e-07	0.000420918	3.86149e-07	0.00119052	1.2604e-07	0.000388588	4.70264e-07	0.00111831	1.57216e-07	0.000373867
5910	26	3.64673e-07	0.000884303	1.21895e-07	0.000295585	7.74392e-07	0.00174525	2.52286e-07	0.000568579	7.39416e-07	0.00183276	2.42312e-07	0.000600609	5.27046e-07	0.00124926	1.78345e-07	0.000422732	3.94064e-07	0.00119442	1.28624e-07	0.000389862	4.77211e-07	0.00112303	1.59538e-07	0.000375446
5920	26	3.60316e-07	0.000887905	1.20439e-07	0.000296789	7.80187e-07	0.00175303	2.54174e-07	0.000571113	7.28736e-07	0.00184009	2.38812e-07	0.000603011	5.34146e-07	0.00125457	1.80748e-07	0.00042453	4.02993e-07	0.0011984	1.31538e-07	0.000391162	4.71427e-07	0.00112779	1.57605e-07	0.000377035
5930	26	3.71076e-07	0.000891549	1.24035e-07	0.000298008	7.80324e-07	0.00176085	2.54219e-07	0.00057366	7.20776e-07	0.00184734	2.36204e-07	0.000605389	5.43277e-07	0.00125995	1.83838e-07	0.000426352	4.13857e-07	0.00120248	1.35084e-07	0.000392494	4.99872e-07	0.00113263	1.67114e-07	0.000378653
5940	26	3.62319e-07	0.000895189	1.21108e-07	0.000299224	7.88827e-07	0.00176871	2.56989e-07	0.000576221	7.17815e-07	0.00185453	2.35234e-07	0.000607744	5.55398e-07	0.00126545	1.87939e-07	0.00042821	4.06457e-07	0.00120657	1.32669e-07	0.000393828	5.05827e-07	0.00113765	1.69105e-07	0.000380332
5950	26	3.57861e-07	0.000898801	1.19618e-07	0.000300432	7.70081e-07	0.00177652	2.50882e-07	0.000578766	7.22836e-07	0.00186173	2.36879e-07	0.000610103	5.49965e-07	0.00127099	1.86101e-07	0.000430086	4.08712e-07	0.00121065	1.33405e-07	0.000395158	5.11506e-07	0.00114274	1.71004e-07	0.000382035
5960	26	3.63666e-07	0.000902402	1.21558e-07	0.000301635	7.71046e-07	0.00178422	2.51196e-07	0.000581274	7.28294e-07	0.00186899	2.38668e-07	0.000612481	5.56283e-07	0.0012765	1.88239e-07	0.000431951	4.13509e-07	0.00121477	1.3497e-07	0.000396506	5.00484e-07	0.00114779	1.67319e-07	0.000383724
5970	26	3.66067e-07	0.000906087	1.22361e-07	0.000302867	7.68596e-07	0.00179192	2.50398e-07	0.000583781	7.1206e-07	0.00187621	2.33347e-07	0.000614847	5.45666e-07	0.00128204	1.84646e-07	0.000433826	3.9277e-07	0.0012188	1.28201e-07	0.000397821	5.10382e-07	0.00115284	1.70628e-07	0.00038541
5980	26	3.43525e-07	0.000909605	1.14826e-07	0.000304043	7.69701e-07	0.00179961	2.50758e-07	0.000586289	7.10868e-07	0.00188331	2.32957e-07	0.000617175	5.44922e-07	0.0012875	1.84394e-07	0.000435673	3.92713e-07	0.00122273	1.28182e-07	0.000399101	5.18694e-07	0.001158	1.73407e-07	0.000387134
5990	26	3.54489e-07	0.000913086	1.18491e-07	0.000305206	7.70557e-07	0.00180733	2.51037e-07	0.000588802	7.27926e-07	0.00189049	2.38547e-07	0.000619529	5.42062e-07	0.00129294	1.83426e-07	0.000437514	3.91864e-07	0.00122666	1.27905e-07	0.000400385	5.15177e-07	0.00116317	1.72231e-07	0.000388865
6000	26	3.48208e-07	0.000916613	1.16391e-07	0.000306385	7.65388e-07	0.00181499	2.49353e-07	0.000591299	7.38594e-07	0.00189783	2.42043e-07	0.000621935	5.35478e-07	0.00129832	1.81199e-07	0.000439335	3.949e-07	0.00123058	1.28896e-07	0.000401664	5.11723e-07	0.0011683	1.71076e-07	0.00039058
6010	26	3.51336e-07	0.000920096	1.17437e-07	0.00030755	7.64997e-07	0.00182264	2.49225e-07	0.000593791	7.35778e-07	0.00190523	2.4112e-07	0.000624357	5.21959e-07	0.0013036	1.76624e-07	0.000441121	4.00482e-07	0.00123457	1.30718e-07	0.000402968	4.96265e-07	0.00117334	1.65908e-07	0.000392263
6020	26	3.41589e-07	0.000923559	1.14179e-07	0.000308707	7.61168e-07	0.00183027	2.47978e-07	0.000596275	7.29285e-07	0.00191256	2.38992e-07	0.000626761	5.27164e-07	0.00130883	1.78385e-07	0.000442889	3.96557e-07	0.00123856	1.29437e-07	0.000404269	4.99445e-07	0.0011783	1.66972e-07	0.000393923
6030	26	3.42923e-07	0.000927009	1.14625e-07	0.00030986	7.61216e-07	0.00183789	2.47994e-07	0.00059876	7.1653e-07	0.00191977	2.34812e-07	0.000629123	5.35571e-07	0.00131415	1.8123e-07	0.000444692	4.01484e-07	0.00124256	1.31046e-07	0.000405574	4.93915e-07	0.00118328	1.65123e-07	0.000395586
6040	26	3.53773e-07	0.000930451	1.18252e-07	0.000311011	7.61597e-07	0.0018455	2.48118e-07	0.000601237	7.15191e-07	0.00192693	2.34373e-07	0.00063147	5.41651e-07	0.00131954	1.83287e-07	0.000446515	3.92079e-07	0.00124653	1.27976e-07	0.000406872	4.93421e-07	0.00118822	1.64958e-07	0.000397239
6050	26	3.41953e-07	0.000933919	1.14301e-07	0.00031217	7.59367e-07	0.0018531	2.47391e-07	0.000603713	7.16704e-07	0.0019341	2.34869e-07	0.00063382	5.42246e-07	0.00132494	1.83489e-07	0.000448342	4.06085e-07	0.00125053	1.32547e-07	0.000408178	4.87871e-07	0.0011931	1.63102e-07	0.000398869
6060	26	3.27536e-07	0.000937265	1.09482e-07	0.000313289	7.57961e-07	0.00186069	2.46933e-07	0.000606187	7.2304e-07	0.0019413	2.36946e-07	0.000636177	5.49542e-07	0.00133041	1.85958e-07	0.000450192	4.04816e-07	0.0012546	1.32133e-07	0.000409504	4.95991e-07	0.00119803	1.65817e-07	0.000400518
6070	26	3.17048e-07	0.000940493	1.05976e-07	0.000314368	7.46487e-07	0.00186821	2.43195e-07	0.000608638	7.21118e-07	0.00194852	2.36316e-07	0.000638546	5.41372e-07	0.00133587	1.83193e-07	0.000452041	3.87297e-07	0.00125857	1.26415e-07	0.0004108	4.95158e-07	0.00120298	1.65538e-07	0.000402172
6080	26	3.24902e-07	0.000943681	1.08601e-07	0.000315433	7.40565e-07	0.00187566	2.41266e-07	0.000611063	7.2049e-07	0.00195574	2.3611e-07	0.00064091	5.26635e-07	0.00134119	1.78206e-07	0.000453841	3.89617e-07	0.00126245	1.27172e-07	0.000412066	4.99854e-07	0.00120795	1.67108e-07	0.000403835
6090	26	3.2079e-07	0.000946923	1.07227e-07	0.000316517	7.39723e-07	0.00188306	2.40991e-07	0.000613473	7.2735e-07	0.00196297	2.38358e-07	0.00064328	5.20513e-07	0.00134643	1.76135e-07	0.000455612	3.93271e-07	0.00126636	1.28365e-07	0.000413344	4.90749e-07	0.00121292	1.64064e-07	0.000405495
6100	26	3.20384e-07	0.00095012	1.07091e-07	0.000317585	7.42382e-07	0.00189046	2.41858e-07	0.000615884	7.24947e-07	0.00197023	2.37571e-07	0.000645661	5.29775e-07	0.00135167	1.79269e-07	0.000457388	3.93976e-07	0.00127029	1.28595e-07	0.000414625	4.92096e-07	0.00121781	1.64515e-07	0.000407132
6110	26	3.16106e-07	0.000953308	1.05661e-07	0.000318651	7.36099e-07	0.00189785	2.39811e-07	0.000618294	7.31488e-07	0.00197752	2.39714e-07	0.000648049	5.12541e-07	0.00135688	1.73437e-07	0.000459151	3.98927e-07	0.00127426	1.30211e-07	0.000415922	4.80623e-07	0.00122269	1.60679e-07	0.000408764
6120	26	3.14982e-07	0.000956461	1.05285e-07	0.000319705	7.28524e-07	0.00190518	2.37343e-07	0.000620681	7.35176e-07	0.00198488	2.40923e-07	0.00065046	5.24916e-07	0.00136203	1.77625e-07	0.000460894	4.00514e-07	0.00127825	1.30729e-07	0.000417224	4.81392e-07	0.0012275	1.60936e-07	0.00041037
6130	26	3.03544e-07	0.000959556	1.01462e-07	0.000320739	7.25482e-07	0.00191244	2.36352e-07	0.000623046	7.326e-07	0.00199222	2.40079e-07	0.000652867	5.53295e-07	0.00136745	1.87228e-07	0.000462727	4.14767e-07	0.00128233	1.35381e-07	0.000418556	4.79414e-07	0.00123228	1.60275e-07	0.00041197
6140	26	2.98172e-07	0.000962555	9.96664e-08	0.000321742	7.21443e-07	0.00191968	2.35036e-07	0.000625405	7.40651e-07	0.00199959	2.42717e-07	0.000655281	5.5804e-07	0.00137302	1.88833e-07	0.00046461	4.05804e-07	0.00128645	1.32455e-07	0.0004199	4.78008e-07	0.0012371	1.59805e-07	0.000413579
6150	26	3.02897e-07	0.000965552	1.01246e-07	0.000322744	7.25031e-07	0.0019269	2.36205e-07	0.000627756	7.20158e-07	0.0020069	2.36001e-07	0.000657677	5.48545e-07	0.00137854	1.8562e-07	0.00046648	4.03624e-07	0.00129048	1.31744e-07	0.000421217	4.78697e-07	0.00124187	1.60035e-07	0.000415174
6160	26	3.00276e-07	0.000968585	1.0037e-07	0.000323757	7.33049e-07	0.00193419	2.38817e-07	0.000630133	7.2104e-07	0.00201409	2.3629e-07	0.000660031	5.4239e-07	0.001384	1.83538e-07	0.000468327	4.00069e-07	0.00129451	1.30584e-07	0.000422532	4.96486e-07	0.00124675	1.65982e-07	0.000416805
6170	26	2.88241e-07	0.00097151	9.6347e-08	0.000324735	7.32761e-07	0.00194151	2.38723e-07	0.000632517	7.1645e-07	0.00202128	2.34786e-07	0.000662389	5.56905e-07	0.00138948	1.88449e-07	0.000470181	3.84286e-07	0.00129844	1.25432e-07	0.000423814	4.92516e-07	0.0012517	1.64655e-07	0.000418461
6180	26	2.82699e-07	0.000974362	9.44945e-08	0.000325688	7.25973e-07	0.00194882	2.36512e-07	0.000634898	7.11677e-07	0.00202844	2.33222e-07	0.000664735	5.39174e-07	0.00139499	1.82449e-07	0.000472046	3.79166e-07	0.00130223	1.23761e-07	0.000425052	5.11867e-07	0.0012567	1.71124e-07	0.000420131
6190	26	2.94711e-07	0.000977267	9.85095e-08	0.000326659	7.10376e-07	0.001956	2.3143e-07	0.000637236	7.19582e-07	0.00203557	2.35812e-07	0.000667073	5.4218e-07	0.00140041	1.83466e-07	0.00047388	3.77882e-07	0.00130604	1.23342e-07	0.000426294	5.07482e-07	0.0012618	1.69658e-07	0.000421837
6200	26	2.97328e-07	0.000980229	9.93844e-08	0.00032765	7.02688e-07	0.00196305	2.28926e-07	0.000639533	7.33885e-07	0.00204285	2.405e-07	0.000669457	5.4158e-07	0.00140585	1.83263e-07	0.000475719	3.68619e-07	0.00130975	1.20318e-07	0.000427506	4.9114e-07	0.0012668	1.64195e-07	0.000423508
6210	26	3.02309e-07	0.000983222	1.01049e-07	0.00032865	7.02539e-07	0.00197009	2.28877e-07	0.000641826	7.39404e-07	0.00205022	2.42308e-07	0.000671873	5.30645e-07	0.0014112	1.79563e-07	0.000477531	3.81053e-07	0.0013135	1.24377e-07	0.000428731	4.90377e-07	0.00127171	1.6394e-07	0.00042515
6220	26	3.06366e-07	0.000986273	1.02405e-07	0.00032967	6.86113e-07	0.00197704	2.23526e-07	0.000644092	7.33186e-07	0.00205759	2.40271e-07	0.000674288	5.17378e-07	0.00141645	1.75074e-07	0.000479307	3.7644e-07	0.00131731	1.22871e-07	0.000429973	4.81338e-07	0.00127656	1.60918e-07	0.000426773
6230	26	3.00558e-07	0.000989307	1.00464e-07	0.000330684	6.82397e-07	0.00198386	2.22315e-07	0.000646313	7.34267e-07	0.00206491	2.40625e-07	0.000676687	5.18858e-07	0.00142163	1.75575e-07	0.000481061	3.72385e-07	0.00132105	1.21547e-07	0.000431193	4.74012e-07	0.00128133	1.58469e-07	0.000428368
6240	26	3.06351e-07	0.000992321	1.024e-07	0.000331691	6.88599e-07	0.00199071	2.24336e-07	0.000648544	7.29111e-07	0.00207224	2.38935e-07	0.000679089	5.22148e-07	0.00142684	1.76688e-07	0.000482825	3.65322e-07	0.00132472	1.19242e-07	0.000432393	4.76109e-07	0.0012861	1.5917e-07	0.00042996
6250	26	3.28442e-07	0.000995489	1.09784e-07	0.00033275	6.99962e-07	0.00199765	2.28038e-07	0.000650806	7.19488e-07	0.00207948	2.35782e-07	0.000681462	5.03184e-07	0.00143199	1.70271e-07	0.000484567	3.64326e-07	0.00132838	1.18917e-07	0.000433586	4.70805e-07	0.00129083	1.57397e-07	0.000431542
6260	26	3.25571e-07	0.000998786	1.08825e-07	0.000333852	7.03382e-07	0.00200465	2.29152e-07	0.000653088	7.23582e-07	0.00208671	2.37123e-07	0.000683831	4.97787e-07	0.00143698	1.68444e-07	0.000486255	3.59601e-07	0.00133198	1.17375e-07	0.000434762	4.7706e-07	0.00129557	1.59488e-07	0.000433127
6270	26	3.19957e-07	0.00100201	1.06948e-07	0.000334929	6.98329e-07	0.00201167	2.27506e-07	0.000655374	7.18397e-07	0.00209391	2.35424e-07	0.000686192	5.07496e-07	0.001442	1.7173e-07	0.000487953	3.61216e-07	0.00133557	1.17902e-07	0.000435935	4.64645e-07	0.00130026	1.55337e-07	0.000434696
6280	26	3.15726e-07	0.00100519	1.05534e-07	0.000335992	7.04658e-07	0.00201868	2.29568e-07	0.000657657	7.16837e-07	0.00210109	2.34913e-07	0.000688545	5.00481e-07	0.00144703	1.69356e-07	0.000489655	3.6638e-07	0.00133923	1.19588e-07	0.000437129	4.52047e-07	0.00130484	1.51126e-07	0.000436227
6290	26	3.19393e-07	0.00100836	1.0676e-07	0.000337052	7.01992e-07	0.00202573	2.28699e-07	0.000659955	7.12759e-07	0.0021082	2.33576e-07	0.000690874	5.04323e-07	0.00145205	1.70656e-07	0.000491354	3.69069e-07	0.00134292	1.20465e-07	0.000438333	4.58249e-07	0.00130935	1.53199e-07	0.000437734
6300	26	3.08574e-07	0.00101151	1.03143e-07	0.000338105	6.81376e-07	0.00203266	2.21983e-07	0.000662213	7.14658e-07	0.00211535	2.34199e-07	0.000693216	4.81801e-07	0.00145698	1.63035e-07	0.000493022	3.60833e-07	0.00134659	1.17777e-07	0.00043953	4.5763e-07	0.0013139	1.52992e-07	0.000439257
6310	26	3.0404e-07	0.00101459	1.01628e-07	0.000339134	6.75215e-07	0.00203943	2.19976e-07	0.000664416	7.02536e-07	0.00212243	2.30227e-07	0.000695536	4.88068e-07	0.00146182	1.65156e-07	0.000494659	3.58015e-07	0.00135018	1.16857e-07	0.000440701	4.55421e-07	0.00131845	1.52254e-07	0.000440777
6320	26	2.88889e-07	0.00101757	9.65634e-08	0.000340132	6.88914e-07	0.00204625	2.24439e-07	0.000666639	7.01577e-07	0.00212941	2.29912e-07	0.000697824	4.91743e-07	0.00146673	1.66399e-07	0.000496323	3.44797e-07	0.00135372	1.12543e-07	0.000441859	4.68206e-07	0.00132307	1.56528e-07	0.000442321
6330	26	2.7801e-07	0.00102042	9.29272e-08	0.000341083	7.05462e-07	0.00205322	2.29829e-07	0.000668909	6.93504e-07	0.00213639	2.27266e-07	0.00070011	4.97223e-07	0.00147166	1.68253e-07	0.000497991	3.28179e-07	0.00135707	1.07118e-07	0.000442952	4.64742e-07	0.00132776	1.5537e-07	0.000443888
6340	26	2.59906e-07	0.00102312	8.68757e-08	0.000341985	7.10604e-07	0.00206031	2.31505e-07	0.000671221	6.86122e-07	0.00214331	2.24847e-07	0.000702379	4.81968e-07	0.00147657	1.63092e-07	0.000499652	3.13779e-07	0.00136028	1.02418e-07	0.000444	4.43753e-07	0.00133228	1.48353e-07	0.000445401
6350	26	2.59286e-07	0.0010257	8.66684e-08	0.000342849	6.91384e-07	0.00206732	2.25243e-07	0.000673505	6.67617e-07	0.00215006	2.18783e-07	0.000704591	4.74246e-07	0.00148134	1.60478e-07	0.000501265	3.1222e-07	0.00136341	1.0191e-07	0.000445019	4.38284e-07	0.00133671	1.46524e-07	0.000446881
6360	26	2.65836e-07	0.00102833	8.88577e-08	0.000343728	6.90721e-07	0.00207421	2.25027e-07	0.000675748	6.85212e-07	0.00215682	2.24549e-07	0.000706807	4.80127e-07	0.00148612	1.62469e-07	0.000502883	3.12679e-07	0.00136653	1.02059e-07	0.000446039	4.32377e-07	0.00134103	1.4455e-07	0.000448326
6370	26	2.66933e-07	0.001031	8.92247e-08	0.000344621	6.76586e-07	0.00208108	2.20422e-07	0.000677988	6.80624e-07	0.00216367	2.23046e-07	0.000709053	4.87933e-07	0.00149094	1.6511e-07	0.000504512	3.14436e-07	0.00136967	1.02633e-07	0.000447064	4.35052e-07	0.0013454	1.45444e-07	0.000449787
6380	26	2.63382e-07	0.00103365	8.80377e-08	0.000345505	6.80455e-07	0.00208784	2.21683e-07	0.000680188	6.92394e-07	0.00217053	2.26903e-07	0.0007113	4.9169e-07	0.00149586	1.66381e-07	0.000506178	3.1393e-07	0.00137281	1.02467e-07	0.000448089	4.14963e-07	0.00134966	1.38728e-07	0.00045121
6390	26	2.65903e-07	0.0010363	8.88803e-08	0.000346391	6.6848e-07	0.0020946	2.17781e-07	0.00068239	6.84744e-07	0.00217743	2.24396e-07	0.000713559	4.72155e-07	0.00150066	1.59771e-07	0.000507804	3.15649e-07	0.00137596	1.03029e-07	0.000449118	4.00014e-07	0.00135371	1.3373e-07	0.000452563
6400	26	2.46091e-07	0.00103886	8.22579e-08	0.000347247	6.74569e-07	0.00210131	2.19765e-07	0.000684576	6.77525e-07	0.00218422	2.2203e-07	0.000715787	4.8256e-07	0.00150543	1.63292e-07	0.000509419	3.05555e-07	0.00137906	9.9734e-08	0.000450129	4.09449e-07	0.00135775	1.36884e-07	0.000453916
6410	26	2.39461e-07	0.00104127	8.00417e-08	0.000348054	6.80599e-07	0.00210807	2.2173e-07	0.000686779	6.86582e-07	0.00219105	2.24998e-07	0.000718024	4.91285e-07	0.0015103	1.66244e-07	0.000511065	3.12282e-07	0.00138216	1.0193e-07	0.000451139	4.08174e-07	0.00136186	1.36458e-07	0.00045529
6420	26	2.37996e-07	0.00104366	7.9552e-08	0.000348853	6.9e-07	0.00211493	2.24792e-07	0.000689014	6.77274e-07	0.00219787	2.21948e-07	0.000720259	4.82234e-07	0.00151521	1.63182e-07	0.000512727	2.98906e-07	0.00138519	9.75636e-08	0.000452129	4.068e-07	0.00136596	1.35999e-07	0.000456661
6430	26	2.52126e-07	0.00104614	8.4275e-08	0.00034968	6.8127e-07	0.00212179	2.21948e-07	0.000691249	6.73724e-07	0.00220463	2.20785e-07	0.000722474	4.69055e-07	0.00151996	1.58722e-07	0.000514334	3.12892e-07	0.00138825	1.02129e-07	0.00045313	4.07075e-07	0.00137003	1.36091e-07	0.000458021
6440	26	2.42744e-07	0.00104862	8.1139e-08	0.00035051	6.74676e-07	0.00212857	2.198e-07	0.000693457	6.66555e-07	0.00221133	2.18435e-07	0.000724671	4.72362e-07	0.00152466	1.59841e-07	0.000515925	3.2024e-07	0.00139142	1.04527e-07	0.000454164	4.1942e-07	0.00137417	1.40218e-07	0.000459403
6450	26	2.33435e-07	0.00105099	7.80274e-08	0.000351301	6.72719e-07	0.0021353	2.19162e-07	0.000695651	6.65226e-07	0.00221798	2.18e-07	0.00072685	4.75693e-07	0.0015294	1.60968e-07	0.000517529	3.18468e-07	0.00139462	1.03949e-07	0.000455208	4.07687e-07	0.00137831	1.36295e-07	0.000460788
6460	26	2.36106e-07	0.00105333	7.89202e-08	0.000352083	6.71471e-07	0.00214202	2.18756e-07	0.000697839	6.65535e-07	0.00222462	2.18101e-07	0.000729026	4.86018e-07	0.00153422	1.64462e-07	0.000519159	3.16189e-07	0.00139778	1.03205e-07	0.000456239	4.06589e-07	0.00138238	1.35928e-07	0.000462148
6470	26	2.41589e-07	0.00105571	8.07532e-08	0.00035288	6.64914e-07	0.0021487	2.1662e-07	0.000700015	6.76437e-07	0.00223134	2.21674e-07	0.000731227	5.03021e-07	0.00153916	1.70215e-07	0.00052083	3.12193e-07	0.00140093	1.01901e-07	0.000457268	4.03314e-07	0.00138642	1.34833e-07	0.0004635
6480	26	2.46163e-07	0.00105817	8.2282e-08	0.000353701	6.63035e-07	0.00215534	2.16008e-07	0.000702178	6.68671e-07	0.00223806	2.19128e-07	0.000733428	5.06801e-07	0.00154421	1.71495e-07	0.00052254	2.99839e-07	0.00140399	9.78681e-08	0.000458265	4.09208e-07	0.00139049	1.36804e-07	0.000464862
6490	26	2.40695e-07	0.0010606	8.04544e-08	0.000354516	6.53836e-07	0.00216193	2.1301e-07	0.000704328	6.60909e-07	0.00224471	2.16585e-07	0.000735607	5.0779e-07	0.00154928	1.71829e-07	0.000524254	3.04687e-07	0.00140701	9.94506e-08	0.000459253	4.0597e-07	0.00139457	1.35722e-07	0.000466224
6500	26	2.42425e-07	0.00106301	8.10325e-08	0.000355319	6.64434e-07	0.00216853	2.16463e-07	0.000706475	6.64687e-07	0.00225133	2.17823e-07	0.000737779	5.02468e-07	0.00155434	1.70028e-07	0.000525967	2.89305e-07	0.00140998	9.44298e-08	0.000460222	4.08265e-07	0.00139864	1.36489e-07	0.000467584
6510	26	2.39363e-07	0.00106544	8.00091e-08	0.000356131	6.61796e-07	0.00217517	2.15604e-07	0.000708639	6.75824e-07	0.00225801	2.21473e-07	0.000739968	5.06114e-07	0.00155939	1.71262e-07	0.000527676	2.89591e-07	0.00141287	9.45234e-08	0.000461163	3.92137e-07	0.00140267	1.31097e-07	0.000468932
6520	26	2.39683e-07	0.00106781	8.01158e-08	0.000356923	6.64394e-07	0.00218178	2.1645e-07	0.000710794	6.87936e-07	0.00226485	2.25442e-07	0.000742209	5.00298e-07	0.00156441	1.69294e-07	0.000529375	2.98647e-07	0.00141581	9.7479e-08	0.000462123	3.84387e-07	0.00140651	1.28506e-07	0.000470217
6530	26	2.4624e-07	0.00107024	8.23077e-08	0.000357737	6.63846e-07	0.00218843	2.16272e-07	0.000712959	6.77109e-07	0.00227169	2.21894e-07	0.000744449	4.88429e-07	0.00156935	1.65278e-07	0.000531047	3.03387e-07	0.00141882	9.90264e-08	0.000463106	3.93945e-07	0.00141042	1.31701e-07	0.000471523
6540	26	2.40725e-07	0.00107267	8.04644e-08	0.000358549	6.62678e-07	0.00219507	2.15891e-07	0.000715122	6.76602e-07	0.00227843	2.21728e-07	0.000746659	4.82056e-07	0.0015742	1.63121e-07	0.000532688	3.00779e-07	0.00142185	9.81751e-08	0.000464095	3.90459e-07	0.00141434	1.30536e-07	0.000472835
6550	26	2.46634e-07	0.00107511	8.24395e-08	0.000359365	6.47976e-07	0.00220163	2.11101e-07	0.000717259	6.72911e-07	0.00228518	2.20518e-07	0.000748872	4.74712e-07	0.00157899	1.60636e-07	0.000534309	2.85372e-07	0.00142478	9.31461e-08	0.000465053	3.84141e-07	0.00141821	1.28424e-07	0.000474129
6560	26	2.40623e-07	0.00107752	8.043e-08	0.000360171	6.42171e-07	0.00220804	2.0921e-07	0.000719347	6.81967e-07	0.00229195	2.23486e-07	0.000751089	4.73475e-07	0.00158373	1.60218e-07	0.000535914	2.88127e-07	0.00142764	9.40454e-08	0.000465985	3.92022e-07	0.00142209	1.31058e-07	0.000475425
6570	26	2.47621e-07	0.00107997	8.27694e-08	0.00036099	6.56301e-07	0.00221454	2.13814e-07	0.000721465	6.81021e-07	0.00229877	2.23176e-07	0.000753323	4.77752e-07	0.00158848	1.61665e-07	0.00053752	2.80985e-07	0.00143048	9.17144e-08	0.000466912	4.02904e-07	0.00142607	1.34697e-07	0.000476756
6580	26	2.24367e-07	0.00108232	7.49965e-08	0.000361774	6.60503e-07	0.00222113	2.15183e-07	0.000723612	6.67321e-07	0.00230552	2.18686e-07	0.000755537	4.75691e-07	0.00159325	1.60968e-07	0.000539135	2.74018e-07	0.00143325	8.94402e-08	0.000467818	4.03882e-07	0.00143011	1.35023e-07	0.000478106
6590	26	2.36946e-07	0.00108462	7.92011e-08	0.000362543	6.61972e-07	0.00222774	2.15661e-07	0.000725765	6.76327e-07	0.00231222	2.21638e-07	0.000757734	4.54431e-07	0.00159791	1.53773e-07	0.00054071	2.77256e-07	0.00143599	9.04972e-08	0.00046871	4.03369e-07	0.00143414	1.34852e-07	0.000479451
6600	26	2.47682e-07	0.00108707	8.27898e-08	0.000363362	6.66152e-07	0.00223438	2.17023e-07	0.000727929	6.8323e-07	0.00231902	2.239e-07	0.000759959	4.45243e-07	0.00160238	1.50664e-07	0.000542222	2.94658e-07	0.00143884	9.61773e-08	0.000469642	3.96012e-07	0.00143815	1.32392e-07	0.000480793
6610	26	2.45467e-07	0.00108951	8.20492e-08	0.000364177	6.66979e-07	0.00224106	2.17292e-07	0.000730107	6.82889e-07	0.00232585	2.23788e-07	0.0007622	4.29688e-07	0.00160678	1.45401e-07	0.000543712	2.99561e-07	0.00144181	9.77774e-08	0.000470611	3.9569e-07	0.00144208	1.32285e-07	0.000482109
6620	26	2.41514e-07	0.00109196	8.0728e-08	0.000364996	6.52291e-07	0.00224766	2.12507e-07	0.000732256	6.9355e-07	0.00233273	2.27282e-07	0.000764453	4.11671e-07	0.00161098	1.39304e-07	0.000545134	2.96218e-07	0.00144478	9.66864e-08	0.000471582	4.05264e-07	0.00144609	1.35485e-07	0.000483449
6630	26	2.42674e-07	0.00109436	8.11157e-08	0.0003658	6.50725e-07	0.00225417	2.11997e-07	0.000734378	6.9546e-07	0.00233968	2.27907e-07	0.000766732	4.11165e-07	0.00161507	1.39133e-07	0.000546519	2.93379e-07	0.00144774	9.57597e-08	0.000472545	4.04782e-07	0.00145015	1.35324e-07	0.000484804
6640	26	2.44431e-07	0.00109678	8.17029e-08	0.000366608	6.65547e-07	0.00226077	2.16826e-07	0.000736526	6.92294e-07	0.00234661	2.2687e-07	0.000769003	4.19014e-07	0.0016192	1.41789e-07	0.000547915	2.85817e-07	0.00145064	9.32914e-08	0.000473492	3.98765e-07	0.00145419	1.33313e-07	0.000486156
6650	26	2.48176e-07	0.00109925	8.2955e-08	0.000367432	6.7229e-07	0.00226745	2.19022e-07	0.000738705	6.87942e-07	0.00235349	2.25444e-07	0.000771257	4.31378e-07	0.00162345	1.45972e-07	0.000549355	2.98342e-07	0.00145359	9.73796e-08	0.000474455	4.0114e-07	0.00145817	1.34107e-07	0.000487487
6660	26	2.41106e-07	0.0011017	8.05918e-08	0.000368251	6.72041e-07	0.00227417	2.18941e-07	0.000740893	6.95904e-07	0.00236041	2.28053e-07	0.000773525	4.37557e-07	0.0016278	1.48063e-07	0.000550824	2.86828e-07	0.00145651	9.36215e-08	0.000475407	4.02082e-07	0.0014622	1.34422e-07	0.000488833
6670	26	2.47179e-07	0.00110412	8.26215e-08	0.000369061	6.84549e-07	0.00228096	2.23016e-07	0.000743105	6.85666e-07	0.00236733	2.24698e-07	0.000775794	4.3422e-07	0.00163218	1.46934e-07	0.000552308	2.98188e-07	0.00145943	9.73293e-08	0.000476363	4.10098e-07	0.00146623	1.37101e-07	0.000490183
6680	26	2.62322e-07	0.0011067	8.76833e-08	0.000369922	6.7635e-07	0.00228775	2.20345e-07	0.000745318	6.87147e-07	0.00237421	2.25183e-07	0.000778046	4.50229e-07	0.00163659	1.52351e-07	0.000553799	3.05373e-07	0.00146245	9.96745e-08	0.000477348	4.18114e-07	0.00147038	1.39781e-07	0.000491567
6690	26	2.66786e-07	0.00110935	8.91755e-08	0.00037081	6.7549e-07	0.00229451	2.20065e-07	0.00074752	6.70877e-07	0.00238099	2.19851e-07	0.000780269	4.57848e-07	0.00164113	1.5493e-07	0.000555337	3.11937e-07	0.00146554	1.01817e-07	0.000478356	4.26737e-07	0.0014746	1.42664e-07	0.00049298
6700	26	2.65813e-07	0.00111202	8.88502e-08	0.000371701	6.73564e-07	0.00230126	2.19438e-07	0.000749717	6.65937e-07	0.00238767	2.18233e-07	0.000782458	4.53869e-07	0.00164569	1.53583e-07	0.00055688	3.01521e-07	0.00146861	9.84173e-08	0.000479359	4.19848e-07	0.00147886	1.40361e-07	0.000494402
6710	26	2.52675e-07	0.0011146	8.44588e-08	0.000372565	6.76904e-07	0.002308	2.20526e-07	0.000751914	6.74604e-07	0.00239436	2.21073e-07	0.00078465	4.63136e-07	0.00165026	1.56719e-07	0.000558427	2.97277e-07	0.00147162	9.7032e-08	0.000480341	4.10555e-07	0.00148297	1.37254e-07	0.000495779
6720	26	2.46363e-07	0.0011171	8.23489e-08	0.0003734	6.7673e-07	0.00231478	2.20469e-07	0.000754122	6.60522e-07	0.00240104	2.16458e-07	0.00078684	4.65891e-07	0.00165493	1.57651e-07	0.000560006	2.91405e-07	0.00147456	9.51153e-08	0.000481299	4.00759e-07	0.00148705	1.33979e-07	0.00049714
6730	26	2.47295e-07	0.00111956	8.26603e-08	0.000374223	6.71303e-07	0.00232152	2.18701e-07	0.000756318	6.70846e-07	0.00240768	2.19841e-07	0.000789014	4.68187e-07	0.00165959	1.58428e-07	0.000561584	3.02882e-07	0.00147751	9.88614e-08	0.000482265	3.91116e-07	0.00149099	1.30755e-07	0.00049846
6740	26	2.43239e-07	0.00112201	8.13045e-08	0.00037504	6.77233e-07	0.00232824	2.20633e-07	0.000758509	6.77406e-07	0.00241443	2.21991e-07	0.000791226	4.73662e-07	0.00166427	1.60281e-07	0.000563167	3.19461e-07	0.00148065	1.04273e-07	0.000483288	4.0752e-07	0.00149499	1.3624e-07	0.000499796
6750	26	2.36779e-07	0.0011244	7.91454e-08	0.000375841	6.78423e-07	0.00233504	2.21021e-07	0.000760722	6.83635e-07	0.00242122	2.24032e-07	0.000793452	4.73582e-07	0.00166902	1.60254e-07	0.000564774	3.25103e-07	0.00148389	1.06115e-07	0.000484347	4.09512e-07	0.00149908	1.36905e-07	0.000501165
6760	26	2.35323e-07	0.00112677	7.86586e-08	0.00037663	6.6849e-07	0.00234177	2.17785e-07	0.000762916	6.77223e-07	0.00242802	2.21931e-07	0.000795682	4.77586e-07	0.00167377	1.61609e-07	0.000566383	3.18329e-07	0.0014871	1.03903e-07	0.000485393	4.07661e-07	0.00150317	1.36287e-07	0.000502531
6770	26	2.3763e-07	0.0011291	7.94298e-08	0.000377409	6.76145e-07	0.00234849	2.20279e-07	0.000765104	6.63665e-07	0.00243473	2.17488e-07	0.000797879	4.77428e-07	0.00167857	1.61555e-07	0.000568007	3.20079e-07	0.00149028	1.04475e-07	0.00048643	3.97962e-07	0.00150719	1.33044e-07	0.000503874
6780	26	2.38065e-07	0.00113147	7.95752e-08	0.000378202	6.80891e-07	0.00235528	2.21825e-07	0.000767316	6.66184e-07	0.00244137	2.18314e-07	0.000800056	4.71739e-07	0.0016833	1.5963e-07	0.000569604	3.13704e-07	0.00149346	1.02394e-07	0.000487469	4.08241e-07	0.00151121	1.36481e-07	0.000505218
6790	26	2.38451e-07	0.00113384	7.97042e-08	0.000378995	6.85504e-07	0.00236211	2.23327e-07	0.000769543	6.73959e-07	0.00244807	2.20861e-07	0.00080225	4.6866e-07	0.001688	1.58588e-07	0.000571196	3.19034e-07	0.00149662	1.04134e-07	0.000488501	4.22872e-07	0.00151536	1.41372e-07	0.000506607
6800	26	2.43932e-07	0.00113625	8.15362e-08	0.0003798	6.81205e-07	0.00236895	2.21927e-07	0.000771772	6.74867e-07	0.00245482	2.21159e-07	0.000804462	4.6865e-07	0.00169268	1.58585e-07	0.000572782	3.13097e-07	0.00149979	1.02196e-07	0.000489537	4.31775e-07	0.00151964	1.44348e-07	0.000508036
6810	26	2.57431e-07	0.00113877	8.60485e-08	0.000380643	6.84348e-07	0.00237576	2.22951e-07	0.00077399	6.74281e-07	0.00246156	2.20967e-07	0.000806674	4.72417e-07	0.00169739	1.5986e-07	0.000574375	3.01423e-07	0.00150285	9.83853e-08	0.000490533	4.35045e-07	0.00152398	1.45442e-07	0.000509489
6820	26	2.59614e-07	0.00114135	8.6778e-08	0.000381505	6.76841e-07	0.00238258	2.20505e-07	0.000776212	6.8497e-07	0.00246833	2.2447e-07	0.000808889	4.67038e-07	0.00170207	1.5804e-07	0.000575957	3.12049e-07	0.00150591	1.01854e-07	0.000491535	4.30012e-07	0.00152832	1.43759e-07	0.000510939
6830	26	2.72506e-07	0.00114399	9.10872e-08	0.000382388	6.72795e-07	0.00238931	2.19187e-07	0.000778404	6.8292e-07	0.00247517	2.23798e-07	0.000811132	4.76924e-07	0.00170678	1.61385e-07	0.00057755	2.99247e-07	0.00150899	9.76749e-08	0.00049254	4.38703e-07	0.00153267	1.46665e-07	0.000512392
6840	26	2.72252e-07	0.00114675	9.10024e-08	0.000383311	6.68568e-07	0.00239604	2.1781e-07	0.000780596	6.76015e-07	0.00248198	2.21535e-07	0.000813362	4.70587e-07	0.00171154	1.5924e-07	0.000579161	2.83818e-07	0.00151189	9.2639e-08	0.000493485	4.23546e-07	0.00153698	1.41597e-07	0.000513832
6850	26	2.44588e-07	0.00114932	8.17555e-08	0.00038417	6.69454e-07	0.00240272	2.18099e-07	0.000782772	6.66134e-07	0.00248867	2.18297e-07	0.000815555	4.70941e-07	0.00171624	1.5936e-07	0.000580751	2.88404e-07	0.00151474	9.41359e-08	0.000494415	4.49776e-07	0.00154134	1.50366e-07	0.000515292
6860	26	2.25702e-07	0.00115166	7.54428e-08	0.00038495	6.5562e-07	0.00240934	2.13592e-07	0.000784929	6.66759e-07	0.00249534	2.18502e-07	0.000817743	4.88184e-07	0.00172107	1.65195e-07	0.000582386	2.88785e-07	0.00151761	9.42603e-08	0.000495354	4.50722e-07	0.00154587	1.50683e-07	0.000516805
6870	26	2.32215e-07	0.00115394	7.76196e-08	0.000385715	6.55851e-07	0.00241588	2.13667e-07	0.000787058	6.72023e-07	0.00250203	2.20227e-07	0.000819934	4.81685e-07	0.00172591	1.62996e-07	0.000584026	2.9781e-07	0.00152056	9.72059e-08	0.000496316	4.38907e-07	0.00155032	1.46733e-07	0.000518293
6880	26	2.30445e-07	0.00115626	7.70281e-08	0.00038649	6.61597e-07	0.00242248	2.15539e-07	0.000789209	6.80801e-07	0.00250881	2.23104e-07	0.000822155	4.72579e-07	0.00173069	1.59915e-07	0.000585642	2.93265e-07	0.00152352	9.57225e-08	0.00049728	4.30703e-07	0.00155467	1.4399e-07	0.000519747
6890	26	2.34598e-07	0.00115858	7.84163e-08	0.000387263	6.62314e-07	0.00242908	2.15773e-07	0.000791361	6.77204e-07	0.00251559	2.21925e-07	0.000824377	4.74148e-07	0.0017354	1.60445e-07	0.000587238	2.88256e-07	0.00152643	9.40877e-08	0.000498229	4.13564e-07	0.0015589	1.3826e-07	0.00052116
6900	26	2.37691e-07	0.00116095	7.94501e-08	0.000388056	6.69556e-07	0.00243575	2.18132e-07	0.000793535	6.79881e-07	0.00252237	2.22802e-07	0.000826599	4.83722e-07	0.00174022	1.63685e-07	0.000588867	2.97986e-07	0.00152937	9.72633e-08	0.00049919	4.1065e-07	0.00156298	1.37286e-07	0.000522526
6910	26	2.36804e-07	0.0011633	7.91537e-08	0.000388843	6.85362e-07	0.00244252	2.23281e-07	0.00079574	6.84392e-07	0.0025292	2.2428e-07	0.000828838	4.78495e-07	0.00174504	1.61916e-07	0.000590497	2.92885e-07	0.00153233	9.55985e-08	0.000500157	4.09924e-07	0.00156709	1.37043e-07	0.000523901
6920	26	2.43544e-07	0.00116572	8.14067e-08	0.00038965	6.79737e-07	0.00244936	2.21449e-07	0.000797965	6.70438e-07	0.00253598	2.19708e-07	0.000831059	4.86518e-07	0.00174984	1.64631e-07	0.000592122	2.76738e-07	0.00153517	9.03282e-08	0.000501084	3.99815e-07	0.00157114	1.33664e-07	0.000525255
6930	26	2.46938e-07	0.00116816	8.25411e-08	0.000390467	6.84681e-07	0.00245617	2.23059e-07	0.000800186	6.63519e-07	0.00254264	2.1744e-07	0.000833241	4.97727e-07	0.00175479	1.68424e-07	0.000593796	2.7154e-07	0.00153792	8.86313e-08	0.00050198	3.94442e-07	0.0015751	1.31867e-07	0.000526579
6940	26	2.43709e-07	0.00117061	8.14617e-08	0.000391286	7.00377e-07	0.00246311	2.28173e-07	0.000802446	6.63274e-07	0.00254928	2.1736e-07	0.000835418	5.18424e-07	0.00175985	1.75428e-07	0.000595511	2.74315e-07	0.00154064	8.95372e-08	0.000502868	3.98827e-07	0.00157909	1.33334e-07	0.000527911
6950	26	2.42854e-07	0.00117307	8.11761e-08	0.000392107	7.03183e-07	0.00247014	2.29087e-07	0.000804738	6.61027e-07	0.00255591	2.16624e-07	0.000837593	5.19977e-07	0.00176505	1.75953e-07	0.000597268	2.92151e-07	0.00154347	9.5359e-08	0.000503793	4.04086e-07	0.00158309	1.35092e-07	0.000529248
6960	26	2.33647e-07	0.00117545	7.80986e-08	0.000392902	6.96098e-07	0.00247714	2.26779e-07	0.000807017	6.62165e-07	0.00256252	2.16996e-07	0.000839759	5.18662e-07	0.00177025	1.75508e-07	0.000599028	2.99212e-07	0.00154644	9.76637e-08	0.000504761	4.24195e-07	0.00158722	1.41814e-07	0.000530631
6970	26	2.24044e-07	0.00117773	7.48886e-08	0.000393667	6.89886e-07	0.00248407	2.24755e-07	0.000809275	6.75897e-07	0.00256921	2.21497e-07	0.000841949	5.06657e-07	0.00177537	1.71446e-07	0.000600763	2.91196e-07	0.0015494	9.50472e-08	0.000505727	4.30405e-07	0.00159151	1.4389e-07	0.000532066
6980	26	2.34025e-07	0.00118002	7.82248e-08	0.000394433	6.79262e-07	0.00249091	2.21294e-07	0.000811502	6.77028e-07	0.00257598	2.21867e-07	0.00084417	4.89542e-07	0.00178037	1.65654e-07	0.000602454	2.94221e-07	0.00155232	9.60346e-08	0.000506681	4.35755e-07	0.00159586	1.45679e-07	0.000533518
6990	26	2.41943e-07	0.00118238	8.08713e-08	0.000395221	6.71306e-07	0.00249766	2.18702e-07	0.000813704	6.75591e-07	0.00258273	2.21396e-07	0.00084638	4.87885e-07	0.00178525	1.65094e-07	0.000604104	2.93191e-07	0.00155526	9.56985e-08	0.000507641	4.48641e-07	0.00160025	1.49987e-07	0.000534987
7000	26	2.45112e-07	0.00118483	8.19307e-08	0.000396038	6.77917e-07	0.00250443	2.20856e-07	0.000815907	6.87714e-07	0.00258956	2.25369e-07	0.000848619	4.78334e-07	0.00179009	1.61862e-07	0.000605743	2.86969e-07	0.00155818	9.36673e-08	0.000508593	4.42914e-07	0.00160468	1.48072e-07	0.000536467
7010	26	2.40121e-07	0.00118725	8.02625e-08	0.000396849	6.69565e-07	0.00251117	2.18135e-07	0.000818104	6.97211e-07	0.00259649	2.28481e-07	0.00085089	4.87705e-07	0.00179493	1.65033e-07	0.000607381	2.92771e-07	0.00156107	9.55614e-08	0.000509539	4.28043e-07	0.00160903	1.43101e-07	0.000537922
7020	26	2.35949e-07	0.00118964	7.8868e-08	0.000397646	6.71604e-07	0.00251788	2.18799e-07	0.00082029	6.85687e-07	0.0026034	2.24705e-07	0.000853155	4.85449e-07	0.0017998	1.6427e-07	0.00060903	2.92719e-07	0.00156401	9.55441e-08	0.000510496	4.13706e-07	0.00161324	1.38308e-07	0.000539328
7030	26	2.37539e-07	0.001192	7.93993e-08	0.000398435	6.81741e-07	0.00252464	2.22102e-07	0.000822491	6.83628e-07	0.00261024	2.2403e-07	0.000855397	4.94396e-07	0.0018047	1.67297e-07	0.000610685	2.74216e-07	0.00156683	8.95048e-08	0.000511419	4.14928e-07	0.00161738	1.38716e-07	0.000540714
7040	26	2.50415e-07	0.00119444	8.37032e-08	0.000399253	6.82353e-07	0.00253147	2.22301e-07	0.000824719	6.69619e-07	0.00261703	2.19439e-07	0.000857622	5.0172e-07	0.00180968	1.69775e-07	0.000612371	2.86632e-07	0.00156963	9.35574e-08	0.000512333	4.05804e-07	0.00162148	1.35666e-07	0.000542085
7050	26	2.41477e-07	0.0011969	8.07157e-08	0.000400073	6.84992e-07	0.0025383	2.23161e-07	0.000826944	6.57209e-07	0.00262365	2.15373e-07	0.000859792	5.08157e-07	0.00181473	1.71953e-07	0.000614079	3.04288e-07	0.00157259	9.93206e-08	0.000513299	4.16467e-07	0.00162558	1.39231e-07	0.000543453
7060	26	2.44316e-07	0.00119931	8.16646e-08	0.000400879	6.91464e-07	0.00254517	2.25269e-07	0.000829181	6.78254e-07	0.00263032	2.22269e-07	0.000861976	5.02994e-07	0.00181978	1.70206e-07	0.000615791	2.98015e-07	0.00157561	9.72728e-08	0.000514282	4.18668e-07	0.00162977	1.39966e-07	0.000544854
7070	26	2.51923e-07	0.0012018	8.42073e-08	0.000401711	6.84928e-07	0.00255206	2.2314e-07	0.000831426	6.89603e-07	0.00263718	2.25988e-07	0.000864224	5.01707e-07	0.00182479	1.69771e-07	0.000617484	2.81096e-07	0.0015785	9.17505e-08	0.000515227	4.19593e-07	0.00163394	1.40276e-07	0.000546248
7080	26	2.63102e-07	0.00120437	8.7944e-08	0.000402572	6.80182e-07	0.00255888	2.21594e-07	0.000833648	6.9464e-07	0.00264409	2.27639e-07	0.000866489	5.01712e-07	0.00182981	1.69772e-07	0.000619184	2.72486e-07	0.00158126	8.89401e-08	0.000516128	4.27076e-07	0.00163819	1.42778e-07	0.000547668
7090	26	2.69613e-07	0.00120704	9.01202e-08	0.000403463	6.79293e-07	0.00256568	2.21304e-07	0.000835862	7.10843e-07	0.00265113	2.32949e-07	0.000868794	4.96141e-07	0.0018348	1.67888e-07	0.000620872	2.71215e-07	0.00158398	8.85255e-08	0.000517016	4.14552e-07	0.0016424	1.3859e-07	0.000549077
7100	26	2.66553e-07	0.00120972	8.90975e-08	0.00040436	6.78961e-07	0.00257246	2.21196e-07	0.000838072	7.1101e-07	0.00265824	2.33003e-07	0.000871125	5.05089e-07	0.00183982	1.70915e-07	0.00062257	2.63157e-07	0.00158665	8.58952e-08	0.000517886	4.04277e-07	0.00164647	1.35155e-07	0.000550439
7110	26	2.61969e-07	0.00121237	8.75652e-08	0.000405243	6.85566e-07	0.00257931	2.23348e-07	0.000840303	7.0552e-07	0.00266531	2.31204e-07	0.000873443	4.8535e-07	0.00184477	1.64236e-07	0.000624246	2.57051e-07	0.00158925	8.39021e-08	0.000518734	4.02826e-07	0.00165052	1.3467e-07	0.000551794
7120	26	2.57929e-07	0.00121497	8.62147e-08	0.000406112	6.91793e-07	0.00258619	2.25376e-07	0.000842543	7.01811e-07	0.00267234	2.29989e-07	0.000875748	4.93773e-07	0.00184966	1.67086e-07	0.000625899	2.72122e-07	0.00159189	8.88212e-08	0.000519597	4.14054e-07	0.00165461	1.38424e-07	0.00055316
7130	26	2.48123e-07	0.0012175	8.29373e-08	0.000406961	6.95277e-07	0.00259314	2.26511e-07	0.000844808	6.93786e-07	0.00267933	2.27359e-07	0.000878039	4.85015e-07	0.00185458	1.64123e-07	0.000627566	2.74239e-07	0.00159464	8.95125e-08	0.000520494	4.15115e-07	0.00165876	1.38779e-07	0.000554548
7140	26	2.42299e-07	0.00121995	8.09904e-08	0.00040778	6.91849e-07	0.0026001	2.25395e-07	0.000847076	7.01519e-07	0.00268628	2.29893e-07	0.000880315	4.82475e-07	0.00185942	1.63263e-07	0.000629202	2.69212e-07	0.00159735	8.78714e-08	0.000521378	4.03825e-07	0.00166283	1.35004e-07	0.000555909
7150	26	2.46693e-07	0.0012224	8.24592e-08	0.000408597	6.92242e-07	0.002607	2.25523e-07	0.000849326	7.13714e-07	0.00269335	2.3389e-07	0.000882633	4.71444e-07	0.00186419	1.5953e-07	0.000630818	2.72237e-07	0.00160004	8.88589e-08	0.000522256	4.14194e-07	0.00166693	1.38471e-07	0.000557278
7160	26	2.60683e-07	0.00122494	8.71355e-08	0.000409447	7.03788e-07	0.00261399	2.29284e-07	0.000851602	7.24572e-07	0.00270055	2.37448e-07	0.000884992	4.58598e-07	0.00186883	1.55183e-07	0.000632388	2.7245e-07	0.00160276	8.89285e-08	0.000523144	4.10312e-07	0.00167106	1.37173e-07	0.000558657
7170	26	2.482e-07	0.0012275	8.29628e-08	0.000410301	7.10404e-07	0.00262106	2.3144e-07	0.000853905	7.34048e-07	0.00270785	2.40553e-07	0.000887383	4.72544e-07	0.00187347	1.59903e-07	0.000633956	2.79132e-07	0.00160553	9.11093e-08	0.000524048	4.06553e-07	0.00167513	1.35916e-07	0.00056002
7180	26	2.56369e-07	0.00123002	8.56934e-08	0.000411145	7.06674e-07	0.00262813	2.30224e-07	0.000856208	7.42608e-07	0.00271525	2.43358e-07	0.000889808	4.85698e-07	0.00187827	1.64354e-07	0.000635583	2.67477e-07	0.00160827	8.73051e-08	0.000524945	3.99405e-07	0.00167917	1.33527e-07	0.000561372
7190	26	2.57085e-07	0.00123258	8.59327e-08	0.000412	7.06357e-07	0.0026352	2.30121e-07	0.00085851	7.42865e-07	0.00272267	2.43443e-07	0.000892239	4.89003e-07	0.00188315	1.65472e-07	0.000637233	2.61246e-07	0.0016109	8.52715e-08	0.000525803	3.90923e-07	0.00168312	1.30691e-07	0.00056269
7200	26	2.62382e-07	0.00123519	8.77034e-08	0.000412871	7.09768e-07	0.00264227	2.31233e-07	0.000860813	7.40981e-07	0.0027301	2.42825e-07	0.000894675	4.80859e-07	0.00188801	1.62716e-07	0.000638877	2.63053e-07	0.00161353	8.58613e-08	0.000526659	3.94934e-07	0.00168704	1.32032e-07	0.000564
7210	26	2.56665e-07	0.00123777	8.57925e-08	0.000413734	7.12074e-07	0.00264939	2.31984e-07	0.000863133	7.39244e-07	0.00273749	2.42256e-07	0.000897096	4.77422e-07	0.00189278	1.61553e-07	0.000640492	2.65889e-07	0.00161617	8.67868e-08	0.000527522	3.9041e-07	0.00169096	1.3052e-07	0.000565312
7220	26	2.53107e-07	0.00124032	8.46031e-08	0.000414589	7.09929e-07	0.00265649	2.31285e-07	0.000865449	7.44285e-07	0.00274488	2.43908e-07	0.000899519	4.71876e-07	0.00189755	1.59676e-07	0.000642104	2.66727e-07	0.00161884	8.70603e-08	0.000528394	3.89972e-07	0.00169486	1.30373e-07	0.000566615
7230	26	2.53341e-07	0.00124286	8.46813e-08	0.000415437	7.19453e-07	0.00266364	2.34388e-07	0.000867778	7.44698e-07	0.00275235	2.44043e-07	0.000901967	4.87946e-07	0.00190232	1.65114e-07	0.000643721	2.66975e-07	0.0016215	8.71413e-08	0.00052926	3.93408e-07	0.00169878	1.31522e-07	0.000567924
7240	26	2.46319e-07	0.00124537	8.23343e-08	0.000416274	7.16859e-07	0.00267084	2.33543e-07	0.000870122	7.29491e-07	0.00275972	2.3906e-07	0.000904382	5.02671e-07	0.00190728	1.70097e-07	0.000645398	2.64445e-07	0.00162417	8.63156e-08	0.000530132	3.897e-07	0.00170272	1.30282e-07	0.000569243
7250	26	2.44126e-07	0.00124782	8.1601e-08	0.000417095	7.1864e-07	0.00267801	2.34123e-07	0.000872458	7.22136e-07	0.00276698	2.36649e-07	0.00090676	4.8847e-07	0.00191223	1.65292e-07	0.000647074	2.69484e-07	0.00162685	8.79602e-08	0.000531009	3.96934e-07	0.00170666	1.327e-07	0.000570561
7260	26	2.44569e-07	0.00125026	8.1749e-08	0.000417908	7.16864e-07	0.00268519	2.33544e-07	0.000874797	7.3019e-07	0.00277424	2.39289e-07	0.000909141	4.87809e-07	0.00191711	1.65068e-07	0.000648724	2.58336e-07	0.0016295	8.43215e-08	0.000531872	4.04877e-07	0.00171064	1.35356e-07	0.000571892
7270	26	2.49719e-07	0.00125271	8.34705e-08	0.000418729	7.24308e-07	0.0026924	2.3597e-07	0.000877147	7.24163e-07	0.00278151	2.37314e-07	0.000911522	4.90565e-07	0.001922	1.66001e-07	0.000650378	2.62339e-07	0.0016321	8.56282e-08	0.000532721	4.11218e-07	0.00171473	1.37476e-07	0.000573257
7280	26	2.70763e-07	0.00125533	9.05047e-08	0.000419603	7.22664e-07	0.00269963	2.35434e-07	0.000879503	7.27468e-07	0.00278877	2.38397e-07	0.0009139	4.86555e-07	0.0019269	1.64644e-07	0.000652037	2.68417e-07	0.00163475	8.76121e-08	0.000533586	4.11928e-07	0.00171885	1.37713e-07	0.000574635
7290	26	2.6426e-07	0.001258	8.83311e-08	0.000420496	7.31879e-07	0.00270692	2.38436e-07	0.000881878	7.37707e-07	0.0027961	2.41752e-07	0.000916304	4.88794e-07	0.00193177	1.65401e-07	0.000653684	2.72254e-07	0.00163744	8.88643e-08	0.000534466	4.19074e-07	0.00172302	1.40102e-07	0.000576028
7300	26	2.55539e-07	0.00126061	8.54161e-08	0.000421368	7.14198e-07	0.00271416	2.32676e-07	0.000884234	7.33372e-07	0.00280345	2.40332e-07	0.000918713	4.96697e-07	0.0019367	1.68076e-07	0.000655355	2.76898e-07	0.00164022	9.03803e-08	0.000535372	4.09555e-07	0.00172716	1.3692e-07	0.000577415
7310	26	2.4987e-07	0.00126311	8.3521e-08	0.000422206	7.25794e-07	0.00272135	2.36453e-07	0.000886579	7.28579e-07	0.00281078	2.38761e-07	0.000921115	5.07308e-07	0.00194169	1.71666e-07	0.000657042	2.81204e-07	0.00164299	9.17856e-08	0.000536275	4.20002e-07	0.00173128	1.40413e-07	0.000578791
7320	26	2.58584e-07	0.00126564	8.64339e-08	0.000423052	7.28469e-07	0.00272865	2.37325e-07	0.000888955	7.34263e-07	0.0028181	2.40624e-07	0.000923513	5.03728e-07	0.00194674	1.70455e-07	0.000658752	2.92533e-07	0.00164586	9.54835e-08	0.000537215	4.32259e-07	0.00173555	1.4451e-07	0.000580217
7330	26	2.52831e-07	0.00126821	8.45108e-08	0.00042391	7.35802e-07	0.00273597	2.39714e-07	0.00089134	7.547e-07	0.00282556	2.47321e-07	0.000925957	5.06503e-07	0.0019518	1.71394e-07	0.000660462	2.90584e-07	0.00164877	9.48473e-08	0.000538164	4.33406e-07	0.00173988	1.44894e-07	0.000581667
7340	26	2.47004e-07	0.0012707	8.25631e-08	0.000424743	7.41166e-07	0.00274335	2.41461e-07	0.000893744	7.67101e-07	0.00283314	2.51385e-07	0.000928442	5.18548e-07	0.00195691	1.7547e-07	0.000662192	3.02398e-07	0.00165173	9.87037e-08	0.000539131	4.24007e-07	0.00174418	1.41751e-07	0.000583105
7350	26	2.41245e-07	0.00127315	8.06381e-08	0.000425561	7.52906e-07	0.00275082	2.45286e-07	0.00089618	7.68491e-07	0.00284084	2.5184e-07	0.000930965	5.1994e-07	0.0019621	1.75941e-07	0.000663947	3.04614e-07	0.00165477	9.94269e-08	0.000540123	4.14742e-07	0.00174836	1.38654e-07	0.000584502
7360	26	2.31539e-07	0.00127551	7.73938e-08	0.000426348	7.59692e-07	0.00275839	2.47497e-07	0.000898645	7.59774e-07	0.00284847	2.48984e-07	0.000933466	5.34912e-07	0.00196737	1.81007e-07	0.000665731	3.05254e-07	0.00165782	9.96357e-08	0.000541116	4.16312e-07	0.00175252	1.39179e-07	0.000585892
7370	26	2.33101e-07	0.00127784	7.79159e-08	0.000427128	7.54145e-07	0.00276596	2.4569e-07	0.000901111	7.57796e-07	0.00285607	2.48336e-07	0.000935956	5.33404e-07	0.00197273	1.80497e-07	0.000667545	3.1425e-07	0.00166093	1.02572e-07	0.000542131	4.1527e-07	0.00175667	1.38831e-07	0.000587279
7380	26	2.39197e-07	0.0012802	7.99535e-08	0.000427918	7.47278e-07	0.00277348	2.43453e-07	0.000903562	7.60246e-07	0.00286368	2.49138e-07	0.000938448	5.214e-07	0.00197801	1.76435e-07	0.00066933	3.02912e-07	0.00166402	9.88712e-08	0.00054314	4.13829e-07	0.00176082	1.38349e-07	0.000588668
7390	26	2.48295e-07	0.00128263	8.29945e-08	0.000428728	7.48252e-07	0.00278096	2.4377e-07	0.000905997	7.48543e-07	0.00287122	2.45303e-07	0.00094092	5.14639e-07	0.00198318	1.74147e-07	0.00067108	3.17678e-07	0.0016671	1.03691e-07	0.000544146	3.96958e-07	0.00176486	1.32709e-07	0.000590019
7400	26	2.53676e-07	0.00128514	8.47934e-08	0.000429569	7.44033e-07	0.00278842	2.42396e-07	0.000908429	7.4771e-07	0.0028787	2.4503e-07	0.000943371	5.31408e-07	0.00198839	1.79821e-07	0.000672845	3.05401e-07	0.00167025	9.96837e-08	0.000545173	3.88892e-07	0.00176879	1.30012e-07	0.000591331
7410	26	2.53295e-07	0.00128769	8.46659e-08	0.000430419	7.30964e-07	0.0027958	2.38138e-07	0.000910834	7.3155e-07	0.00288609	2.39734e-07	0.000945795	5.26649e-07	0.0019937	1.78211e-07	0.000674641	3.07687e-07	0.0016733	1.0043e-07	0.000546168	4.0953e-07	0.00177277	1.36912e-07	0.000592661
7420	26	2.58428e-07	0.00129023	8.63816e-08	0.00043127	7.28643e-07	0.0028031	2.37382e-07	0.00091321	7.32969e-07	0.00289343	2.402e-07	0.0009482	5.26005e-07	0.00199895	1.77993e-07	0.000676419	2.97683e-07	0.00167633	9.71645e-08	0.000547159	4.1341e-07	0.00177689	1.38209e-07	0.000594038
7430	26	2.54041e-07	0.00129281	8.49153e-08	0.000432132	7.33616e-07	0.00281041	2.39002e-07	0.000915593	7.40032e-07	0.00290077	2.42514e-07	0.000950604	5.20928e-07	0.0020042	1.76275e-07	0.000678195	2.84e-07	0.00167923	9.26984e-08	0.000548105	4.20564e-07	0.00178105	1.406e-07	0.000595431
7440	26	2.51894e-07	0.00129533	8.41976e-08	0.000432973	7.39777e-07	0.00281779	2.41009e-07	0.000917995	7.3791e-07	0.00290818	2.41819e-07	0.000953032	5.19267e-07	0.00200941	1.75713e-07	0.000679958	2.97324e-07	0.00168213	9.70473e-08	0.000549052	4.17959e-07	0.00178522	1.39729e-07	0.000596824
7450	26	2.58997e-07	0.00129788	8.65717e-08	0.000433826	7.26098e-07	0.00282511	2.36553e-07	0.000920383	7.32231e-07	0.00291552	2.39958e-07	0.000955438	5.2115e-07	0.0020146	1.7635e-07	0.000681714	3.09658e-07	0.00168517	1.01073e-07	0.000550043	4.1674e-07	0.0017894	1.39322e-07	0.000598223
7460	26	2.76756e-07	0.00130056	9.2508e-08	0.000434722	7.35352e-07	0.00283242	2.39567e-07	0.000922762	7.40453e-07	0.00292288	2.42652e-07	0.00095785	5.17347e-07	0.0020198	1.75063e-07	0.000683472	3.12791e-07	0.00168828	1.02096e-07	0.000551059	4.22376e-07	0.00179358	1.41206e-07	0.000599618
7470	26	2.68254e-07	0.00130329	8.9666e-08	0.000435635	7.35104e-07	0.00283979	2.39487e-07	0.000925164	7.42718e-07	0.00293029	2.43394e-07	0.000960279	4.97509e-07	0.00202486	1.6835e-07	0.000685186	3.05656e-07	0.00169137	9.97668e-08	0.000552067	4.37372e-07	0.00179789	1.46219e-07	0.000601058
7480	26	2.68558e-07	0.00130596	8.97679e-08	0.000436529	7.34206e-07	0.00284711	2.39194e-07	0.000927548	7.40479e-07	0.00293772	2.42661e-07	0.000962713	4.91895e-07	0.00202981	1.66451e-07	0.00068686	3.09249e-07	0.00169443	1.0094e-07	0.000553066	4.25493e-07	0.00180222	1.42248e-07	0.000602508
7490	26	2.73389e-07	0.00130865	9.13825e-08	0.000437427	7.34301e-07	0.00285449	2.39225e-07	0.000929951	7.43987e-07	0.00294513	2.4381e-07	0.00096514	4.84793e-07	0.00203469	1.64048e-07	0.000688511	3.08504e-07	0.00169754	1.00697e-07	0.000554082	4.2512e-07	0.00180647	1.42124e-07	0.000603927
7500	26	2.79906e-07	0.00131141	9.35609e-08	0.00043835	7.34807e-07	0.00286182	2.3939e-07	0.000932339	7.37112e-07	0.00295254	2.41557e-07	0.000967571	5.04846e-07	0.00203963	1.70833e-07	0.000690184	3.10407e-07	0.00170062	1.01318e-07	0.000555087	4.32933e-07	0.00181076	1.44735e-07	0.000605364
7510	26	2.80133e-07	0.00131423	9.36367e-08	0.000439291	7.40804e-07	0.0028692	2.41344e-07	0.000934744	7.48874e-07	0.00295996	2.45412e-07	0.000970002	5.18531e-07	0.00204475	1.75464e-07	0.000691915	3.23274e-07	0.00170381	1.05517e-07	0.000556127	4.42248e-07	0.00181513	1.4785e-07	0.000606823
7520	26	2.81609e-07	0.00131702	9.413e-08	0.000440224	7.39998e-07	0.0028766	2.41081e-07	0.000937155	7.60082e-07	0.00296751	2.49085e-07	0.000972476	5.18275e-07	0.00204994	1.75377e-07	0.000693673	3.12211e-07	0.00170697	1.01907e-07	0.00055716	4.44501e-07	0.00181957	1.48603e-07	0.000608307
7530	26	2.78085e-07	0.00131982	9.29523e-08	0.000441159	7.3585e-07	0.00288397	2.3973e-07	0.000939558	7.6283e-07	0.00297513	2.49985e-07	0.000974974	5.16579e-07	0.00205511	1.74803e-07	0.00069542	3.15522e-07	0.00171011	1.02987e-07	0.000558186	4.49303e-07	0.00182403	1.50208e-07	0.000609798
7540	26	2.89183e-07	0.00132264	9.66619e-08	0.000442103	7.51928e-07	0.00289139	2.44968e-07	0.000941975	7.60911e-07	0.00298275	2.49357e-07	0.000977469	5.07017e-07	0.00206026	1.71568e-07	0.000697164	3.05344e-07	0.00171323	9.9665e-08	0.000559202	4.47292e-07	0.00182853	1.49536e-07	0.000611305
7550	26	2.98771e-07	0.00132558	9.98666e-08	0.000443086	7.53174e-07	0.00289892	2.45373e-07	0.000944426	7.65976e-07	0.00299038	2.51016e-07	0.000979971	4.9189e-07	0.00206522	1.66449e-07	0.000698843	3.07466e-07	0.00171628	1.00358e-07	0.000560199	4.49314e-07	0.00183302	1.50212e-07	0.000612803
7560	26	2.80744e-07	0.00132848	9.38409e-08	0.000444056	7.61843e-07	0.0029065	2.48198e-07	0.000946898	7.53885e-07	0.00299799	2.47054e-07	0.000982463	5.05667e-07	0.00207021	1.71111e-07	0.000700531	3.17762e-07	0.0017194	1.03719e-07	0.000561218	4.56439e-07	0.00183755	1.52594e-07	0.000614317
7570	26	3.00484e-07	0.00133135	1.00439e-07	0.000445014	7.57279e-07	0.0029141	2.46711e-07	0.000949371	7.55323e-07	0.00300551	2.47525e-07	0.000984927	5.15759e-07	0.00207533	1.74526e-07	0.000702263	3.30517e-07	0.00172264	1.07882e-07	0.000562274	4.54043e-07	0.0018421	1.51793e-07	0.000615841
7580	26	3.22142e-07	0.00133447	1.07679e-07	0.000446058	7.62138e-07	0.0029217	2.48294e-07	0.00095185	7.57474e-07	0.00301308	2.4823e-07	0.00098741	5.20912e-07	0.00208053	1.7627e-07	0.000704025	3.26194e-07	0.00172594	1.06471e-07	0.000563352	4.59019e-07	0.00184667	1.53457e-07	0.000617367
7590	26	3.08511e-07	0.00133762	1.03122e-07	0.000447111	7.60952e-07	0.00292931	2.47908e-07	0.000954328	7.51377e-07	0.00302062	2.46232e-07	0.00098988	5.17265e-07	0.00208571	1.75036e-07	0.000705778	3.30326e-07	0.0017292	1.07819e-07	0.000564416	4.51704e-07	0.00185123	1.51011e-07	0.000618894
7600	26	3.07038e-07	0.00134071	1.0263e-07	0.000448142	7.57368e-07	0.0029369	2.4674e-07	0.000956802	7.49771e-07	0.00302815	2.45706e-07	0.000992348	5.3727e-07	0.002091	1.81805e-07	0.000707566	3.24989e-07	0.00173249	1.06077e-07	0.00056549	4.44036e-07	0.00185571	1.48447e-07	0.00062039
7610	26	3.14448e-07	0.00134382	1.05107e-07	0.000449184	7.58162e-07	0.00294447	2.46999e-07	0.000959267	7.43291e-07	0.0030356	2.43582e-07	0.00099479	5.52544e-07	0.00209645	1.86973e-07	0.000709412	3.18569e-07	0.0017357	1.03982e-07	0.000566538	4.47347e-07	0.00186016	1.49554e-07	0.000621879
7620	26	3.06208e-07	0.00134692	1.02353e-07	0.000450218	7.72854e-07	0.00295213	2.51785e-07	0.000961763	7.42903e-07	0.00304305	2.43455e-07	0.000997231	5.55255e-07	0.002102	1.87891e-07	0.000711289	3.25299e-07	0.00173891	1.06178e-07	0.000567586	4.50644e-07	0.00186466	1.50657e-07	0.000623383
7630	26	3.00049e-07	0.00134995	1.00294e-07	0.000451233	7.60703e-07	0.00295981	2.47826e-07	0.000964266	7.52635e-07	0.00305052	2.46644e-07	0.00099968	5.5235e-07	0.00210754	1.86908e-07	0.000713165	3.10331e-07	0.00174209	1.01293e-07	0.000568624	4.599e-07	0.00186923	1.53751e-07	0.000624909
7640	26	2.97619e-07	0.00135296	9.94817e-08	0.000452239	7.59151e-07	0.00296737	2.47321e-07	0.000966729	7.43772e-07	0.00305799	2.4374e-07	0.00100213	5.33307e-07	0.00211297	1.80464e-07	0.000715001	2.99139e-07	0.00174513	9.76397e-08	0.000569615	4.54538e-07	0.0018738	1.51958e-07	0.000626439
7650	26	2.91501e-07	0.00135589	9.74367e-08	0.000453218	7.57609e-07	0.00297497	2.46818e-07	0.000969204	7.49373e-07	0.00306549	2.45575e-07	0.00100459	5.0905e-07	0.00211819	1.72256e-07	0.000716767	3.20689e-07	0.00174819	1.04674e-07	0.000570616	4.54699e-07	0.00187834	1.52012e-07	0.000627955
7660	26	2.92828e-07	0.00135882	9.788e-08	0.000454195	7.51493e-07	0.00298249	2.44826e-07	0.000971652	7.60411e-07	0.00307305	2.49193e-07	0.00100706	5.07483e-07	0.00212326	1.71726e-07	0.000718482	3.13486e-07	0.00175139	1.02323e-07	0.000571659	4.55479e-07	0.00188286	1.52273e-07	0.000629465
7670	26	3.03001e-07	0.00136185	1.0128e-07	0.00045521	7.48257e-07	0.00298998	2.43772e-07	0.000974094	7.47588e-07	0.00308058	2.4499e-07	0.00100953	5.11576e-07	0.00212834	1.7311e-07	0.000720202	2.90907e-07	0.0017544	9.49528e-08	0.000572641	4.5708e-07	0.00188742	1.52808e-07	0.00063099
7680	26	3.01439e-07	0.00136484	1.00758e-07	0.000456209	7.53071e-07	0.00299747	2.4534e-07	0.000976533	7.47058e-07	0.00308803	2.44817e-07	0.00101197	5.1175e-07	0.00213346	1.73169e-07	0.000721936	3.04666e-07	0.00175738	9.94438e-08	0.000573613	4.68095e-07	0.00189206	1.56491e-07	0.000632541
7690	26	3.02988e-07	0.00136788	1.01276e-07	0.000457226	7.53562e-07	0.00300502	2.455e-07	0.000978992	7.51539e-07	0.00309553	2.46285e-07	0.00101443	5.15482e-07	0.00213858	1.74432e-07	0.000723668	3.10662e-07	0.00176048	1.01401e-07	0.000574625	4.70288e-07	0.00189674	1.57224e-07	0.000634107
7700	26	2.91515e-07	0.00137085	9.74411e-08	0.000458218	7.36851e-07	0.00301247	2.40056e-07	0.000981422	7.5714e-07	0.00310307	2.4812e-07	0.0010169	5.2016e-07	0.00214378	1.76015e-07	0.000725426	2.92367e-07	0.00176349	9.54294e-08	0.000575608	4.71236e-07	0.00190146	1.57541e-07	0.000635683
7710	26	2.91909e-07	0.00137376	9.75728e-08	0.000459191	7.35821e-07	0.00301984	2.3972e-07	0.00098382	7.73617e-07	0.00311073	2.5352e-07	0.00101941	5.21879e-07	0.00214898	1.76597e-07	0.000727185	3.01403e-07	0.00176647	9.83789e-08	0.000576581	4.723e-07	0.00190619	1.57897e-07	0.000637266
7720	26	2.95879e-07	0.00137671	9.89001e-08	0.000460177	7.38921e-07	0.0030272	2.4073e-07	0.00098622	7.77147e-07	0.00311848	2.54677e-07	0.00102195	5.18429e-07	0.00215418	1.75429e-07	0.000728946	3.0432e-07	0.0017695	9.93308e-08	0.000577569	4.70549e-07	0.0019109	1.57311e-07	0.000638842
7730	26	2.88229e-07	0.00137964	9.6343e-08	0.000461156	7.4837e-07	0.00303465	2.43808e-07	0.000988647	7.76445e-07	0.00312628	2.54447e-07	0.00102451	5.08299e-07	0.00215932	1.72002e-07	0.000730686	3.02671e-07	0.00177253	9.87926e-08	0.000578558	4.60992e-07	0.00191555	1.54116e-07	0.000640396
7740	26	2.69511e-07	0.00138243	9.00861e-08	0.000462087	7.4578e-07	0.00304213	2.42965e-07	0.000991084	7.7136e-07	0.003134	2.52781e-07	0.00102703	5.01044e-07	0.00216435	1.69546e-07	0.000732388	3.15304e-07	0.0017756	1.02916e-07	0.000579562	4.63792e-07	0.00192019	1.55052e-07	0.000641945
7750	26	2.6377e-07	0.00138508	8.81671e-08	0.000462975	7.46178e-07	0.0030496	2.43094e-07	0.000993515	7.64187e-07	0.00314168	2.5043e-07	0.00102955	5.21873e-07	0.00216946	1.76595e-07	0.000734116	3.12863e-07	0.00177875	1.02119e-07	0.00058059	4.60712e-07	0.0019248	1.54022e-07	0.000643488
7760	26	2.61145e-07	0.00138772	8.72897e-08	0.000463856	7.51929e-07	0.00305709	2.44968e-07	0.000995957	7.58104e-07	0.00314929	2.48437e-07	0.00103204	5.29963e-07	0.00217471	1.79332e-07	0.000735894	3.17402e-07	0.00178191	1.03601e-07	0.000581619	4.64879e-07	0.00192943	1.55415e-07	0.000645036
7770	26	2.46906e-07	0.00139025	8.25303e-08	0.000464703	7.52627e-07	0.00306461	2.45195e-07	0.000998408	7.5935e-07	0.00315689	2.48845e-07	0.00103454	5.17173e-07	0.00217998	1.75004e-07	0.000737675	3.08953e-07	0.00178505	1.00843e-07	0.000582644	4.51503e-07	0.00193402	1.50944e-07	0.000646569
7780	26	2.52887e-07	0.00139275	8.45296e-08	0.000465539	7.47981e-07	0.00307212	2.43682e-07	0.00100085	7.62775e-07	0.00316451	2.49967e-07	0.00103703	5.23334e-07	0.00218518	1.77089e-07	0.000739435	3.25245e-07	0.00178822	1.06161e-07	0.000583679	4.42376e-07	0.00193848	1.47892e-07	0.000648062
7790	26	2.61449e-07	0.00139533	8.73914e-08	0.000466401	7.54407e-07	0.00307962	2.45775e-07	0.0010033	7.63717e-07	0.00317213	2.50276e-07	0.00103953	5.23998e-07	0.00219042	1.77314e-07	0.000741208	3.29e-07	0.0017915	1.07386e-07	0.000584749	4.36422e-07	0.00194288	1.45902e-07	0.000649531
7800	26	2.5576e-07	0.00139793	8.54898e-08	0.000467269	7.48903e-07	0.00308715	2.43982e-07	0.00100575	7.57183e-07	0.00317973	2.48135e-07	0.00104202	5.17426e-07	0.00219562	1.7509e-07	0.000742968	3.3179e-07	0.0017948	1.08297e-07	0.000585827	4.30414e-07	0.00194722	1.43893e-07	0.000650984
7810	26	2.4673e-07	0.00140043	8.24716e-08	0.000468106	7.36498e-07	0.00309456	2.39941e-07	0.00100817	7.6777e-07	0.00318735	2.51604e-07	0.00104452	5.1981e-07	0.00220081	1.75897e-07	0.000744725	3.19646e-07	0.00179808	1.04333e-07	0.000586898	4.17131e-07	0.00195147	1.39453e-07	0.000652404
7820	26	2.43377e-07	0.00140289	8.13507e-08	0.000468926	7.37156e-07	0.00310193	2.40155e-07	0.00101057	7.61149e-07	0.00319502	2.49434e-07	0.00104703	5.13336e-07	0.00220595	1.73706e-07	0.000746465	3.02581e-07	0.0018012	9.87634e-08	0.000587916	4.09634e-07	0.00195558	1.36946e-07	0.000653779
7830	26	2.40383e-07	0.00140529	8.03498e-08	0.000469731	7.39427e-07	0.00310931	2.40895e-07	0.00101297	7.38336e-07	0.00320251	2.41958e-07	0.00104949	5.20147e-07	0.00221113	1.76011e-07	0.000748217	2.8776e-07	0.00180412	9.39258e-08	0.000588871	4.14304e-07	0.00195971	1.38508e-07	0.000655159
7840	26	2.41052e-07	0.00140772	8.05737e-08	0.000470541	7.16246e-07	0.00311661	2.33343e-07	0.00101535	7.28367e-07	0.00320984	2.38691e-07	0.00105189	5.25381e-07	0.00221637	1.77782e-07	0.000749991	2.92753e-07	0.00180702	9.55553e-08	0.000589818	4.033e-07	0.0019638	1.34829e-07	0.000656524
7850	26	2.37758e-07	0.00141011	7.94727e-08	0.00047134	7.09006e-07	0.00312371	2.30984e-07	0.00101766	7.33032e-07	0.00321714	2.4022e-07	0.00105428	5.07392e-07	0.00222153	1.71695e-07	0.000751735	2.89202e-07	0.00180993	9.43963e-08	0.000590767	4.00693e-07	0.00196783	1.33957e-07	0.000657873
7860	26	2.09605e-07	0.00141234	7.00621e-08	0.000472085	7.11249e-07	0.00313082	2.31715e-07	0.00101998	7.35057e-07	0.00322448	2.40884e-07	0.00105669	5.10495e-07	0.00222661	1.72745e-07	0.000753455	2.85783e-07	0.0018128	9.32803e-08	0.000591704	3.94648e-07	0.0019718	1.31936e-07	0.000659199
7870	26	1.96973e-07	0.00141437	6.58399e-08	0.000472766	6.93896e-07	0.00313788	2.26062e-07	0.00102228	7.31595e-07	0.00323181	2.39749e-07	0.00105909	5.02959e-07	0.0022317	1.70194e-07	0.000755178	2.76179e-07	0.00181562	9.01455e-08	0.000592624	3.97234e-07	0.00197576	1.32801e-07	0.000660523
7880	26	1.86955e-07	0.00141632	6.24912e-08	0.000473417	6.96607e-07	0.00314481	2.26945e-07	0.00102454	7.26376e-07	0.0032391	2.38039e-07	0.00106148	4.93024e-07	0.00223668	1.66833e-07	0.000756864	2.74917e-07	0.0018184	8.97337e-08	0.000593531	4.09835e-07	0.00197982	1.37014e-07	0.00066188
7890	26	1.92648e-07	0.00141821	6.43941e-08	0.000474048	6.87854e-07	0.00315173	2.24093e-07	0.00102679	7.44195e-07	0.00324647	2.43879e-07	0.00106389	5.01791e-07	0.00224167	1.69799e-07	0.000758551	2.67284e-07	0.00182111	8.72421e-08	0.000594415	3.94113e-07	0.00198385	1.31757e-07	0.000663227
7900	26	1.96313e-07	0.00142016	6.56192e-08	0.000474701	6.8424e-07	0.00315858	2.22916e-07	0.00102902	7.3807e-07	0.00325388	2.41871e-07	0.00106632	5.11828e-07	0.00224672	1.73196e-07	0.000760261	2.63743e-07	0.00182377	8.60865e-08	0.000595283	3.90001e-07	0.00198775	1.30383e-07	0.000664534
7910	26	1.94929e-07	0.00142211	6.51567e-08	0.000475351	6.76398e-07	0.0031654	2.20361e-07	0.00103124	7.25665e-07	0.00326121	2.37806e-07	0.00106872	5.13474e-07	0.00225186	1.73753e-07	0.000761998	2.64696e-07	0.00182639	8.63976e-08	0.000596139	3.9365e-07	0.00199169	1.31603e-07	0.000665849
7920	26	1.96329e-07	0.00142407	6.56246e-08	0.000476008	6.79831e-07	0.00317217	2.2148e-07	0.00103345	7.15545e-07	0.00326841	2.34489e-07	0.00107108	5.14653e-07	0.00225699	1.74152e-07	0.000763736	2.77484e-07	0.00182912	9.05716e-08	0.00059703	3.83915e-07	0.00199558	1.28348e-07	0.000667149
7930	26	2.12397e-07	0.00142613	7.09953e-08	0.000476697	6.85474e-07	0.00317899	2.23318e-07	0.00103567	7.20886e-07	0.00327559	2.3624e-07	0.00107344	5.09703e-07	0.00226211	1.72477e-07	0.000765469	2.74724e-07	0.00183187	8.96706e-08	0.000597927	3.79104e-07	0.00199938	1.2674e-07	0.000668421
7940	26	1.98141e-07	0.00142819	6.62301e-08	0.000477384	6.91163e-07	0.00318588	2.25171e-07	0.00103792	7.22386e-07	0.00328281	2.36731e-07	0.0010758	5.13537e-07	0.00226722	1.73774e-07	0.000767197	2.85275e-07	0.00183467	9.31146e-08	0.000598842	3.80389e-07	0.00200319	1.27169e-07	0.000669693
7950	26	1.95483e-07	0.00143016	6.53418e-08	0.000478041	6.9497e-07	0.00319279	2.26411e-07	0.00104017	7.22514e-07	0.00329003	2.36773e-07	0.00107817	5.22626e-07	0.00227239	1.7685e-07	0.000768946	2.86807e-07	0.00183754	9.36147e-08	0.000599778	3.73097e-07	0.00200696	1.24732e-07	0.000670955
7960	26	1.94835e-07	0.00143211	6.51253e-08	0.000478693	6.94882e-07	0.00319976	2.26383e-07	0.00104244	7.25163e-07	0.00329725	2.37641e-07	0.00108054	5.36041e-07	0.00227772	1.81389e-07	0.000770749	2.84015e-07	0.0018404	9.27032e-08	0.000600711	3.82866e-07	0.00201076	1.27997e-07	0.000672224
7970	26	2.04433e-07	0.0014341	6.83334e-08	0.00047936	6.99772e-07	0.00320671	2.27976e-07	0.0010447	7.26725e-07	0.00330451	2.38153e-07	0.00108291	5.27111e-07	0.00228304	1.78367e-07	0.000772551	2.72851e-07	0.00184319	8.90594e-08	0.000601622	3.85829e-07	0.00201462	1.28988e-07	0.000673514
7980	26	2.17881e-07	0.00143623	7.28285e-08	0.000480072	7.01456e-07	0.00321373	2.28525e-07	0.00104699	7.37211e-07	0.00331184	2.4159e-07	0.00108532	5.21657e-07	0.00228827	1.76522e-07	0.000774321	2.62611e-07	0.00184586	8.57169e-08	0.000602493	3.70701e-07	0.00201838	1.23931e-07	0.000674774
7990	26	2.04183e-07	0.00143834	6.82499e-08	0.000480776	6.94995e-07	0.00322072	2.2642e-07	0.00104927	7.28965e-07	0.00331919	2.38888e-07	0.00108773	5.21099e-07	0.0022935	1.76333e-07	0.000776088	2.6305e-07	0.00184847	8.58601e-08	0.000603347	3.66837e-07	0.00202205	1.22639e-07	0.000676001
8000	26	2.05837e-07	0.00144039	6.88026e-08	0.00048146	6.77364e-07	0.00322757	2.20676e-07	0.0010515	7.34065e-07	0.00332651	2.40559e-07	0.00109012	5.09946e-07	0.00229864	1.72559e-07	0.000777829	2.55486e-07	0.00185107	8.33912e-08	0.000604193	3.58287e-07	0.00202568	1.1978e-07	0.000677213
8010	26	2.00698e-07	0.00144244	6.7085e-08	0.000482148	6.71228e-07	0.00323432	2.18677e-07	0.0010537	7.31113e-07	0.00333384	2.39591e-07	0.00109253	5.11803e-07	0.00230375	1.73187e-07	0.00077956	2.57122e-07	0.00185361	8.39252e-08	0.000605025	3.60266e-07	0.00202926	1.20442e-07	0.000678409
8020	26	1.93078e-07	0.0014444	6.45378e-08	0.000482803	6.83173e-07	0.0032411	2.22568e-07	0.00105591	7.29084e-07	0.00334116	2.38926e-07	0.00109492	5.05475e-07	0.00230884	1.71046e-07	0.000781281	2.65217e-07	0.00185621	8.65676e-08	0.000605872	3.63461e-07	0.00203284	1.2151e-07	0.000679607
8030	26	1.89986e-07	0.00144631	6.35043e-08	0.000483441	6.70314e-07	0.00324789	2.18379e-07	0.00105812	7.19354e-07	0.00334841	2.35738e-07	0.0010973	5.05537e-07	0.0023139	1.71067e-07	0.000782992	2.78035e-07	0.00185893	9.07515e-08	0.00060676	3.82172e-07	0.00203657	1.27766e-07	0.000680854
8040	26	1.82817e-07	0.00144816	6.11079e-08	0.000484061	6.5798e-07	0.0032545	2.14361e-07	0.00106027	7.00133e-07	0.0033555	2.29439e-07	0.00109962	4.87004e-07	0.00231885	1.64796e-07	0.000784669	2.84213e-07	0.00186176	9.27678e-08	0.000607684	3.87672e-07	0.00204045	1.29604e-07	0.000682149
8050	26	1.85133e-07	0.00145001	6.18822e-08	0.000484678	6.64579e-07	0.00326112	2.16511e-07	0.00106243	6.89187e-07	0.00336244	2.25852e-07	0.0011019	4.94561e-07	0.00232373	1.67353e-07	0.00078632	2.70694e-07	0.00186452	8.83552e-08	0.000608584	3.83404e-07	0.0020443	1.28177e-07	0.00068344
8060	26	1.80436e-07	0.00145184	6.03123e-08	0.00048529	6.51253e-07	0.00326767	2.12169e-07	0.00106456	6.86614e-07	0.00336932	2.25009e-07	0.00110415	5.01873e-07	0.00232873	1.69827e-07	0.000788012	2.75726e-07	0.00186726	8.99977e-08	0.000609478	3.85385e-07	0.00204814	1.2884e-07	0.000684723
8070	26	1.81085e-07	0.00145363	6.05291e-08	0.000485887	6.6262e-07	0.00327425	2.15872e-07	0.0010667	6.90087e-07	0.00337618	2.26147e-07	0.0011064	4.9248e-07	0.00233371	1.66649e-07	0.000789696	2.69788e-07	0.00186997	8.80596e-08	0.000610362	3.86884e-07	0.00205199	1.29341e-07	0.000686009
8080	26	1.6566e-07	0.00145538	5.53733e-08	0.000486471	6.73338e-07	0.0032809	2.19364e-07	0.00106887	6.96079e-07	0.00338311	2.2811e-07	0.00110867	4.99695e-07	0.00233867	1.6909e-07	0.000791375	2.64764e-07	0.00187262	8.64198e-08	0.000611227	3.85664e-07	0.00205584	1.28933e-07	0.000687296
8090	26	1.59736e-07	0.001457	5.33931e-08	0.000487015	6.85805e-07	0.0032877	2.23426e-07	0.00107109	6.95621e-07	0.00339007	2.2796e-07	0.00111095	4.90946e-07	0.00234361	1.66129e-07	0.000793046	2.6812e-07	0.00187529	8.7515e-08	0.0006121	3.8721e-07	0.00205971	1.2945e-07	0.000688588
8100	26	1.63241e-07	0.00145861	5.45647e-08	0.000487552	6.92355e-07	0.0032946	2.25559e-07	0.00107334	6.89286e-07	0.00339699	2.25884e-07	0.00111322	4.97544e-07	0.00234856	1.68362e-07	0.000794721	2.53952e-07	0.0018779	8.28905e-08	0.000612952	3.86963e-07	0.00206358	1.29367e-07	0.000689883
8110	26	1.81717e-07	0.00146032	6.07405e-08	0.000488123	6.91678e-07	0.00330151	2.25339e-07	0.00107559	7.09244e-07	0.00340397	2.32425e-07	0.00111551	5.00738e-07	0.00235353	1.69443e-07	0.000796404	2.58746e-07	0.00188045	8.44553e-08	0.000613785	3.94333e-07	0.00206747	1.31831e-07	0.000691185
8120	26	1.84959e-07	0.00146217	6.18239e-08	0.000488742	6.80809e-07	0.00330838	2.21798e-07	0.00107782	7.129e-07	0.00341107	2.33623e-07	0.00111783	5.01077e-07	0.00235856	1.69558e-07	0.000798105	2.77609e-07	0.00188314	9.06125e-08	0.000614662	3.71707e-07	0.0020713	1.24267e-07	0.000692464
8130	26	1.84448e-07	0.00146401	6.16531e-08	0.000489357	6.85371e-07	0.00331521	2.23284e-07	0.00108005	7.21816e-07	0.00341824	2.36545e-07	0.00112018	4.94997e-07	0.00236355	1.675e-07	0.000799793	2.78481e-07	0.00188593	9.0897e-08	0.000615572	3.78232e-07	0.00207504	1.26448e-07	0.000693714
8140	26	1.94255e-07	0.0014659	6.49312e-08	0.000489988	6.94052e-07	0.00332209	2.26112e-07	0.00108229	7.29384e-07	0.0034255	2.39025e-07	0.00112256	4.82391e-07	0.00236843	1.63235e-07	0.000801445	2.71895e-07	0.00188868	8.87474e-08	0.00061647	3.92808e-07	0.00207889	1.31321e-07	0.000695003
8150	26	1.94793e-07	0.00146784	6.51112e-08	0.000490639	6.88561e-07	0.00332901	2.24323e-07	0.00108454	7.20552e-07	0.00343273	2.36131e-07	0.00112493	4.65875e-07	0.00237315	1.57646e-07	0.000803043	2.63712e-07	0.00189137	8.60764e-08	0.000617348	3.90602e-07	0.00208284	1.30584e-07	0.000696321
8160	26	2.01915e-07	0.00146983	6.74916e-08	0.000491302	6.77799e-07	0.00333583	2.20817e-07	0.00108677	7.20717e-07	0.00343995	2.36185e-07	0.0011273	4.67187e-07	0.00237783	1.5809e-07	0.000804625	2.59156e-07	0.00189398	8.45893e-08	0.000618199	3.90462e-07	0.00208673	1.30537e-07	0.000697624
8170	26	2.0771e-07	0.00147188	6.94287e-08	0.000491987	6.64859e-07	0.00334254	2.16602e-07	0.00108895	7.20238e-07	0.00344714	2.36027e-07	0.00112966	4.64558e-07	0.00238248	1.572e-07	0.000806198	2.58816e-07	0.00189658	8.44782e-08	0.000619049	3.98371e-07	0.00209068	1.33181e-07	0.000698945
8180	26	2.00734e-07	0.00147394	6.7097e-08	0.000492676	6.49691e-07	0.00334911	2.1166e-07	0.00109109	7.24812e-07	0.00345438	2.37527e-07	0.00113203	4.62574e-07	0.00238711	1.56529e-07	0.000807767	2.57075e-07	0.00189916	8.39101e-08	0.000619891	3.89249e-07	0.00209463	1.30131e-07	0.000700263
8190	26	1.79623e-07	0.00147581	6.00403e-08	0.000493303	6.5315e-07	0.00335561	2.12787e-07	0.00109321	7.14455e-07	0.00346157	2.34132e-07	0.00113438	4.69564e-07	0.00239177	1.58894e-07	0.000809344	2.37969e-07	0.00190164	7.76738e-08	0.000620701	3.82994e-07	0.00209848	1.2804e-07	0.000701552
8200	26	1.78696e-07	0.00147761	5.97306e-08	0.000493903	6.65925e-07	0.0033622	2.16949e-07	0.00109536	7.17376e-07	0.00346873	2.3509e-07	0.00113673	4.71999e-07	0.00239648	1.59718e-07	0.000810938	2.26843e-07	0.00190396	7.4042e-08	0.000621458	3.8595e-07	0.00210232	1.29028e-07	0.000702834
8210	26	1.93985e-07	0.00147948	6.48409e-08	0.000494527	6.66095e-07	0.00336886	2.17004e-07	0.00109753	7.1042e-07	0.00347586	2.3281e-07	0.00113907	4.8192e-07	0.00240122	1.63075e-07	0.00081254	2.27898e-07	0.00190623	7.43864e-08	0.0006222	3.92031e-07	0.0021062	1.31062e-07	0.000704133
8220	26	1.86108e-07	0.00148136	6.22081e-08	0.000495157	6.77404e-07	0.00337558	2.20689e-07	0.00109972	7.0831e-07	0.00348295	2.32119e-07	0.00114139	4.80655e-07	0.00240606	1.62647e-07	0.00081418	2.2156e-07	0.00190846	7.23179e-08	0.000622927	3.97927e-07	0.00211014	1.33033e-07	0.000705448
8230	26	1.68889e-07	0.00148314	5.64524e-08	0.000495753	6.71676e-07	0.00338233	2.18823e-07	0.00110191	7.05239e-07	0.00349001	2.31112e-07	0.0011437	4.73966e-07	0.00241082	1.60384e-07	0.000815789	2.27656e-07	0.00191071	7.43074e-08	0.00062366	3.85927e-07	0.00211406	1.29021e-07	0.00070676
8240	26	1.57681e-07	0.00148477	5.27063e-08	0.000496297	6.74903e-07	0.00338906	2.19874e-07	0.00110411	7.08408e-07	0.00349708	2.32151e-07	0.00114602	4.64958e-07	0.00241554	1.57335e-07	0.000817386	2.2515e-07	0.00191299	7.34895e-08	0.000624404	3.88334e-07	0.00211792	1.29825e-07	0.000708051
8250	26	1.54067e-07	0.00148632	5.14981e-08	0.000496815	6.8267e-07	0.00339585	2.22404e-07	0.00110632	7.0125e-07	0.00350414	2.29805e-07	0.00114833	4.7691e-07	0.00242024	1.6138e-07	0.000818976	2.39676e-07	0.00191529	7.82309e-08	0.000625156	3.97331e-07	0.00212186	1.32833e-07	0.000709366
8260	26	1.5854e-07	0.00148789	5.29934e-08	0.000497338	6.83615e-07	0.00340268	2.22712e-07	0.00110855	7.02064e-07	0.00351118	2.30072e-07	0.00115064	4.80322e-07	0.00242504	1.62535e-07	0.000820602	2.53716e-07	0.00191778	8.28137e-08	0.00062597	3.89324e-07	0.00212578	1.30157e-07	0.000710679
8270	26	1.59262e-07	0.00148945	5.32348e-08	0.000497862	6.89479e-07	0.00340955	2.24623e-07	0.00111078	7.1385e-07	0.00351826	2.33934e-07	0.00115296	4.89413e-07	0.00242988	1.65611e-07	0.00082224	2.4708e-07	0.00192027	8.06477e-08	0.000626781	3.91187e-07	0.00212969	1.30779e-07	0.000711984
8280	26	1.63272e-07	0.00149107	5.4575e-08	0.000498403	6.86726e-07	0.00341643	2.23726e-07	0.00111303	7.21658e-07	0.00352544	2.36493e-07	0.00115531	5.07432e-07	0.00243487	1.71708e-07	0.000823926	2.56182e-07	0.00192279	8.36184e-08	0.000627604	4.00868e-07	0.00213364	1.34016e-07	0.000713307
8290	26	1.58448e-07	0.00149268	5.29624e-08	0.000498941	6.78685e-07	0.00342328	2.21106e-07	0.00111526	7.22159e-07	0.00353267	2.36657e-07	0.00115768	5.1615e-07	0.00244	1.74658e-07	0.000825663	2.56079e-07	0.00192533	8.35848e-08	0.000628434	4.03594e-07	0.00213768	1.34927e-07	0.000714655
8300	26	1.51544e-07	0.00149422	5.06549e-08	0.000499455	6.70783e-07	0.00343002	2.18532e-07	0.00111745	7.13399e-07	0.00353984	2.33786e-07	0.00116003	4.97623e-07	0.00244505	1.68389e-07	0.000827372	2.59613e-07	0.00192791	8.47385e-08	0.000629276	3.95676e-07	0.00214168	1.3228e-07	0.000715994
8310	26	1.59933e-07	0.00149577	5.34589e-08	0.000499974	6.85247e-07	0.00343678	2.23244e-07	0.00111966	7.09087e-07	0.00354696	2.32373e-07	0.00116237	4.86946e-07	0.00244997	1.64776e-07	0.000829039	2.66218e-07	0.00193054	8.68944e-08	0.000630135	3.99017e-07	0.00214563	1.33397e-07	0.000717316
8320	26	1.64836e-07	0.0014974	5.50976e-08	0.000500518	6.88456e-07	0.00344366	2.24289e-07	0.0011219	7.08549e-07	0.00355404	2.32197e-07	0.00116469	4.75823e-07	0.00245479	1.61012e-07	0.000830667	2.54245e-07	0.00193316	8.29863e-08	0.000630987	4.02792e-07	0.00214965	1.34659e-07	0.000718658
8330	26	1.52944e-07	0.00149902	5.11228e-08	0.000501061	6.9675e-07	0.0034506	2.26991e-07	0.00112416	7.08148e-07	0.00356113	2.32065e-07	0.00116701	4.78394e-07	0.00245955	1.61882e-07	0.000832278	2.46309e-07	0.00193564	8.0396e-08	0.000631797	4.17026e-07	0.00215375	1.39418e-07	0.000720028
8340	26	1.40207e-07	0.00150046	4.68654e-08	0.000501542	6.93301e-07	0.00345754	2.25868e-07	0.00112642	7.09447e-07	0.00356822	2.32491e-07	0.00116933	4.89611e-07	0.00246439	1.65678e-07	0.000833916	2.4458e-07	0.0019381	7.98315e-08	0.000632602	4.06704e-07	0.00215785	1.35967e-07	0.0007214
8350	26	1.38332e-07	0.00150187	4.62385e-08	0.000502012	6.93952e-07	0.00346448	2.2608e-07	0.00112868	7.15371e-07	0.00357534	2.34433e-07	0.00117166	4.96779e-07	0.00246933	1.68103e-07	0.000835587	2.30781e-07	0.00194048	7.53277e-08	0.000633379	4.1834e-07	0.00216196	1.39857e-07	0.000722774
8360	26	1.38327e-07	0.00150324	4.62369e-08	0.000502469	6.89048e-07	0.0034714	2.24482e-07	0.00113093	7.20078e-07	0.00358251	2.35975e-07	0.00117402	5.02527e-07	0.00247434	1.70048e-07	0.000837285	2.25449e-07	0.00194276	7.35873e-08	0.000634122	4.01054e-07	0.00216607	1.34078e-07	0.000724147
8370	26	1.3437e-07	0.00150457	4.49142e-08	0.000502916	6.75673e-07	0.00347825	2.20125e-07	0.00113317	7.27127e-07	0.00358976	2.38285e-07	0.00117639	4.93283e-07	0.00247929	1.6692e-07	0.00083896	2.19704e-07	0.00194498	7.1712e-08	0.000634846	3.99165e-07	0.00217004	1.33447e-07	0.000725474
8380	26	1.37052e-07	0.00150594	4.58108e-08	0.000503372	6.76413e-07	0.003485	2.20366e-07	0.00113536	7.28438e-07	0.00359706	2.38715e-07	0.00117878	4.96295e-07	0.00248425	1.6794e-07	0.000840638	2.36823e-07	0.00194727	7.72997e-08	0.000635594	3.86307e-07	0.00217397	1.29148e-07	0.00072679
8390	26	1.40176e-07	0.00150731	4.68548e-08	0.00050383	6.88066e-07	0.00349182	2.24162e-07	0.00113759	7.13195e-07	0.00360425	2.33719e-07	0.00118114	4.96324e-07	0.00248923	1.67949e-07	0.000842321	2.40275e-07	0.00194966	7.84263e-08	0.000636374	3.96009e-07	0.00217786	1.32391e-07	0.00072809
8400	26	1.58495e-07	0.00150881	5.29783e-08	0.000504333	6.84625e-07	0.00349869	2.23041e-07	0.00113983	7.15754e-07	0.0036114	2.34558e-07	0.00118348	4.96224e-07	0.00249418	1.67916e-07	0.000843996	2.4877e-07	0.0019521	8.11991e-08	0.000637171	3.89124e-07	0.00218181	1.3009e-07	0.00072941
8410	26	1.62735e-07	0.00151042	5.43955e-08	0.00050487	6.86434e-07	0.00350554	2.23631e-07	0.00114205	7.12036e-07	0.00361853	2.3334e-07	0.00118582	5.01822e-07	0.00249918	1.6981e-07	0.000845689	2.59421e-07	0.00195465	8.46758e-08	0.000638002	3.81506e-07	0.00218564	1.27543e-07	0.000730691
8420	26	1.63254e-07	0.00151205	5.45689e-08	0.000505414	6.91885e-07	0.00351243	2.25406e-07	0.0011443	7.27969e-07	0.00362574	2.38561e-07	0.00118818	4.89041e-07	0.00250413	1.65485e-07	0.000847365	2.55958e-07	0.00195723	8.35453e-08	0.000638846	3.92591e-07	0.00218951	1.31249e-07	0.000731983
8430	26	1.65778e-07	0.00151368	5.54126e-08	0.00050596	6.99427e-07	0.0035194	2.27864e-07	0.00114657	7.3591e-07	0.00363305	2.41163e-07	0.00119058	5.08179e-07	0.0025091	1.71961e-07	0.000849046	2.40886e-07	0.0019597	7.86259e-08	0.000639652	3.98094e-07	0.00219349	1.33088e-07	0.000733314
8440	26	1.71254e-07	0.00151537	5.72431e-08	0.000506525	7.05697e-07	0.00352641	2.29906e-07	0.00114886	7.35633e-07	0.00364042	2.41073e-07	0.00119299	5.13523e-07	0.00251422	1.73769e-07	0.000850778	2.3514e-07	0.00196209	7.67504e-08	0.00064043	4.0448e-07	0.00219749	1.35223e-07	0.000734651
8450	26	1.70767e-07	0.00151707	5.70803e-08	0.000507093	7.12008e-07	0.00353352	2.31962e-07	0.00115117	7.35601e-07	0.00364778	2.41062e-07	0.0011954	5.19034e-07	0.0025194	1.75634e-07	0.000852532	2.32954e-07	0.00196441	7.60367e-08	0.000641188	4.10841e-07	0.00220156	1.3735e-07	0.000736014
8460	26	1.75434e-07	0.00151879	5.86402e-08	0.000507667	7.09006e-07	0.00354063	2.30984e-07	0.00115349	7.36219e-07	0.00365512	2.41265e-07	0.00119781	5.2817e-07	0.00252462	1.78726e-07	0.000854298	2.54461e-07	0.00196684	8.30567e-08	0.000641982	4.13406e-07	0.00220567	1.38207e-07	0.000737387
8470	26	1.78334e-07	0.00152056	5.96096e-08	0.000508261	7.06453e-07	0.00354771	2.30153e-07	0.00115579	7.33632e-07	0.00366248	2.40417e-07	0.00120022	5.22534e-07	0.00252988	1.76819e-07	0.000856079	2.52645e-07	0.00196939	8.24641e-08	0.000642813	4.14695e-07	0.00220982	1.38638e-07	0.000738773
8480	26	1.72975e-07	0.00152233	5.78185e-08	0.000508852	7.11971e-07	0.00355479	2.3195e-07	0.0011581	7.23823e-07	0.00366977	2.37202e-07	0.00120261	5.23297e-07	0.0025351	1.77077e-07	0.000857843	2.41083e-07	0.00197186	7.86903e-08	0.00064362	4.20927e-07	0.00221399	1.40722e-07	0.000740169
8490	26	1.66931e-07	0.00152406	5.5798e-08	0.000509429	7.23362e-07	0.00356196	2.35661e-07	0.00116044	7.28761e-07	0.00367702	2.38821e-07	0.00120499	5.24719e-07	0.00254031	1.77558e-07	0.000859608	2.55256e-07	0.00197432	8.33162e-08	0.000644423	4.21703e-07	0.00221822	1.40981e-07	0.000741582
8500	26	1.76854e-07	0.00152577	5.91147e-08	0.000510002	7.20853e-07	0.0035692	2.34844e-07	0.0011628	7.43056e-07	0.00368438	2.43505e-07	0.0012074	5.27943e-07	0.00254558	1.78649e-07	0.00086139	2.61387e-07	0.00197694	8.53174e-08	0.000645277	4.07166e-07	0.00222236	1.36121e-07	0.000742965
8510	26	1.84118e-07	0.00152759	6.15431e-08	0.000510608	7.02838e-07	0.00357632	2.28975e-07	0.00116511	7.61254e-07	0.00369191	2.49469e-07	0.00120987	5.28513e-07	0.00255086	1.78842e-07	0.000863176	2.49282e-07	0.00197948	8.13664e-08	0.000646108	4.07142e-07	0.00222642	1.36113e-07	0.000744322
8520	26	1.73539e-07	0.00152938	5.80069e-08	0.000511208	6.96102e-07	0.0035833	2.2678e-07	0.00116739	7.75416e-07	0.00369957	2.5411e-07	0.00121238	5.34386e-07	0.00255618	1.80829e-07	0.000864976	2.43508e-07	0.00198194	7.94816e-08	0.000646909	4.1377e-07	0.00223055	1.38329e-07	0.000745704
8530	26	1.73884e-07	0.00153112	5.8122e-08	0.000511789	7.00538e-07	0.00359028	2.28226e-07	0.00116966	7.78922e-07	0.00370734	2.55259e-07	0.00121492	5.30315e-07	0.00256149	1.79451e-07	0.000866773	2.53142e-07	0.00198443	8.26261e-08	0.000647723	4.06393e-07	0.00223464	1.35863e-07	0.000747071
8540	26	1.71425e-07	0.00153286	5.73003e-08	0.000512371	6.98978e-07	0.00359727	2.27717e-07	0.00117194	7.79087e-07	0.00371513	2.55313e-07	0.00121748	5.22199e-07	0.00256675	1.76705e-07	0.000868554	2.49694e-07	0.00198694	8.15008e-08	0.000648544	4.06594e-07	0.0022387	1.3593e-07	0.00074843
8550	26	1.64154e-07	0.00153452	5.48698e-08	0.000512925	7.14155e-07	0.00360432	2.32662e-07	0.00117424	7.74689e-07	0.00372291	2.53872e-07	0.00122003	5.34132e-07	0.00257202	1.80743e-07	0.000870338	2.51981e-07	0.00198944	8.22473e-08	0.00064936	4.11812e-07	0.00224279	1.37674e-07	0.000749795
8560	26	1.65879e-07	0.00153617	5.54466e-08	0.000513477	7.23649e-07	0.00361153	2.35755e-07	0.00117659	7.70396e-07	0.00373063	2.52465e-07	0.00122255	5.38782e-07	0.00257738	1.82317e-07	0.000872152	2.55406e-07	0.00199199	8.33652e-08	0.00065019	4.11621e-07	0.00224692	1.37611e-07	0.000751176
8570	26	1.7811e-07	0.00153789	5.95348e-08	0.000514054	7.25778e-07	0.00361878	2.36448e-07	0.00117895	7.73839e-07	0.00373836	2.53593e-07	0.00122509	5.21838e-07	0.00258268	1.76583e-07	0.000873944	2.5925e-07	0.00199456	8.46199e-08	0.000651028	4.14237e-07	0.00225105	1.38485e-07	0.000752557
8580	26	1.64938e-07	0.00153962	5.5132e-08	0.00051463	7.30521e-07	0.00362606	2.37994e-07	0.00118132	7.72982e-07	0.00374609	2.53312e-07	0.00122762	5.18793e-07	0.00258788	1.75553e-07	0.000875703	2.50351e-07	0.00199711	8.17154e-08	0.000651863	4.0476e-07	0.00225515	1.35317e-07	0.000753928
8590	26	1.698e-07	0.00154128	5.6757e-08	0.000515187	7.37041e-07	0.00363338	2.40117e-07	0.00118371	7.75847e-07	0.00375383	2.54251e-07	0.00123016	5.1285e-07	0.00259304	1.73541e-07	0.00087745	2.45266e-07	0.00199958	8.00555e-08	0.000652669	4.0495e-07	0.0022592	1.3538e-07	0.000755281
8600	26	1.80161e-07	0.00154304	6.02201e-08	0.000515774	7.50022e-07	0.00364083	2.44347e-07	0.00118613	7.88551e-07	0.00376166	2.58414e-07	0.00123272	5.07152e-07	0.00259813	1.71613e-07	0.000879174	2.49674e-07	0.00200206	8.14943e-08	0.000653478	4.02588e-07	0.00226323	1.34591e-07	0.00075663
8610	26	1.81694e-07	0.00154484	6.07325e-08	0.000516377	7.51405e-07	0.00364834	2.44797e-07	0.00118858	7.84246e-07	0.00376953	2.57003e-07	0.00123531	5.07192e-07	0.00260321	1.71627e-07	0.000880891	2.48597e-07	0.00200455	8.11426e-08	0.00065429	3.99279e-07	0.00226724	1.33485e-07	0.000757969
8620	26	1.65737e-07	0.00154658	5.53989e-08	0.000516955	7.48016e-07	0.00365585	2.43693e-07	0.00119103	7.74686e-07	0.00377734	2.5387e-07	0.00123786	5.11667e-07	0.0026083	1.73141e-07	0.000882613	2.60196e-07	0.00200708	8.49286e-08	0.000655118	3.99025e-07	0.00227123	1.334e-07	0.000759304
8630	26	1.75811e-07	0.0015483	5.87662e-08	0.000517532	7.42546e-07	0.00366329	2.41911e-07	0.00119345	7.74194e-07	0.00378507	2.53709e-07	0.0012404	5.09347e-07	0.0026134	1.72356e-07	0.000884339	2.65453e-07	0.00200972	8.66446e-08	0.000655979	4.06797e-07	0.00227527	1.35998e-07	0.000760653
8640	26	1.73648e-07	0.00155004	5.80433e-08	0.000518112	7.54309e-07	0.00367078	2.45743e-07	0.00119589	7.71214e-07	0.0037928	2.52733e-07	0.00124293	5.1752e-07	0.00261853	1.75122e-07	0.000886077	2.59915e-07	0.00201235	8.4837e-08	0.000656838	4.03954e-07	0.00227932	1.35047e-07	0.000762009
8650	26	1.81814e-07	0.00155182	6.07727e-08	0.000518708	7.52424e-07	0.00367832	2.45129e-07	0.00119834	7.71837e-07	0.00380052	2.52937e-07	0.00124546	5.2058e-07	0.00262372	1.76157e-07	0.000887833	2.60335e-07	0.00201495	8.4974e-08	0.000657685	4.10701e-07	0.00228338	1.37303e-07	0.000763367
8660	26	1.90161e-07	0.00155366	6.3563e-08	0.000519322	7.51823e-07	0.00368583	2.44933e-07	0.00120079	7.60139e-07	0.00380817	2.49103e-07	0.00124797	5.10179e-07	0.00262889	1.72638e-07	0.00088958	2.5226e-07	0.0020175	8.23384e-08	0.000658517	4.06529e-07	0.00228747	1.35908e-07	0.000764733
8670	26	1.97704e-07	0.00155561	6.60841e-08	0.000519975	7.53055e-07	0.00369333	2.45335e-07	0.00120323	7.64387e-07	0.00381581	2.50495e-07	0.00125047	5.02382e-07	0.00263399	1.69999e-07	0.000891307	2.53203e-07	0.00202002	8.26461e-08	0.000659339	4.13138e-07	0.00229157	1.38118e-07	0.000766103
8680	26	2.01153e-07	0.00155761	6.7237e-08	0.000520642	7.58261e-07	0.00370089	2.47031e-07	0.0012057	7.5864e-07	0.00382342	2.48612e-07	0.00125296	5.05513e-07	0.002639	1.71059e-07	0.000893003	2.52253e-07	0.00202254	8.23362e-08	0.000660163	4.31937e-07	0.00229579	1.44403e-07	0.000767515
8690	26	2.14542e-07	0.00155968	7.17125e-08	0.000521336	7.49529e-07	0.00370844	2.44186e-07	0.00120816	7.55306e-07	0.00383099	2.47519e-07	0.00125544	5.17626e-07	0.00264412	1.75158e-07	0.000894736	2.46257e-07	0.00202504	8.03791e-08	0.000660978	4.43259e-07	0.00230017	1.48188e-07	0.000768979
8700	26	2.1847e-07	0.00156185	7.30253e-08	0.000522061	7.46383e-07	0.00371591	2.43161e-07	0.00121059	7.61385e-07	0.00383857	2.49512e-07	0.00125793	5.23983e-07	0.00264934	1.77309e-07	0.000896502	2.566e-07	0.00202755	8.37549e-08	0.000661799	4.66958e-07	0.00230469	1.56111e-07	0.000770489
8710	26	2.18461e-07	0.00156404	7.30224e-08	0.000522792	7.50449e-07	0.0037234	2.44486e-07	0.00121303	7.67075e-07	0.00384621	2.51376e-07	0.00126043	5.16921e-07	0.00265455	1.74919e-07	0.000898265	2.53782e-07	0.00203011	8.28351e-08	0.000662634	4.64598e-07	0.00230934	1.55322e-07	0.000772045
8720	26	2.22566e-07	0.00156623	7.43945e-08	0.000523524	7.65018e-07	0.00373097	2.49232e-07	0.0012155	7.74479e-07	0.00385393	2.53803e-07	0.00126296	5.02953e-07	0.00265966	1.70193e-07	0.000899993	2.49863e-07	0.00203263	8.1556e-08	0.000663457	4.5059e-07	0.00231393	1.50639e-07	0.000773579
8730	26	2.24819e-07	0.00156847	7.51476e-08	0.000524275	7.60936e-07	0.00373861	2.47902e-07	0.00121799	7.71517e-07	0.00386165	2.52832e-07	0.00126549	4.88248e-07	0.00266459	1.65217e-07	0.00090166	2.52102e-07	0.00203514	8.22867e-08	0.000664274	4.4264e-07	0.00231839	1.47981e-07	0.000775069
8740	26	2.24307e-07	0.00157072	7.49764e-08	0.000525026	7.61263e-07	0.00374621	2.48009e-07	0.00122046	7.64893e-07	0.00386934	2.50661e-07	0.00126801	5.10084e-07	0.00266956	1.72606e-07	0.000903344	2.5162e-07	0.00203766	8.21295e-08	0.000665099	4.4011e-07	0.0023228	1.47135e-07	0.000776546
8750	26	2.16978e-07	0.00157292	7.25265e-08	0.000525761	7.4716e-07	0.00375376	2.43414e-07	0.00122292	7.59729e-07	0.00387698	2.48969e-07	0.00127052	5.09371e-07	0.00267467	1.72364e-07	0.000905071	2.37481e-07	0.00204008	7.75143e-08	0.000665889	4.33316e-07	0.00232715	1.44864e-07	0.000778
8760	26	1.98884e-07	0.00157502	6.64785e-08	0.000526464	7.60485e-07	0.00376129	2.47755e-07	0.00122538	7.58477e-07	0.00388458	2.48559e-07	0.00127301	5.06379e-07	0.00267975	1.71352e-07	0.00090679	2.37838e-07	0.00204247	7.76309e-08	0.000666667	4.2949e-07	0.00233148	1.43585e-07	0.000779446
8770	26	1.80976e-07	0.00157689	6.04927e-08	0.000527088	7.58209e-07	0.0037689	2.47014e-07	0.00122785	7.38614e-07	0.00389208	2.42049e-07	0.00127547	5.23824e-07	0.00268486	1.77255e-07	0.00090852	2.3834e-07	0.00204485	7.77949e-08	0.000667445	4.26884e-07	0.00233578	1.42713e-07	0.000780884
8780	26	1.86778e-07	0.00157873	6.24319e-08	0.000527703	7.62417e-07	0.00377652	2.48385e-07	0.00123034	7.46391e-07	0.00389951	2.44598e-07	0.0012779	5.12425e-07	0.00269005	1.73398e-07	0.000910278	2.37579e-07	0.00204724	7.75464e-08	0.000668225	4.14437e-07	0.00233997	1.38552e-07	0.000782283
8790	26	1.86014e-07	0.0015806	6.21768e-08	0.000528329	7.63496e-07	0.00378415	2.48736e-07	0.00123282	7.41421e-07	0.00390695	2.4297e-07	0.00128034	5.02557e-07	0.00269511	1.70058e-07	0.000911989	2.26373e-07	0.00204956	7.38886e-08	0.000668981	4.22502e-07	0.00234414	1.41248e-07	0.00078368
8800	26	1.76695e-07	0.00158242	5.90617e-08	0.000528936	7.6007e-07	0.00379176	2.4762e-07	0.0012353	7.47475e-07	0.0039144	2.44953e-07	0.00128278	5.11262e-07	0.00270018	1.73004e-07	0.000913703	2.28515e-07	0.00205183	7.4588e-08	0.000669724	4.16386e-07	0.00234835	1.39204e-07	0.000785086
8810	26	1.73547e-07	0.00158416	5.80096e-08	0.00052952	7.63132e-07	0.00379938	2.48618e-07	0.00123778	7.3849e-07	0.00392184	2.42009e-07	0.00128522	5.15412e-07	0.00270532	1.74409e-07	0.000915443	2.10627e-07	0.00205403	6.87492e-08	0.000670442	4.20367e-07	0.00235253	1.40535e-07	0.000786483
8820	26	1.5585e-07	0.00158581	5.20942e-08	0.000530071	7.50752e-07	0.00380696	2.44584e-07	0.00124025	7.25619e-07	0.00392915	2.37791e-07	0.00128761	5.15311e-07	0.00271048	1.74374e-07	0.000917189	1.95278e-07	0.00205607	6.37391e-08	0.000671108	4.16293e-07	0.00235671	1.39173e-07	0.00078788
8830	26	1.54054e-07	0.00158734	5.14939e-08	0.00053058	7.38401e-07	0.0038144	2.40561e-07	0.00124268	7.26184e-07	0.00393641	2.37976e-07	0.00128999	5.13041e-07	0.00271561	1.73606e-07	0.000918925	2.04018e-07	0.00205805	6.6592e-08	0.000671754	4.05431e-07	0.00236077	1.35541e-07	0.00078924
8840	26	1.66565e-07	0.00158895	5.56755e-08	0.000531119	7.44323e-07	0.00382181	2.4249e-07	0.00124509	7.28835e-07	0.00394367	2.38845e-07	0.00129237	5.14797e-07	0.00272076	1.742e-07	0.000920668	1.99182e-07	0.00206008	6.50135e-08	0.000672416	4.0085e-07	0.00236484	1.3401e-07	0.000790599
8850	26	1.63668e-07	0.00159057	5.47073e-08	0.00053166	7.41487e-07	0.00382926	2.41566e-07	0.00124752	7.39049e-07	0.00395101	2.42192e-07	0.00129478	5.06649e-07	0.00272587	1.71443e-07	0.000922396	2.05452e-07	0.00206207	6.70602e-08	0.000673065	3.95081e-07	0.0023688	1.32081e-07	0.000791925
8860	26	1.64119e-07	0.0015922	5.48582e-08	0.000532205	7.57172e-07	0.00383674	2.46676e-07	0.00124996	7.47394e-07	0.00395845	2.44927e-07	0.00129721	5.03698e-07	0.00273092	1.70445e-07	0.000924106	2.1746e-07	0.00206419	7.09796e-08	0.000673756	4.00246e-07	0.00237278	1.33808e-07	0.000793255
8870	26	1.7827e-07	0.00159391	5.95881e-08	0.000532776	7.63012e-07	0.00384436	2.48579e-07	0.00125244	7.44999e-07	0.00396591	2.44142e-07	0.00129966	4.97728e-07	0.00273592	1.68424e-07	0.000925799	2.22471e-07	0.00206639	7.26151e-08	0.000674474	3.94965e-07	0.00237676	1.32042e-07	0.000794586
8880	26	1.79105e-07	0.00159571	5.98672e-08	0.00053338	7.53131e-07	0.00385194	2.4536e-07	0.00125491	7.40343e-07	0.00397335	2.42616e-07	0.0013021	5.02832e-07	0.00274092	1.70152e-07	0.000927492	2.22599e-07	0.0020686	7.2657e-08	0.000675198	3.92171e-07	0.00238069	1.31108e-07	0.000795898
8890	26	1.77025e-07	0.00159748	5.91719e-08	0.00053397	7.49253e-07	0.00385944	2.44096e-07	0.00125735	7.25245e-07	0.00398065	2.37668e-07	0.00130449	4.91935e-07	0.0027459	1.66464e-07	0.000929175	2.27178e-07	0.00207085	7.41515e-08	0.00067593	3.92188e-07	0.00238463	1.31114e-07	0.000797214
8900	26	1.73018e-07	0.00159923	5.78326e-08	0.000534556	7.52555e-07	0.00386696	2.45172e-07	0.0012598	7.31613e-07	0.00398794	2.39755e-07	0.00130688	4.92611e-07	0.00275081	1.66693e-07	0.000930837	2.41253e-07	0.00207318	7.87457e-08	0.000676693	3.88597e-07	0.00238853	1.29913e-07	0.00079852
8910	26	1.8752e-07	0.00160103	6.268e-08	0.000535156	7.534e-07	0.00387448	2.45447e-07	0.00126225	7.23595e-07	0.00399522	2.37128e-07	0.00130926	4.98911e-07	0.00275577	1.68825e-07	0.000932516	2.40059e-07	0.00207559	7.8356e-08	0.00067748	3.92596e-07	0.00239243	1.3125e-07	0.000799823
8920	26	1.78206e-07	0.00160287	5.95667e-08	0.000535773	7.53126e-07	0.00388204	2.45358e-07	0.00126471	7.28489e-07	0.00400248	2.38731e-07	0.00131164	5.00388e-07	0.00276079	1.69325e-07	0.000934214	2.28285e-07	0.00207793	7.4513e-08	0.000678243	3.8628e-07	0.00239633	1.29139e-07	0.000801126
8930	26	1.65525e-07	0.00160461	5.53282e-08	0.000536352	7.54765e-07	0.00388957	2.45892e-07	0.00126717	7.27e-07	0.00400975	2.38244e-07	0.00131403	4.92065e-07	0.00276575	1.66508e-07	0.000935894	2.19522e-07	0.00208017	7.16525e-08	0.000678973	3.8283e-07	0.00240018	1.27986e-07	0.000802415
8940	26	1.55055e-07	0.00160621	5.18282e-08	0.000536888	7.64975e-07	0.00389718	2.49218e-07	0.00126965	7.4769e-07	0.00401714	2.45024e-07	0.00131645	4.95706e-07	0.00277069	1.6774e-07	0.000937564	2.15783e-07	0.00208234	7.04322e-08	0.000679683	3.83589e-07	0.002404	1.28239e-07	0.00080369
8950	26	1.63613e-07	0.00160779	5.46888e-08	0.000537416	7.63415e-07	0.00390483	2.4871e-07	0.00127214	7.44506e-07	0.00402461	2.4398e-07	0.0013189	4.94691e-07	0.00277567	1.67397e-07	0.000939248	2.24227e-07	0.00208452	7.31885e-08	0.000680395	3.88737e-07	0.00240786	1.2996e-07	0.00080498
8960	26	1.65269e-07	0.00160944	5.52426e-08	0.000537968	7.55165e-07	0.00391243	2.46022e-07	0.00127461	7.33103e-07	0.004032	2.40243e-07	0.00132132	4.75677e-07	0.00278052	1.60963e-07	0.000940891	2.29196e-07	0.00208681	7.48102e-08	0.000681139	3.9457e-07	0.00241177	1.3191e-07	0.000806289
8970	26	1.67445e-07	0.0016111	5.59699e-08	0.000538525	7.61696e-07	0.00392	2.4815e-07	0.00127708	7.30757e-07	0.00403932	2.39475e-07	0.00132371	4.70878e-07	0.00278524	1.59339e-07	0.000942487	2.18708e-07	0.00208904	7.1387e-08	0.000681868	3.9411e-07	0.00241572	1.31756e-07	0.000807611
8980	26	1.75798e-07	0.00161282	5.87621e-08	0.000539098	7.5476e-07	0.0039276	2.4589e-07	0.00127956	7.26858e-07	0.00404661	2.38197e-07	0.0013261	4.67592e-07	0.00278993	1.58227e-07	0.000944076	2.03874e-07	0.00209119	6.65449e-08	0.000682569	3.94628e-07	0.00241967	1.3193e-07	0.00080893
8990	26	1.79695e-07	0.00161458	6.00646e-08	0.000539688	7.60969e-07	0.00393518	2.47913e-07	0.00128203	7.37257e-07	0.00405391	2.41605e-07	0.0013285	4.68411e-07	0.00279462	1.58504e-07	0.000945663	2.13352e-07	0.00209329	6.96386e-08	0.000683254	3.80431e-07	0.00242352	1.27183e-07	0.000810216
9000	26	1.75522e-07	0.00161637	5.86696e-08	0.000540285	7.62958e-07	0.00394281	2.48561e-07	0.00128451	7.44805e-07	0.00406133	2.44078e-07	0.00133093	4.8313e-07	0.00279936	1.63485e-07	0.000947267	2.06279e-07	0.00209538	6.73301e-08	0.000683939	3.70446e-07	0.00242728	1.23845e-07	0.000811473
9010	26	1.6964e-07	0.0016181	5.67037e-08	0.000540862	7.62681e-07	0.00395043	2.48471e-07	0.00128699	7.38905e-07	0.00406875	2.42145e-07	0.00133336	5.04354e-07	0.00280433	1.70667e-07	0.000948947	2.21823e-07	0.00209752	7.24036e-08	0.000684636	3.6668e-07	0.00243095	1.22586e-07	0.000812701
9020	26	1.62112e-07	0.00161974	5.41872e-08	0.000541413	7.70551e-07	0.00395809	2.51035e-07	0.00128949	7.42983e-07	0.00407616	2.43481e-07	0.00133579	4.88404e-07	0.0028093	1.65269e-07	0.000950629	2.18639e-07	0.00209973	7.13643e-08	0.000685358	3.72023e-07	0.00243465	1.24373e-07	0.000813937
9030	26	1.7317e-07	0.00162143	5.78834e-08	0.000541977	7.81397e-07	0.00396586	2.54568e-07	0.00129202	7.33455e-07	0.00408354	2.40359e-07	0.00133821	4.7893e-07	0.00281414	1.62063e-07	0.000952267	2.09494e-07	0.00210187	6.83795e-08	0.000686057	3.81706e-07	0.0024384	1.2761e-07	0.000815192
9040	26	1.69267e-07	0.00162312	5.65789e-08	0.000542542	7.8118e-07	0.00397366	2.54497e-07	0.00129456	7.20102e-07	0.0040908	2.35983e-07	0.00134059	4.70583e-07	0.00281888	1.59239e-07	0.000953873	2.21234e-07	0.00210402	7.22114e-08	0.000686756	4.05679e-07	0.00244236	1.35624e-07	0.000816516
9050	26	1.78412e-07	0.00162486	5.96355e-08	0.000543124	8.03457e-07	0.00398159	2.61755e-07	0.00129715	7.15529e-07	0.00409797	2.34484e-07	0.00134294	4.82266e-07	0.00282365	1.63192e-07	0.000955484	2.34998e-07	0.00210631	7.67039e-08	0.000687504	4.06719e-07	0.00244643	1.35972e-07	0.000817874
9060	26	1.83074e-07	0.00162668	6.11939e-08	0.00054373	8.07125e-07	0.00398965	2.6295e-07	0.00129977	7.17904e-07	0.00410514	2.35263e-07	0.00134529	4.76254e-07	0.00282846	1.61158e-07	0.000957114	2.36245e-07	0.00210867	7.71109e-08	0.000688274	4.08446e-07	0.00245051	1.36549e-07	0.000819238
9070	26	1.87556e-07	0.00162853	6.26922e-08	0.000544348	7.91254e-07	0.00399767	2.57779e-07	0.00130238	7.21622e-07	0.00411233	2.36481e-07	0.00134764	4.73267e-07	0.00283319	1.60147e-07	0.000958715	2.26627e-07	0.00211099	7.39717e-08	0.000689032	3.89795e-07	0.0024545	1.30314e-07	0.000820574
9080	26	1.84668e-07	0.00163039	6.17268e-08	0.00054497	7.81125e-07	0.0040055	2.5448e-07	0.00130494	7.39989e-07	0.00411963	2.425e-07	0.00135004	4.75125e-07	0.00283795	1.60776e-07	0.000960323	2.30226e-07	0.00211326	7.51463e-08	0.000689773	3.84273e-07	0.00245838	1.28468e-07	0.000821871
9090	26	1.65369e-07	0.00163214	5.5276e-08	0.000545556	7.77746e-07	0.00401329	2.53379e-07	0.00130748	7.42672e-07	0.00412704	2.43379e-07	0.00135246	4.60278e-07	0.00284263	1.55752e-07	0.000961909	2.21262e-07	0.00211552	7.22206e-08	0.000690513	3.86697e-07	0.00246223	1.29278e-07	0.000823159
9100	26	1.69037e-07	0.00163379	5.65019e-08	0.000546106	7.74837e-07	0.00402104	2.52431e-07	0.00131	7.51075e-07	0.00413451	2.46133e-07	0.00135491	4.70311e-07	0.00284726	1.59147e-07	0.000963473	2.15304e-07	0.00211771	7.02757e-08	0.000691225	3.88657e-07	0.00246609	1.29933e-07	0.000824448
9110	26	1.63363e-07	0.00163546	5.46053e-08	0.000546664	7.74187e-07	0.00402879	2.52219e-07	0.00131252	7.51265e-07	0.00414203	2.46195e-07	0.00135737	4.58401e-07	0.00285188	1.55117e-07	0.000965039	2.38839e-07	0.00211999	7.79576e-08	0.000691971	3.91919e-07	0.00247001	1.31024e-07	0.000825759
9120	26	1.48318e-07	0.00163701	4.95766e-08	0.000547183	7.84173e-07	0.00403655	2.55472e-07	0.00131505	7.44444e-07	0.00414952	2.4396e-07	0.00135983	4.52553e-07	0.00285645	1.53138e-07	0.000966584	2.31247e-07	0.00212235	7.54798e-08	0.000692742	3.843e-07	0.00247387	1.28477e-07	0.00082705
9130	26	1.45462e-07	0.00163848	4.86219e-08	0.000547675	7.75506e-07	0.00404438	2.52649e-07	0.0013176	7.31746e-07	0.00415688	2.39799e-07	0.00136224	4.43698e-07	0.00286092	1.50141e-07	0.000968095	2.11501e-07	0.00212457	6.90347e-08	0.000693466	3.88873e-07	0.00247773	1.30006e-07	0.000828341
9140	26	1.29492e-07	0.00163986	4.32837e-08	0.000548136	7.69177e-07	0.00405209	2.50587e-07	0.00132011	7.43543e-07	0.00416425	2.43665e-07	0.00136466	4.39946e-07	0.00286534	1.48872e-07	0.000969592	2.19593e-07	0.00212673	7.16757e-08	0.000694171	3.85367e-07	0.00248161	1.28834e-07	0.000829635
9150	26	1.26199e-07	0.00164112	4.21832e-08	0.000548558	7.70024e-07	0.00405978	2.50863e-07	0.00132262	7.34581e-07	0.00417164	2.40728e-07	0.00136708	4.43642e-07	0.00286974	1.50122e-07	0.000971081	2.26104e-07	0.00212895	7.38009e-08	0.000694895	3.90983e-07	0.00248549	1.30711e-07	0.000830935
9160	26	1.26522e-07	0.00164239	4.22909e-08	0.000548982	7.81041e-07	0.00406755	2.54452e-07	0.00132515	7.25937e-07	0.00417895	2.37895e-07	0.00136947	4.40511e-07	0.00287416	1.49063e-07	0.000972578	2.32833e-07	0.00213125	7.59972e-08	0.000695646	3.81473e-07	0.00248937	1.27532e-07	0.000832232
9170	26	1.16664e-07	0.00164361	3.89959e-08	0.000549389	7.69106e-07	0.00407529	2.50564e-07	0.00132767	7.27101e-07	0.00418619	2.38277e-07	0.00137185	4.3961e-07	0.00287854	1.48758e-07	0.000974059	2.25964e-07	0.00213353	7.37551e-08	0.00069639	3.90064e-07	0.00249323	1.30404e-07	0.00083352
9180	26	1.16862e-07	0.00164476	3.90621e-08	0.000549775	7.6262e-07	0.00408296	2.48451e-07	0.00133017	7.31037e-07	0.00419349	2.39566e-07	0.00137424	4.52036e-07	0.00288301	1.52963e-07	0.00097557	2.22567e-07	0.00213575	7.26466e-08	0.000697115	3.94654e-07	0.00249715	1.31938e-07	0.000834833
9190	26	1.28487e-07	0.00164599	4.29479e-08	0.000550185	7.64894e-07	0.00409061	2.49192e-07	0.00133266	7.21409e-07	0.00420075	2.36411e-07	0.00137662	4.60745e-07	0.00288756	1.5591e-07	0.000977111	2.14687e-07	0.00213794	7.00745e-08	0.00069783	3.89775e-07	0.00250108	1.30307e-07	0.000836146
9200	26	1.42337e-07	0.00164733	4.75771e-08	0.000550633	7.57751e-07	0.00409821	2.46865e-07	0.00133514	7.17852e-07	0.00420793	2.35246e-07	0.00137897	4.75783e-07	0.00289224	1.60999e-07	0.000978696	2.12146e-07	0.00214007	6.9245e-08	0.000698525	3.85523e-07	0.00250496	1.28886e-07	0.000837444
9210	26	1.51562e-07	0.00164882	5.06608e-08	0.000551132	7.70092e-07	0.00410584	2.50885e-07	0.00133762	7.14912e-07	0.0042151	2.34282e-07	0.00138132	4.65396e-07	0.00289697	1.57484e-07	0.000980295	2.07889e-07	0.00214218	6.78556e-08	0.000699213	3.7848e-07	0.00250879	1.26531e-07	0.000838723
9220	26	1.59275e-07	0.00165037	5.32388e-08	0.00055165	7.80909e-07	0.00411361	2.54409e-07	0.00134016	7.22476e-07	0.00422228	2.36761e-07	0.00138367	4.55874e-07	0.00290158	1.54262e-07	0.000981856	2.06847e-07	0.00214425	6.75155e-08	0.000699889	3.6756e-07	0.00251252	1.22881e-07	0.000839971
9230	26	1.76737e-07	0.00165205	5.90759e-08	0.000552211	7.87597e-07	0.00412145	2.56588e-07	0.00134271	7.23787e-07	0.00422951	2.3719e-07	0.00138604	4.48212e-07	0.00290609	1.51669e-07	0.000983381	2.02095e-07	0.00214629	6.59644e-08	0.000700555	3.73014e-07	0.00251621	1.24704e-07	0.000841205
9240	26	1.74524e-07	0.00165382	5.83359e-08	0.000552803	7.87323e-07	0.00412932	2.56499e-07	0.00134528	7.34202e-07	0.0042368	2.40604e-07	0.00138843	4.52233e-07	0.00291058	1.5303e-07	0.000984902	2.11432e-07	0.00214835	6.90119e-08	0.000701227	3.81973e-07	0.00251999	1.27699e-07	0.000842466
9250	26	1.90599e-07	0.00165563	6.37092e-08	0.000553409	7.93774e-07	0.00413723	2.586e-07	0.00134785	7.26002e-07	0.00424411	2.37917e-07	0.00139083	4.60455e-07	0.00291514	1.55812e-07	0.000986444	2.08399e-07	0.00215043	6.80219e-08	0.000701907	3.74838e-07	0.00252376	1.25314e-07	0.000843728
9260	26	1.98457e-07	0.00165758	6.63358e-08	0.00055406	7.93136e-07	0.00414519	2.58393e-07	0.00135045	7.14285e-07	0.00425128	2.34077e-07	0.00139318	4.60686e-07	0.00291977	1.5589e-07	0.000988009	2.30201e-07	0.00215262	7.51381e-08	0.00070262	3.84134e-07	0.00252756	1.28421e-07	0.000844999
9270	26	1.82233e-07	0.00165948	6.0913e-08	0.000554695	7.90351e-07	0.00415312	2.57485e-07	0.00135303	7.11353e-07	0.00425841	2.33116e-07	0.00139551	4.5867e-07	0.00292437	1.55208e-07	0.000989566	2.23664e-07	0.0021549	7.30044e-08	0.000703366	3.78828e-07	0.00253138	1.26648e-07	0.000846275
9280	26	1.86922e-07	0.00166134	6.248e-08	0.000555317	7.85146e-07	0.004161	2.5579e-07	0.0013556	7.09068e-07	0.0042655	2.32367e-07	0.00139784	4.58102e-07	0.00292896	1.55016e-07	0.000991119	2.24952e-07	0.00215715	7.34251e-08	0.000704099	3.81502e-07	0.00253518	1.27541e-07	0.000847546
9290	26	1.84564e-07	0.0016632	6.1692e-08	0.000555937	7.82032e-07	0.00416883	2.54775e-07	0.00135815	7.03754e-07	0.00427257	2.30626e-07	0.00140015	4.65823e-07	0.00293357	1.57628e-07	0.000992681	2.38815e-07	0.00215947	7.795e-08	0.000704857	3.85652e-07	0.00253901	1.28929e-07	0.000848827
9300	26	1.78537e-07	0.00166502	5.96775e-08	0.000556545	7.95841e-07	0.0041767	2.59274e-07	0.00136071	7.05112e-07	0.00427959	2.31071e-07	0.00140246	4.61024e-07	0.00293821	1.56004e-07	0.000994251	2.30638e-07	0.00216182	7.52809e-08	0.000705622	3.84399e-07	0.00254287	1.2851e-07	0.000850118
9310	26	1.84718e-07	0.00166682	6.17436e-08	0.000557148	7.98857e-07	0.00418468	2.60256e-07	0.00136331	7.13426e-07	0.00428669	2.33795e-07	0.00140478	4.59869e-07	0.00294281	1.55614e-07	0.000995809	2.33498e-07	0.00216412	7.62145e-08	0.000706374	3.91802e-07	0.00254674	1.30985e-07	0.000851412
9320	26	1.9548e-07	0.00166873	6.53408e-08	0.000557788	7.9422e-07	0.00419265	2.58746e-07	0.00136591	7.1922e-07	0.00429385	2.35694e-07	0.00140713	4.58093e-07	0.00294741	1.55013e-07	0.000997364	2.34889e-07	0.00216647	7.66684e-08	0.000707143	3.98087e-07	0.00255071	1.33086e-07	0.00085274
9330	26	1.88697e-07	0.00167066	6.30736e-08	0.000558432	8.08777e-07	0.00420066	2.63488e-07	0.00136852	7.27267e-07	0.00430109	2.38331e-07	0.0014095	4.51959e-07	0.00295195	1.52937e-07	0.0009989	2.37324e-07	0.00216883	7.74631e-08	0.000707911	3.90647e-07	0.00255465	1.30599e-07	0.000854055
9340	26	1.86924e-07	0.00167253	6.2481e-08	0.000559058	8.03711e-07	0.00420874	2.61838e-07	0.00137115	7.14646e-07	0.00430831	2.34195e-07	0.00141187	4.51634e-07	0.00295647	1.52827e-07	0.00100043	2.24231e-07	0.00217114	7.31896e-08	0.000708665	3.90371e-07	0.00255856	1.30507e-07	0.000855363
9350	26	1.8482e-07	0.0016744	6.17777e-08	0.00055968	7.98383e-07	0.00421672	2.60102e-07	0.00137375	7.23239e-07	0.00431549	2.37011e-07	0.00141422	4.56643e-07	0.00296098	1.54522e-07	0.00100196	2.20322e-07	0.00217335	7.19136e-08	0.000709386	3.88671e-07	0.00256244	1.29938e-07	0.000856659
9360	26	1.86384e-07	0.00167624	6.23002e-08	0.000560295	8.02831e-07	0.00422473	2.61551e-07	0.00137636	7.345e-07	0.00432277	2.40701e-07	0.0014166	4.70228e-07	0.00296564	1.59119e-07	0.00100353	2.34128e-07	0.00217559	7.64201e-08	0.000710119	3.82786e-07	0.0025663	1.27971e-07	0.000857949
9370	26	1.80265e-07	0.00167806	6.02552e-08	0.000560907	7.93495e-07	0.00423271	2.5851e-07	0.00137896	7.15914e-07	0.00433001	2.34611e-07	0.00141898	4.78727e-07	0.00297038	1.61995e-07	0.00100514	2.23674e-07	0.00217789	7.30079e-08	0.000710871	3.87067e-07	0.00257015	1.29402e-07	0.000859237
9380	26	1.72701e-07	0.00167984	5.77266e-08	0.0005615	8.00031e-07	0.00424066	2.60639e-07	0.00138155	7.16095e-07	0.00433715	2.3467e-07	0.00142132	4.81554e-07	0.00297519	1.62951e-07	0.00100676	2.15219e-07	0.00218006	7.02479e-08	0.000711579	4.0269e-07	0.00257407	1.34625e-07	0.000860548
9390	26	1.65583e-07	0.0016815	5.53476e-08	0.000562056	7.9774e-07	0.00424865	2.59893e-07	0.00138415	7.33717e-07	0.0043444	2.40445e-07	0.00142369	4.74762e-07	0.00297997	1.60653e-07	0.00100838	2.27318e-07	0.00218228	7.41974e-08	0.000712301	3.98043e-07	0.00257809	1.33071e-07	0.00086189
9400	26	1.73153e-07	0.00168319	5.78777e-08	0.000562618	7.93901e-07	0.00425663	2.58642e-07	0.00138675	7.37874e-07	0.00435177	2.41807e-07	0.00142611	4.87268e-07	0.00298478	1.64885e-07	0.00101001	2.24042e-07	0.00218455	7.3128e-08	0.000713043	3.83192e-07	0.00258199	1.28107e-07	0.000863195
9410	26	1.82967e-07	0.00168496	6.11581e-08	0.000563213	7.88279e-07	0.00426452	2.5681e-07	0.00138932	7.39244e-07	0.00435915	2.42256e-07	0.00142853	4.78343e-07	0.00298961	1.61865e-07	0.00101164	2.14289e-07	0.00218672	6.99447e-08	0.000713753	3.88083e-07	0.00258582	1.29741e-07	0.000864476
9420	26	1.89754e-07	0.00168683	6.34267e-08	0.000563837	7.88408e-07	0.00427242	2.56852e-07	0.00139189	7.36017e-07	0.00436654	2.41198e-07	0.00143095	4.70552e-07	0.00299434	1.59228e-07	0.00101324	2.22344e-07	0.00218892	7.25737e-08	0.00071447	3.9451e-07	0.00258975	1.3189e-07	0.000865788
9430	26	1.9099e-07	0.00168874	6.38401e-08	0.000564477	7.81178e-07	0.00428025	2.54497e-07	0.00139445	7.24272e-07	0.00437383	2.37349e-07	0.00143334	4.87014e-07	0.00299913	1.64799e-07	0.00101486	2.26362e-07	0.00219116	7.3885e-08	0.000715201	4.03987e-07	0.00259374	1.35058e-07	0.000867124
9440	26	1.83853e-07	0.00169061	6.14544e-08	0.0005651	7.80455e-07	0.00428805	2.54261e-07	0.00139699	7.2053e-07	0.00438105	2.36123e-07	0.0014357	4.91617e-07	0.00300402	1.66357e-07	0.00101652	2.34878e-07	0.00219348	7.6665e-08	0.000715959	3.98425e-07	0.00259773	1.33199e-07	0.000868458
9450	26	1.73393e-07	0.0016924	5.7958e-08	0.0005657	7.81064e-07	0.00429586	2.5446e-07	0.00139953	7.25176e-07	0.00438827	2.37646e-07	0.00143807	4.92712e-07	0.00300895	1.66727e-07	0.00101819	2.24862e-07	0.00219579	7.33955e-08	0.000716712	3.9659e-07	0.00260172	1.32586e-07	0.00086979
9460	26	1.85187e-07	0.00169418	6.19002e-08	0.000566293	7.77479e-07	0.00430367	2.53292e-07	0.00140208	7.29183e-07	0.00439553	2.38959e-07	0.00144045	4.96748e-07	0.0030139	1.68093e-07	0.00101986	2.15501e-07	0.00219799	7.03401e-08	0.00071743	3.93299e-07	0.00260567	1.31485e-07	0.000871112
9470	26	1.89999e-07	0.00169608	6.35089e-08	0.000566929	7.65227e-07	0.00431135	2.493e-07	0.00140458	7.31302e-07	0.00440283	2.39653e-07	0.00144284	5.06542e-07	0.00301887	1.71407e-07	0.00102155	2.23855e-07	0.00220018	7.30669e-08	0.000718145	3.95687e-07	0.00260961	1.32284e-07	0.00087243
9480	26	1.85361e-07	0.00169796	6.19585e-08	0.000567558	7.76311e-07	0.00431907	2.52911e-07	0.00140709	7.3723e-07	0.00441015	2.41596e-07	0.00144524	5.07908e-07	0.00302394	1.71869e-07	0.00102326	2.33296e-07	0.00220249	7.61483e-08	0.000718898	4.07132e-07	0.00261364	1.3611e-07	0.000873775
9490	26	1.99194e-07	0.00169989	6.65823e-08	0.000568201	7.78149e-07	0.00432685	2.5351e-07	0.00140963	7.50268e-07	0.00441759	2.45869e-07	0.00144768	4.97355e-07	0.00302897	1.68298e-07	0.00102496	2.36809e-07	0.00220484	7.72951e-08	0.000719667	3.97558e-07	0.00261766	1.32909e-07	0.000875122
9500	26	1.96721e-07	0.00170188	6.57556e-08	0.000568868	7.79681e-07	0.00433463	2.54009e-07	0.00141216	7.58711e-07	0.00442514	2.48635e-07	0.00145015	5.04031e-07	0.00303396	1.70557e-07	0.00102665	2.32759e-07	0.00220717	7.5973e-08	0.000720427	3.90931e-07	0.00262161	1.30694e-07	0.000876442
9510	26	2.07004e-07	0.00170389	6.91927e-08	0.000569539	7.7482e-07	0.00434241	2.52426e-07	0.0014147	7.3999e-07	0.00443265	2.425e-07	0.00145261	5.08481e-07	0.00303904	1.72063e-07	0.00102837	2.32475e-07	0.0022095	7.58805e-08	0.000721185	3.96708e-07	0.00262554	1.32625e-07	0.000877756
9520	26	1.94697e-07	0.00170592	6.50791e-08	0.000570218	7.64148e-07	0.00435012	2.48949e-07	0.00141721	7.44195e-07	0.00444007	2.43879e-07	0.00145504	4.97027e-07	0.00304409	1.68187e-07	0.00103008	2.18451e-07	0.00221176	7.13031e-08	0.000721924	3.93019e-07	0.00262951	1.31392e-07	0.000879082
9530	26	1.91593e-07	0.00170785	6.40416e-08	0.000570862	7.70214e-07	0.00435778	2.50925e-07	0.00141971	7.33298e-07	0.00444746	2.40307e-07	0.00145747	4.97423e-07	0.00304906	1.68321e-07	0.00103176	2.1011e-07	0.0022139	6.85805e-08	0.000722624	3.86146e-07	0.00263338	1.29094e-07	0.000880377
9540	26	1.91203e-07	0.00170976	6.39112e-08	0.000571502	7.7364e-07	0.00436551	2.52041e-07	0.00142222	7.36158e-07	0.00445479	2.41245e-07	0.00145987	4.77436e-07	0.00305395	1.61558e-07	0.00103342	2.06502e-07	0.00221598	6.74029e-08	0.000723302	3.94248e-07	0.00263729	1.31803e-07	0.000881683
9550	26	1.94253e-07	0.00171168	6.49305e-08	0.000572143	7.80829e-07	0.00437328	2.54383e-07	0.00142475	7.30395e-07	0.00446218	2.39356e-07	0.00146229	4.8236e-07	0.00305871	1.63224e-07	0.00103503	1.9058e-07	0.00221799	6.22058e-08	0.000723959	3.84836e-07	0.00264118	1.28656e-07	0.000882985
9560	26	1.92476e-07	0.00171363	6.43368e-08	0.000572793	7.68972e-07	0.00438102	2.5052e-07	0.00142727	7.20209e-07	0.00446943	2.36018e-07	0.00146467	4.89622e-07	0.0030636	1.65682e-07	0.00103668	1.97224e-07	0.00221993	6.43744e-08	0.00072459	3.80389e-07	0.00264501	1.27169e-07	0.000884264
9570	26	1.89792e-07	0.00171553	6.34396e-08	0.000573431	7.7096e-07	0.00438871	2.51168e-07	0.00142978	7.20208e-07	0.00447663	2.36018e-07	0.00146703	4.77908e-07	0.00306844	1.61718e-07	0.00103832	2.05646e-07	0.00222194	6.71233e-08	0.000725249	3.79559e-07	0.0026488	1.26892e-07	0.000885531
9580	26	1.85162e-07	0.00171741	6.18918e-08	0.000574058	7.82244e-07	0.00439648	2.54844e-07	0.00143231	7.05364e-07	0.00448376	2.31153e-07	0.00146936	4.62444e-07	0.00307315	1.56485e-07	0.00103991	2.07788e-07	0.00222401	6.78227e-08	0.000725924	3.85727e-07	0.00265262	1.28954e-07	0.000886809
9590	26	1.72336e-07	0.00171919	5.76048e-08	0.000574654	7.7399e-07	0.00440427	2.52155e-07	0.00143485	7.03182e-07	0.0044908	2.30438e-07	0.00147167	4.59681e-07	0.00307775	1.5555e-07	0.00104147	1.93386e-07	0.00222602	6.31218e-08	0.000726578	3.7805e-07	0.00265645	1.26387e-07	0.000888087
9600	26	1.69867e-07	0.0017209	5.67793e-08	0.000575226	7.69078e-07	0.00441197	2.50555e-07	0.00143736	7.09477e-07	0.00449785	2.32501e-07	0.00147398	4.56657e-07	0.00308233	1.54527e-07	0.00104302	1.95142e-07	0.00222795	6.36947e-08	0.000727209	3.65179e-07	0.00266016	1.22085e-07	0.00088933
9610	26	1.54349e-07	0.00172253	5.15924e-08	0.000575769	7.61424e-07	0.00441961	2.48061e-07	0.00143985	7.18842e-07	0.00450499	2.3557e-07	0.00147632	4.48068e-07	0.00308686	1.5162e-07	0.00104455	1.99773e-07	0.00222992	6.52065e-08	0.000727852	3.63898e-07	0.00266382	1.21656e-07	0.000890554
9620	26	1.49551e-07	0.00172401	4.99887e-08	0.000576266	7.6386e-07	0.00442724	2.48855e-07	0.00144233	7.27246e-07	0.00451222	2.38324e-07	0.00147869	4.46111e-07	0.00309133	1.50958e-07	0.00104606	2.09454e-07	0.00223197	6.83664e-08	0.00072852	3.58337e-07	0.00266743	1.19797e-07	0.000891758
9630	26	1.63179e-07	0.0017256	5.45439e-08	0.000576795	7.58624e-07	0.00443484	2.47149e-07	0.00144481	7.19535e-07	0.00451945	2.35797e-07	0.00148106	4.52713e-07	0.00309581	1.53192e-07	0.00104758	1.98235e-07	0.00223401	6.47046e-08	0.000729188	3.62783e-07	0.00267103	1.21283e-07	0.000892962
9640	26	1.6171e-07	0.00172724	5.40529e-08	0.000577343	7.54366e-07	0.00444241	2.45762e-07	0.00144727	7.25407e-07	0.00452666	2.37721e-07	0.00148342	4.49423e-07	0.00310034	1.52079e-07	0.00104911	1.78874e-07	0.0022359	5.83848e-08	0.000729805	3.65442e-07	0.00267468	1.22172e-07	0.000894183
9650	26	1.45854e-07	0.00172877	4.87528e-08	0.000577857	7.54626e-07	0.00444995	2.45846e-07	0.00144973	7.36584e-07	0.00453399	2.41384e-07	0.00148582	4.52722e-07	0.00310483	1.53195e-07	0.00105063	1.66497e-07	0.00223763	5.43451e-08	0.000730367	3.69416e-07	0.00267838	1.23501e-07	0.00089542
9660	26	1.33416e-07	0.00173017	4.45954e-08	0.000578323	7.63941e-07	0.00445755	2.48881e-07	0.00145221	7.56673e-07	0.00454147	2.47968e-07	0.00148827	4.53622e-07	0.00310938	1.53499e-07	0.00105217	1.55946e-07	0.00223921	5.09011e-08	0.000730883	3.81412e-07	0.00268211	1.27511e-07	0.000896668
9670	26	1.43354e-07	0.00173155	4.79174e-08	0.000578785	7.64956e-07	0.00446522	2.49212e-07	0.00145471	7.59558e-07	0.00454905	2.48913e-07	0.00149076	4.43115e-07	0.00311386	1.49944e-07	0.00105369	1.80316e-07	0.00224089	5.88557e-08	0.000731434	3.92605e-07	0.002686	1.31253e-07	0.000897967
9680	26	1.49163e-07	0.001733	4.98589e-08	0.000579269	7.61342e-07	0.00447282	2.48034e-07	0.00145718	7.49767e-07	0.00455661	2.45704e-07	0.00149324	4.5614e-07	0.00311833	1.54352e-07	0.0010552	1.96878e-07	0.00224279	6.42616e-08	0.000732051	3.98803e-07	0.00268997	1.33325e-07	0.000899294
9690	26	1.51524e-07	0.0017345	5.06481e-08	0.000579771	7.68724e-07	0.00448048	2.5044e-07	0.00145968	7.54937e-07	0.00456414	2.47399e-07	0.0014957	4.47597e-07	0.00312289	1.51461e-07	0.00105674	1.86396e-07	0.00224473	6.08401e-08	0.000732686	3.90998e-07	0.00269392	1.30716e-07	0.000900616
9700	26	1.51506e-07	0.00173603	5.06422e-08	0.000580283	7.71799e-07	0.00448819	2.51441e-07	0.00146219	7.52099e-07	0.00457168	2.46469e-07	0.00149818	4.37779e-07	0.0031273	1.48139e-07	0.00105824	1.77077e-07	0.00224655	5.77983e-08	0.000733281	3.7856e-07	0.00269778	1.26558e-07	0.000901905
9710	26	1.47044e-07	0.00173749	4.91506e-08	0.000580772	7.81632e-07	0.00449595	2.54645e-07	0.00146472	7.53901e-07	0.00457918	2.47059e-07	0.00150063	4.4898e-07	0.00313173	1.51929e-07	0.00105973	1.54833e-07	0.00224821	5.05379e-08	0.000733822	3.63412e-07	0.00270147	1.21494e-07	0.000903141
9720	26	1.66555e-07	0.00173907	5.56724e-08	0.000581297	7.86508e-07	0.0045038	2.56233e-07	0.00146727	7.53613e-07	0.00458673	2.46965e-07	0.00150311	4.44035e-07	0.0031362	1.50256e-07	0.00106125	1.58317e-07	0.00224977	5.16751e-08	0.000734331	3.62001e-07	0.0027051	1.21022e-07	0.000904351
9730	26	1.743e-07	0.00174079	5.82613e-08	0.000581873	8.01506e-07	0.00451172	2.6112e-07	0.00146986	7.60616e-07	0.0045943	2.4926e-07	0.00150559	4.55052e-07	0.00314067	1.53983e-07	0.00106276	1.70116e-07	0.00225142	5.55262e-08	0.00073487	3.6216e-07	0.00270873	1.21075e-07	0.000905568
9740	26	1.66672e-07	0.00174249	5.57113e-08	0.000582441	8.06024e-07	0.00451978	2.62591e-07	0.00147248	7.53282e-07	0.00460188	2.46856e-07	0.00150807	4.60483e-07	0.00314526	1.55821e-07	0.00106431	1.63951e-07	0.00225308	5.3514e-08	0.000735413	3.57993e-07	0.00271233	1.19682e-07	0.000906771
9750	26	1.63817e-07	0.00174415	5.47572e-08	0.000582995	8.04316e-07	0.00452781	2.62035e-07	0.0014751	7.43683e-07	0.00460934	2.43711e-07	0.00151052	4.59619e-07	0.00314985	1.55529e-07	0.00106587	1.64944e-07	0.00225473	5.38383e-08	0.000735951	3.45929e-07	0.00271586	1.15649e-07	0.000907951
9760	26	1.68027e-07	0.00174581	5.61642e-08	0.000583552	8.02922e-07	0.00453585	2.61581e-07	0.00147771	7.57802e-07	0.00461684	2.48338e-07	0.00151297	4.67918e-07	0.00315449	1.58337e-07	0.00106744	1.67041e-07	0.00225642	5.45225e-08	0.0007365	3.62605e-07	0.00271941	1.21224e-07	0.000909137
9770	26	1.73536e-07	0.00174752	5.80058e-08	0.000584121	8.08428e-07	0.00454389	2.63375e-07	0.00148034	7.60701e-07	0.00462446	2.49288e-07	0.00151547	4.63775e-07	0.00315916	1.56935e-07	0.00106902	1.59379e-07	0.00225803	5.20216e-08	0.000737029	3.71708e-07	0.0027231	1.24267e-07	0.00091037
9780	26	1.87321e-07	0.00174932	6.26135e-08	0.000584725	8.02957e-07	0.00455196	2.61592e-07	0.00148296	7.54113e-07	0.00463202	2.47129e-07	0.00151795	4.68694e-07	0.00316382	1.586e-07	0.00107059	1.69609e-07	0.00225968	5.53608e-08	0.000737565	3.77662e-07	0.00272684	1.26258e-07	0.000911621
9790	26	1.9362e-07	0.00175123	6.47192e-08	0.000585363	7.94596e-07	0.00455993	2.58868e-07	0.00148556	7.55989e-07	0.00463958	2.47743e-07	0.00152043	4.78066e-07	0.00316854	1.61771e-07	0.00107219	1.781e-07	0.00226142	5.81325e-08	0.000738134	3.81644e-07	0.00273064	1.27589e-07	0.000912892
9800	26	1.88409e-07	0.00175314	6.29774e-08	0.000586003	8.09332e-07	0.00456794	2.63669e-07	0.00148817	7.50846e-07	0.00464711	2.46058e-07	0.00152289	4.96409e-07	0.00317342	1.67978e-07	0.00107384	1.72175e-07	0.00226318	5.61984e-08	0.000738707	3.82333e-07	0.00273446	1.27819e-07	0.000914169
9810	26	1.88346e-07	0.00175501	6.29563e-08	0.000586628	8.16487e-07	0.00457608	2.66e-07	0.00149082	7.55134e-07	0.00465464	2.47463e-07	0.00152536	5.0138e-07	0.0031784	1.6966e-07	0.00107553	1.72057e-07	0.00226489	5.61597e-08	0.000739265	3.91256e-07	0.00273832	1.30802e-07	0.000915458
9820	26	1.93562e-07	0.00175692	6.46998e-08	0.000587265	8.10765e-07	0.00458422	2.64136e-07	0.00149347	7.65208e-07	0.00466226	2.50765e-07	0.00152786	4.90065e-07	0.00318336	1.65831e-07	0.00107721	1.89726e-07	0.0022667	6.1927e-08	0.000739858	3.83742e-07	0.0027422	1.2829e-07	0.000916755
9830	26	1.94792e-07	0.0017589	6.51109e-08	0.000587925	8.12795e-07	0.00459233	2.64797e-07	0.00149612	7.70453e-07	0.00466994	2.52483e-07	0.00153037	4.92457e-07	0.00318829	1.66641e-07	0.00107887	1.93383e-07	0.00226864	6.31207e-08	0.000740489	3.97911e-07	0.00274612	1.33027e-07	0.000918066
9840	26	1.96483e-07	0.00176084	6.56762e-08	0.000588575	8.19497e-07	0.00460049	2.66981e-07	0.00149877	7.70767e-07	0.00467765	2.52586e-07	0.0015329	4.84829e-07	0.00319318	1.6406e-07	0.00108053	1.8913e-07	0.00227055	6.17326e-08	0.000741112	4.048e-07	0.00275013	1.3533e-07	0.000919408
9850	26	1.86494e-07	0.00176276	6.23373e-08	0.000589217	8.09927e-07	0.00460863	2.63863e-07	0.00150143	7.68461e-07	0.00468534	2.51831e-07	0.00153542	4.69082e-07	0.00319793	1.58731e-07	0.00108213	2.03078e-07	0.0022725	6.62854e-08	0.00074175	4.02995e-07	0.00275418	1.34727e-07	0.000920761
9860	26	1.74446e-07	0.00176455	5.83098e-08	0.000589816	8.11641e-07	0.00461673	2.64421e-07	0.00150407	7.78045e-07	0.00469307	2.54971e-07	0.00153796	4.73372e-07	0.00320265	1.60183e-07	0.00108373	2.03919e-07	0.00227455	6.65598e-08	0.000742418	3.93683e-07	0.00275817	1.31614e-07	0.000922093
9870	26	1.71549e-07	0.00176628	5.73417e-08	0.000590393	8.11939e-07	0.00462485	2.64518e-07	0.00150671	7.8046e-07	0.00470087	2.55763e-07	0.00154051	4.7194e-07	0.00320738	1.59698e-07	0.00108534	1.96123e-07	0.00227654	6.4015e-08	0.00074307	3.84072e-07	0.00276205	1.284e-07	0.000923391
9880	26	1.72054e-07	0.001768	5.75105e-08	0.000590969	8.08892e-07	0.00463295	2.63526e-07	0.00150935	7.89868e-07	0.00470871	2.58846e-07	0.00154308	4.72384e-07	0.00321209	1.59848e-07	0.00108693	1.87499e-07	0.00227847	6.12002e-08	0.000743698	3.96232e-07	0.00276594	1.32466e-07	0.000924693
9890	26	1.63659e-07	0.00176968	5.47045e-08	0.000591529	8.07576e-07	0.00464105	2.63097e-07	0.00151199	7.75295e-07	0.00471655	2.5407e-07	0.00154565	4.88741e-07	0.00321691	1.65384e-07	0.00108856	1.93044e-07	0.00228037	6.30102e-08	0.000744318	3.90907e-07	0.00276988	1.30686e-07	0.00092601
9900	26	1.7962e-07	0.0017714	6.00394e-08	0.000592106	8.15891e-07	0.00464915	2.65806e-07	0.00151463	7.63177e-07	0.00472424	2.50099e-07	0.00154817	4.843e-07	0.0032218	1.63881e-07	0.00109021	1.96815e-07	0.0022823	6.42409e-08	0.00074495	3.71124e-07	0.00277369	1.24072e-07	0.000927285
9910	26	1.7537e-07	0.00177314	5.86188e-08	0.000592686	8.18934e-07	0.00465735	2.66797e-07	0.0015173	7.76743e-07	0.00473192	2.54545e-07	0.00155069	4.80168e-07	0.00322661	1.62482e-07	0.00109184	1.95776e-07	0.00228426	6.39017e-08	0.00074559	3.74144e-07	0.00277741	1.25082e-07	0.000928525
9920	26	1.67647e-07	0.00177486	5.60374e-08	0.000593261	8.10873e-07	0.0046655	2.64171e-07	0.00151995	7.87038e-07	0.00473975	2.57918e-07	0.00155325	4.74216e-07	0.00323137	1.60468e-07	0.00109345	2.02465e-07	0.00228625	6.60851e-08	0.000746237	3.76475e-07	0.00278115	1.25861e-07	0.000929778
9930	26	1.52482e-07	0.00177646	5.09683e-08	0.000593797	8.08206e-07	0.00467358	2.63302e-07	0.00152259	7.92476e-07	0.00474764	2.59701e-07	0.00155584	4.6699e-07	0.00323608	1.58023e-07	0.00109505	2.03014e-07	0.00228828	6.62645e-08	0.0007469	3.76341e-07	0.00278493	1.25816e-07	0.00093104
9940	26	1.43906e-07	0.00177794	4.81018e-08	0.00059429	8.17552e-07	0.0046817	2.66347e-07	0.00152523	7.88079e-07	0.00475554	2.5826e-07	0.00155843	4.8649e-07	0.00324084	1.64622e-07	0.00109666	1.90484e-07	0.00229027	6.21746e-08	0.000747549	3.67178e-07	0.00278864	1.22753e-07	0.000932281
9950	26	1.34771e-07	0.00177933	4.50483e-08	0.000594757	8.19645e-07	0.0046899	2.67029e-07	0.0015279	7.85024e-07	0.00476341	2.57258e-07	0.00156101	4.83236e-07	0.0032457	1.63521e-07	0.0010983	1.94324e-07	0.00229218	6.34278e-08	0.000748173	3.76999e-07	0.00279238	1.26036e-07	0.00093353
9960	26	1.36634e-07	0.00178068	4.56709e-08	0.000595207	8.1614e-07	0.00469807	2.65887e-07	0.00153057	7.79376e-07	0.00477123	2.55407e-07	0.00156357	4.85045e-07	0.00325053	1.64133e-07	0.00109994	2.00368e-07	0.00229415	6.54007e-08	0.000748818	3.7629e-07	0.00279614	1.25799e-07	0.000934789
9970	26	1.3617e-07	0.00178206	4.55159e-08	0.000595667	8.06459e-07	0.0047062	2.62733e-07	0.00153321	7.80102e-07	0.00477903	2.55646e-07	0.00156612	4.8696e-07	0.0032554	1.64781e-07	0.00110158	2.02855e-07	0.00229617	6.62124e-08	0.000749476	3.69606e-07	0.00279989	1.23564e-07	0.000936041
9980	26	1.36881e-07	0.00178342	4.57536e-08	0.000596122	8.1062e-07	0.00471426	2.64089e-07	0.00153584	7.94604e-07	0.00478691	2.60398e-07	0.00156871	4.83588e-07	0.00326025	1.6364e-07	0.00110323	2.03512e-07	0.00229819	6.64268e-08	0.000750135	3.6557e-07	0.00280357	1.22215e-07	0.000937273
9990	26	1.29573e-07	0.00178475	4.33109e-08	0.000596569	8.24546e-07	0.00472243	2.68626e-07	0.0015385	7.83364e-07	0.0047948	2.56714e-07	0.00157129	4.83371e-07	0.00326508	1.63566e-07	0.00110486	2.03925e-07	0.00230024	6.65617e-08	0.000750803	3.70089e-07	0.00280724	1.23726e-07	0.000938501
10000	26	1.21683e-07	0.00178601	4.06736e-08	0.000596987	8.37903e-07	0.00473074	2.72977e-07	0.00154121	7.97735e-07	0.00480269	2.61424e-07	0.00157388	4.85821e-07	0.00326992	1.64395e-07	0.0011065	1.85263e-07	0.00230219	6.04703e-08	0.000751441	3.80704e-07	0.00281099	1.27275e-07	0.000939754
10010	26	1.22496e-07	0.00178721	4.09451e-08	0.000597388	8.42297e-07	0.00473916	2.74409e-07	0.00154395	8.04703e-07	0.00481071	2.63707e-07	0.00157651	4.88061e-07	0.0032748	1.65153e-07	0.00110815	1.86941e-07	0.00230405	6.10181e-08	0.000752048	3.76177e-07	0.00281478	1.25761e-07	0.00094102
10020	26	1.27406e-07	0.00178847	4.25864e-08	0.00059781	8.26737e-07	0.00474752	2.69339e-07	0.00154667	8.03914e-07	0.00481875	2.63449e-07	0.00157914	4.89229e-07	0.00327969	1.65549e-07	0.0011098	1.82048e-07	0.00230592	5.9421e-08	0.000752657	3.73483e-07	0.00281852	1.2486e-07	0.000942271
10030	26	1.34207e-07	0.00178976	4.48598e-08	0.000598242	8.20418e-07	0.00475573	2.67281e-07	0.00154935	8.0874e-07	0.00482681	2.6503e-07	0.00158178	4.92565e-07	0.00328461	1.66677e-07	0.00111147	1.77717e-07	0.00230771	5.80074e-08	0.000753241	3.81502e-07	0.00282229	1.27541e-07	0.000943532
10040	26	1.39022e-07	0.00179114	4.64691e-08	0.000598702	8.32318e-07	0.004764	2.71157e-07	0.00155205	8.1701e-07	0.00483494	2.6774e-07	0.00158445	4.81531e-07	0.00328947	1.62944e-07	0.00111311	1.83455e-07	0.00230951	5.98803e-08	0.00075383	3.92347e-07	0.00282616	1.31167e-07	0.000944826
10050	26	1.37953e-07	0.00179252	4.61118e-08	0.000599165	8.24216e-07	0.00477229	2.68518e-07	0.00155475	8.20817e-07	0.00484313	2.68988e-07	0.00158713	4.76035e-07	0.00329425	1.61084e-07	0.00111473	1.89343e-07	0.00231138	6.18022e-08	0.000754441	3.87856e-07	0.00283007	1.29666e-07	0.000946132
10060	26	1.4061e-07	0.00179392	4.7e-08	0.000599631	8.22559e-07	0.00478053	2.67978e-07	0.00155743	8.18335e-07	0.00485134	2.68175e-07	0.00158982	4.67941e-07	0.00329895	1.58345e-07	0.00111632	1.87744e-07	0.00231326	6.128e-08	0.000755054	3.77851e-07	0.0028339	1.26321e-07	0.000947411
10070	26	1.3725e-07	0.0017953	4.58768e-08	0.000600095	8.19025e-07	0.00478873	2.66827e-07	0.0015601	8.14615e-07	0.00485951	2.66956e-07	0.0015925	4.93526e-07	0.00330374	1.67002e-07	0.00111794	1.84432e-07	0.00231513	6.01992e-08	0.000755665	3.86774e-07	0.00283769	1.29304e-07	0.000948678
10080	26	1.43975e-07	0.00179671	4.81249e-08	0.000600564	8.27317e-07	0.00479695	2.69528e-07	0.00156278	8.13539e-07	0.00486764	2.66603e-07	0.00159516	5.03773e-07	0.00330873	1.7047e-07	0.00111963	2.00231e-07	0.00231706	6.5356e-08	0.000756295	4.06258e-07	0.00284166	1.35818e-07	0.000950008
10090	26	1.51444e-07	0.00179819	5.06212e-08	0.00060106	8.26837e-07	0.00480522	2.69372e-07	0.00156547	8.17946e-07	0.0048758	2.68047e-07	0.00159784	5.23463e-07	0.00331386	1.77133e-07	0.00112137	1.98197e-07	0.00231906	6.46921e-08	0.000756949	4.02905e-07	0.00284572	1.34697e-07	0.000951363
10100	26	1.50665e-07	0.0017997	5.0361e-08	0.000601563	8.24771e-07	0.00481347	2.68699e-07	0.00156816	8.2376e-07	0.004884	2.69952e-07	0.00160053	5.41626e-07	0.00331918	1.83279e-07	0.00112317	1.88816e-07	0.002321	6.16301e-08	0.00075758	4.0613e-07	0.00284976	1.35775e-07	0.000952716
10110	26	1.51618e-07	0.00180121	5.06794e-08	0.00060207	8.32932e-07	0.00482176	2.71358e-07	0.00157086	8.31001e-07	0.00489227	2.72325e-07	0.00160324	5.52967e-07	0.00332467	1.87117e-07	0.00112502	1.91914e-07	0.00232289	6.26414e-08	0.000758198	4.2005e-07	0.00285391	1.40429e-07	0.000954101
10120	26	1.59157e-07	0.00180276	5.31994e-08	0.000602586	8.39537e-07	0.00483013	2.73509e-07	0.00157359	8.3098e-07	0.00490057	2.72319e-07	0.00160595	5.4066e-07	0.00333016	1.82952e-07	0.00112688	1.93725e-07	0.00232482	6.32325e-08	0.000758829	4.14965e-07	0.00285808	1.38729e-07	0.000955494
10130	26	1.65431e-07	0.00180438	5.52967e-08	0.000603129	8.33503e-07	0.00483849	2.71544e-07	0.00157631	8.28722e-07	0.00490887	2.71579e-07	0.00160867	5.40269e-07	0.00333557	1.8282e-07	0.00112871	2.00972e-07	0.0023268	6.55978e-08	0.000759474	4.01133e-07	0.00286214	1.34104e-07	0.000956855
10140	26	1.65094e-07	0.00180604	5.51841e-08	0.000603684	8.34782e-07	0.00484684	2.7196e-07	0.00157903	8.36483e-07	0.00491719	2.74122e-07	0.0016114	5.35702e-07	0.00334095	1.81274e-07	0.00113053	1.92562e-07	0.00232878	6.28528e-08	0.00076012	4.0289e-07	0.00286616	1.34692e-07	0.000958196
10150	26	1.66679e-07	0.00180769	5.57137e-08	0.000604236	8.35145e-07	0.00485517	2.72079e-07	0.00158175	8.3035e-07	0.00492554	2.72112e-07	0.00161414	5.31733e-07	0.00334628	1.79931e-07	0.00113234	1.85887e-07	0.00233066	6.0674e-08	0.000760735	4.09379e-07	0.00287023	1.36861e-07	0.000959558
10160	26	1.87292e-07	0.00180946	6.26039e-08	0.000604827	8.35129e-07	0.00486353	2.72073e-07	0.00158447	8.29857e-07	0.00493383	2.71951e-07	0.00161685	5.26064e-07	0.00335158	1.78013e-07	0.00113413	1.97791e-07	0.00233258	6.45596e-08	0.000761362	4.09596e-07	0.00287432	1.36934e-07	0.000960926
10170	26	1.97004e-07	0.00181138	6.58503e-08	0.00060547	8.30478e-07	0.00487186	2.70558e-07	0.00158718	8.33048e-07	0.00494211	2.72996e-07	0.00161957	5.27472e-07	0.00335685	1.7849e-07	0.00113591	2.03345e-07	0.00233459	6.63725e-08	0.000762016	4.05711e-07	0.00287841	1.35635e-07	0.000962291
10180	26	2.07411e-07	0.00181342	6.93289e-08	0.000606149	8.29915e-07	0.00488016	2.70375e-07	0.00158989	8.37428e-07	0.00495048	2.74432e-07	0.00162231	5.2366e-07	0.00336208	1.772e-07	0.00113768	2.03818e-07	0.00233661	6.65266e-08	0.000762676	3.95794e-07	0.00288241	1.32319e-07	0.000963631
10190	26	2.07371e-07	0.00181549	6.93155e-08	0.000606844	8.469e-07	0.00488855	2.75908e-07	0.00159262	8.33123e-07	0.00495884	2.73021e-07	0.00162505	5.39487e-07	0.00336741	1.82555e-07	0.00113949	2.00167e-07	0.00233862	6.5335e-08	0.000763333	3.98433e-07	0.00288639	1.33202e-07	0.00096496
10200	26	1.93248e-07	0.0018175	6.45946e-08	0.000607515	8.49427e-07	0.00489704	2.76731e-07	0.00159539	8.32952e-07	0.00496717	2.72965e-07	0.00162778	5.52351e-07	0.00337287	1.86908e-07	0.00114133	1.90289e-07	0.00234058	6.21109e-08	0.000763971	3.96003e-07	0.00289035	1.32389e-07	0.000966286
10210	26	1.8498e-07	0.00181938	6.18311e-08	0.000608142	8.6345e-07	0.00490559	2.813e-07	0.00159817	8.27666e-07	0.00497548	2.71233e-07	0.0016305	5.58983e-07	0.00337844	1.89152e-07	0.00114322	1.91546e-07	0.00234249	6.2521e-08	0.000764594	4.21318e-07	0.00289443	1.40852e-07	0.00096765
10220	26	1.82346e-07	0.00182122	6.09507e-08	0.000608758	8.63756e-07	0.00491423	2.814e-07	0.00160099	8.27527e-07	0.00498376	2.71187e-07	0.00163322	5.51123e-07	0.003384	1.86493e-07	0.0011451	1.90074e-07	0.00234439	6.20406e-08	0.000765216	4.35179e-07	0.00289873	1.45486e-07	0.000969085
10230	26	1.75935e-07	0.00182302	5.88077e-08	0.000609359	8.58572e-07	0.00492284	2.79711e-07	0.00160379	8.38263e-07	0.00499208	2.74705e-07	0.00163594	5.5662e-07	0.00338952	1.88353e-07	0.00114697	1.95064e-07	0.00234631	6.36694e-08	0.000765841	4.34645e-07	0.00290306	1.45308e-07	0.000970535
10240	26	1.72816e-07	0.00182476	5.77652e-08	0.00060994	8.62156e-07	0.00493145	2.80878e-07	0.0016066	8.45051e-07	0.00500051	2.7693e-07	0.0016387	5.72145e-07	0.00339518	1.93606e-07	0.00114888	2.11212e-07	0.00234833	6.89401e-08	0.000766503	4.30264e-07	0.00290741	1.43843e-07	0.000971988
10250	26	1.65885e-07	0.00182645	5.54484e-08	0.000610504	8.43469e-07	0.00493998	2.7479e-07	0.00160938	8.33831e-07	0.0050089	2.73253e-07	0.00164145	5.56967e-07	0.00340082	1.8847e-07	0.00115079	2.21478e-07	0.00235051	7.22909e-08	0.000767214	4.13304e-07	0.00291161	1.38173e-07	0.000973392
10260	26	1.72341e-07	0.00182812	5.76063e-08	0.000611064	8.48567e-07	0.00494842	2.76451e-07	0.00161213	8.29898e-07	0.00501722	2.71964e-07	0.00164418	5.4254e-07	0.00340633	1.83588e-07	0.00115266	2.10281e-07	0.00235269	6.86364e-08	0.000767923	4.25071e-07	0.00291579	1.42107e-07	0.000974789
10270	26	1.80456e-07	0.00182987	6.03188e-08	0.000611649	8.59039e-07	0.00495695	2.79863e-07	0.00161491	8.27667e-07	0.0050255	2.71233e-07	0.0016469	5.32746e-07	0.00341169	1.80274e-07	0.00115447	2.02154e-07	0.00235474	6.59837e-08	0.000768593	4.39755e-07	0.00292013	1.47016e-07	0.000976241
10280	26	1.83541e-07	0.00183173	6.13501e-08	0.00061227	8.74362e-07	0.00496563	2.84855e-07	0.00161773	8.2377e-07	0.00503376	2.69956e-07	0.0016496	5.31893e-07	0.00341702	1.79985e-07	0.00115627	2.00794e-07	0.00235676	6.55398e-08	0.000769254	4.30949e-07	0.0029245	1.44072e-07	0.000977701
10290	26	1.69495e-07	0.0018335	5.66551e-08	0.000612862	8.70013e-07	0.00497437	2.83438e-07	0.00162058	8.33373e-07	0.00504203	2.73103e-07	0.00165231	5.18914e-07	0.00342228	1.75593e-07	0.00115805	1.87627e-07	0.00235871	6.1242e-08	0.000769889	4.17948e-07	0.00292874	1.39726e-07	0.000979118
10300	26	1.58283e-07	0.00183513	5.29074e-08	0.000613407	8.65183e-07	0.00498304	2.81864e-07	0.00162341	8.42579e-07	0.00505043	2.7612e-07	0.00165507	5.28453e-07	0.00342751	1.78821e-07	0.00115982	1.86985e-07	0.00236055	6.10323e-08	0.000770491	4.08605e-07	0.00293284	1.36602e-07	0.00098049
10310	26	1.67169e-07	0.00183675	5.58775e-08	0.000613949	8.70521e-07	0.00499171	2.83604e-07	0.00162623	8.42494e-07	0.00505886	2.76092e-07	0.00165783	5.39217e-07	0.00343286	1.82464e-07	0.00116163	1.89017e-07	0.00236246	6.16957e-08	0.000771114	4.0683e-07	0.00293693	1.36009e-07	0.000981857
10320	26	1.70786e-07	0.00183845	5.70867e-08	0.000614518	8.85732e-07	0.00500049	2.88559e-07	0.00162909	8.37846e-07	0.00506726	2.74569e-07	0.00166058	5.50057e-07	0.00343831	1.86132e-07	0.00116348	1.84605e-07	0.00236432	6.02554e-08	0.000771721	3.95861e-07	0.00294093	1.32342e-07	0.000983195
10330	26	1.7558e-07	0.00184018	5.86891e-08	0.000615094	8.89582e-07	0.00500938	2.89813e-07	0.00163198	8.31497e-07	0.00507561	2.72488e-07	0.00166332	5.52332e-07	0.00344383	1.86902e-07	0.00116534	1.95018e-07	0.00236622	6.36545e-08	0.000772339	4.10801e-07	0.00294496	1.37336e-07	0.00098454
10340	26	1.74397e-07	0.00184192	5.82937e-08	0.000615677	8.83882e-07	0.00501824	2.87956e-07	0.00163487	8.31338e-07	0.00508392	2.72436e-07	0.00166604	5.51989e-07	0.00344932	1.86786e-07	0.0011672	1.95324e-07	0.00236817	6.37543e-08	0.000772977	4.23076e-07	0.00294913	1.4144e-07	0.000985934
10350	26	1.78206e-07	0.00184368	5.95669e-08	0.000616266	8.70557e-07	0.00502701	2.83615e-07	0.00163773	8.32691e-07	0.00509224	2.72879e-07	0.00166877	5.51003e-07	0.00345485	1.86452e-07	0.00116908	1.99703e-07	0.00237015	6.51835e-08	0.000773623	4.14361e-07	0.00295332	1.38527e-07	0.000987337
10360	26	1.80037e-07	0.00184547	6.01789e-08	0.000616862	8.68747e-07	0.0050357	2.83026e-07	0.00164056	8.32575e-07	0.00510057	2.72841e-07	0.0016715	5.60229e-07	0.00346039	1.89574e-07	0.00117095	2.08014e-07	0.0023722	6.78965e-08	0.000774293	4.06522e-07	0.00295742	1.35906e-07	0.000988708
10370	26	1.98226e-07	0.00184736	6.62587e-08	0.000617494	8.76063e-07	0.00504442	2.85409e-07	0.0016434	8.33471e-07	0.0051089	2.73135e-07	0.00167423	5.62453e-07	0.00346601	1.90327e-07	0.00117285	2.05449e-07	0.00237427	6.7059e-08	0.000774967	4.07718e-07	0.00296149	1.36306e-07	0.000990068
10380	26	2.03774e-07	0.00184938	6.81131e-08	0.000618171	8.82186e-07	0.00505321	2.87404e-07	0.00164626	8.24015e-07	0.0051172	2.70036e-07	0.00167695	5.63302e-07	0.00347165	1.90614e-07	0.00117476	1.92483e-07	0.00237625	6.28269e-08	0.000775614	4.11994e-07	0.00296557	1.37735e-07	0.000991433
10390	26	2.25814e-07	0.00185156	7.54803e-08	0.000618898	8.75615e-07	0.00506197	2.85263e-07	0.00164912	8.31607e-07	0.00512549	2.72524e-07	0.00167966	5.52873e-07	0.00347724	1.87085e-07	0.00117665	2.09322e-07	0.00237824	6.83232e-08	0.000776263	4.17405e-07	0.00296971	1.39544e-07	0.000992815
10400	26	2.36734e-07	0.00185388	7.91302e-08	0.000619673	8.83599e-07	0.00507078	2.87864e-07	0.00165199	8.31122e-07	0.00513382	2.72365e-07	0.00168239	5.53816e-07	0.00348279	1.87404e-07	0.00117853	2.29094e-07	0.00238043	7.47768e-08	0.00077698	4.34366e-07	0.00297397	1.45214e-07	0.000994238
10410	26	2.31247e-07	0.00185622	7.72961e-08	0.000620456	8.91095e-07	0.00507966	2.90306e-07	0.00165488	8.44941e-07	0.00514219	2.76894e-07	0.00168513	5.59519e-07	0.00348836	1.89334e-07	0.00118041	2.33424e-07	0.00238278	7.61903e-08	0.000777746	4.55592e-07	0.00297843	1.52311e-07	0.00099573
10420	26	2.3635e-07	0.00185854	7.90019e-08	0.000621233	8.87592e-07	0.00508854	2.89165e-07	0.00165777	8.59948e-07	0.00515073	2.81811e-07	0.00168793	5.54343e-07	0.00349394	1.87582e-07	0.0011823	2.32429e-07	0.00238509	7.58656e-08	0.0007785	4.57944e-07	0.00298301	1.53097e-07	0.000997261
10430	26	2.22088e-07	0.00186087	7.42346e-08	0.000622009	8.99511e-07	0.00509745	2.93048e-07	0.00166068	8.60722e-07	0.00515934	2.82065e-07	0.00169075	5.47237e-07	0.00349948	1.85178e-07	0.00118418	2.2237e-07	0.00238738	7.25821e-08	0.000779249	4.50075e-07	0.00298754	1.50466e-07	0.000998777
10440	26	2.12999e-07	0.00186303	7.11968e-08	0.000622732	9.08977e-07	0.00510651	2.96132e-07	0.00166363	8.54199e-07	0.00516792	2.79928e-07	0.00169357	5.45674e-07	0.00350496	1.84649e-07	0.00118603	2.20381e-07	0.0023896	7.19331e-08	0.000779972	4.55257e-07	0.00299209	1.52199e-07	0.0010003
10450	26	2.17304e-07	0.00186516	7.26355e-08	0.000623445	8.95408e-07	0.00511554	2.91711e-07	0.00166657	8.63036e-07	0.0051765	2.82824e-07	0.00169638	5.51236e-07	0.00351045	1.86531e-07	0.00118789	2.25125e-07	0.00239181	7.34815e-08	0.000780694	4.43689e-07	0.00299658	1.48331e-07	0.0010018
10460	26	2.13813e-07	0.0018673	7.14688e-08	0.000624161	8.94641e-07	0.00512449	2.91462e-07	0.00166949	8.64692e-07	0.00518516	2.83366e-07	0.00169922	5.57492e-07	0.00351598	1.88648e-07	0.00118976	2.12916e-07	0.002394	6.94963e-08	0.000781408	4.58423e-07	0.00300108	1.53257e-07	0.0010033
10470	26	2.12767e-07	0.00186945	7.11192e-08	0.000624878	8.96338e-07	0.00513345	2.92014e-07	0.0016724	8.60829e-07	0.00519379	2.821e-07	0.00170204	5.51599e-07	0.00352154	1.86654e-07	0.00119164	2.11141e-07	0.00239612	6.89169e-08	0.000782101	4.65695e-07	0.00300573	1.55688e-07	0.00100486
10480	26	2.18744e-07	0.00187159	7.3117e-08	0.000625596	9.07375e-07	0.00514246	2.9561e-07	0.00167534	8.71493e-07	0.00520244	2.85595e-07	0.00170488	5.48611e-07	0.00352703	1.85643e-07	0.0011935	2.1648e-07	0.00239823	7.06597e-08	0.000782788	4.47906e-07	0.0030103	1.49741e-07	0.00100638
10490	26	2.05659e-07	0.00187371	6.87432e-08	0.000626304	9.18358e-07	0.0051516	2.99188e-07	0.00167832	8.74924e-07	0.00521118	2.86719e-07	0.00170774	5.34484e-07	0.00353243	1.80862e-07	0.00119533	2.20203e-07	0.00240042	7.18748e-08	0.000783503	4.41908e-07	0.00301475	1.47736e-07	0.00100787
10500	26	2.04271e-07	0.00187576	6.82792e-08	0.00062699	9.20447e-07	0.00516079	2.99869e-07	0.00168131	8.79962e-07	0.00521998	2.8837e-07	0.00171063	5.37298e-07	0.0035378	1.81814e-07	0.00119714	2.28009e-07	0.00240266	7.44228e-08	0.000784234	4.35261e-07	0.00301913	1.45514e-07	0.00100934
10510	26	2.02679e-07	0.00187777	6.77469e-08	0.00062766	9.25048e-07	0.00517001	3.01368e-07	0.00168432	8.73966e-07	0.00522873	2.86405e-07	0.00171349	5.3881e-07	0.00354319	1.82326e-07	0.00119897	2.23476e-07	0.00240491	7.29432e-08	0.00078497	4.25139e-07	0.00302343	1.4213e-07	0.00101077
10520	26	2.0432e-07	0.0018798	6.82957e-08	0.000628339	9.10727e-07	0.00517917	2.96702e-07	0.0016873	8.73273e-07	0.00523748	2.86178e-07	0.00171636	5.20317e-07	0.00354848	1.76068e-07	0.00120076	2.25643e-07	0.00240718	7.36504e-08	0.000785711	4.22897e-07	0.00302765	1.4138e-07	0.00101219
10530	26	2.04925e-07	0.00188182	6.84979e-08	0.000629015	9.08588e-07	0.00518826	2.96005e-07	0.00169026	8.87743e-07	0.00524627	2.9092e-07	0.00171924	5.2144e-07	0.00355367	1.76448e-07	0.00120251	2.28752e-07	0.00240944	7.46653e-08	0.000786449	4.24279e-07	0.00303192	1.41842e-07	0.00101361
10540	26	2.07515e-07	0.0018839	6.93636e-08	0.000629708	9.28479e-07	0.00519743	3.02486e-07	0.00169325	8.92605e-07	0.00525518	2.92514e-07	0.00172216	5.37902e-07	0.00355897	1.82019e-07	0.00120431	2.31504e-07	0.00241174	7.55636e-08	0.000787199	4.17298e-07	0.00303614	1.39509e-07	0.00101502
10550	26	2.0929e-07	0.00188599	6.99569e-08	0.000630406	9.33245e-07	0.00520674	3.04038e-07	0.00169628	8.86626e-07	0.00526408	2.90554e-07	0.00172508	5.38656e-07	0.00356436	1.82274e-07	0.00120613	2.39912e-07	0.00241411	7.83078e-08	0.000787973	4.26002e-07	0.00304035	1.42418e-07	0.00101643
10560	26	1.9779e-07	0.00188802	6.6113e-08	0.000631086	9.40144e-07	0.00521611	3.06286e-07	0.00169933	8.82518e-07	0.00527292	2.89208e-07	0.00172798	5.38394e-07	0.00356973	1.82185e-07	0.00120795	2.49195e-07	0.00241657	8.13379e-08	0.000788774	4.21115e-07	0.00304458	1.40785e-07	0.00101785
10570	26	1.9006e-07	0.00188997	6.35292e-08	0.000631736	9.40842e-07	0.00522553	3.06513e-07	0.0017024	8.9053e-07	0.00528178	2.91833e-07	0.00173088	5.50833e-07	0.0035752	1.86394e-07	0.0012098	2.35783e-07	0.002419	7.69603e-08	0.000789567	4.12307e-07	0.00304877	1.3784e-07	0.00101925
10580	26	1.8879e-07	0.00189185	6.31046e-08	0.000632365	9.36676e-07	0.00523491	3.05156e-07	0.00170546	8.88764e-07	0.00529068	2.91255e-07	0.0017338	5.72078e-07	0.00358082	1.93583e-07	0.0012117	2.39166e-07	0.00242138	7.80644e-08	0.000790343	4.15951e-07	0.0030529	1.39058e-07	0.00102063
10590	26	1.93457e-07	0.00189377	6.46646e-08	0.000633009	9.47016e-07	0.00524432	3.08524e-07	0.00170852	8.79589e-07	0.00529953	2.88248e-07	0.0017367	5.78323e-07	0.00358658	1.95697e-07	0.00121365	2.24546e-07	0.00242369	7.32923e-08	0.0007911	4.27676e-07	0.00305712	1.42978e-07	0.00102204
10600	26	1.86201e-07	0.00189567	6.22392e-08	0.000633643	9.53363e-07	0.00525383	3.10592e-07	0.00171163	8.75874e-07	0.00530828	2.87031e-07	0.00173956	5.74934e-07	0.00359233	1.9455e-07	0.0012156	2.1631e-07	0.0024259	7.06041e-08	0.00079182	4.41101e-07	0.00306145	1.47466e-07	0.00102349
10610	26	1.85722e-07	0.00189752	6.20789e-08	0.000634261	9.56277e-07	0.00526337	3.11542e-07	0.00171473	8.75934e-07	0.00531704	2.8705e-07	0.00174243	5.73875e-07	0.00359809	1.94192e-07	0.00121754	2.00068e-07	0.00242797	6.53028e-08	0.000792497	4.42201e-07	0.00306588	1.47834e-07	0.00102497
10620	26	2.00284e-07	0.00189945	6.69465e-08	0.000634905	9.81009e-07	0.00527306	3.19599e-07	0.00171789	8.82194e-07	0.00532582	2.89102e-07	0.00174531	5.60351e-07	0.00360375	1.89615e-07	0.00121946	2.09157e-07	0.00243001	6.82693e-08	0.000793162	4.56274e-07	0.00307036	1.52539e-07	0.00102646
10630	26	2.075e-07	0.00190151	6.93585e-08	0.000635594	9.63275e-07	0.00528279	3.13822e-07	0.00172106	8.74429e-07	0.00533461	2.86557e-07	0.00174819	5.52752e-07	0.00360931	1.87044e-07	0.00122134	2.2394e-07	0.00243218	7.30946e-08	0.000793869	4.67398e-07	0.00307497	1.56258e-07	0.00102801
10640	26	1.91494e-07	0.00190348	6.40084e-08	0.000636254	9.59842e-07	0.00529241	3.12703e-07	0.00172419	8.86872e-07	0.00534339	2.90635e-07	0.00175107	5.61321e-07	0.00361487	1.89943e-07	0.00122322	2.36634e-07	0.00243449	7.7238e-08	0.000794625	4.74833e-07	0.0030797	1.58743e-07	0.00102959
10650	26	1.84576e-07	0.00190535	6.16959e-08	0.000636879	9.63248e-07	0.00530202	3.13813e-07	0.00172733	8.96177e-07	0.00535233	2.93684e-07	0.001754	5.75342e-07	0.00362056	1.94688e-07	0.00122515	2.33769e-07	0.00243684	7.63028e-08	0.000795392	4.61085e-07	0.00308439	1.54147e-07	0.00103115
10660	26	1.80423e-07	0.00190717	6.03079e-08	0.000637489	9.69414e-07	0.00531168	3.15822e-07	0.00173047	8.73775e-07	0.00536118	2.86343e-07	0.0017569	5.90126e-07	0.00362639	1.99691e-07	0.00122712	2.41265e-07	0.00243922	7.87495e-08	0.000796167	4.48098e-07	0.00308894	1.49805e-07	0.00103268
10670	26	1.80855e-07	0.00190898	6.04523e-08	0.000638093	9.69131e-07	0.00532139	3.15729e-07	0.00173364	8.68706e-07	0.00536985	2.84681e-07	0.00175974	5.98059e-07	0.00363236	2.02375e-07	0.00122914	2.53735e-07	0.00244167	8.28197e-08	0.000796967	4.48934e-07	0.00309342	1.50085e-07	0.00103417
10680	26	1.88773e-07	0.00191083	6.30988e-08	0.00063871	9.53034e-07	0.00533101	3.10485e-07	0.00173677	8.70511e-07	0.00537854	2.85273e-07	0.00176259	5.98839e-07	0.00363835	2.02639e-07	0.00123117	2.42433e-07	0.00244417	7.91308e-08	0.000797785	4.3686e-07	0.00309784	1.46048e-07	0.00103565
10690	26	1.98997e-07	0.00191277	6.65162e-08	0.000639358	9.33345e-07	0.00534044	3.04071e-07	0.00173984	8.62777e-07	0.00538721	2.82739e-07	0.00176543	6.08132e-07	0.00364438	2.05784e-07	0.00123321	2.41603e-07	0.00244658	7.886e-08	0.000798572	4.40254e-07	0.00310223	1.47183e-07	0.00103712
10700	26	1.9563e-07	0.00191477	6.53909e-08	0.000640026	9.33391e-07	0.00534975	3.04086e-07	0.00174287	8.64957e-07	0.00539586	2.83453e-07	0.00176827	6.16443e-07	0.0036505	2.08596e-07	0.00123528	2.44534e-07	0.00244902	7.98165e-08	0.000799366	4.32669e-07	0.0031066	1.44647e-07	0.00103858
10710	26	1.87179e-07	0.00191668	6.25661e-08	0.000640665	9.30865e-07	0.00535907	3.03263e-07	0.00174591	8.6938e-07	0.00540452	2.84902e-07	0.0017711	6.0755e-07	0.00365667	2.05587e-07	0.00123737	2.42762e-07	0.00245143	7.92382e-08	0.000800154	4.27915e-07	0.00311086	1.43058e-07	0.00104
10720	26	1.86854e-07	0.00191853	6.24574e-08	0.000641285	9.33402e-07	0.00536839	3.04089e-07	0.00174895	8.65956e-07	0.0054132	2.83781e-07	0.00177395	5.94712e-07	0.00366267	2.01242e-07	0.0012394	2.60041e-07	0.00245396	8.48781e-08	0.000800978	4.36621e-07	0.00311518	1.45969e-07	0.00104145
10730	26	1.83373e-07	0.0019204	6.1294e-08	0.000641908	9.39182e-07	0.00537775	3.05972e-07	0.00175199	8.77366e-07	0.0054219	2.8752e-07	0.0017768	5.92674e-07	0.00366861	2.00553e-07	0.00124141	2.55148e-07	0.00245655	8.3281e-08	0.000801823	4.4072e-07	0.00311957	1.47339e-07	0.00104292
10740	26	1.79779e-07	0.0019222	6.00926e-08	0.000642511	9.46631e-07	0.00538716	3.08399e-07	0.00175506	8.70727e-07	0.00543065	2.85344e-07	0.00177967	5.87196e-07	0.00367451	1.98699e-07	0.0012434	2.54923e-07	0.0024591	8.32075e-08	0.000802658	4.42199e-07	0.00312399	1.47833e-07	0.00104439
10750	26	1.82647e-07	0.00192399	6.10513e-08	0.00064311	9.55641e-07	0.00539666	3.11334e-07	0.00175816	8.73298e-07	0.00543935	2.86186e-07	0.00178252	5.9318e-07	0.0036804	2.00724e-07	0.0012454	2.51279e-07	0.00246161	8.20181e-08	0.000803475	4.3122e-07	0.00312835	1.44163e-07	0.00104585
10760	26	1.92774e-07	0.00192589	6.44363e-08	0.000643746	9.4244e-07	0.00540615	3.07034e-07	0.00176125	8.73494e-07	0.0054481	2.86251e-07	0.00178538	6.06781e-07	0.0036864	2.05327e-07	0.00124743	2.58664e-07	0.00246414	8.44285e-08	0.000804303	4.34093e-07	0.00313267	1.45123e-07	0.0010473
10770	26	1.90894e-07	0.0019278	6.3808e-08	0.000644384	9.40403e-07	0.00541556	3.0637e-07	0.00176431	8.61295e-07	0.00545678	2.82253e-07	0.00178823	6.07488e-07	0.00369252	2.05566e-07	0.0012495	2.54101e-07	0.00246672	8.29391e-08	0.000805143	4.20169e-07	0.00313695	1.40469e-07	0.00104873
10780	26	1.9829e-07	0.00192977	6.62799e-08	0.000645042	9.38953e-07	0.00542495	3.05898e-07	0.00176737	8.6126e-07	0.00546539	2.82242e-07	0.00179105	6.05228e-07	0.00369857	2.04801e-07	0.00125155	2.45887e-07	0.00246921	8.02581e-08	0.000805956	4.13609e-07	0.00314112	1.38275e-07	0.00105012
10790	26	1.9572e-07	0.00193174	6.5421e-08	0.000645701	9.42933e-07	0.00543437	3.07194e-07	0.00177044	8.46475e-07	0.00547393	2.77396e-07	0.00179385	5.92742e-07	0.00370459	2.00576e-07	0.00125358	2.48e-07	0.0024717	8.09478e-08	0.000806768	4.14512e-07	0.00314524	1.38577e-07	0.0010515
10800	26	1.99184e-07	0.00193371	6.65789e-08	0.000646357	9.28058e-07	0.00544375	3.02348e-07	0.0017735	8.19266e-07	0.00548225	2.6848e-07	0.00179657	5.81527e-07	0.00371047	1.96781e-07	0.00125557	2.41687e-07	0.00247415	7.88872e-08	0.00080757	4.05238e-07	0.00314935	1.35477e-07	0.00105287
10810	26	2.02115e-07	0.0019357	6.75587e-08	0.000647023	9.22327e-07	0.005453	3.00481e-07	0.00177651	8.17718e-07	0.00549043	2.67973e-07	0.00179926	5.82626e-07	0.00371628	1.97153e-07	0.00125754	2.28293e-07	0.0024765	7.45155e-08	0.000808335	4.20085e-07	0.00315347	1.4044e-07	0.00105425
10820	26	1.95887e-07	0.00193769	6.54769e-08	0.00064769	9.12249e-07	0.00546217	2.97198e-07	0.0017795	8.1207e-07	0.00549859	2.66122e-07	0.00180193	5.72069e-07	0.00372206	1.9358e-07	0.00125949	2.20355e-07	0.00247874	7.19245e-08	0.000809068	4.26824e-07	0.0031577	1.42693e-07	0.00105566
10830	26	2.03901e-07	0.00193968	6.81557e-08	0.000648352	9.18388e-07	0.00547131	2.99198e-07	0.00178248	8.21975e-07	0.00550674	2.69368e-07	0.0018046	5.60071e-07	0.00372773	1.8952e-07	0.00126141	2.18702e-07	0.00248093	7.13848e-08	0.000809781	4.06227e-07	0.00316188	1.35807e-07	0.00105706
10840	26	2.13106e-07	0.00194178	7.12324e-08	0.000649055	9.20843e-07	0.00548051	2.99998e-07	0.00178547	8.35015e-07	0.00551504	2.73641e-07	0.00180732	5.48628e-07	0.00373326	1.85648e-07	0.00126329	2.43535e-07	0.00248325	7.94904e-08	0.000810539	3.94283e-07	0.00316587	1.31814e-07	0.0010584
10850	26	1.97856e-07	0.00194384	6.6135e-08	0.000649743	9.20375e-07	0.00548972	2.99845e-07	0.00178847	8.47022e-07	0.00552344	2.77576e-07	0.00181008	5.55803e-07	0.00373876	1.88076e-07	0.00126515	2.43036e-07	0.0024857	7.93276e-08	0.000811338	4.08671e-07	0.00316987	1.36625e-07	0.00105973
10860	26	1.95869e-07	0.00194581	6.54706e-08	0.000650402	9.26749e-07	0.00549896	3.01922e-07	0.00179148	8.44001e-07	0.00553191	2.76586e-07	0.00181285	5.66434e-07	0.0037444	1.91674e-07	0.00126705	2.24689e-07	0.00248803	7.33391e-08	0.000812099	4.06918e-07	0.00317397	1.36038e-07	0.0010611
10870	26	1.71844e-07	0.00194765	5.74401e-08	0.000651018	9.33691e-07	0.00550826	3.04183e-07	0.00179451	8.32586e-07	0.00554029	2.72845e-07	0.0018156	5.59783e-07	0.00375002	1.89423e-07	0.00126896	2.28866e-07	0.00249029	7.47024e-08	0.000812836	3.92677e-07	0.00317796	1.31277e-07	0.00106244
10880	26	1.55925e-07	0.00194929	5.21192e-08	0.000651564	9.34498e-07	0.0055176	3.04446e-07	0.00179756	8.43843e-07	0.00554866	2.76534e-07	0.00181834	5.39466e-07	0.00375553	1.82548e-07	0.00127082	2.33975e-07	0.0024926	7.637e-08	0.000813593	3.94669e-07	0.00318189	1.31943e-07	0.00106375
10890	26	1.5906e-07	0.00195085	5.31672e-08	0.000652088	9.28884e-07	0.00552692	3.02617e-07	0.00180059	8.43812e-07	0.00555711	2.76524e-07	0.00182111	5.41569e-07	0.00376092	1.8326e-07	0.00127265	2.29743e-07	0.00249493	7.49888e-08	0.000814351	3.82888e-07	0.00318578	1.28005e-07	0.00106505
10900	26	1.56238e-07	0.00195243	5.22237e-08	0.000652615	9.06285e-07	0.00553611	2.95255e-07	0.00180359	8.54978e-07	0.00556558	2.80183e-07	0.00182388	5.57141e-07	0.0037664	1.88529e-07	0.0012745	2.27125e-07	0.00249724	7.41341e-08	0.000815105	3.90399e-07	0.00318965	1.30516e-07	0.00106634
10910	26	1.61201e-07	0.001954	5.38826e-08	0.000653141	9.0627e-07	0.00554516	2.9525e-07	0.00180653	8.52301e-07	0.00557412	2.79306e-07	0.00182668	5.60841e-07	0.003772	1.89781e-07	0.00127639	2.01143e-07	0.00249939	6.56535e-08	0.000815806	3.99988e-07	0.00319361	1.33722e-07	0.00106767
10920	26	1.48969e-07	0.00195557	4.97942e-08	0.000653665	9.00764e-07	0.0055542	2.93456e-07	0.00180948	8.48435e-07	0.00558262	2.78039e-07	0.00182947	5.5655e-07	0.00377759	1.88329e-07	0.00127828	1.96764e-07	0.00250135	6.42244e-08	0.000816449	4.11698e-07	0.00319766	1.37636e-07	0.00106902
10930	26	1.48891e-07	0.00195705	4.97681e-08	0.000654161	9.0572e-07	0.00556322	2.95071e-07	0.00181242	8.45875e-07	0.00559109	2.772e-07	0.00183224	5.48374e-07	0.00378313	1.85562e-07	0.00128016	1.98209e-07	0.00250332	6.46958e-08	0.000817091	4.18414e-07	0.00320182	1.39882e-07	0.00107041
10940	26	1.50217e-07	0.00195854	5.02112e-08	0.000654659	9.09972e-07	0.00557232	2.96456e-07	0.00181538	8.32832e-07	0.00559949	2.72926e-07	0.001835	5.35109e-07	0.00378857	1.81074e-07	0.001282	2.01511e-07	0.00250532	6.57738e-08	0.000817745	4.17727e-07	0.00320602	1.39652e-07	0.00107182
10950	26	1.45139e-07	0.00196001	4.8514e-08	0.00065515	9.11323e-07	0.00558141	2.96896e-07	0.00181834	8.18958e-07	0.00560776	2.68379e-07	0.00183771	5.36007e-07	0.00379392	1.81378e-07	0.00128381	2.12425e-07	0.0025074	6.9336e-08	0.000818421	3.94048e-07	0.00321009	1.31736e-07	0.00107318
10960	26	1.42292e-07	0.00196146	4.75621e-08	0.000655633	9.35201e-07	0.00559063	3.04675e-07	0.00182135	8.10178e-07	0.00561589	2.65502e-07	0.00184037	5.33547e-07	0.00379927	1.80545e-07	0.00128562	2.09664e-07	0.00250945	6.84349e-08	0.000819092	3.962e-07	0.00321406	1.32455e-07	0.0010745
10970	26	1.5138e-07	0.00196292	5.06e-08	0.000656123	9.25054e-07	0.00559993	3.0137e-07	0.00182438	8.17307e-07	0.00562403	2.67838e-07	0.00184304	5.33464e-07	0.0038046	1.80517e-07	0.00128743	2.22667e-07	0.00251164	7.26792e-08	0.000819805	3.86648e-07	0.00321797	1.29262e-07	0.00107581
10980	26	1.56427e-07	0.00196442	5.2287e-08	0.000656623	9.19056e-07	0.00560916	2.99415e-07	0.00182738	8.11822e-07	0.00563218	2.6604e-07	0.00184571	5.33964e-07	0.00380994	1.80686e-07	0.00128923	2.30454e-07	0.00251389	7.52207e-08	0.00082054	3.88899e-07	0.00322186	1.30014e-07	0.00107711
10990	26	1.59664e-07	0.00196602	5.3369e-08	0.000657158	9.12106e-07	0.00561832	2.97151e-07	0.00183037	8.20299e-07	0.00564033	2.68818e-07	0.00184838	5.60914e-07	0.00381539	1.89806e-07	0.00129108	2.40627e-07	0.00251623	7.85415e-08	0.000821305	3.73103e-07	0.00322568	1.24734e-07	0.00107839
11000	26	1.60718e-07	0.00196765	5.37213e-08	0.000657704	9.06928e-07	0.00562743	2.95464e-07	0.00183334	8.21289e-07	0.00564853	2.69143e-07	0.00185107	5.71509e-07	0.00382105	1.93391e-07	0.00129299	2.15076e-07	0.0025185	7.02015e-08	0.000822046	3.81243e-07	0.00322945	1.27455e-07	0.00107965
11010	26	1.50287e-07	0.0019692	5.02346e-08	0.000658222	9.02468e-07	0.00563648	2.94011e-07	0.00183628	8.19878e-07	0.00565674	2.6868e-07	0.00185376	5.59504e-07	0.00382672	1.89329e-07	0.00129491	2.20711e-07	0.0025207	7.20408e-08	0.000822763	3.96322e-07	0.00323333	1.32496e-07	0.00108095
11020	26	1.51291e-07	0.00197071	5.05702e-08	0.000658725	9.15014e-07	0.00564556	2.98099e-07	0.00183924	8.19516e-07	0.00566494	2.68562e-07	0.00185644	5.59109e-07	0.0038323	1.89195e-07	0.0012968	2.18477e-07	0.00252289	7.13116e-08	0.000823478	4.15628e-07	0.0032374	1.3895e-07	0.00108231
11030	26	1.55186e-07	0.00197224	5.18722e-08	0.000659238	9.06648e-07	0.00565467	2.95373e-07	0.00184221	8.14927e-07	0.00567311	2.67058e-07	0.00185912	5.69508e-07	0.00383795	1.92714e-07	0.00129871	2.25128e-07	0.0025251	7.34823e-08	0.0008242	4.17703e-07	0.00324158	1.39644e-07	0.00108371
11040	26	1.46208e-07	0.00197374	4.88713e-08	0.000659738	8.97094e-07	0.0056637	2.92261e-07	0.00184515	8.04222e-07	0.00568121	2.6355e-07	0.00186178	5.56049e-07	0.00384356	1.8816e-07	0.00130061	2.31513e-07	0.00252741	7.55664e-08	0.000824955	4.08899e-07	0.00324567	1.36701e-07	0.00108507
11050	26	1.52404e-07	0.00197523	5.09422e-08	0.000660236	8.96966e-07	0.00567266	2.92219e-07	0.00184807	7.85667e-07	0.00568915	2.57469e-07	0.00186438	5.42319e-07	0.00384906	1.83513e-07	0.00130247	2.22909e-07	0.00252968	7.27582e-08	0.000825696	4.24334e-07	0.00324984	1.41861e-07	0.00108647
11060	26	1.50018e-07	0.00197675	5.01446e-08	0.000660746	9.01666e-07	0.00568167	2.9375e-07	0.00185101	7.95794e-07	0.00569705	2.60788e-07	0.00186697	5.25072e-07	0.00385439	1.77677e-07	0.00130427	2.27689e-07	0.00253192	7.43183e-08	0.000826427	4.34993e-07	0.00325414	1.45424e-07	0.0010879
11070	26	1.50324e-07	0.00197824	5.02469e-08	0.000661244	9.07957e-07	0.00569068	2.958e-07	0.00185394	8.02234e-07	0.00570504	2.62898e-07	0.00186959	5.30382e-07	0.00385965	1.79474e-07	0.00130605	2.36328e-07	0.00253426	7.71381e-08	0.00082719	4.43551e-07	0.00325851	1.48285e-07	0.00108937
11080	26	1.50505e-07	0.00197974	5.03074e-08	0.000661745	9.08919e-07	0.00569976	2.96113e-07	0.0018569	8.0113e-07	0.00571306	2.62536e-07	0.00187221	5.25085e-07	0.00386493	1.77682e-07	0.00130784	2.30174e-07	0.00253659	7.51294e-08	0.00082795	4.39639e-07	0.00326293	1.46978e-07	0.00109084
11090	26	1.68924e-07	0.00198132	5.64641e-08	0.000662272	9.02517e-07	0.00570883	2.94027e-07	0.00185986	8.05489e-07	0.00572109	2.63965e-07	0.00187484	5.27844e-07	0.00387018	1.78615e-07	0.00130962	2.33151e-07	0.0025389	7.6101e-08	0.000828703	4.42478e-07	0.00326733	1.47926e-07	0.00109231
11100	26	1.64712e-07	0.001983	5.50563e-08	0.000662832	8.99747e-07	0.00571786	2.93125e-07	0.0018628	8.00794e-07	0.00572913	2.62426e-07	0.00187748	5.33374e-07	0.00387549	1.80487e-07	0.00131141	2.23678e-07	0.0025412	7.30092e-08	0.000829454	4.52427e-07	0.00327179	1.51253e-07	0.00109381
11110	26	1.57583e-07	0.00198461	5.26735e-08	0.000663372	8.91488e-07	0.0057268	2.90434e-07	0.00186571	8.13345e-07	0.00573718	2.66539e-07	0.00188012	5.3349e-07	0.00388084	1.80526e-07	0.00131323	2.14849e-07	0.00254337	7.01272e-08	0.000830163	4.37527e-07	0.00327624	1.46271e-07	0.00109529
11120	26	1.51899e-07	0.00198615	5.07736e-08	0.000663888	8.86824e-07	0.00573569	2.88915e-07	0.00186861	8.09592e-07	0.0057453	2.6531e-07	0.00188278	5.23155e-07	0.00388612	1.77029e-07	0.00131501	2.19131e-07	0.00254554	7.15249e-08	0.000830873	4.40591e-07	0.00328063	1.47296e-07	0.00109676
11130	26	1.46695e-07	0.00198763	4.90341e-08	0.000664382	9.01068e-07	0.00574462	2.93555e-07	0.00187152	8.16137e-07	0.00575343	2.67454e-07	0.00188544	5.35005e-07	0.00389139	1.81038e-07	0.00131679	2.16416e-07	0.00254772	7.06386e-08	0.000831581	4.51315e-07	0.00328508	1.50881e-07	0.00109825
11140	26	1.54752e-07	0.00198914	5.1727e-08	0.000664886	9.00652e-07	0.00575362	2.9342e-07	0.00187445	8.09353e-07	0.00576156	2.65231e-07	0.00188811	5.47639e-07	0.00389682	1.85314e-07	0.00131863	2.14042e-07	0.00254987	6.98639e-08	0.000832285	4.43733e-07	0.00328956	1.48346e-07	0.00109975
11150	26	1.5095e-07	0.00199068	5.04563e-08	0.000665402	8.96951e-07	0.00576263	2.92214e-07	0.00187738	8.10445e-07	0.00576965	2.65589e-07	0.00189076	5.4811e-07	0.00390229	1.85473e-07	0.00132048	2.10152e-07	0.00255199	6.85942e-08	0.000832976	4.46285e-07	0.00329399	1.49199e-07	0.00110123
11160	26	1.62868e-07	0.00199225	5.444e-08	0.000665927	8.86437e-07	0.00577155	2.88789e-07	0.00188029	8.09695e-07	0.00577775	2.65343e-07	0.00189341	5.57734e-07	0.00390784	1.8873e-07	0.00132236	2.09107e-07	0.00255409	6.8253e-08	0.000833662	4.52862e-07	0.00329849	1.51398e-07	0.00110273
11170	26	1.59402e-07	0.00199389	5.32814e-08	0.000666472	8.77188e-07	0.00578036	2.85776e-07	0.00188316	8.11635e-07	0.00578585	2.65979e-07	0.00189607	5.45918e-07	0.00391336	1.84731e-07	0.00132423	2.07704e-07	0.00255616	6.77951e-08	0.000834337	4.46022e-07	0.003303	1.49111e-07	0.00110424
11180	26	1.46679e-07	0.00199541	4.90286e-08	0.000666983	8.71296e-07	0.00578913	2.83856e-07	0.00188602	8.20046e-07	0.00579401	2.68735e-07	0.00189874	5.47456e-07	0.00391881	1.85252e-07	0.00132607	2.12196e-07	0.00255828	6.92613e-08	0.000835029	4.44484e-07	0.00330743	1.48597e-07	0.00110572
11190	26	1.36395e-07	0.00199682	4.55911e-08	0.000667452	8.58351e-07	0.00579777	2.79639e-07	0.00188883	8.05233e-07	0.00580214	2.63881e-07	0.00190141	5.52502e-07	0.00392432	1.86959e-07	0.00132794	2.1063e-07	0.00256039	6.87504e-08	0.000835719	4.39124e-07	0.00331186	1.46805e-07	0.0011072
11200	26	1.33077e-07	0.00199817	4.44821e-08	0.000667906	8.36845e-07	0.00580625	2.72632e-07	0.00189159	8.09945e-07	0.0058102	2.65425e-07	0.00190405	5.259e-07	0.00392975	1.77957e-07	0.00132977	2.15239e-07	0.00256252	7.02547e-08	0.000836412	4.28235e-07	0.0033162	1.43165e-07	0.00110865
11210	26	1.18665e-07	0.0019994	3.96647e-08	0.000668314	8.34626e-07	0.0058146	2.71909e-07	0.00189432	8.07266e-07	0.0058183	2.64547e-07	0.0019067	5.34896e-07	0.00393503	1.81002e-07	0.00133156	2.14067e-07	0.00256462	6.98719e-08	0.0008371	4.31016e-07	0.00332049	1.44095e-07	0.00111009
11220	26	1.27729e-07	0.00200065	4.26944e-08	0.000668733	8.41058e-07	0.00582296	2.74005e-07	0.00189704	8.1163e-07	0.0058264	2.65977e-07	0.00190936	5.40996e-07	0.00394044	1.83066e-07	0.00133339	2.1529e-07	0.0025668	7.02711e-08	0.00083781	4.17546e-07	0.00332472	1.39592e-07	0.0011115
11230	26	1.31574e-07	0.00200193	4.39797e-08	0.000669161	8.45503e-07	0.00583138	2.75453e-07	0.00189978	8.13728e-07	0.00583455	2.66665e-07	0.00191203	5.39184e-07	0.00394583	1.82453e-07	0.00133522	2.2162e-07	0.002569	7.23372e-08	0.000838527	4.16361e-07	0.00332889	1.39195e-07	0.0011129
11240	26	1.34297e-07	0.00200327	4.489e-08	0.00066961	8.56016e-07	0.0058399	2.78878e-07	0.00190256	8.14371e-07	0.00584267	2.66876e-07	0.00191469	5.39936e-07	0.00395124	1.82707e-07	0.00133705	2.26133e-07	0.00257122	7.38103e-08	0.000839255	4.12961e-07	0.00333304	1.38059e-07	0.00111428
11250	26	1.40887e-07	0.00200463	4.70926e-08	0.000670064	8.59836e-07	0.0058485	2.80123e-07	0.00190536	8.16824e-07	0.00585085	2.6768e-07	0.00191737	5.59374e-07	0.00395676	1.89285e-07	0.00133891	2.20625e-07	0.00257346	7.20127e-08	0.000839983	4.06248e-07	0.00333713	1.35814e-07	0.00111565
11260	26	1.45535e-07	0.00200607	4.86462e-08	0.000670545	8.64909e-07	0.00585713	2.81775e-07	0.00190817	8.24738e-07	0.00585905	2.70273e-07	0.00192006	5.51689e-07	0.00396232	1.86684e-07	0.0013408	2.24063e-07	0.00257569	7.31346e-08	0.000840711	4.08176e-07	0.0033412	1.36459e-07	0.00111701
11270	26	1.48902e-07	0.00200754	4.97718e-08	0.000671037	8.72268e-07	0.00586581	2.84173e-07	0.001911	8.27813e-07	0.00586732	2.71281e-07	0.00192277	5.49718e-07	0.00396782	1.86017e-07	0.00134266	2.19378e-07	0.00257791	7.16057e-08	0.000841435	4.18241e-07	0.00334535	1.39824e-07	0.0011184
11280	26	1.45831e-07	0.00200901	4.87453e-08	0.000671529	8.83418e-07	0.00587459	2.87805e-07	0.00191386	8.30988e-07	0.00587561	2.72321e-07	0.00192548	5.63046e-07	0.00397337	1.90527e-07	0.00134454	2.22964e-07	0.00258011	7.27762e-08	0.000842154	4.08015e-07	0.00334953	1.36405e-07	0.00111979
11290	26	1.32437e-07	0.00201046	4.4268e-08	0.000672011	8.91285e-07	0.00588347	2.90368e-07	0.00191675	8.32747e-07	0.00588394	2.72898e-07	0.00192821	5.71936e-07	0.00397905	1.93536e-07	0.00134646	2.2261e-07	0.00258234	7.26606e-08	0.000842883	4.1511e-07	0.00335362	1.38777e-07	0.00112116
11300	26	1.39099e-07	0.00201177	4.6495e-08	0.000672449	8.75589e-07	0.00589235	2.85255e-07	0.00191964	8.21089e-07	0.0058922	2.69077e-07	0.00193092	5.68306e-07	0.00398475	1.92307e-07	0.00134838	2.20018e-07	0.00258454	7.18145e-08	0.000843601	4.19208e-07	0.0033578	1.40147e-07	0.00112256
11310	26	1.41698e-07	0.00201319	4.73636e-08	0.000672926	8.6436e-07	0.00590105	2.81596e-07	0.00192248	8.15524e-07	0.0059004	2.67253e-07	0.00193361	5.50613e-07	0.00399034	1.8632e-07	0.00135028	2.16943e-07	0.00258673	7.08106e-08	0.000844317	4.0497e-07	0.00336193	1.35387e-07	0.00112394
11320	26	1.34509e-07	0.00201456	4.49609e-08	0.000673383	8.67019e-07	0.00590971	2.82463e-07	0.0019253	8.03153e-07	0.00590849	2.63199e-07	0.00193626	5.51105e-07	0.00399584	1.86487e-07	0.00135214	2.07064e-07	0.00258886	6.75864e-08	0.00084501	4.0143e-07	0.00336595	1.34204e-07	0.00112528
11330	26	1.36811e-07	0.00201593	4.57301e-08	0.00067384	8.63555e-07	0.00591836	2.81334e-07	0.00192812	7.95159e-07	0.00591648	2.6058e-07	0.00193887	5.45663e-07	0.00400134	1.84645e-07	0.001354	2.10729e-07	0.00259092	6.87825e-08	0.000845685	3.96431e-07	0.00336995	1.32532e-07	0.00112662
11340	26	1.37463e-07	0.00201728	4.5948e-08	0.000674293	8.58555e-07	0.00592697	2.79705e-07	0.00193092	8.03525e-07	0.00592447	2.63321e-07	0.00194149	5.48511e-07	0.00400679	1.85609e-07	0.00135584	2.17694e-07	0.00259307	7.10558e-08	0.000846386	3.97284e-07	0.00337391	1.32818e-07	0.00112794
11350	26	1.56588e-07	0.00201876	5.23407e-08	0.000674788	8.65008e-07	0.00593558	2.81807e-07	0.00193373	8.06232e-07	0.00593251	2.64208e-07	0.00194413	5.51964e-07	0.00401231	1.86777e-07	0.00135771	1.93819e-07	0.00259514	6.32629e-08	0.000847061	4.12029e-07	0.00337795	1.37747e-07	0.0011293
11360	26	1.53975e-07	0.00202034	5.14674e-08	0.000675315	8.65992e-07	0.00594424	2.82128e-07	0.00193655	8.12872e-07	0.0059406	2.66384e-07	0.00194678	5.52947e-07	0.00401782	1.8711e-07	0.00135957	1.99799e-07	0.00259708	6.52149e-08	0.000847694	4.24705e-07	0.00338212	1.41985e-07	0.00113069
11370	26	1.54992e-07	0.00202188	5.18073e-08	0.00067583	8.60231e-07	0.00595287	2.80251e-07	0.00193936	8.2504e-07	0.0059488	2.70372e-07	0.00194947	5.56593e-07	0.00402335	1.88344e-07	0.00136145	2.07885e-07	0.00259914	6.78541e-08	0.000848368	4.29921e-07	0.0033864	1.43729e-07	0.00113212
11380	26	1.72807e-07	0.00202353	5.77621e-08	0.00067638	8.5685e-07	0.00596145	2.7915e-07	0.00194216	8.25169e-07	0.00595704	2.70414e-07	0.00195217	5.64916e-07	0.00402896	1.9116e-07	0.00136335	1.96593e-07	0.00260116	6.41684e-08	0.000849026	4.27352e-07	0.00339069	1.4287e-07	0.00113355
11390	26	1.75545e-07	0.00202526	5.86772e-08	0.000676961	8.59134e-07	0.00597004	2.79894e-07	0.00194496	8.2296e-07	0.00596528	2.6969e-07	0.00195487	5.511e-07	0.00403457	1.86485e-07	0.00136524	1.85064e-07	0.00260307	6.04054e-08	0.000849648	4.26955e-07	0.00339497	1.42737e-07	0.00113499
11400	26	1.65567e-07	0.00202697	5.53422e-08	0.00067753	8.52264e-07	0.0059786	2.77656e-07	0.00194774	8.26279e-07	0.00597353	2.70778e-07	0.00195757	5.35993e-07	0.00403997	1.81373e-07	0.00136707	1.66505e-07	0.00260483	5.43477e-08	0.000850223	4.16245e-07	0.00339918	1.39157e-07	0.00113639
11410	26	1.72135e-07	0.00202864	5.75376e-08	0.000678091	8.55482e-07	0.00598713	2.78704e-07	0.00195052	8.12585e-07	0.00598173	2.6629e-07	0.00196026	5.41104e-07	0.00404535	1.83102e-07	0.00136889	1.66869e-07	0.0026065	5.44665e-08	0.000850769	4.20603e-07	0.00340335	1.40614e-07	0.00113779
11420	26	1.56998e-07	0.00203028	5.24778e-08	0.000678638	8.6466e-07	0.00599574	2.81694e-07	0.00195333	8.09267e-07	0.00598981	2.65203e-07	0.00196291	5.43786e-07	0.00405078	1.8401e-07	0.00137073	1.66316e-07	0.00260819	5.42861e-08	0.00085132	4.30062e-07	0.00340759	1.43776e-07	0.0011392
11430	26	1.69064e-07	0.0020319	5.65112e-08	0.000679179	8.7124e-07	0.00600444	2.83838e-07	0.00195616	8.15417e-07	0.00599794	2.67218e-07	0.00196557	5.33823e-07	0.00405618	1.80639e-07	0.00137256	1.48444e-07	0.00260975	4.84526e-08	0.00085183	4.20617e-07	0.00341188	1.40618e-07	0.00114064
11440	26	1.78653e-07	0.00203364	5.97163e-08	0.000679762	8.62242e-07	0.00601312	2.80906e-07	0.00195899	8.09586e-07	0.00600606	2.65308e-07	0.00196823	5.1969e-07	0.00406143	1.75856e-07	0.00137433	1.53239e-07	0.00261124	5.00177e-08	0.000852317	4.04967e-07	0.003416	1.35386e-07	0.00114202
11450	26	1.78713e-07	0.00203545	5.97362e-08	0.000680366	8.56576e-07	0.00602169	2.79061e-07	0.00196178	8.0382e-07	0.00601413	2.63418e-07	0.00197088	5.08553e-07	0.00406659	1.72088e-07	0.00137608	1.48279e-07	0.00261274	4.83986e-08	0.000852807	4.00525e-07	0.00342001	1.33901e-07	0.00114336
11460	26	1.686e-07	0.0020372	5.63561e-08	0.000680952	8.53564e-07	0.00603026	2.78079e-07	0.00196458	8.04007e-07	0.00602217	2.63479e-07	0.00197351	5.11769e-07	0.00407166	1.73176e-07	0.00137779	1.54864e-07	0.00261425	5.05482e-08	0.000853297	4.11465e-07	0.00342406	1.37559e-07	0.00114471
11470	26	1.6361e-07	0.00203885	5.46879e-08	0.000681502	8.48674e-07	0.00603877	2.76486e-07	0.00196735	8.05885e-07	0.00603022	2.64095e-07	0.00197615	5.21318e-07	0.00407683	1.76407e-07	0.00137954	1.45941e-07	0.00261577	4.76356e-08	0.000853796	4.17285e-07	0.00342822	1.39504e-07	0.0011461
11480	26	1.6148e-07	0.00204045	5.39759e-08	0.000682036	8.41377e-07	0.0060472	2.74109e-07	0.00197009	8.18478e-07	0.00603835	2.68222e-07	0.00197881	5.34021e-07	0.00408209	1.80705e-07	0.00138132	1.49734e-07	0.00261726	4.88735e-08	0.000854282	4.1443e-07	0.0034324	1.3855e-07	0.0011475
11490	26	1.427e-07	0.00204197	4.76985e-08	0.000682545	8.4906e-07	0.00605565	2.76612e-07	0.00197284	8.20492e-07	0.00604654	2.68882e-07	0.0019815	5.36944e-07	0.00408746	1.81695e-07	0.00138314	1.60118e-07	0.00261881	5.22629e-08	0.000854786	4.07937e-07	0.00343653	1.36379e-07	0.00114888
11500	26	1.30234e-07	0.00204332	4.35318e-08	0.000682997	8.50115e-07	0.00606417	2.76955e-07	0.00197562	8.18534e-07	0.00605475	2.6824e-07	0.00198419	5.34371e-07	0.00409281	1.80824e-07	0.00138495	1.6399e-07	0.00262044	5.35267e-08	0.00085532	3.91219e-07	0.00344052	1.3079e-07	0.00115021
11510	26	1.32857e-07	0.00204466	4.44087e-08	0.000683443	8.43471e-07	0.00607264	2.74791e-07	0.00197838	8.22062e-07	0.00606295	2.69396e-07	0.00198687	5.2987e-07	0.00409813	1.79301e-07	0.00138675	1.63022e-07	0.00262211	5.32109e-08	0.000855863	3.91178e-07	0.00344445	1.30776e-07	0.00115153
11520	26	1.24389e-07	0.00204595	4.15781e-08	0.000683877	8.48816e-07	0.00608108	2.76532e-07	0.00198113	8.11659e-07	0.00607111	2.65987e-07	0.00198955	5.19911e-07	0.0041034	1.75931e-07	0.00138853	1.61069e-07	0.0026237	5.25734e-08	0.000856384	4.01414e-07	0.00344841	1.34198e-07	0.00115285
11530	26	1.30037e-07	0.00204721	4.3466e-08	0.000684296	8.43191e-07	0.00608953	2.747e-07	0.00198388	8.02941e-07	0.00607918	2.6313e-07	0.00199219	5.19825e-07	0.00410856	1.75902e-07	0.00139028	1.55541e-07	0.00262528	5.0769e-08	0.0008569	3.92662e-07	0.00345236	1.31272e-07	0.00115417
11540	26	1.24906e-07	0.00204849	4.1751e-08	0.000684723	8.47831e-07	0.00609799	2.76211e-07	0.00198664	8.13881e-07	0.00608728	2.66715e-07	0.00199485	5.19756e-07	0.00411377	1.75878e-07	0.00139204	1.49779e-07	0.00262683	4.88883e-08	0.000857404	3.95295e-07	0.0034563	1.32153e-07	0.00115549
11550	26	1.17906e-07	0.0020497	3.94111e-08	0.000685127	8.37529e-07	0.00610641	2.72855e-07	0.00198938	8.1574e-07	0.00609543	2.67324e-07	0.00199752	5.18828e-07	0.00411896	1.75565e-07	0.0013938	1.4373e-07	0.00262826	4.69138e-08	0.000857871	3.87682e-07	0.00346021	1.29608e-07	0.0011568
11560	26	1.276e-07	0.00205091	4.26513e-08	0.000685535	8.54275e-07	0.00611485	2.78311e-07	0.00199213	8.06208e-07	0.00610355	2.64201e-07	0.00200018	5.22651e-07	0.00412416	1.76858e-07	0.00139556	1.5292e-07	0.00262976	4.99137e-08	0.00085836	3.93759e-07	0.00346412	1.31639e-07	0.0011581
11570	26	1.1962e-07	0.00205216	3.99839e-08	0.000685951	8.52624e-07	0.00612339	2.77773e-07	0.00199492	7.98309e-07	0.00611157	2.61612e-07	0.00200281	5.26114e-07	0.00412941	1.7803e-07	0.00139734	1.52606e-07	0.00263128	4.98109e-08	0.000858857	3.78532e-07	0.00346798	1.26549e-07	0.0011594
11580	26	1.07792e-07	0.0020533	3.60302e-08	0.000686332	8.53288e-07	0.00613193	2.77989e-07	0.0019977	7.93797e-07	0.00611952	2.60133e-07	0.00200542	5.25265e-07	0.00413466	1.77743e-07	0.00139911	1.49912e-07	0.0026328	4.89316e-08	0.000859355	3.73718e-07	0.00347175	1.24939e-07	0.00116065
11590	26	1.02345e-07	0.00205434	3.42096e-08	0.000686678	8.53466e-07	0.00614046	2.78047e-07	0.00200048	7.90157e-07	0.00612744	2.5894e-07	0.00200801	5.14079e-07	0.00413984	1.73958e-07	0.00140087	1.43124e-07	0.00263426	4.67162e-08	0.00085983	3.64182e-07	0.00347542	1.21751e-07	0.00116188
11600	26	9.95197e-08	0.00205533	3.32653e-08	0.000687011	8.57449e-07	0.00614901	2.79345e-07	0.00200326	7.91925e-07	0.00613536	2.5952e-07	0.0020106	5.18276e-07	0.00414501	1.75378e-07	0.00140262	1.36529e-07	0.00263565	4.45634e-08	0.000860283	3.60807e-07	0.00347904	1.20623e-07	0.00116309
11610	26	9.45182e-08	0.00205631	3.15935e-08	0.000687337	8.50457e-07	0.00615755	2.77067e-07	0.00200604	7.9439e-07	0.00614329	2.60328e-07	0.0020132	5.12969e-07	0.00415019	1.73582e-07	0.00140437	1.36084e-07	0.00263703	4.44181e-08	0.000860734	3.5499e-07	0.00348264	1.18678e-07	0.00116429
11620	26	9.42755e-08	0.00205726	3.15123e-08	0.000687656	8.47852e-07	0.00616602	2.76218e-07	0.0020088	7.98771e-07	0.00615124	2.61763e-07	0.00201581	4.91041e-07	0.00415519	1.66162e-07	0.00140606	1.32235e-07	0.00263835	4.31617e-08	0.000861166	3.46584e-07	0.00348612	1.15868e-07	0.00116546
11630	26	9.22834e-08	0.00205819	3.08465e-08	0.000687965	8.37338e-07	0.00617446	2.72793e-07	0.00201155	7.99813e-07	0.00615923	2.62105e-07	0.00201843	4.87605e-07	0.00416008	1.64999e-07	0.00140771	1.22927e-07	0.00263963	4.01237e-08	0.000861581	3.40553e-07	0.00348955	1.13852e-07	0.0011666
11640	26	9.98089e-08	0.00205915	3.33619e-08	0.000688288	8.24712e-07	0.00618276	2.6868e-07	0.00201426	7.98433e-07	0.00616722	2.61653e-07	0.00202105	4.8737e-07	0.00416496	1.64919e-07	0.00140937	1.10857e-07	0.00264078	3.61839e-08	0.000861958	3.44977e-07	0.00349298	1.15331e-07	0.00116775
11650	26	8.93275e-08	0.00206011	2.98585e-08	0.00068861	8.2145e-07	0.00619099	2.67617e-07	0.00201694	8.0353e-07	0.00617523	2.63323e-07	0.00202367	4.87945e-07	0.00416983	1.65114e-07	0.00141101	1.09747e-07	0.00264189	3.58216e-08	0.00086232	3.46189e-07	0.00349644	1.15736e-07	0.00116891
11660	26	9.54593e-08	0.00206101	3.1908e-08	0.000688909	8.22411e-07	0.00619925	2.6793e-07	0.00201963	7.90442e-07	0.00618323	2.59034e-07	0.00202629	4.88642e-07	0.0041747	1.6535e-07	0.00141266	8.83338e-08	0.00264287	2.88324e-08	0.000862639	3.49417e-07	0.00349989	1.16815e-07	0.00117006
11670	26	9.7444e-08	0.002062	3.25714e-08	0.00068924	8.28173e-07	0.0062075	2.69807e-07	0.00202232	8.00541e-07	0.00619117	2.62343e-07	0.00202889	4.80271e-07	0.00417951	1.62517e-07	0.00141429	8.18771e-08	0.00264372	2.67249e-08	0.000862917	3.52256e-07	0.00350339	1.17764e-07	0.00117123
11680	26	9.56366e-08	0.00206296	3.19673e-08	0.00068956	8.32531e-07	0.00621581	2.71227e-07	0.00202502	8.03285e-07	0.0061992	2.63243e-07	0.00203153	4.82212e-07	0.00418433	1.63174e-07	0.00141592	9.51072e-08	0.00264459	3.10433e-08	0.000863202	3.67483e-07	0.00350699	1.22855e-07	0.00117244
11690	26	1.0527e-07	0.00206396	3.51872e-08	0.000689895	8.4047e-07	0.00622416	2.73813e-07	0.00202774	7.98635e-07	0.00620722	2.61719e-07	0.00203415	4.99477e-07	0.00418922	1.69016e-07	0.00141757	1.04131e-07	0.0026456	3.39886e-08	0.000863532	3.71322e-07	0.00351069	1.24138e-07	0.00117367
11700	26	1.0466e-07	0.00206502	3.49834e-08	0.000690249	8.49449e-07	0.00623262	2.76739e-07	0.0020305	7.91661e-07	0.00621514	2.59433e-07	0.00203675	4.99467e-07	0.00419422	1.69013e-07	0.00141927	1.04091e-07	0.00264664	3.39757e-08	0.000863869	3.68239e-07	0.00351439	1.23107e-07	0.00117491
11710	26	8.5323e-08	0.00206597	2.85199e-08	0.000690566	8.40491e-07	0.00624108	2.7382e-07	0.00203326	7.97437e-07	0.00622309	2.61326e-07	0.00203936	4.95579e-07	0.0041992	1.67697e-07	0.00142095	1.12784e-07	0.00264774	3.68129e-08	0.00086423	3.68388e-07	0.00351807	1.23157e-07	0.00117614
11720	26	9.17221e-08	0.00206686	3.06589e-08	0.000690864	8.36025e-07	0.00624947	2.72365e-07	0.00203599	8.00001e-07	0.00623106	2.62167e-07	0.00204197	4.80232e-07	0.00420408	1.62504e-07	0.0014226	1.04295e-07	0.00264883	3.40423e-08	0.000864585	3.63071e-07	0.00352172	1.2138e-07	0.00117736
11730	26	8.22521e-08	0.00206774	2.74934e-08	0.000691159	8.42587e-07	0.00625785	2.74503e-07	0.00203872	8.01767e-07	0.00623907	2.62745e-07	0.00204459	4.67485e-07	0.0042088	1.58191e-07	0.0014242	8.95578e-08	0.00264978	2.92319e-08	0.000864895	3.5492e-07	0.00352529	1.18655e-07	0.00117855
11740	26	8.85714e-08	0.00206858	2.96057e-08	0.000691441	8.4628e-07	0.00626629	2.75706e-07	0.00204147	8.09457e-07	0.00624712	2.65265e-07	0.00204723	4.76272e-07	0.00421351	1.61164e-07	0.00142579	8.61039e-08	0.00265068	2.81046e-08	0.000865188	3.63023e-07	0.00352889	1.21364e-07	0.00117976
11750	26	1.0497e-07	0.00206956	3.50872e-08	0.000691766	8.48664e-07	0.00627476	2.76483e-07	0.00204423	8.14255e-07	0.00625525	2.66838e-07	0.00204989	4.77108e-07	0.00421829	1.61447e-07	0.00142741	9.40381e-08	0.00265154	3.06943e-08	0.000865471	3.56855e-07	0.00353249	1.19302e-07	0.00118096
11760	26	1.04604e-07	0.00207061	3.49647e-08	0.000692118	8.51086e-07	0.00628327	2.77272e-07	0.002047	8.02688e-07	0.00626334	2.63047e-07	0.00205254	4.84137e-07	0.00422309	1.63825e-07	0.00142904	1.09727e-07	0.00265258	3.58151e-08	0.00086581	3.70756e-07	0.00353612	1.23949e-07	0.00118218
11770	26	1.14913e-07	0.0020717	3.84106e-08	0.000692484	8.52923e-07	0.00629179	2.7787e-07	0.00204978	8.047e-07	0.00627137	2.63706e-07	0.00205518	4.76428e-07	0.00422788	1.61217e-07	0.00143066	1.14394e-07	0.00265368	3.73385e-08	0.000866167	3.69226e-07	0.00353985	1.23437e-07	0.00118342
11780	26	1.12148e-07	0.00207286	3.74865e-08	0.00069287	8.5585e-07	0.00630033	2.78824e-07	0.00205256	7.97249e-07	0.00627939	2.61265e-07	0.0020578	4.99109e-07	0.00423277	1.68892e-07	0.00143231	1.13337e-07	0.00265483	3.69933e-08	0.000866543	3.65152e-07	0.00354351	1.22075e-07	0.00118465
11790	26	1.09265e-07	0.00207394	3.65226e-08	0.000693232	8.61122e-07	0.00630894	2.80541e-07	0.00205536	7.93422e-07	0.00628733	2.60011e-07	0.00206041	4.98359e-07	0.00423777	1.68638e-07	0.001434	1.14893e-07	0.00265596	3.75015e-08	0.000866914	3.68978e-07	0.00354718	1.23355e-07	0.00118587
11800	26	1.06948e-07	0.00207502	3.57481e-08	0.000693594	8.61336e-07	0.00631755	2.80611e-07	0.00205817	8.0058e-07	0.0062953	2.62356e-07	0.00206302	5.0725e-07	0.00424281	1.71646e-07	0.00143571	1.18649e-07	0.00265715	3.87273e-08	0.000867302	3.54543e-07	0.00355081	1.18529e-07	0.00118709
11810	26	8.92051e-08	0.00207601	2.98175e-08	0.000693925	8.57372e-07	0.00632614	2.7932e-07	0.00206097	8.03192e-07	0.00630333	2.63212e-07	0.00206565	5.20604e-07	0.00424794	1.76165e-07	0.00143745	1.09955e-07	0.00265829	3.58895e-08	0.000867672	3.46918e-07	0.00355432	1.1598e-07	0.00118826
11820	26	7.86809e-08	0.00207684	2.62997e-08	0.0006942	8.65334e-07	0.00633475	2.81914e-07	0.00206377	8.11684e-07	0.00631141	2.65995e-07	0.0020683	5.23969e-07	0.00425318	1.77304e-07	0.00143922	1.08943e-07	0.00265939	3.55593e-08	0.000868031	3.37687e-07	0.00355774	1.12893e-07	0.0011894
11830	26	7.16967e-08	0.00207761	2.39652e-08	0.000694457	8.66806e-07	0.00634341	2.82393e-07	0.00206659	8.33948e-07	0.00631961	2.73291e-07	0.00207099	5.17187e-07	0.00425839	1.75009e-07	0.00144098	1.1288e-07	0.00266048	3.68442e-08	0.000868389	3.30042e-07	0.00356108	1.10338e-07	0.00119052
11840	26	7.44214e-08	0.00207833	2.48759e-08	0.0006947	8.56342e-07	0.006352	2.78984e-07	0.00206939	8.45896e-07	0.00632803	2.77207e-07	0.00207375	5.07975e-07	0.00426353	1.71892e-07	0.00144272	1.2546e-07	0.00266167	4.09505e-08	0.000868777	3.38808e-07	0.00356442	1.13268e-07	0.00119164
11850	26	6.89982e-08	0.00207905	2.30632e-08	0.000694939	8.56904e-07	0.00636056	2.79167e-07	0.00207218	8.45897e-07	0.0063365	2.77207e-07	0.00207652	5.08955e-07	0.00426859	1.72223e-07	0.00144443	1.32072e-07	0.00266295	4.31086e-08	0.000869195	3.34773e-07	0.00356778	1.11919e-07	0.00119276
11860	26	7.30549e-08	0.00207978	2.44192e-08	0.000695185	8.5827e-07	0.00636914	2.79612e-07	0.00207498	8.40877e-07	0.00634492	2.75562e-07	0.00207928	5.03002e-07	0.00427364	1.70209e-07	0.00144614	1.33945e-07	0.00266428	4.37202e-08	0.000869627	3.29044e-07	0.0035711	1.10004e-07	0.00119387
11870	26	7.97173e-08	0.00208054	2.66462e-08	0.000695437	8.64762e-07	0.00637774	2.81727e-07	0.00207778	8.40616e-07	0.00635333	2.75476e-07	0.00208204	5.04546e-07	0.00427868	1.70732e-07	0.00144785	1.40315e-07	0.00266565	4.57991e-08	0.000870075	3.34104e-07	0.00357441	1.11696e-07	0.00119497
11880	26	7.69278e-08	0.00208133	2.57138e-08	0.000695703	8.68327e-07	0.00638641	2.82889e-07	0.0020806	8.2903e-07	0.00636169	2.71679e-07	0.00208477	5.07687e-07	0.00428374	1.71794e-07	0.00144956	1.21942e-07	0.00266699	3.98022e-08	0.000870512	3.33058e-07	0.00357774	1.11346e-07	0.00119609
11890	26	8.47697e-08	0.00208216	2.8335e-08	0.000695978	8.88765e-07	0.00639521	2.89547e-07	0.00208347	8.34923e-07	0.00637	2.73611e-07	0.0020875	5.08196e-07	0.00428883	1.71967e-07	0.00145128	1.07329e-07	0.00266812	3.50326e-08	0.000870882	3.35022e-07	0.00358108	1.12002e-07	0.00119721
11900	26	8.89617e-08	0.00208303	2.97362e-08	0.000696269	8.87268e-07	0.00640409	2.89059e-07	0.00208636	8.33119e-07	0.00637835	2.7302e-07	0.00209023	5.06154e-07	0.00429391	1.71276e-07	0.001453	1.17095e-07	0.00266924	3.82202e-08	0.000871246	3.53193e-07	0.00358452	1.18078e-07	0.00119836
11910	26	8.56722e-08	0.00208391	2.86366e-08	0.000696564	8.88486e-07	0.00641297	2.89456e-07	0.00208926	8.34003e-07	0.00638668	2.73309e-07	0.00209296	5.04368e-07	0.00429897	1.70671e-07	0.00145471	1.2639e-07	0.00267046	4.12541e-08	0.000871646	3.54169e-07	0.00358806	1.18404e-07	0.00119954
11920	26	8.42996e-08	0.00208475	2.81778e-08	0.000696845	8.91591e-07	0.00642188	2.90468e-07	0.00209216	8.37638e-07	0.00639504	2.745e-07	0.0020957	5.07828e-07	0.00430402	1.71842e-07	0.00145642	1.28567e-07	0.00267174	4.19648e-08	0.000872065	3.59976e-07	0.00359164	1.20345e-07	0.00120073
11930	26	8.75533e-08	0.00208561	2.92654e-08	0.000697132	8.82261e-07	0.00643075	2.87428e-07	0.00209505	8.37871e-07	0.00640341	2.74577e-07	0.00209845	4.93839e-07	0.00430905	1.67108e-07	0.00145813	1.25306e-07	0.002673	4.09003e-08	0.000872474	3.53922e-07	0.00359521	1.18321e-07	0.00120193
11940	26	6.99769e-08	0.0020864	2.33904e-08	0.000697398	8.82472e-07	0.0064396	2.87497e-07	0.00209793	8.36206e-07	0.0064118	2.74031e-07	0.0021012	4.73355e-07	0.0043139	1.60177e-07	0.00145977	1.24193e-07	0.00267424	4.0537e-08	0.000872878	3.47844e-07	0.00359872	1.16289e-07	0.0012031
11950	26	6.60285e-08	0.00208707	2.20706e-08	0.000697622	8.83831e-07	0.00644841	2.8794e-07	0.0021008	8.41349e-07	0.00642018	2.75717e-07	0.00210394	4.78952e-07	0.00431868	1.62071e-07	0.00146138	1.22967e-07	0.00267547	4.01366e-08	0.000873279	3.60557e-07	0.00360228	1.20539e-07	0.00120429
11960	26	7.4117e-08	0.00208777	2.47742e-08	0.000697856	8.88203e-07	0.00645727	2.89364e-07	0.00210369	8.29837e-07	0.00642853	2.71944e-07	0.00210668	4.76534e-07	0.00432344	1.61253e-07	0.00146299	1.23318e-07	0.00267672	4.02513e-08	0.000873688	3.67616e-07	0.00360592	1.22899e-07	0.00120551
11970	26	8.44012e-08	0.00208857	2.82118e-08	0.000698122	8.79416e-07	0.00646612	2.86501e-07	0.00210657	8.3583e-07	0.00643686	2.73908e-07	0.00210941	4.8337e-07	0.00432825	1.63566e-07	0.00146462	1.10689e-07	0.0026779	3.61293e-08	0.000874073	3.6231e-07	0.00360958	1.21125e-07	0.00120673
11980	26	9.38825e-08	0.00208946	3.1381e-08	0.000698419	8.63375e-07	0.00647483	2.81275e-07	0.00210941	8.38278e-07	0.00644523	2.7471e-07	0.00211215	4.74737e-07	0.00433305	1.60645e-07	0.00146625	9.35649e-08	0.00267891	3.05398e-08	0.000874405	3.48473e-07	0.00361313	1.16499e-07	0.00120792
11990	26	9.19917e-08	0.00209041	3.0749e-08	0.000698736	8.77174e-07	0.00648353	2.85771e-07	0.00211224	8.27192e-07	0.00645356	2.71077e-07	0.00211488	4.8082e-07	0.00433782	1.62703e-07	0.00146786	9.89639e-08	0.00267989	3.23021e-08	0.000874724	3.49876e-07	0.00361664	1.16968e-07	0.00120909
12000	26	9.93815e-08	0.00209135	3.32191e-08	0.00069905	9.03471e-07	0.00649243	2.94338e-07	0.00211514	8.18772e-07	0.00646181	2.68318e-07	0.00211759	4.70187e-07	0.00434261	1.59105e-07	0.00146948	1.0677e-07	0.00268093	3.48499e-08	0.000875064	3.55472e-07	0.00362017	1.18839e-07	0.00121028
12010	26	1.17092e-07	0.00209245	3.91388e-08	0.000699418	9.01666e-07	0.00650148	2.9375e-07	0.00211809	8.15636e-07	0.00646996	2.6729e-07	0.00212025	4.63533e-07	0.00434729	1.56853e-07	0.00147106	8.3239e-08	0.00268188	2.71694e-08	0.000875373	3.37194e-07	0.00362364	1.12729e-07	0.00121143
12020	26	1.11677e-07	0.00209359	3.73288e-08	0.000699798	9.05082e-07	0.00651051	2.94863e-07	0.00212103	8.10261e-07	0.00647811	2.65529e-07	0.00212293	4.67659e-07	0.00435194	1.58249e-07	0.00147264	8.0554e-08	0.00268268	2.6293e-08	0.000875633	3.29624e-07	0.00362698	1.10198e-07	0.00121255
12030	26	1.24179e-07	0.00209477	4.15079e-08	0.000700194	8.92196e-07	0.00651951	2.90665e-07	0.00212396	7.98756e-07	0.00648612	2.61758e-07	0.00212555	4.63886e-07	0.00435663	1.56973e-07	0.00147423	8.73746e-08	0.00268354	2.85193e-08	0.000875915	3.12785e-07	0.00363019	1.04569e-07	0.00121362
12040	26	1.30047e-07	0.00209604	4.34693e-08	0.00070062	8.86009e-07	0.0065284	2.88649e-07	0.00212686	8.11695e-07	0.00649417	2.65999e-07	0.00212819	4.53351e-07	0.00436122	1.53408e-07	0.00147578	8.18371e-08	0.00268439	2.67119e-08	0.000876192	3.16775e-07	0.00363333	1.05902e-07	0.00121467
12050	26	1.22715e-07	0.00209731	4.10186e-08	0.000701041	8.99233e-07	0.00653733	2.92957e-07	0.00212977	8.18761e-07	0.00650232	2.68314e-07	0.00213086	4.60725e-07	0.00436578	1.55903e-07	0.00147732	8.28406e-08	0.00268521	2.70394e-08	0.000876461	3.34057e-07	0.00363661	1.1168e-07	0.00121577
12060	26	1.26157e-07	0.00209854	4.21689e-08	0.000701455	9.02235e-07	0.00654633	2.93935e-07	0.0021327	8.18087e-07	0.0065105	2.68094e-07	0.00213354	4.62307e-07	0.00437039	1.56438e-07	0.00147888	8.01648e-08	0.00268603	2.6166e-08	0.000876727	3.42639e-07	0.00363998	1.14549e-07	0.0012169
12070	26	1.27065e-07	0.00209982	4.24727e-08	0.000701883	9.05933e-07	0.00655537	2.9514e-07	0.00213565	8.20871e-07	0.0065187	2.69006e-07	0.00213623	4.71558e-07	0.00437509	1.59569e-07	0.00148047	8.04279e-08	0.00268683	2.62519e-08	0.000876988	3.53446e-07	0.00364347	1.18162e-07	0.00121806
12080	26	1.17703e-07	0.00210101	3.93431e-08	0.00070228	9.15406e-07	0.00656447	2.98226e-07	0.00213861	8.20547e-07	0.00652693	2.68899e-07	0.00213892	4.60216e-07	0.00437976	1.55731e-07	0.00148205	9.18727e-08	0.00268768	2.99875e-08	0.000877267	3.48279e-07	0.00364695	1.16435e-07	0.00121923
12090	26	1.33345e-07	0.00210223	4.45717e-08	0.000702688	9.18303e-07	0.00657362	2.9917e-07	0.00214159	8.34847e-07	0.00653523	2.73586e-07	0.00214164	4.52716e-07	0.00438434	1.53193e-07	0.0014836	8.49815e-08	0.00268858	2.77382e-08	0.000877561	3.54151e-07	0.00365045	1.18398e-07	0.0012204
12100	26	1.43087e-07	0.00210363	4.78279e-08	0.000703155	9.1813e-07	0.0065828	2.99114e-07	0.00214459	8.38409e-07	0.00654357	2.74753e-07	0.00214438	4.56245e-07	0.00438891	1.54387e-07	0.00148515	6.72746e-08	0.00268934	2.19586e-08	0.000877808	3.56693e-07	0.00365398	1.19248e-07	0.00122158
12110	26	1.4128e-07	0.00210505	4.72239e-08	0.000703631	9.08359e-07	0.00659194	2.95931e-07	0.00214756	8.43818e-07	0.00655198	2.76526e-07	0.00214713	4.5347e-07	0.00439345	1.53448e-07	0.00148668	5.98248e-08	0.00268997	1.9527e-08	0.000878013	3.7506e-07	0.00365764	1.25388e-07	0.0012228
12120	26	1.2879e-07	0.00210642	4.30492e-08	0.000704089	9.09237e-07	0.00660103	2.96217e-07	0.00215052	8.39338e-07	0.00656043	2.75058e-07	0.0021499	4.64087e-07	0.00439804	1.57041e-07	0.00148824	6.61323e-08	0.0026906	2.15858e-08	0.000878221	3.67582e-07	0.00366137	1.22888e-07	0.00122405
12130	26	1.10564e-07	0.0021076	3.69568e-08	0.000704483	9.13201e-07	0.00661016	2.97508e-07	0.0021535	8.28053e-07	0.00656877	2.71359e-07	0.00215264	4.72826e-07	0.00440272	1.59998e-07	0.00148982	6.46111e-08	0.00269127	2.10892e-08	0.000878438	3.61534e-07	0.00366499	1.20866e-07	0.00122526
12140	26	1.25246e-07	0.00210878	4.18646e-08	0.000704875	9.0166e-07	0.00661923	2.93748e-07	0.00215645	8.33752e-07	0.0065771	2.73227e-07	0.00215537	4.66632e-07	0.00440743	1.57902e-07	0.00149141	7.0776e-08	0.00269193	2.31015e-08	0.000878653	3.4998e-07	0.00366853	1.17003e-07	0.00122644
12150	26	1.06829e-07	0.00210997	3.57084e-08	0.000705274	8.99996e-07	0.00662823	2.93206e-07	0.00215938	8.24532e-07	0.0065854	2.70205e-07	0.00215809	4.54016e-07	0.00441205	1.53633e-07	0.00149298	8.6349e-08	0.00269273	2.81846e-08	0.000878913	3.48514e-07	0.00367201	1.16513e-07	0.0012276
12160	26	1.01087e-07	0.00211103	3.37893e-08	0.000705629	9.00456e-07	0.00663722	2.93356e-07	0.00216231	8.24212e-07	0.00659366	2.70101e-07	0.00216079	4.5959e-07	0.00441659	1.55519e-07	0.00149451	7.51977e-08	0.00269353	2.45447e-08	0.000879176	3.42447e-07	0.00367546	1.14485e-07	0.00122876
12170	26	8.81075e-08	0.00211197	2.94506e-08	0.000705944	8.98344e-07	0.00664624	2.92668e-07	0.00216525	8.07873e-07	0.00660181	2.64746e-07	0.00216346	4.5457e-07	0.00442118	1.5382e-07	0.00149607	7.31418e-08	0.00269429	2.38737e-08	0.000879422	3.32452e-07	0.00367884	1.11143e-07	0.00122989
12180	26	8.65158e-08	0.00211283	2.89186e-08	0.000706232	8.93851e-07	0.0066552	2.91204e-07	0.00216817	8.03856e-07	0.00660985	2.6343e-07	0.0021661	4.58807e-07	0.00442574	1.55254e-07	0.00149761	7.84317e-08	0.00269504	2.56003e-08	0.000879669	3.17979e-07	0.00368209	1.06305e-07	0.00123097
12190	26	7.75365e-08	0.00211368	2.59172e-08	0.000706515	8.92162e-07	0.00666412	2.90654e-07	0.00217108	8.12965e-07	0.00661794	2.66415e-07	0.00216875	4.67025e-07	0.00443037	1.58035e-07	0.00149918	7.66118e-08	0.00269581	2.50063e-08	0.000879921	3.20391e-07	0.00368528	1.07111e-07	0.00123204
12200	26	7.35156e-08	0.00211443	2.45732e-08	0.000706765	8.97537e-07	0.00667308	2.92405e-07	0.002174	8.18781e-07	0.0066261	2.68321e-07	0.00217142	4.58542e-07	0.00443501	1.55164e-07	0.00150075	8.4328e-08	0.00269662	2.75249e-08	0.000880184	3.46799e-07	0.00368859	1.1594e-07	0.00123315
12210	26	7.10083e-08	0.00211515	2.37351e-08	0.000707006	8.84881e-07	0.006682	2.88282e-07	0.0021769	8.19236e-07	0.00663429	2.6847e-07	0.00217411	4.60534e-07	0.00443959	1.55838e-07	0.0015023	7.86196e-08	0.00269743	2.56617e-08	0.000880447	3.49628e-07	0.0036921	1.16886e-07	0.00123432
12220	26	6.93013e-08	0.00211586	2.31645e-08	0.000707243	8.95652e-07	0.00669089	2.91791e-07	0.0021798	8.11871e-07	0.00664243	2.66056e-07	0.00217678	4.53596e-07	0.00444416	1.53491e-07	0.00150384	7.52348e-08	0.0026982	2.45568e-08	0.000880701	3.43627e-07	0.00369557	1.14879e-07	0.00123548
12230	26	6.69159e-08	0.00211651	2.23672e-08	0.00070746	8.97425e-07	0.00669988	2.92369e-07	0.00218273	8.11805e-07	0.00665056	2.66035e-07	0.00217944	4.54444e-07	0.0044487	1.53778e-07	0.00150538	6.55555e-08	0.0026989	2.13975e-08	0.000880929	3.25165e-07	0.00369892	1.08707e-07	0.0012366
12240	26	7.39729e-08	0.00211722	2.4726e-08	0.000707698	9.04118e-07	0.00670887	2.94549e-07	0.00218566	8.11676e-07	0.00665869	2.65992e-07	0.0021821	4.65334e-07	0.0044533	1.57463e-07	0.00150694	6.35998e-08	0.00269953	2.07591e-08	0.000881133	3.13965e-07	0.00370215	1.04963e-07	0.00123768
12250	26	8.09789e-08	0.00211799	2.70679e-08	0.000707957	9.06303e-07	0.00671794	2.95261e-07	0.00218861	8.13338e-07	0.00666681	2.66537e-07	0.00218476	4.5513e-07	0.00445791	1.5401e-07	0.0015085	7.60994e-08	0.00270022	2.4839e-08	0.000881359	3.12386e-07	0.00370527	1.04435e-07	0.00123872
12260	26	7.96365e-08	0.0021188	2.66192e-08	0.000708225	8.89679e-07	0.00672691	2.89845e-07	0.00219153	8.2386e-07	0.00667499	2.69985e-07	0.00218745	4.60644e-07	0.00446245	1.55876e-07	0.00151003	8.03458e-08	0.00270101	2.62251e-08	0.000881617	3.29571e-07	0.00370847	1.1018e-07	0.00123979
12270	26	7.6614e-08	0.00211958	2.56088e-08	0.000708487	8.78656e-07	0.00673575	2.86254e-07	0.00219441	8.33623e-07	0.00668329	2.73185e-07	0.00219016	4.61538e-07	0.00446708	1.56178e-07	0.0015116	8.13037e-08	0.00270182	2.65378e-08	0.000881882	3.42956e-07	0.00371184	1.14655e-07	0.00124092
12280	26	8.55292e-08	0.00212038	2.85888e-08	0.000708753	8.86864e-07	0.00674455	2.88928e-07	0.00219728	8.27108e-07	0.0066916	2.7105e-07	0.00219289	4.57014e-07	0.00447166	1.54647e-07	0.00151315	7.06587e-08	0.00270259	2.30632e-08	0.000882132	3.51829e-07	0.00371532	1.17621e-07	0.00124208
12290	26	9.2285e-08	0.00212127	3.0847e-08	0.000709052	8.90775e-07	0.00675346	2.90202e-07	0.00220018	8.15819e-07	0.0066998	2.6735e-07	0.00219558	4.66324e-07	0.00447629	1.57798e-07	0.00151472	7.53381e-08	0.0027033	2.45906e-08	0.000882366	3.42193e-07	0.00371879	1.144e-07	0.00124324
12300	26	8.47797e-08	0.00212216	2.83383e-08	0.000709351	8.89763e-07	0.00676235	2.89872e-07	0.00220308	8.27178e-07	0.00670801	2.71073e-07	0.00219827	4.66727e-07	0.00448095	1.57934e-07	0.00151629	7.38412e-08	0.00270405	2.4102e-08	0.000882609	3.40892e-07	0.00372221	1.13965e-07	0.00124439
12310	26	8.23105e-08	0.00212299	2.75129e-08	0.000709626	8.88177e-07	0.00677124	2.89356e-07	0.00220598	8.26232e-07	0.00671628	2.70763e-07	0.00220098	4.57708e-07	0.00448557	1.54882e-07	0.00151786	6.90146e-08	0.00270478	2.25265e-08	0.000882846	3.32974e-07	0.00372558	1.11318e-07	0.00124551
12320	26	7.98596e-08	0.00212382	2.66937e-08	0.000709905	8.96872e-07	0.00678016	2.92188e-07	0.00220888	8.229e-07	0.00672453	2.69671e-07	0.00220368	4.63365e-07	0.00449018	1.56797e-07	0.00151942	7.39515e-08	0.00270547	2.4138e-08	0.000883074	3.32641e-07	0.00372891	1.11207e-07	0.00124663
12330	26	7.95367e-08	0.00212462	2.65858e-08	0.00071017	8.92915e-07	0.00678911	2.90899e-07	0.0022118	8.19162e-07	0.00673275	2.68446e-07	0.00220637	4.56299e-07	0.00449478	1.54405e-07	0.00152097	8.84975e-08	0.00270629	2.88858e-08	0.000883341	3.27792e-07	0.0037322	1.09585e-07	0.00124773
12340	26	8.77747e-08	0.00212545	2.93394e-08	0.000710447	8.90625e-07	0.00679802	2.90153e-07	0.0022147	8.08005e-07	0.00674088	2.6479e-07	0.00220904	4.4592e-07	0.0044993	1.50893e-07	0.0015225	8.43776e-08	0.00270715	2.75411e-08	0.000883622	3.37234e-07	0.00373552	1.12742e-07	0.00124884
12350	26	7.89103e-08	0.00212626	2.63764e-08	0.000710721	8.98494e-07	0.00680696	2.92717e-07	0.00221761	8.17109e-07	0.00674902	2.67773e-07	0.00221171	4.58013e-07	0.0045038	1.54985e-07	0.00152402	9.40031e-08	0.00270805	3.06829e-08	0.000883916	3.33775e-07	0.00373888	1.11586e-07	0.00124996
12360	26	8.10561e-08	0.00212706	2.70936e-08	0.000710987	8.85796e-07	0.00681589	2.8858e-07	0.00222052	8.10549e-07	0.00675715	2.65623e-07	0.00221437	4.83578e-07	0.0045085	1.63636e-07	0.00152562	9.32568e-08	0.00270898	3.04393e-08	0.000884218	3.27828e-07	0.00374219	1.09597e-07	0.00125107
12370	26	9.07173e-08	0.00212792	3.0323e-08	0.000711276	8.93372e-07	0.00682478	2.91048e-07	0.00222342	8.13379e-07	0.00676528	2.66551e-07	0.00221704	4.88823e-07	0.00451338	1.65411e-07	0.00152727	1.00955e-07	0.00270998	3.2952e-08	0.000884546	3.35789e-07	0.00374549	1.12259e-07	0.00125217
12380	26	9.20109e-08	0.00212884	3.07554e-08	0.000711581	8.99027e-07	0.00683373	2.9289e-07	0.00222633	8.16923e-07	0.00677343	2.67712e-07	0.00221971	4.70544e-07	0.00451818	1.59226e-07	0.00152889	8.16807e-08	0.00271089	2.66608e-08	0.000884842	3.39097e-07	0.00374886	1.13365e-07	0.0012533
12390	26	1.01948e-07	0.00212981	3.40769e-08	0.000711908	9.13612e-07	0.00684281	2.97642e-07	0.00222929	8.23889e-07	0.00678163	2.69995e-07	0.00222239	4.72711e-07	0.00452289	1.59959e-07	0.00153049	9.0806e-08	0.00271172	2.96393e-08	0.000885112	3.47184e-07	0.00375228	1.16069e-07	0.00125444
12400	26	1.15221e-07	0.00213087	3.85137e-08	0.000712261	9.12564e-07	0.00685193	2.973e-07	0.00223226	8.25802e-07	0.00678989	2.70622e-07	0.0022251	4.8714e-07	0.00452768	1.64842e-07	0.00153211	1.06556e-07	0.00271272	3.47802e-08	0.000885438	3.72045e-07	0.00375592	1.2438e-07	0.00125565
12410	26	1.15793e-07	0.00213204	3.87047e-08	0.000712651	9.18151e-07	0.00686108	2.99121e-07	0.00223524	8.3757e-07	0.0067982	2.74478e-07	0.00222782	4.61448e-07	0.0045324	1.56148e-07	0.0015337	1.17847e-07	0.00271383	3.84656e-08	0.000885802	3.67518e-07	0.00375963	1.22866e-07	0.0012569
12420	26	1.17949e-07	0.0021332	3.94254e-08	0.00071304	9.17993e-07	0.00687026	2.99069e-07	0.00223824	8.43486e-07	0.00680662	2.76417e-07	0.00223058	4.74464e-07	0.00453707	1.60552e-07	0.00153528	1.19011e-07	0.00271503	3.88454e-08	0.000886193	3.72855e-07	0.00376332	1.24651e-07	0.00125813
12430	26	1.2708e-07	0.00213441	4.24774e-08	0.000713445	9.20386e-07	0.00687946	2.99849e-07	0.00224123	8.4275e-07	0.00681503	2.76176e-07	0.00223334	4.91016e-07	0.00454187	1.66153e-07	0.00153691	1.09956e-07	0.00271617	3.58898e-08	0.000886564	3.77478e-07	0.00376707	1.26196e-07	0.00125938
12440	26	1.24838e-07	0.00213565	4.17281e-08	0.00071386	9.15972e-07	0.00688863	2.98411e-07	0.00224422	8.44574e-07	0.00682348	2.76773e-07	0.00223611	5.00731e-07	0.00454685	1.69441e-07	0.00153859	1.09558e-07	0.00271729	3.57601e-08	0.000886932	3.53176e-07	0.00377073	1.18072e-07	0.00126061
12450	26	1.14393e-07	0.00213685	3.82369e-08	0.00071426	9.24763e-07	0.00689784	3.01275e-07	0.00224722	8.33143e-07	0.00683187	2.73027e-07	0.00223886	5.17686e-07	0.00455195	1.75178e-07	0.00154032	1.03243e-07	0.00271836	3.3699e-08	0.000887281	3.52941e-07	0.00377424	1.17993e-07	0.00126178
12460	26	1.26029e-07	0.00213804	4.21264e-08	0.000714656	9.24554e-07	0.00690709	3.01207e-07	0.00225023	8.23936e-07	0.00684015	2.7001e-07	0.00224157	5.32999e-07	0.0045572	1.8036e-07	0.00154209	8.74367e-08	0.00271931	2.85396e-08	0.00088759	3.51359e-07	0.00377778	1.17464e-07	0.00126296
12470	26	1.26439e-07	0.0021393	4.22632e-08	0.000715079	9.19675e-07	0.0069163	2.99617e-07	0.00225323	8.1693e-07	0.00684836	2.67714e-07	0.00224426	5.09297e-07	0.0045624	1.72339e-07	0.00154386	9.22422e-08	0.00272022	3.01081e-08	0.000887887	3.5116e-07	0.00378128	1.17398e-07	0.00126413
12480	26	1.24929e-07	0.00214056	4.17585e-08	0.000715499	9.08634e-07	0.00692544	2.9602e-07	0.00225621	8.16193e-07	0.00685653	2.67473e-07	0.00224694	5.02403e-07	0.00456745	1.70007e-07	0.00154556	8.14285e-08	0.0027211	2.65785e-08	0.000888176	3.49127e-07	0.00378479	1.16718e-07	0.00126531
12490	26	1.2459e-07	0.0021418	4.16452e-08	0.000715914	9.06179e-07	0.00693451	2.9522e-07	0.00225917	8.18769e-07	0.00686471	2.68317e-07	0.00224962	5.09779e-07	0.0045725	1.72503e-07	0.00154727	8.08499e-08	0.0027219	2.63896e-08	0.000888435	3.47772e-07	0.00378827	1.16265e-07	0.00126647
12500	26	1.28511e-07	0.00214306	4.29557e-08	0.000716337	9.14508e-07	0.00694363	2.97934e-07	0.00226214	8.28833e-07	0.00687295	2.71615e-07	0.00225232	4.89582e-07	0.00457751	1.65668e-07	0.00154897	7.56316e-08	0.00272268	2.46864e-08	0.000888691	3.45571e-07	0.00379173	1.15529e-07	0.00126763
12510	26	1.37094e-07	0.0021444	4.58248e-08	0.000716783	9.16248e-07	0.00695278	2.98501e-07	0.00226512	8.40051e-07	0.00688128	2.75291e-07	0.00225505	4.85092e-07	0.00458233	1.64149e-07	0.0015506	8.16116e-08	0.00272346	2.66383e-08	0.000888946	3.4106e-07	0.00379517	1.14021e-07	0.00126878
12520	26	1.30699e-07	0.00214574	4.36873e-08	0.000717232	9.2469e-07	0.00696199	3.01251e-07	0.00226812	8.51883e-07	0.00688976	2.79169e-07	0.00225783	4.88221e-07	0.00458721	1.65207e-07	0.00155225	7.99883e-08	0.00272428	2.61084e-08	0.000889211	3.5172e-07	0.00379863	1.17585e-07	0.00126993
12530	26	1.10578e-07	0.00214695	3.69615e-08	0.000717635	9.1908e-07	0.0069712	2.99423e-07	0.00227112	8.43909e-07	0.00689823	2.76556e-07	0.0022606	4.83462e-07	0.00459207	1.63597e-07	0.0015539	7.96196e-08	0.00272506	2.59881e-08	0.000889467	3.59591e-07	0.00380219	1.20216e-07	0.00127113
12540	26	7.92701e-08	0.00214792	2.64967e-08	0.000717958	9.24193e-07	0.00698041	3.01089e-07	0.00227412	8.43997e-07	0.00690667	2.76584e-07	0.00226337	4.77429e-07	0.0045969	1.61555e-07	0.00155553	8.14456e-08	0.00272588	2.65841e-08	0.000889736	3.69559e-07	0.00380583	1.23549e-07	0.00127234
12550	26	8.51392e-08	0.00214872	2.84585e-08	0.000718229	9.17967e-07	0.00698962	2.99061e-07	0.00227712	8.53588e-07	0.00691518	2.79727e-07	0.00226616	4.6775e-07	0.00460163	1.5828e-07	0.00155713	7.26026e-08	0.00272666	2.36977e-08	0.000889988	3.67265e-07	0.00380954	1.22782e-07	0.00127358
12560	26	8.72527e-08	0.00214961	2.91649e-08	0.000718524	9.07599e-07	0.00699876	2.95683e-07	0.0022801	8.59725e-07	0.00692377	2.81738e-07	0.00226897	4.73816e-07	0.00460632	1.60333e-07	0.00155872	7.30385e-08	0.00272739	2.384e-08	0.000890227	3.54658e-07	0.00381316	1.18567e-07	0.00127479
12570	26	6.15852e-08	0.00215038	2.05854e-08	0.00071878	9.02106e-07	0.00700781	2.93893e-07	0.00228305	8.43059e-07	0.00693231	2.76277e-07	0.00227177	4.69758e-07	0.00461106	1.5896e-07	0.00156032	7.20398e-08	0.0027281	2.3514e-08	0.00089046	3.46877e-07	0.00381666	1.15966e-07	0.00127596
12580	26	5.49043e-08	0.00215094	1.83522e-08	0.00071897	8.92749e-07	0.00701678	2.90845e-07	0.00228597	8.25049e-07	0.00694061	2.70375e-07	0.00227449	4.67862e-07	0.00461576	1.58318e-07	0.00156191	7.39242e-08	0.00272883	2.41291e-08	0.000890697	3.46863e-07	0.00382014	1.15961e-07	0.00127713
12590	26	4.64365e-08	0.00215145	1.55218e-08	0.000719138	8.91711e-07	0.00702569	2.90507e-07	0.00228887	8.2357e-07	0.00694884	2.6989e-07	0.00227719	4.63438e-07	0.00462041	1.56821e-07	0.00156349	7.8497e-08	0.0027296	2.56216e-08	0.00089095	3.51523e-07	0.00382364	1.17519e-07	0.0012783
12600	26	5.60657e-08	0.00215195	1.87404e-08	0.000719308	8.90583e-07	0.00703461	2.90139e-07	0.00229178	8.33106e-07	0.00695712	2.73015e-07	0.0022799	4.71274e-07	0.00462508	1.59473e-07	0.00156506	7.98314e-08	0.00273039	2.60572e-08	0.000891206	3.40538e-07	0.0038271	1.13846e-07	0.00127945
12610	26	5.47868e-08	0.0021525	1.83129e-08	0.000719491	8.95034e-07	0.00704353	2.91589e-07	0.00229468	8.31315e-07	0.00696547	2.72428e-07	0.00228264	4.82577e-07	0.00462984	1.63298e-07	0.00156668	8.65173e-08	0.00273121	2.82395e-08	0.000891475	3.49705e-07	0.00383055	1.16911e-07	0.0012806
12620	26	4.93939e-08	0.00215303	1.65103e-08	0.000719668	9.00623e-07	0.0070525	2.9341e-07	0.00229761	8.27649e-07	0.00697375	2.71227e-07	0.00228535	4.84689e-07	0.00463469	1.64012e-07	0.00156832	9.3541e-08	0.00273211	3.05321e-08	0.000891769	3.43889e-07	0.00383402	1.14967e-07	0.00128177
12630	26	4.68609e-08	0.00215353	1.56636e-08	0.000719833	9.11839e-07	0.00706157	2.97064e-07	0.00230056	8.28961e-07	0.00698202	2.71657e-07	0.00228806	4.99566e-07	0.0046396	1.69046e-07	0.00156998	9.81899e-08	0.00273305	3.20495e-08	0.000892075	3.34662e-07	0.00383742	1.11882e-07	0.0012829
12640	26	2.97742e-08	0.0021539	9.95226e-09	0.000719959	9.11543e-07	0.00707069	2.96968e-07	0.00230353	8.28019e-07	0.00699032	2.71348e-07	0.00229078	5.08158e-07	0.00464464	1.71954e-07	0.00157168	1.10724e-07	0.00273409	3.61408e-08	0.000892415	3.31779e-07	0.00384074	1.10918e-07	0.00128401
12650	26	2.13141e-08	0.00215415	7.12439e-09	0.000720042	9.07703e-07	0.00707979	2.95717e-07	0.0023065	8.30537e-07	0.00699861	2.72173e-07	0.0022935	5.01876e-07	0.0046497	1.69828e-07	0.0015734	1.22411e-07	0.00273528	3.99552e-08	0.000892804	3.20952e-07	0.003844	1.07299e-07	0.0012851
12660	26	2.40103e-08	0.00215438	8.02563e-09	0.000720119	9.07439e-07	0.00708885	2.95631e-07	0.00230945	8.36186e-07	0.00700696	2.74024e-07	0.00229624	5.05883e-07	0.00465474	1.71184e-07	0.0015751	1.19573e-07	0.00273649	3.9029e-08	0.000893197	3.12587e-07	0.00384718	1.04502e-07	0.00128616
12670	26	2.78928e-08	0.00215464	9.3234e-09	0.000720206	9.04057e-07	0.00709792	2.94529e-07	0.0023124	8.41053e-07	0.00701533	2.75619e-07	0.00229898	5.04292e-07	0.0046598	1.70646e-07	0.00157681	1.27732e-07	0.00273774	4.16919e-08	0.000893606	2.99823e-07	0.00385022	1.00235e-07	0.00128718
12680	26	1.96446e-08	0.00215487	6.56638e-09	0.000720284	9.17297e-07	0.00710702	2.98843e-07	0.00231537	8.5932e-07	0.00702384	2.81606e-07	0.00230177	5.10895e-07	0.00466487	1.7288e-07	0.00157853	1.17552e-07	0.00273897	3.83692e-08	0.000894009	3.08939e-07	0.00385324	1.03283e-07	0.00128819
12690	26	3.5376e-08	0.00215515	1.18247e-08	0.000720375	9.10177e-07	0.00711615	2.96523e-07	0.00231834	8.73533e-07	0.00703251	2.86263e-07	0.00230461	5.29349e-07	0.00467006	1.79125e-07	0.00158028	1.16846e-07	0.00274015	3.81389e-08	0.000894391	3.25599e-07	0.00385642	1.08852e-07	0.00128925
12700	26	3.62564e-08	0.00215551	1.2119e-08	0.000720497	9.1276e-07	0.00712527	2.97365e-07	0.00232131	8.74415e-07	0.00704126	2.86553e-07	0.00230747	5.42955e-07	0.00467543	1.83729e-07	0.0015821	1.25941e-07	0.00274136	4.11075e-08	0.000894789	3.27694e-07	0.00385969	1.09553e-07	0.00129035
12710	26	2.49197e-08	0.00215582	8.32962e-09	0.000720599	9.06871e-07	0.00713437	2.95446e-07	0.00232428	8.7452e-07	0.00705001	2.86587e-07	0.00231034	5.44848e-07	0.00468087	1.84369e-07	0.00158394	1.27456e-07	0.00274262	4.1602e-08	0.000895198	3.41972e-07	0.00386304	1.14326e-07	0.00129147
12720	26	1.69793e-08	0.00215602	5.67547e-09	0.000720668	9.1683e-07	0.00714348	2.9869e-07	0.00232725	8.59084e-07	0.00705868	2.81528e-07	0.00231318	5.30248e-07	0.00468625	1.79429e-07	0.00158577	1.23833e-07	0.00274389	4.04194e-08	0.000895613	3.43453e-07	0.00386647	1.14821e-07	0.00129261
12730	26	1.37109e-08	0.00215619	4.58298e-09	0.000720723	9.20182e-07	0.00715268	2.99782e-07	0.00233024	8.58151e-07	0.00706724	2.81223e-07	0.00231599	5.27129e-07	0.00469154	1.78373e-07	0.00158755	1.21679e-07	0.00274511	3.97163e-08	0.000896012	3.52101e-07	0.00386993	1.17712e-07	0.00129377
12740	26	2.53132e-08	0.00215636	8.46114e-09	0.000720781	9.22295e-07	0.00716189	3.00471e-07	0.00233324	8.69119e-07	0.0070759	2.84817e-07	0.00231883	5.35274e-07	0.00469686	1.8113e-07	0.00158935	1.20902e-07	0.00274633	3.94627e-08	0.000896408	3.46783e-07	0.00387344	1.15934e-07	0.00129494
12750	26	4.43378e-08	0.00215673	1.48203e-08	0.000720903	9.1809e-07	0.00717109	2.99101e-07	0.00233624	8.66366e-07	0.00708458	2.83915e-07	0.00232167	5.34013e-07	0.00470222	1.80703e-07	0.00159117	1.12788e-07	0.0027475	3.68142e-08	0.000896791	3.45821e-07	0.0038769	1.15613e-07	0.0012961
12760	26	4.33576e-08	0.00215717	1.44926e-08	0.000721053	9.12082e-07	0.00718024	2.97144e-07	0.00233922	8.5919e-07	0.00709321	2.81563e-07	0.0023245	5.38897e-07	0.00470756	1.82356e-07	0.00159298	1.21149e-07	0.00274864	3.95433e-08	0.000897163	3.45949e-07	0.00388036	1.15656e-07	0.00129726
12770	26	3.89505e-08	0.00215758	1.30195e-08	0.000721188	9.06521e-07	0.00718933	2.95332e-07	0.00234218	8.50631e-07	0.00710176	2.78758e-07	0.0023273	5.31803e-07	0.00471293	1.79955e-07	0.00159479	1.24942e-07	0.00274989	4.07814e-08	0.000897572	3.45921e-07	0.00388381	1.15646e-07	0.00129841
12780	26	4.6904e-08	0.00215802	1.5678e-08	0.000721337	9.08913e-07	0.00719841	2.96111e-07	0.00234514	8.56537e-07	0.00711032	2.80694e-07	0.00233011	5.14261e-07	0.00471815	1.74019e-07	0.00159656	1.3243e-07	0.00275117	4.32254e-08	0.00089799	3.50844e-07	0.00388728	1.17292e-07	0.00129957
12790	26	5.22493e-08	0.00215851	1.74648e-08	0.000721501	9.17802e-07	0.00720754	2.99007e-07	0.00234811	8.47098e-07	0.00711883	2.77601e-07	0.00233289	5.06204e-07	0.00472324	1.71293e-07	0.00159828	1.42087e-07	0.00275255	4.63775e-08	0.000898441	3.46196e-07	0.00389077	1.15738e-07	0.00130074
12800	26	6.10564e-08	0.00215908	2.04086e-08	0.000721692	9.19164e-07	0.00721674	2.99451e-07	0.00235111	8.59396e-07	0.00712736	2.81631e-07	0.00233569	5.15137e-07	0.00472834	1.74315e-07	0.00160001	1.40015e-07	0.00275397	4.57013e-08	0.000898902	3.54364e-07	0.00389426	1.18469e-07	0.00130191
12810	26	6.16661e-08	0.00215969	2.06124e-08	0.000721893	9.20684e-07	0.00722595	2.99946e-07	0.00235411	8.72394e-07	0.00713604	2.8589e-07	0.00233853	5.13728e-07	0.00473349	1.73839e-07	0.00160175	1.40088e-07	0.00275537	4.5725e-08	0.000899359	3.54951e-07	0.00389782	1.18665e-07	0.00130309
12820	26	5.71426e-08	0.00216029	1.91004e-08	0.000722094	9.25635e-07	0.00723517	3.01559e-07	0.00235712	8.60696e-07	0.0071447	2.82057e-07	0.00234137	5.11142e-07	0.0047386	1.72964e-07	0.00160348	1.45437e-07	0.0027568	4.74711e-08	0.000899827	3.45113e-07	0.00390131	1.15376e-07	0.00130426
12830	26	7.00937e-08	0.00216092	2.34294e-08	0.000722306	9.20474e-07	0.00724441	2.99877e-07	0.00236013	8.57536e-07	0.0071533	2.81021e-07	0.00234419	5.15275e-07	0.00474375	1.74362e-07	0.00160522	1.41062e-07	0.00275822	4.6043e-08	0.000900289	3.55716e-07	0.00390481	1.18921e-07	0.00130543
12840	26	7.62323e-08	0.00216165	2.54813e-08	0.000722549	9.15559e-07	0.0072536	2.98276e-07	0.00236312	8.49513e-07	0.00716182	2.78392e-07	0.00234698	5.12421e-07	0.00474885	1.73396e-07	0.00160695	1.43796e-07	0.00275964	4.69354e-08	0.000900754	3.60479e-07	0.0039084	1.20513e-07	0.00130663
12850	26	7.72379e-08	0.00216242	2.58174e-08	0.000722806	9.18173e-07	0.00726278	2.99128e-07	0.00236611	8.47626e-07	0.00717029	2.77774e-07	0.00234976	5.22182e-07	0.00475402	1.76699e-07	0.0016087	1.28131e-07	0.002761	4.18223e-08	0.000901199	3.43795e-07	0.00391189	1.14935e-07	0.0013078
12860	26	8.25808e-08	0.00216322	2.76033e-08	0.000723074	9.19329e-07	0.00727198	2.99504e-07	0.00236911	8.53825e-07	0.00717879	2.79805e-07	0.00235254	5.35106e-07	0.0047593	1.81073e-07	0.00161048	1.24564e-07	0.00276227	4.06582e-08	0.000901613	3.33405e-07	0.00391529	1.11462e-07	0.00130893
12870	26	8.06127e-08	0.00216404	2.69455e-08	0.000723347	9.21448e-07	0.00728117	3.00195e-07	0.0023721	8.52999e-07	0.00718732	2.79534e-07	0.00235534	5.05225e-07	0.00476452	1.70961e-07	0.00161225	1.28953e-07	0.00276353	4.20905e-08	0.000902024	3.50016e-07	0.0039187	1.17015e-07	0.00131007
12880	26	8.50405e-08	0.00216485	2.84255e-08	0.00072362	9.43997e-07	0.00729048	3.07541e-07	0.00237514	8.59259e-07	0.00719588	2.81586e-07	0.00235814	4.80698e-07	0.00476944	1.62662e-07	0.00161391	1.34631e-07	0.00276486	4.39438e-08	0.000902457	3.58961e-07	0.00392225	1.20006e-07	0.00131126
12890	26	8.80942e-08	0.00216571	2.94462e-08	0.000723908	9.49654e-07	0.00729997	3.09384e-07	0.00237823	8.66381e-07	0.00720449	2.8392e-07	0.00236097	4.7699e-07	0.00477421	1.61407e-07	0.00161553	1.16085e-07	0.0027661	3.78904e-08	0.000902864	3.60592e-07	0.00392585	1.20551e-07	0.00131247
12900	26	8.5924e-08	0.00216659	2.87208e-08	0.000724201	9.54677e-07	0.00730949	3.1102e-07	0.00238133	8.71456e-07	0.00721318	2.85583e-07	0.00236382	4.97205e-07	0.00477907	1.68248e-07	0.00161717	1.15744e-07	0.00276725	3.77793e-08	0.000903238	3.50179e-07	0.00392941	1.1707e-07	0.00131366
12910	26	8.52146e-08	0.00216744	2.84837e-08	0.000724484	9.48577e-07	0.00731901	3.09033e-07	0.00238443	8.76816e-07	0.00722193	2.87339e-07	0.00236668	5.01051e-07	0.00478407	1.69549e-07	0.00161887	1.21796e-07	0.00276844	3.97545e-08	0.000903625	3.58524e-07	0.00393295	1.1986e-07	0.00131484
12920	26	8.89757e-08	0.00216832	2.97409e-08	0.000724777	9.49028e-07	0.00732848	3.0918e-07	0.00238752	8.81993e-07	0.00723073	2.89036e-07	0.00236957	5.01471e-07	0.00478912	1.69691e-07	0.00162057	1.301e-07	0.0027697	4.24651e-08	0.000904038	3.70075e-07	0.00393656	1.23721e-07	0.00131605
12930	26	1.0228e-07	0.00216926	3.41881e-08	0.000725092	9.4247e-07	0.00733795	3.07044e-07	0.0023906	8.70208e-07	0.00723949	2.85174e-07	0.00237244	4.97123e-07	0.00479412	1.6822e-07	0.00162227	1.26094e-07	0.00277099	4.11574e-08	0.000904457	3.85893e-07	0.00394033	1.2901e-07	0.00131731
12940	26	8.93606e-08	0.00217021	2.98695e-08	0.000725412	9.44063e-07	0.00734738	3.07562e-07	0.00239367	8.82502e-07	0.00724825	2.89203e-07	0.00237531	4.77163e-07	0.00479899	1.61465e-07	0.00162391	1.03182e-07	0.00277215	3.36788e-08	0.000904836	3.87858e-07	0.00394422	1.29666e-07	0.00131861
12950	26	8.79252e-08	0.0021711	2.93897e-08	0.000725707	9.38235e-07	0.00735679	3.05664e-07	0.00239674	8.78872e-07	0.00725706	2.88013e-07	0.00237819	4.79898e-07	0.00480375	1.62391e-07	0.00162553	9.65095e-08	0.00277312	3.1501e-08	0.000905154	3.79487e-07	0.00394803	1.26868e-07	0.00131988
12960	26	9.65278e-08	0.002172	3.22652e-08	0.000726008	9.49807e-07	0.00736623	3.09434e-07	0.00239981	8.72547e-07	0.00726582	2.8594e-07	0.00238106	4.93099e-07	0.00480861	1.66858e-07	0.00162717	9.59744e-08	0.00277409	3.13263e-08	0.000905469	3.88578e-07	0.00395187	1.29907e-07	0.00132117
12970	26	9.79187e-08	0.00217298	3.27301e-08	0.000726336	9.57054e-07	0.00737577	3.11795e-07	0.00240292	8.80654e-07	0.00727458	2.88597e-07	0.00238394	5.08953e-07	0.00481363	1.72223e-07	0.00162887	9.15214e-08	0.00277502	2.98728e-08	0.000905773	3.92027e-07	0.00395581	1.3106e-07	0.00132248
12980	26	7.71595e-08	0.00217387	2.57912e-08	0.000726635	9.53096e-07	0.00738534	3.10505e-07	0.00240604	8.74971e-07	0.00728337	2.86735e-07	0.00238681	4.94211e-07	0.00481863	1.67234e-07	0.00163056	1.04733e-07	0.00277601	3.41852e-08	0.000906096	3.85942e-07	0.00395968	1.29026e-07	0.00132378
12990	26	5.6963e-08	0.00217453	1.90403e-08	0.000726854	9.50947e-07	0.00739486	3.09805e-07	0.00240914	8.71883e-07	0.0072921	2.85723e-07	0.00238968	4.90755e-07	0.00482355	1.66065e-07	0.00163222	1.0825e-07	0.00277708	3.53331e-08	0.000906445	3.95252e-07	0.00396359	1.32138e-07	0.00132508
13000	26	7.1918e-08	0.00217519	2.40392e-08	0.000727075	9.57014e-07	0.00740438	3.11782e-07	0.00241224	8.47349e-07	0.00730069	2.77683e-07	0.00239249	4.88603e-07	0.00482846	1.65337e-07	0.00163389	1.04317e-07	0.00277813	3.40495e-08	0.000906788	3.91442e-07	0.00396751	1.30864e-07	0.0013264
13010	26	6.78115e-08	0.00217588	2.26665e-08	0.000727306	9.52779e-07	0.00741395	3.10402e-07	0.00241536	8.43524e-07	0.00730912	2.76429e-07	0.00239525	4.89097e-07	0.00483334	1.65504e-07	0.00163554	1.17105e-07	0.00277926	3.82235e-08	0.000907158	3.89925e-07	0.00397142	1.30357e-07	0.0013277
13020	26	6.49085e-08	0.00217655	2.16962e-08	0.000727531	9.43328e-07	0.00742342	3.07323e-07	0.00241845	8.55883e-07	0.0073176	2.8048e-07	0.00239803	4.97255e-07	0.00483827	1.68264e-07	0.00163721	1.12161e-07	0.00278041	3.66097e-08	0.000907532	3.91783e-07	0.00397533	1.30979e-07	0.00132901
13030	26	6.88954e-08	0.00217724	2.30288e-08	0.000727761	9.43525e-07	0.00743287	3.07387e-07	0.00242152	8.64319e-07	0.00732622	2.83244e-07	0.00240086	4.84951e-07	0.0048432	1.64101e-07	0.00163887	1.13913e-07	0.00278153	3.71814e-08	0.0009079	3.92018e-07	0.00397925	1.31057e-07	0.00133032
13040	26	5.97843e-08	0.00217789	1.99834e-08	0.000727976	9.41464e-07	0.00744229	3.06716e-07	0.00242459	8.70758e-07	0.0073349	2.85354e-07	0.0024037	4.85302e-07	0.00484805	1.6422e-07	0.00164051	1.02771e-07	0.00278262	3.35446e-08	0.000908255	3.77233e-07	0.00398309	1.26114e-07	0.0013316
13050	26	4.99442e-08	0.00217843	1.66943e-08	0.000728156	9.64904e-07	0.00745182	3.14352e-07	0.0024277	8.65496e-07	0.00734358	2.8363e-07	0.00240655	4.82746e-07	0.00485289	1.63355e-07	0.00164215	1.07743e-07	0.00278366	3.51675e-08	0.000908593	3.8283e-07	0.00398688	1.27986e-07	0.00133287
13060	26	6.29084e-08	0.00217897	2.10276e-08	0.000728338	9.60095e-07	0.00746147	3.12785e-07	0.00243084	8.72801e-07	0.00735228	2.86024e-07	0.0024094	4.80504e-07	0.00485769	1.62596e-07	0.00164378	1.25511e-07	0.0027848	4.09672e-08	0.000908966	3.89186e-07	0.00399076	1.3011e-07	0.00133417
13070	26	6.79158e-08	0.00217964	2.27014e-08	0.000728561	9.61032e-07	0.00747105	3.13091e-07	0.00243396	8.52247e-07	0.0073609	2.79288e-07	0.00241222	4.81201e-07	0.00486253	1.62832e-07	0.00164541	1.32282e-07	0.00278611	4.31772e-08	0.000909395	3.80393e-07	0.0039946	1.27171e-07	0.00133545
13080	26	7.20662e-08	0.00218035	2.40887e-08	0.0007288	9.64983e-07	0.00748067	3.14378e-07	0.0024371	8.51459e-07	0.0073694	2.7903e-07	0.00241501	4.84567e-07	0.00486733	1.63971e-07	0.00164704	1.49541e-07	0.00278752	4.88106e-08	0.000909854	3.85711e-07	0.00399843	1.28949e-07	0.00133673
13090	26	7.10695e-08	0.00218106	2.37556e-08	0.000729035	9.73295e-07	0.00749036	3.17086e-07	0.00244025	8.51696e-07	0.00737791	2.79107e-07	0.0024178	5.02989e-07	0.00487225	1.70205e-07	0.00164871	1.45845e-07	0.00278902	4.76044e-08	0.000910344	3.74805e-07	0.00400225	1.25303e-07	0.00133801
13100	26	6.99709e-08	0.00218176	2.33883e-08	0.000729271	9.87095e-07	0.00750017	3.21582e-07	0.00244345	8.66771e-07	0.00738649	2.84048e-07	0.00242061	5.11047e-07	0.00487732	1.72931e-07	0.00165042	1.36671e-07	0.00279042	4.46099e-08	0.000910802	3.68976e-07	0.00400596	1.23354e-07	0.00133925
13110	26	5.63255e-08	0.00218241	1.88273e-08	0.000729487	9.91772e-07	0.00751004	3.23105e-07	0.00244667	8.77894e-07	0.00739522	2.87693e-07	0.00242347	5.20392e-07	0.0048825	1.76094e-07	0.00165217	1.27966e-07	0.00279176	4.17686e-08	0.000911238	3.60901e-07	0.00400961	1.20654e-07	0.00134047
13120	26	6.76e-08	0.00218302	2.25958e-08	0.000729692	9.82242e-07	0.00751993	3.20001e-07	0.00244989	8.905e-07	0.00740408	2.91824e-07	0.00242637	5.09164e-07	0.00488766	1.72294e-07	0.00165392	1.24258e-07	0.00279302	4.05582e-08	0.000911651	3.53946e-07	0.00401317	1.18329e-07	0.00134166
13130	26	6.61139e-08	0.00218369	2.20991e-08	0.000729917	9.77069e-07	0.00752972	3.18315e-07	0.00245308	8.88428e-07	0.00741296	2.91145e-07	0.00242928	5.16397e-07	0.00489279	1.74742e-07	0.00165565	1.33429e-07	0.00279431	4.35517e-08	0.000912071	3.53484e-07	0.00401673	1.18175e-07	0.00134285
13140	26	6.84271e-08	0.00218437	2.28723e-08	0.000730144	9.85798e-07	0.00753954	3.21159e-07	0.00245628	8.96939e-07	0.00742189	2.93934e-07	0.00243221	5.21041e-07	0.00489796	1.76313e-07	0.0016574	1.31031e-07	0.00279566	4.27689e-08	0.000912511	3.55392e-07	0.00402026	1.18813e-07	0.00134403
13150	26	7.28648e-08	0.00218508	2.43557e-08	0.000730382	1.00127e-06	0.00754948	3.26201e-07	0.00245951	9.04504e-07	0.00743091	2.96413e-07	0.00243517	5.12495e-07	0.00490314	1.73421e-07	0.00165916	1.36039e-07	0.00279697	4.44036e-08	0.000912937	3.61737e-07	0.00402386	1.20934e-07	0.00134523
13160	26	7.90488e-08	0.00218582	2.64227e-08	0.000730627	9.84528e-07	0.00755941	3.20745e-07	0.00246275	8.92202e-07	0.00743988	2.92382e-07	0.00243811	4.96797e-07	0.00490818	1.68109e-07	0.00166086	1.31152e-07	0.0027983	4.28084e-08	0.000913371	3.63601e-07	0.00402749	1.21557e-07	0.00134645
13170	26	7.43122e-08	0.00218657	2.48394e-08	0.000730879	9.79244e-07	0.00756924	3.19024e-07	0.00246595	8.95739e-07	0.00744883	2.93541e-07	0.00244104	4.8427e-07	0.00491307	1.6387e-07	0.00166252	1.27339e-07	0.00279959	4.15638e-08	0.000913793	3.6978e-07	0.00403115	1.23623e-07	0.00134767
13180	26	7.04458e-08	0.0021873	2.35471e-08	0.000731123	9.6523e-07	0.00757899	3.14458e-07	0.00246913	8.89946e-07	0.00745775	2.91642e-07	0.00244396	4.87318e-07	0.00491791	1.64902e-07	0.00166415	1.26756e-07	0.00280084	4.13735e-08	0.000914203	3.76697e-07	0.00403489	1.25935e-07	0.00134892
13190	26	5.49502e-08	0.00218792	1.83676e-08	0.000731329	9.52989e-07	0.00758855	3.1047e-07	0.00247224	8.91363e-07	0.00746664	2.92106e-07	0.00244688	4.93068e-07	0.00492283	1.66848e-07	0.00166582	1.4116e-07	0.00280217	4.6075e-08	0.000914637	3.74725e-07	0.00403864	1.25276e-07	0.00135018
13200	26	3.15029e-08	0.00218838	1.05301e-08	0.000731483	9.6222e-07	0.00759815	3.13478e-07	0.00247537	9.01093e-07	0.00747561	2.95295e-07	0.00244982	4.74976e-07	0.00492768	1.60725e-07	0.00166746	1.42223e-07	0.00280363	4.64219e-08	0.000915112	3.80675e-07	0.00404241	1.27265e-07	0.00135144
13210	26	3.2995e-08	0.00218869	1.10288e-08	0.000731589	9.56529e-07	0.00760774	3.11624e-07	0.00247849	9.02198e-07	0.00748466	2.95657e-07	0.00245278	4.75564e-07	0.00493243	1.60924e-07	0.00166907	1.48574e-07	0.00280507	4.84951e-08	0.000915582	3.77244e-07	0.00404621	1.26118e-07	0.0013527
13220	26	1.69796e-08	0.00218896	5.67556e-09	0.000731677	9.44251e-07	0.00761727	3.07624e-07	0.0024816	8.92473e-07	0.00749363	2.9247e-07	0.00245572	4.78239e-07	0.0049372	1.6183e-07	0.00167068	1.53505e-07	0.00280659	5.01044e-08	0.000916078	3.76615e-07	0.00404997	1.25908e-07	0.00135396
13230	26	1.39123e-08	0.00218911	4.65031e-09	0.000731728	9.41762e-07	0.00762671	3.06813e-07	0.00248467	8.84578e-07	0.0075025	2.89883e-07	0.00245863	4.75473e-07	0.00494197	1.60894e-07	0.0016723	1.39587e-07	0.00280807	4.55615e-08	0.000916561	3.7765e-07	0.00405375	1.26254e-07	0.00135522
13240	26	1.41754e-09	0.00218919	4.73824e-10	0.000731755	9.26213e-07	0.00763604	3.01747e-07	0.00248772	8.80695e-07	0.00751132	2.88611e-07	0.00246152	4.67086e-07	0.00494669	1.58056e-07	0.00167389	1.32232e-07	0.00280944	4.31608e-08	0.000917008	3.68362e-07	0.00405746	1.23149e-07	0.00135646
13250	26	-9.58144e-09	0.00218915	-3.20267e-09	0.00073174	9.32005e-07	0.00764533	3.03634e-07	0.00249074	8.75303e-07	0.0075201	2.86843e-07	0.00246439	4.62915e-07	0.00495134	1.56644e-07	0.00167547	1.25426e-07	0.00281072	4.09392e-08	0.000917426	3.64048e-07	0.00406112	1.21706e-07	0.00135769
13260	26	-1.79794e-08	0.00218901	-6.00976e-09	0.000731693	9.29047e-07	0.00765464	3.0267e-07	0.00249377	8.71985e-07	0.00752884	2.85756e-07	0.00246726	4.64151e-07	0.00495596	1.57062e-07	0.00167703	1.27158e-07	0.00281198	4.15047e-08	0.000917837	3.59168e-07	0.00406474	1.20075e-07	0.0013589
13270	26	-2.98052e-08	0.00218874	-9.96262e-09	0.000731605	9.30613e-07	0.00766395	3.03181e-07	0.00249681	8.81856e-07	0.00753762	2.88991e-07	0.00247014	4.80634e-07	0.00496068	1.6264e-07	0.00167863	1.25214e-07	0.00281325	4.08701e-08	0.000918252	3.71845e-07	0.00406841	1.24313e-07	0.00136013
13280	26	-3.45651e-08	0.00218844	-1.15537e-08	0.000731504	9.31527e-07	0.00767325	3.03478e-07	0.00249984	8.64489e-07	0.00754635	2.833e-07	0.002473	4.87671e-07	0.00496554	1.65021e-07	0.00168027	1.18591e-07	0.00281447	3.87086e-08	0.000918651	3.67954e-07	0.00407211	1.23012e-07	0.00136136
13290	26	-3.25168e-08	0.00218809	-1.0869e-08	0.000731388	9.34503e-07	0.00768258	3.04448e-07	0.00250288	8.66521e-07	0.007555	2.83966e-07	0.00247583	4.98085e-07	0.00497046	1.68545e-07	0.00168194	1.08407e-07	0.00281559	3.53843e-08	0.000919017	3.60289e-07	0.00407576	1.2045e-07	0.00136258
13300	26	-3.24283e-08	0.00218778	-1.08394e-08	0.000731282	9.38047e-07	0.00769195	3.05602e-07	0.00250593	8.62959e-07	0.00756364	2.82798e-07	0.00247866	4.98619e-07	0.00497546	1.68726e-07	0.00168363	1.10516e-07	0.00281669	3.60726e-08	0.000919375	3.52337e-07	0.00407932	1.17791e-07	0.00136377
13310	26	-3.81155e-08	0.00218742	-1.27404e-08	0.000731161	9.43071e-07	0.00770135	3.07239e-07	0.00250899	8.72401e-07	0.00757232	2.85893e-07	0.00248151	4.97107e-07	0.00498043	1.68214e-07	0.00168531	1.10578e-07	0.0028178	3.6093e-08	0.000919737	3.55715e-07	0.00408284	1.1892e-07	0.00136495
13320	26	-3.09305e-08	0.00218707	-1.03388e-08	0.000731046	9.41032e-07	0.00771075	3.06575e-07	0.00251206	8.62588e-07	0.00758102	2.82677e-07	0.00248436	4.9495e-07	0.00498539	1.67484e-07	0.00168699	1.15344e-07	0.00281893	3.76486e-08	0.000920105	3.54383e-07	0.00408639	1.18475e-07	0.00136614
13330	26	-3.36273e-08	0.00218676	-1.12402e-08	0.000730941	9.43517e-07	0.00772015	3.07385e-07	0.00251512	8.43962e-07	0.00758953	2.76573e-07	0.00248715	4.9207e-07	0.00499034	1.6651e-07	0.00168867	1.20146e-07	0.00282011	3.9216e-08	0.00092049	3.48916e-07	0.00408991	1.16648e-07	0.00136731
13340	26	-3.41876e-08	0.00218642	-1.14275e-08	0.000730829	9.41915e-07	0.00772958	3.06863e-07	0.00251819	8.51599e-07	0.007598	2.79075e-07	0.00248992	4.85423e-07	0.00499523	1.64261e-07	0.00169032	1.16499e-07	0.00282129	3.80257e-08	0.000920875	3.4771e-07	0.00409337	1.16244e-07	0.00136847
13350	26	-3.96686e-08	0.00218606	-1.32596e-08	0.000730708	9.47959e-07	0.00773904	3.08832e-07	0.00252127	8.61993e-07	0.00760657	2.82482e-07	0.00249273	4.9928e-07	0.00500015	1.68949e-07	0.00169198	1.08827e-07	0.00282239	3.55216e-08	0.000921237	3.38155e-07	0.00409683	1.1305e-07	0.00136963
13360	26	-3.54393e-08	0.00218568	-1.18459e-08	0.000730582	9.30013e-07	0.00774842	3.02985e-07	0.00252433	8.82494e-07	0.00761529	2.892e-07	0.00249559	4.97677e-07	0.00500514	1.68407e-07	0.00169367	1.12628e-07	0.0028235	3.67622e-08	0.000921596	3.1939e-07	0.0041001	1.06776e-07	0.00137072
13370	26	-2.98453e-08	0.00218535	-9.97604e-09	0.00073047	9.35094e-07	0.00775775	3.0464e-07	0.00252737	8.83255e-07	0.00762413	2.8945e-07	0.00249849	4.95216e-07	0.00501012	1.67575e-07	0.00169536	1.0561e-07	0.0028246	3.44715e-08	0.000921956	3.09863e-07	0.00410324	1.03591e-07	0.00137177
13380	26	-3.03407e-08	0.00218506	-1.01416e-08	0.000730374	9.49245e-07	0.00776717	3.09251e-07	0.00253043	8.75947e-07	0.00763294	2.87055e-07	0.00250137	5.00778e-07	0.00501508	1.69456e-07	0.00169704	9.50172e-08	0.0028256	3.10139e-08	0.000922283	3.11591e-07	0.00410635	1.04169e-07	0.00137281
13390	26	-2.76246e-08	0.00218475	-9.23376e-09	0.00073027	9.50118e-07	0.00777668	3.09535e-07	0.00253353	8.73422e-07	0.00764165	2.86227e-07	0.00250423	5.06533e-07	0.00502013	1.71404e-07	0.00169874	8.69338e-08	0.00282651	2.83754e-08	0.00092258	3.22319e-07	0.00410953	1.07756e-07	0.00137387
13400	26	-1.59622e-08	0.00218452	-5.3355e-09	0.000730193	9.47872e-07	0.00778616	3.08803e-07	0.00253662	8.76932e-07	0.00765042	2.87377e-07	0.0025071	5.12104e-07	0.00502523	1.73289e-07	0.00170047	9.06217e-08	0.00282738	2.95792e-08	0.000922863	3.12555e-07	0.0041127	1.04492e-07	0.00137493
13410	26	-1.3072e-08	0.00218439	-4.36943e-09	0.00073015	9.47603e-07	0.00779565	3.08716e-07	0.00253971	8.82072e-07	0.0076592	2.89062e-07	0.00250998	5.22856e-07	0.0050304	1.76927e-07	0.00170222	1.08053e-07	0.00282838	3.52689e-08	0.00092319	3.21154e-07	0.00411586	1.07366e-07	0.00137599
13420	26	-8.61273e-09	0.00218425	-2.87888e-09	0.000730105	9.47252e-07	0.00780512	3.08601e-07	0.0025428	8.97089e-07	0.0076681	2.93983e-07	0.00251289	5.29255e-07	0.00503564	1.79093e-07	0.00170399	9.83433e-08	0.00282941	3.20995e-08	0.000923527	3.23808e-07	0.00411908	1.08254e-07	0.00137707
13430	26	6.15443e-09	0.00218423	2.05717e-09	0.000730097	9.49274e-07	0.00781462	3.0926e-07	0.00254589	8.96597e-07	0.00767709	2.93822e-07	0.00251584	5.36814e-07	0.00504099	1.81651e-07	0.0017058	9.94502e-08	0.00283039	3.24608e-08	0.000923847	3.34987e-07	0.00412239	1.11991e-07	0.00137817
13440	26	9.73948e-09	0.00218434	3.2555e-09	0.000730133	9.47819e-07	0.00782411	3.08786e-07	0.00254899	8.81795e-07	0.00768594	2.88971e-07	0.00251874	5.34301e-07	0.0050463	1.808e-07	0.0017076	9.08088e-08	0.00283134	2.96403e-08	0.000924155	3.37811e-07	0.00412577	1.12935e-07	0.0013793
13450	26	1.00061e-08	0.00218443	3.34463e-09	0.000730163	9.48092e-07	0.00783358	3.08875e-07	0.00255207	8.94682e-07	0.00769483	2.93194e-07	0.00252166	5.24566e-07	0.0050516	1.77506e-07	0.00170939	9.96618e-08	0.00283228	3.25299e-08	0.000924464	3.47262e-07	0.00412916	1.16094e-07	0.00138044
13460	26	2.6647e-08	0.00218459	8.90698e-09	0.000730217	9.62942e-07	0.00784314	3.13713e-07	0.00255518	8.9789e-07	0.0077038	2.94245e-07	0.00252459	5.24192e-07	0.00505684	1.77379e-07	0.00171117	1.18168e-07	0.00283338	3.85705e-08	0.000924824	3.55116e-07	0.00413268	1.1872e-07	0.00138161
13470	26	5.26777e-08	0.002185	1.7608e-08	0.000730355	9.49647e-07	0.00785273	3.09382e-07	0.00255831	8.90105e-07	0.00771275	2.91694e-07	0.00252753	5.2692e-07	0.00506209	1.78303e-07	0.00171294	1.12877e-07	0.00283455	3.68434e-08	0.000925205	3.84169e-07	0.00413634	1.28433e-07	0.00138284
13480	26	5.79978e-08	0.00218555	1.93862e-08	0.000730539	9.68511e-07	0.00786233	3.15527e-07	0.00256144	8.84676e-07	0.00772163	2.89915e-07	0.00253044	5.16247e-07	0.00506729	1.74691e-07	0.0017147	1.09645e-07	0.00283565	3.57884e-08	0.000925563	3.93823e-07	0.00414025	1.3166e-07	0.00138414
13490	26	5.42036e-08	0.00218612	1.8118e-08	0.000730728	9.82728e-07	0.00787209	3.20159e-07	0.00256462	8.66377e-07	0.00773039	2.83919e-07	0.00253331	5.11578e-07	0.00507244	1.73111e-07	0.00171645	1.14619e-07	0.00283676	3.74121e-08	0.000925925	3.78887e-07	0.00414412	1.26667e-07	0.00138544
13500	26	6.40879e-08	0.0021867	2.14219e-08	0.000730923	9.84259e-07	0.00788191	3.20658e-07	0.00256781	8.67722e-07	0.00773905	2.84359e-07	0.00253615	5.13778e-07	0.00507757	1.73856e-07	0.00171818	1.07216e-07	0.00283788	3.49956e-08	0.000926292	3.75526e-07	0.00414791	1.25544e-07	0.0013867
13510	26	7.52115e-08	0.00218741	2.51401e-08	0.000731159	9.96593e-07	0.00789183	3.24676e-07	0.00257105	8.65008e-07	0.00774771	2.8347e-07	0.00253899	5.14595e-07	0.00508271	1.74132e-07	0.00171992	9.30859e-08	0.00283887	3.03835e-08	0.000926616	3.786e-07	0.00415168	1.26571e-07	0.00138796
13520	26	6.63295e-08	0.00218813	2.21712e-08	0.0007314	9.79819e-07	0.00790171	3.19211e-07	0.00257427	8.82747e-07	0.00775645	2.89283e-07	0.00254185	5.20632e-07	0.00508789	1.76175e-07	0.00172167	9.77209e-08	0.0028398	3.18964e-08	0.00092692	3.85809e-07	0.00415548	1.28981e-07	0.00138924
13530	26	6.13217e-08	0.00218876	2.04973e-08	0.00073161	9.70951e-07	0.00791147	3.16322e-07	0.00257744	8.83485e-07	0.00776525	2.89525e-07	0.00254473	5.27578e-07	0.00509313	1.78525e-07	0.00172345	1.10929e-07	0.00284085	3.62074e-08	0.000927262	3.88707e-07	0.00415937	1.2995e-07	0.00139054
13540	26	7.43458e-08	0.00218943	2.48507e-08	0.000731834	9.80019e-07	0.00792122	3.19277e-07	0.00258062	9.01289e-07	0.00777418	2.95359e-07	0.00254766	5.28385e-07	0.0050984	1.78798e-07	0.00172523	1.14792e-07	0.00284198	3.74684e-08	0.000927631	3.9324e-07	0.00416327	1.31466e-07	0.00139184
13550	26	7.66756e-08	0.00219019	2.56295e-08	0.000732088	9.93579e-07	0.0079311	3.23694e-07	0.00258384	9.07294e-07	0.00778327	2.97327e-07	0.00255064	5.43837e-07	0.00510378	1.84027e-07	0.00172705	1.07356e-07	0.00284312	3.50413e-08	0.000928001	3.78666e-07	0.00416711	1.26593e-07	0.00139312
13560	26	8.5796e-08	0.002191	2.8678e-08	0.000732361	9.94154e-07	0.00794102	3.23882e-07	0.00258707	8.93615e-07	0.00779227	2.92844e-07	0.00255359	5.46915e-07	0.00510928	1.85069e-07	0.00172891	1.17724e-07	0.0028442	3.84255e-08	0.000928354	3.99416e-07	0.004171	1.3353e-07	0.00139442
13570	26	8.18653e-08	0.00219183	2.73641e-08	0.000732638	1.00677e-06	0.00795103	3.27993e-07	0.00259033	9.08032e-07	0.00780127	2.97569e-07	0.00255654	5.42939e-07	0.0051147	1.83723e-07	0.00173074	1.14322e-07	0.00284538	3.73152e-08	0.00092874	4.12661e-07	0.00417506	1.37958e-07	0.00139578
13580	26	8.14082e-08	0.00219265	2.72114e-08	0.000732913	1.00921e-06	0.00796111	3.28788e-07	0.00259362	9.20423e-07	0.00781042	3.0163e-07	0.00255953	5.44982e-07	0.00512014	1.84415e-07	0.00173259	1.30428e-07	0.0028466	4.25721e-08	0.000929137	4.22353e-07	0.00417925	1.41198e-07	0.00139718
13590	26	9.27295e-08	0.0021935	3.09956e-08	0.000733194	1.02437e-06	0.00797126	3.33725e-07	0.00259693	9.32874e-07	0.00781969	3.0571e-07	0.00256257	5.5324e-07	0.00512563	1.87209e-07	0.00173444	1.46061e-07	0.00284798	4.76747e-08	0.000929588	4.18479e-07	0.00418346	1.39903e-07	0.00139859
13600	26	1.08009e-07	0.00219452	3.6103e-08	0.000733535	1.02633e-06	0.00798152	3.34363e-07	0.00260027	9.38575e-07	0.00782903	3.07578e-07	0.00256563	5.42518e-07	0.00513111	1.83581e-07	0.0017363	1.49846e-07	0.00284948	4.89102e-08	0.000930078	4.24883e-07	0.00418767	1.42044e-07	0.0014
13610	26	1.14056e-07	0.00219562	3.81242e-08	0.000733905	1.03493e-06	0.00799181	3.37165e-07	0.00260362	9.45346e-07	0.00783847	3.09797e-07	0.00256873	5.41338e-07	0.00513652	1.83181e-07	0.00173813	1.38176e-07	0.00285093	4.5101e-08	0.000930551	4.16158e-07	0.00419187	1.39127e-07	0.0014014
13620	26	9.59098e-08	0.00219668	3.20586e-08	0.000734259	1.04279e-06	0.00800219	3.39727e-07	0.002607	9.45244e-07	0.00784793	3.09764e-07	0.00257183	5.43921e-07	0.00514195	1.84056e-07	0.00173997	1.37809e-07	0.00285229	4.49811e-08	0.000930996	4.15758e-07	0.00419604	1.38994e-07	0.00140279
13630	26	8.38786e-08	0.00219758	2.80371e-08	0.000734557	1.02801e-06	0.00801256	3.34912e-07	0.00261038	9.56986e-07	0.00785743	3.13612e-07	0.00257494	5.45474e-07	0.00514739	1.84581e-07	0.00174181	1.38133e-07	0.00285368	4.5087e-08	0.000931449	4.15705e-07	0.00420019	1.38976e-07	0.00140418
13640	26	8.43948e-08	0.0021984	2.82096e-08	0.000734834	1.02288e-06	0.00802285	3.33239e-07	0.00261373	9.59462e-07	0.007867	3.14423e-07	0.00257808	5.45511e-07	0.00515286	1.84594e-07	0.00174366	1.38098e-07	0.00285504	4.50755e-08	0.000931892	4.2721e-07	0.00420443	1.42822e-07	0.0014056
13650	26	7.79404e-08	0.00219922	2.60522e-08	0.000735109	1.0282e-06	0.00803311	3.34974e-07	0.00261707	9.47651e-07	0.00787654	3.10553e-07	0.0025812	5.36138e-07	0.00515826	1.81422e-07	0.00174548	1.48808e-07	0.00285649	4.85713e-08	0.000932365	4.3411e-07	0.00420875	1.45129e-07	0.00140704
13660	26	9.40293e-08	0.00220009	3.14301e-08	0.000735397	1.03059e-06	0.0080434	3.3575e-07	0.00262043	9.41397e-07	0.00788596	3.08503e-07	0.00258429	5.33957e-07	0.00516363	1.80684e-07	0.0017473	1.4883e-07	0.00285798	4.85786e-08	0.000932851	4.3576e-07	0.00421309	1.45681e-07	0.0014085
13670	26	9.73077e-08	0.00220104	3.25259e-08	0.000735715	1.03744e-06	0.00805375	3.37985e-07	0.0026238	9.42758e-07	0.0078954	3.08949e-07	0.00258738	5.32771e-07	0.00516895	1.80283e-07	0.0017491	1.4942e-07	0.00285947	4.87712e-08	0.00093334	4.38823e-07	0.00421748	1.46705e-07	0.00140996
13680	26	9.70581e-08	0.00220202	3.24425e-08	0.000736043	1.03817e-06	0.00806412	3.3822e-07	0.00262718	9.37012e-07	0.00790479	3.07066e-07	0.00259046	5.34954e-07	0.00517428	1.81021e-07	0.00175091	1.34651e-07	0.0028609	4.39503e-08	0.000933805	4.32573e-07	0.00422184	1.44615e-07	0.00141142
13690	26	9.72342e-08	0.00220299	3.25013e-08	0.000736369	1.03711e-06	0.0080745	3.37876e-07	0.00263056	9.35966e-07	0.00791415	3.06723e-07	0.00259353	5.40283e-07	0.00517966	1.82824e-07	0.00175273	1.40602e-07	0.00286226	4.58928e-08	0.00093425	4.1992e-07	0.0042261	1.40385e-07	0.00141284
13700	26	1.00873e-07	0.00220395	3.37175e-08	0.00073669	1.02227e-06	0.0080848	3.33041e-07	0.00263391	9.30082e-07	0.00792349	3.04795e-07	0.00259659	5.40863e-07	0.00518509	1.83021e-07	0.00175456	1.36828e-07	0.00286367	4.46611e-08	0.000934708	4.10688e-07	0.00423026	1.37299e-07	0.00141423
13710	26	1.04542e-07	0.002205	3.4944e-08	0.000737041	1.02513e-06	0.00809503	3.33974e-07	0.00263725	9.38912e-07	0.00793285	3.07689e-07	0.00259966	5.45347e-07	0.0051905	1.84538e-07	0.0017564	1.39277e-07	0.00286503	4.54604e-08	0.000935155	4.08008e-07	0.00423435	1.36403e-07	0.0014156
13720	26	9.48873e-08	0.002206	3.17169e-08	0.000737374	1.03131e-06	0.00810531	3.35986e-07	0.0026406	9.38241e-07	0.00794224	3.07469e-07	0.00260273	5.51906e-07	0.00519599	1.86758e-07	0.00175825	1.47359e-07	0.00286647	4.80983e-08	0.000935623	4.13887e-07	0.00423845	1.38368e-07	0.00141697
13730	26	9.86528e-08	0.00220696	3.29755e-08	0.000737693	1.03115e-06	0.00811563	3.35935e-07	0.00264396	9.44605e-07	0.00795164	3.09554e-07	0.00260581	5.63311e-07	0.00520158	1.90617e-07	0.00176015	1.49064e-07	0.00286795	4.86547e-08	0.000936108	4.15915e-07	0.00424261	1.39046e-07	0.00141837
13740	26	9.78531e-08	0.00220794	3.27082e-08	0.000738023	1.03133e-06	0.00812594	3.35992e-07	0.00264732	9.51171e-07	0.00796112	3.11706e-07	0.00260892	5.65244e-07	0.00520722	1.91271e-07	0.00176205	1.51915e-07	0.00286945	4.95855e-08	0.000936597	4.13467e-07	0.00424676	1.38228e-07	0.00141975
13750	26	8.37216e-08	0.00220887	2.79846e-08	0.000738334	1.03272e-06	0.00813626	3.36445e-07	0.00265068	9.57129e-07	0.00797063	3.13658e-07	0.00261204	5.77509e-07	0.00521295	1.95421e-07	0.00176399	1.59815e-07	0.00287103	5.2164e-08	0.000937111	4.0446e-07	0.00425085	1.35217e-07	0.00142112
13760	26	9.72337e-08	0.0022098	3.25011e-08	0.000738642	1.02032e-06	0.00814652	3.32407e-07	0.00265402	9.56839e-07	0.00798022	3.13563e-07	0.00261518	5.77472e-07	0.00521872	1.95409e-07	0.00176594	1.60226e-07	0.00287265	5.22981e-08	0.000937639	4.30347e-07	0.004255	1.43871e-07	0.00142251
13770	26	1.06052e-07	0.00221081	3.54489e-08	0.000738983	1.0215e-06	0.00815672	3.3279e-07	0.00265735	9.39432e-07	0.00798971	3.07859e-07	0.00261829	5.80753e-07	0.00522451	1.96519e-07	0.00176791	1.48973e-07	0.00287419	4.86252e-08	0.000938142	4.36775e-07	0.00425936	1.4602e-07	0.00142396
13780	26	1.05828e-07	0.00221188	3.53739e-08	0.000739338	1.02251e-06	0.00816695	3.3312e-07	0.00266068	9.39092e-07	0.00799908	3.07748e-07	0.00262136	5.78724e-07	0.00523031	1.95832e-07	0.00176987	1.61185e-07	0.00287573	5.26114e-08	0.000938646	4.32859e-07	0.0042637	1.44711e-07	0.00142541
13790	26	1.01718e-07	0.00221289	3.39999e-08	0.000739678	1.0202e-06	0.00817716	3.32367e-07	0.002664	9.50524e-07	0.00800855	3.11494e-07	0.00262446	5.66299e-07	0.00523603	1.91628e-07	0.0017718	1.56813e-07	0.00287733	5.11843e-08	0.000939167	4.27529e-07	0.00426802	1.42929e-07	0.00142686
13800	26	1.0655e-07	0.00221395	3.56152e-08	0.000740031	1.02792e-06	0.00818739	3.34882e-07	0.00266734	9.45824e-07	0.00801803	3.09954e-07	0.00262757	5.56253e-07	0.00524164	1.88229e-07	0.0017737	1.35941e-07	0.00287879	4.43714e-08	0.000939646	4.19364e-07	0.00427225	1.40199e-07	0.00142827
13810	26	1.08282e-07	0.00221502	3.61942e-08	0.000740389	1.03014e-06	0.00819769	3.35605e-07	0.00267069	9.42036e-07	0.00802745	3.08712e-07	0.00263066	5.54659e-07	0.00524721	1.87689e-07	0.00177558	1.31201e-07	0.0028801	4.28243e-08	0.000940074	4.12297e-07	0.00427641	1.37837e-07	0.00142966
13820	26	1.06654e-07	0.00221609	3.565e-08	0.000740747	1.02627e-06	0.00820798	3.34345e-07	0.00267404	9.43003e-07	0.00803687	3.09029e-07	0.00263374	5.51601e-07	0.00525274	1.86654e-07	0.00177746	1.3404e-07	0.00288144	4.37511e-08	0.000940509	3.97471e-07	0.00428044	1.3288e-07	0.00143101
13830	26	1.0654e-07	0.00221715	3.56119e-08	0.000741101	1.01514e-06	0.00821818	3.30718e-07	0.00267737	9.36938e-07	0.00804627	3.07042e-07	0.00263682	5.44531e-07	0.00525822	1.84262e-07	0.00177931	1.25207e-07	0.00288274	4.08678e-08	0.000940936	4.04963e-07	0.00428446	1.35385e-07	0.00143235
13840	26	1.06858e-07	0.00221821	3.57181e-08	0.000741455	1.00995e-06	0.0082283	3.29027e-07	0.00268067	9.32141e-07	0.00805561	3.0547e-07	0.00263989	5.46824e-07	0.00526366	1.85038e-07	0.00178115	1.10905e-07	0.00288391	3.61996e-08	0.000941317	4.03341e-07	0.00428851	1.34843e-07	0.00143371
13850	26	1.01821e-07	0.00221927	3.40346e-08	0.000741809	1.00629e-06	0.00823839	3.27835e-07	0.00268395	9.30076e-07	0.00806491	3.04793e-07	0.00264293	5.34149e-07	0.00526906	1.80749e-07	0.00178298	1.18177e-07	0.00288507	3.85734e-08	0.000941695	3.94142e-07	0.00429248	1.31767e-07	0.00143504
13860	26	9.47097e-08	0.00222023	3.16575e-08	0.000742131	1.00874e-06	0.00824845	3.28633e-07	0.00268723	9.28248e-07	0.00807421	3.04194e-07	0.00264598	5.54255e-07	0.00527453	1.87553e-07	0.00178483	1.10193e-07	0.00288621	3.59674e-08	0.000942066	4.04998e-07	0.00429649	1.35396e-07	0.00143638
13870	26	9.66418e-08	0.00222121	3.23033e-08	0.000742459	1.01473e-06	0.00825856	3.30585e-07	0.00269052	9.3148e-07	0.00808351	3.05253e-07	0.00264903	5.51922e-07	0.00528007	1.86763e-07	0.0017867	1.06263e-07	0.0028873	3.46845e-08	0.000942423	3.99656e-07	0.00430053	1.3361e-07	0.00143773
13880	26	9.12269e-08	0.00222217	3.04933e-08	0.000742779	1.02227e-06	0.00826874	3.33041e-07	0.00269384	9.12737e-07	0.00809273	2.99111e-07	0.00265205	5.58625e-07	0.00528565	1.89031e-07	0.00178859	1.06497e-07	0.00288837	3.47608e-08	0.000942773	4.01175e-07	0.00430452	1.34119e-07	0.00143906
13890	26	8.5714e-08	0.00222307	2.86506e-08	0.000743079	1.0053e-06	0.00827888	3.27512e-07	0.00269714	9.10687e-07	0.00810183	2.98439e-07	0.00265503	5.62592e-07	0.00529128	1.90373e-07	0.0017905	1.01016e-07	0.00288939	3.29719e-08	0.000943106	4.12162e-07	0.00430858	1.37791e-07	0.00144042
13900	26	7.68414e-08	0.00222386	2.56849e-08	0.000743342	9.9306e-07	0.00828889	3.23525e-07	0.0027004	9.21934e-07	0.008111	3.02125e-07	0.00265804	5.46236e-07	0.0052968	1.84839e-07	0.00179237	1.04063e-07	0.00289042	3.39663e-08	0.000943442	4.20879e-07	0.00431275	1.40706e-07	0.00144181
13910	26	6.20239e-08	0.00222455	2.0732e-08	0.000743574	9.9663e-07	0.00829882	3.24688e-07	0.00270364	9.24029e-07	0.00812027	3.02811e-07	0.00266107	5.3889e-07	0.00530221	1.82353e-07	0.0017942	1.02549e-07	0.00289148	3.34724e-08	0.000943786	4.16795e-07	0.00431694	1.3934e-07	0.00144321
13920	26	6.25436e-08	0.00222516	2.09057e-08	0.000743778	1.0076e-06	0.00830884	3.28263e-07	0.0027069	9.32755e-07	0.00812954	3.05671e-07	0.00266411	5.3473e-07	0.00530759	1.80946e-07	0.00179602	9.47166e-08	0.00289246	3.09157e-08	0.000944107	4.03719e-07	0.00432101	1.34969e-07	0.00144457
13930	26	7.78331e-08	0.00222587	2.60164e-08	0.000744014	1.0066e-06	0.00831893	3.27937e-07	0.00271019	9.39802e-07	0.00813891	3.0798e-07	0.00266718	5.37029e-07	0.00531296	1.81723e-07	0.00179783	1.02691e-07	0.00289344	3.35186e-08	0.000944426	4.04077e-07	0.00432507	1.35089e-07	0.00144593
13940	26	6.91662e-08	0.0022266	2.31194e-08	0.000744259	1.00503e-06	0.00832897	3.27424e-07	0.00271346	9.30222e-07	0.00814827	3.04841e-07	0.00267025	5.28102e-07	0.00531831	1.78703e-07	0.00179965	9.79648e-08	0.00289446	3.1976e-08	0.000944758	4.02331e-07	0.00432908	1.34505e-07	0.00144727
13950	26	6.25354e-08	0.00222727	2.0903e-08	0.000744483	1.0076e-06	0.00833905	3.28261e-07	0.00271675	9.28334e-07	0.00815755	3.04222e-07	0.00267329	5.1684e-07	0.00532353	1.74892e-07	0.00180141	8.98053e-08	0.00289538	2.93127e-08	0.000945061	4.01553e-07	0.00433312	1.34245e-07	0.00144862
13960	26	6.70318e-08	0.00222793	2.24059e-08	0.000744704	1.00437e-06	0.00834907	3.27211e-07	0.00272001	9.27484e-07	0.00816682	3.03944e-07	0.00267633	5.1776e-07	0.00532871	1.75203e-07	0.00180316	1.00933e-07	0.00289634	3.29448e-08	0.000945373	4.04702e-07	0.00433715	1.35298e-07	0.00144997
13970	26	6.81348e-08	0.00222861	2.27746e-08	0.000744933	1.01353e-06	0.00835918	3.30195e-07	0.0027233	9.24321e-07	0.00817607	3.02907e-07	0.00267936	5.13822e-07	0.00533386	1.7387e-07	0.00180491	9.70552e-08	0.00289734	3.16791e-08	0.000945701	4.08664e-07	0.00434125	1.36622e-07	0.00145134
13980	26	6.83268e-08	0.00222928	2.28388e-08	0.000745155	1.01206e-06	0.00836931	3.29715e-07	0.0027266	9.27948e-07	0.00818533	3.04096e-07	0.00268239	5.30694e-07	0.00533907	1.7958e-07	0.00180667	9.74341e-08	0.0028983	3.18028e-08	0.000946013	3.85416e-07	0.00434521	1.2885e-07	0.00145267
13990	26	7.68776e-08	0.00223001	2.5697e-08	0.000745399	1.00452e-06	0.00837939	3.27259e-07	0.00272989	9.3366e-07	0.00819464	3.05967e-07	0.00268545	5.26456e-07	0.00534437	1.78146e-07	0.00180846	1.03008e-07	0.0028993	3.36223e-08	0.000946339	3.75373e-07	0.004349	1.25492e-07	0.00145393
14000	26	7.77833e-08	0.00223079	2.59997e-08	0.00074566	1.00245e-06	0.00838941	3.26583e-07	0.00273315	9.19946e-07	0.00820393	3.01473e-07	0.00268849	5.17528e-07	0.00534958	1.75125e-07	0.00181023	1.22893e-07	0.00290041	4.01126e-08	0.000946702	3.80217e-07	0.00435277	1.27112e-07	0.00145519
14010	26	8.95131e-08	0.00223162	2.99205e-08	0.000745937	1.01337e-06	0.00839949	3.30141e-07	0.00273644	9.21984e-07	0.00821315	3.02141e-07	0.00269151	5.27105e-07	0.0053548	1.78365e-07	0.00181199	9.60671e-08	0.0029015	3.13566e-08	0.000947057	3.77748e-07	0.00435655	1.26286e-07	0.00145645
14020	26	7.436e-08	0.00223245	2.48554e-08	0.000746213	1.01092e-06	0.0084096	3.29342e-07	0.00273973	9.25057e-07	0.00822241	3.03148e-07	0.00269455	5.11829e-07	0.00535998	1.73196e-07	0.00181374	1.04652e-07	0.00290251	3.41587e-08	0.000947386	3.86972e-07	0.00436039	1.2937e-07	0.00145774
14030	26	6.81779e-08	0.00223315	2.2789e-08	0.000746449	1.0117e-06	0.00841972	3.29598e-07	0.00274303	9.2319e-07	0.00823165	3.02537e-07	0.00269757	5.11087e-07	0.00536509	1.72945e-07	0.00181547	1.09929e-07	0.00290359	3.5881e-08	0.000947741	3.89534e-07	0.00436428	1.30227e-07	0.00145904
14040	26	6.88418e-08	0.00223384	2.30109e-08	0.000746678	1.00823e-06	0.00842982	3.28468e-07	0.00274632	9.24439e-07	0.00824089	3.02946e-07	0.0027006	5.12087e-07	0.00537021	1.73283e-07	0.00181721	1.07805e-07	0.00290469	3.51877e-08	0.000948097	3.76743e-07	0.00436812	1.2595e-07	0.00146032
14050	26	6.98317e-08	0.00223453	2.33418e-08	0.000746909	1.00654e-06	0.00843988	3.27918e-07	0.0027496	9.19364e-07	0.0082501	3.01283e-07	0.00270362	5.04902e-07	0.00537529	1.70852e-07	0.00181893	9.23308e-08	0.00290568	3.0137e-08	0.000948423	3.66789e-07	0.00437182	1.22623e-07	0.00146156
14060	26	6.82317e-08	0.00223522	2.2807e-08	0.000747142	1.00031e-06	0.0084499	3.25887e-07	0.00275286	9.22238e-07	0.00825931	3.02224e-07	0.00270664	5.13648e-07	0.00538037	1.73812e-07	0.00182065	9.28929e-08	0.00290661	3.03205e-08	0.000948725	3.67952e-07	0.0043755	1.23011e-07	0.00146279
14070	26	5.64802e-08	0.00223584	1.8879e-08	0.000747347	9.88197e-07	0.00845985	3.21941e-07	0.0027561	9.18565e-07	0.00826851	3.01021e-07	0.00270965	5.25899e-07	0.00538558	1.77957e-07	0.00182241	9.80975e-08	0.00290757	3.20193e-08	0.000949038	3.74535e-07	0.0043792	1.25212e-07	0.00146403
14080	26	4.34688e-08	0.00223634	1.45298e-08	0.000747513	9.72457e-07	0.00846965	3.16813e-07	0.00275929	9.07942e-07	0.00827765	2.9754e-07	0.00271265	5.37442e-07	0.00539089	1.81863e-07	0.00182421	1.06196e-07	0.00290859	3.46628e-08	0.000949372	3.79298e-07	0.00438298	1.26804e-07	0.00146529
14090	26	3.91038e-08	0.00223675	1.30708e-08	0.000747651	9.81103e-07	0.00847941	3.1963e-07	0.00276247	8.97921e-07	0.00828668	2.94256e-07	0.00271561	5.30353e-07	0.00539623	1.79464e-07	0.00182601	8.98486e-08	0.00290957	2.93268e-08	0.000949692	3.72028e-07	0.00438675	1.24374e-07	0.00146655
14100	26	4.76422e-08	0.00223716	1.59248e-08	0.000747789	9.82005e-07	0.00848925	3.19923e-07	0.00276568	8.89695e-07	0.00829561	2.9156e-07	0.00271853	5.29818e-07	0.00540153	1.79283e-07	0.00182781	8.16229e-08	0.00291042	2.66419e-08	0.00094997	3.692e-07	0.00439044	1.23429e-07	0.00146779
14110	26	5.64608e-08	0.0022377	1.88725e-08	0.000747971	9.63193e-07	0.00849897	3.13795e-07	0.00276884	8.92851e-07	0.00830452	2.92594e-07	0.00272146	5.18287e-07	0.00540678	1.75381e-07	0.00182958	7.963e-08	0.00291122	2.59915e-08	0.000950231	3.63572e-07	0.00439411	1.21547e-07	0.00146901
14120	26	4.7458e-08	0.00223821	1.58632e-08	0.000748141	9.60322e-07	0.00850858	3.12859e-07	0.00277198	8.95727e-07	0.00831345	2.93537e-07	0.00272438	5.26037e-07	0.005412	1.78004e-07	0.00183135	7.94642e-08	0.00291206	2.59373e-08	0.000950504	3.69628e-07	0.00439777	1.23572e-07	0.00147024
14130	26	3.85102e-08	0.00223864	1.28723e-08	0.000748284	9.66907e-07	0.00851821	3.15005e-07	0.00277511	8.95458e-07	0.00832242	2.93448e-07	0.00272732	5.31075e-07	0.00541729	1.79709e-07	0.00183314	6.92022e-08	0.00291279	2.25878e-08	0.000950742	3.61416e-07	0.00440144	1.20827e-07	0.00147146
14140	26	3.45309e-08	0.002239	1.15422e-08	0.000748403	9.74914e-07	0.00852792	3.17613e-07	0.00277828	8.89107e-07	0.00833134	2.91367e-07	0.00273024	5.27345e-07	0.00542258	1.78447e-07	0.00183493	5.94137e-08	0.00291344	1.93928e-08	0.000950956	3.39363e-07	0.00440494	1.13454e-07	0.00147263
14150	26	3.66794e-08	0.00223937	1.22604e-08	0.000748529	9.64932e-07	0.00853765	3.14361e-07	0.00278145	8.77496e-07	0.00834018	2.87562e-07	0.00273314	5.21951e-07	0.00542784	1.76621e-07	0.00183671	4.96605e-08	0.00291397	1.62093e-08	0.000951128	3.44223e-07	0.00440836	1.15079e-07	0.00147378
14160	26	2.18607e-08	0.00223967	7.30712e-09	0.000748629	9.58224e-07	0.00854724	3.12176e-07	0.00278457	8.59402e-07	0.0083489	2.81633e-07	0.002736	5.03778e-07	0.00543301	1.70472e-07	0.00183846	6.43592e-08	0.00291455	2.1007e-08	0.000951317	3.39122e-07	0.00441178	1.13373e-07	0.00147492
14170	26	1.06768e-08	0.00223983	3.56879e-09	0.000748683	9.50999e-07	0.00855678	3.09822e-07	0.00278768	8.48006e-07	0.00835741	2.77898e-07	0.00273879	4.96286e-07	0.005438	1.67937e-07	0.00184015	6.56792e-08	0.00291521	2.14379e-08	0.000951531	3.45114e-07	0.00441518	1.15377e-07	0.00147606
14180	26	-6.80414e-09	0.00223986	-2.27434e-09	0.000748693	9.4383e-07	0.00856627	3.07486e-07	0.00279077	8.46579e-07	0.00836588	2.77431e-07	0.00274156	4.84613e-07	0.0054429	1.63987e-07	0.0018418	5.71056e-08	0.00291582	1.86394e-08	0.000951732	3.56696e-07	0.00441871	1.19249e-07	0.00147724
14190	26	-9.58643e-09	0.00223976	-3.20434e-09	0.000748659	9.29288e-07	0.00857563	3.02749e-07	0.00279382	8.54153e-07	0.00837439	2.79913e-07	0.00274435	5.02462e-07	0.00544783	1.70027e-07	0.00184347	6.60309e-08	0.00291644	2.15527e-08	0.000951933	3.43464e-07	0.00442222	1.14825e-07	0.00147841
14200	26	-1.64277e-09	0.0022397	-5.49109e-10	0.000748638	9.23694e-07	0.00858488	3.00926e-07	0.00279683	8.44323e-07	0.00838289	2.76691e-07	0.00274714	5.00512e-07	0.00545285	1.69366e-07	0.00184517	5.41357e-08	0.00291703	1.767e-08	0.000952127	3.25556e-07	0.00442555	1.08838e-07	0.00147952
14210	26	-3.73138e-09	0.00223968	-1.24724e-09	0.00074863	9.3597e-07	0.00859418	3.04926e-07	0.00279986	8.52071e-07	0.00839135	2.7923e-07	0.00274991	4.88239e-07	0.00545779	1.65213e-07	0.00184684	5.87888e-08	0.0029176	1.91888e-08	0.000952312	3.21236e-07	0.00442879	1.07394e-07	0.00148061
14220	26	-2.53706e-10	0.00223966	-8.48034e-11	0.000748623	9.48624e-07	0.00860359	3.09048e-07	0.00280293	8.53734e-07	0.00839991	2.79775e-07	0.00275271	4.8363e-07	0.00546266	1.63654e-07	0.00184849	6.82427e-08	0.00291822	2.22746e-08	0.000952515	3.24128e-07	0.004432	1.08361e-07	0.00148168
14230	26	-6.17488e-09	0.00223959	-2.064e-09	0.000748601	9.52515e-07	0.00861312	3.10316e-07	0.00280603	8.37005e-07	0.00840836	2.74293e-07	0.00275548	4.8763e-07	0.00546753	1.65007e-07	0.00185014	6.408e-08	0.00291885	2.09159e-08	0.000952721	3.1469e-07	0.0044352	1.05205e-07	0.00148275
14240	26	-9.80983e-09	0.0022395	-3.27902e-09	0.000748573	9.51309e-07	0.00862264	3.09923e-07	0.00280914	8.55682e-07	0.00841683	2.80413e-07	0.00275826	4.9442e-07	0.00547247	1.67305e-07	0.00185181	5.91984e-08	0.00291949	1.93225e-08	0.00095293	3.10468e-07	0.00443831	1.03794e-07	0.00148379
14250	26	-4.24636e-09	0.00223943	-1.41938e-09	0.000748549	9.5061e-07	0.00863215	3.09695e-07	0.00281223	8.56071e-07	0.00842539	2.80541e-07	0.00276107	4.78625e-07	0.00547733	1.6196e-07	0.00185346	4.77306e-08	0.00292003	1.55794e-08	0.000953104	3.17952e-07	0.00444146	1.06296e-07	0.00148484
14260	26	-1.00878e-08	0.00223938	-3.37193e-09	0.000748531	9.56387e-07	0.00864168	3.11577e-07	0.00281534	8.52133e-07	0.00843393	2.79251e-07	0.00276386	4.66138e-07	0.00548205	1.57735e-07	0.00185505	4.20028e-08	0.00292046	1.37098e-08	0.000953247	3.23293e-07	0.00444465	1.08081e-07	0.00148591
14270	26	1.09896e-09	0.0022393	3.67337e-10	0.000748505	9.66399e-07	0.0086513	3.14839e-07	0.00281847	8.51711e-07	0.00844245	2.79112e-07	0.00276666	4.79322e-07	0.00548677	1.62196e-07	0.00185665	3.6423e-08	0.00292087	1.18886e-08	0.000953378	3.37187e-07	0.00444799	1.12726e-07	0.00148703
14280	26	2.00216e-08	0.00223941	6.69238e-09	0.000748539	9.68473e-07	0.00866097	3.15515e-07	0.00282162	8.5377e-07	0.00845096	2.79787e-07	0.00276944	4.75575e-07	0.00549155	1.60928e-07	0.00185827	3.9958e-08	0.00292125	1.30424e-08	0.000953504	3.27677e-07	0.00445133	1.09547e-07	0.00148814
14290	26	2.38656e-08	0.00223964	7.97728e-09	0.000748617	9.72993e-07	0.00867067	3.16988e-07	0.00282478	8.49165e-07	0.00845945	2.78278e-07	0.00277223	4.83934e-07	0.00549635	1.63757e-07	0.00185989	4.50926e-08	0.00292166	1.47184e-08	0.000953637	3.34672e-07	0.00445464	1.11885e-07	0.00148925
14300	26	1.77759e-08	0.00223981	5.94175e-09	0.000748675	9.72078e-07	0.0086804	3.16689e-07	0.00282795	8.54719e-07	0.008468	2.80098e-07	0.00277503	4.97107e-07	0.00550124	1.68214e-07	0.00186154	5.374e-08	0.00292215	1.75409e-08	0.000953797	3.42126e-07	0.00445804	1.14377e-07	0.00149038
14310	26	2.99167e-08	0.00224006	9.9999e-09	0.000748757	9.76923e-07	0.00869016	3.18268e-07	0.00283113	8.39908e-07	0.00847647	2.75244e-07	0.00277781	4.83597e-07	0.00550616	1.63643e-07	0.00186321	4.55908e-08	0.00292263	1.48809e-08	0.000953955	3.50888e-07	0.00446153	1.17307e-07	0.00149155
14320	26	3.98552e-08	0.0022404	1.33219e-08	0.000748872	9.7347e-07	0.0086999	3.17143e-07	0.00283431	8.46328e-07	0.0084849	2.77348e-07	0.00278057	4.68449e-07	0.00551091	1.58517e-07	0.00186482	5.2552e-08	0.00292311	1.71531e-08	0.000954112	3.36517e-07	0.00446497	1.12502e-07	0.0014927
14330	26	3.54308e-08	0.00224079	1.1843e-08	0.000749003	9.69181e-07	0.00870961	3.15746e-07	0.00283747	8.55301e-07	0.00849341	2.80289e-07	0.00278336	4.70219e-07	0.0055156	1.59116e-07	0.00186641	5.57147e-08	0.00292366	1.81854e-08	0.00095429	3.28068e-07	0.00446828	1.09678e-07	0.00149381
14340	26	2.19039e-08	0.00224105	7.32157e-09	0.00074909	9.71359e-07	0.00871933	3.16455e-07	0.00284063	8.45112e-07	0.00850192	2.7695e-07	0.00278615	4.62525e-07	0.00552026	1.56512e-07	0.00186798	4.3779e-08	0.00292417	1.42896e-08	0.000954456	3.35081e-07	0.00447158	1.12022e-07	0.00149491
14350	26	3.24692e-08	0.00224131	1.08531e-08	0.000749177	9.76073e-07	0.00872908	3.17991e-07	0.00284381	8.51795e-07	0.0085104	2.7914e-07	0.00278892	4.74124e-07	0.00552496	1.60437e-07	0.00186957	5.08955e-08	0.00292462	1.66124e-08	0.000954605	3.42762e-07	0.004475	1.1459e-07	0.00149606
14360	26	3.58529e-08	0.00224166	1.19841e-08	0.000749293	9.71565e-07	0.00873882	3.16522e-07	0.00284699	8.54603e-07	0.00851893	2.8006e-07	0.00279172	4.79192e-07	0.00552975	1.62152e-07	0.00187119	5.76113e-08	0.00292516	1.88045e-08	0.000954779	3.37037e-07	0.00447841	1.12676e-07	0.0014972
14370	26	3.17076e-08	0.002242	1.05985e-08	0.000749406	9.65346e-07	0.00874851	3.14496e-07	0.00285014	8.52489e-07	0.00852747	2.79367e-07	0.00279452	4.77085e-07	0.00553454	1.61439e-07	0.00187281	5.64804e-08	0.00292574	1.84354e-08	0.000954968	3.29581e-07	0.00448174	1.10184e-07	0.00149831
14380	26	2.8094e-08	0.0022423	9.39063e-09	0.000749506	9.64835e-07	0.00875815	3.1433e-07	0.00285328	8.59998e-07	0.00853602	2.81828e-07	0.00279732	4.79518e-07	0.00553931	1.62262e-07	0.00187443	4.57738e-08	0.00292625	1.49407e-08	0.000955136	3.273e-07	0.00448502	1.09421e-07	0.00149941
14390	26	3.04419e-08	0.00224258	1.01755e-08	0.000749602	9.66138e-07	0.00876781	3.14754e-07	0.00285643	8.56017e-07	0.0085446	2.80523e-07	0.00280013	4.74142e-07	0.00554408	1.60443e-07	0.00187604	4.03046e-08	0.00292668	1.31555e-08	0.000955275	3.1767e-07	0.00448825	1.06201e-07	0.00150049
14400	26	3.71798e-08	0.00224292	1.24277e-08	0.000749715	9.65155e-07	0.00877747	3.14434e-07	0.00285958	8.58384e-07	0.00855317	2.81299e-07	0.00280294	4.65883e-07	0.00554878	1.57649e-07	0.00187763	5.10085e-08	0.00292712	1.66493e-08	0.000955419	3.00078e-07	0.00449135	1.0032e-07	0.00150152
14410	26	3.51616e-08	0.00224328	1.1753e-08	0.000749836	9.55088e-07	0.00878708	3.11154e-07	0.00286271	8.67358e-07	0.0085618	2.8424e-07	0.00280577	4.70522e-07	0.00555347	1.59218e-07	0.00187922	6.11097e-08	0.00292767	1.99464e-08	0.000955598	3.02626e-07	0.00449433	1.01172e-07	0.00150252
14420	26	3.76562e-08	0.00224366	1.25869e-08	0.000749962	9.53758e-07	0.00879662	3.10721e-07	0.00286581	8.73443e-07	0.00857051	2.86234e-07	0.00280862	4.6108e-07	0.00555813	1.56023e-07	0.00188079	6.44205e-08	0.0029283	2.1027e-08	0.000955803	3.09976e-07	0.00449739	1.03629e-07	0.00150354
14430	26	2.14315e-08	0.00224396	7.16364e-09	0.000750063	9.65023e-07	0.0088062	3.14391e-07	0.00286894	8.79404e-07	0.00857927	2.88187e-07	0.00281149	4.60557e-07	0.00556273	1.55846e-07	0.00188235	5.76815e-08	0.00292891	1.88274e-08	0.000956004	3.08333e-07	0.00450049	1.0308e-07	0.00150458
14440	26	2.70461e-09	0.0022441	9.04037e-10	0.000750109	9.64698e-07	0.00881586	3.14285e-07	0.00287208	8.76599e-07	0.00858806	2.87268e-07	0.00281437	4.82556e-07	0.00556743	1.6329e-07	0.00188394	5.91831e-08	0.00292949	1.93175e-08	0.000956194	3.10786e-07	0.00450358	1.039e-07	0.00150561
14450	26	1.09955e-08	0.00224417	3.67533e-09	0.000750132	9.75391e-07	0.00882556	3.17769e-07	0.00287524	9.01686e-07	0.00859693	2.9549e-07	0.00281728	4.91509e-07	0.0055723	1.6632e-07	0.00188559	6.15556e-08	0.00293011	2.00919e-08	0.000956394	3.09115e-07	0.00450668	1.03341e-07	0.00150664
14460	26	7.81468e-09	0.00224427	2.61212e-09	0.000750165	9.86459e-07	0.00883536	3.21375e-07	0.00287844	9.17109e-07	0.00860604	3.00544e-07	0.00282027	4.91531e-07	0.00557723	1.66327e-07	0.00188726	5.59424e-08	0.00293067	1.82597e-08	0.00095658	3.0913e-07	0.00450976	1.03347e-07	0.00150768
14470	26	8.16614e-09	0.00224435	2.7296e-09	0.000750191	1.00177e-06	0.00884528	3.26364e-07	0.00288167	9.09806e-07	0.00861517	2.98151e-07	0.00282326	4.91208e-07	0.00558213	1.66218e-07	0.00188892	5.39759e-08	0.00293124	1.76179e-08	0.000956765	3.23551e-07	0.00451293	1.08168e-07	0.00150873
14480	26	-9.76978e-09	0.00224436	-3.26563e-09	0.000750195	9.96649e-07	0.00885526	3.24694e-07	0.00288492	9.05349e-07	0.00862426	2.9669e-07	0.00282624	5.00311e-07	0.00558706	1.69299e-07	0.00189059	6.51516e-08	0.00293182	2.12656e-08	0.000956955	3.20714e-07	0.00451619	1.07219e-07	0.00150982
14490	26	-1.96595e-08	0.00224418	-6.57135e-09	0.000750137	1.00622e-06	0.00886528	3.27814e-07	0.00288818	9.01115e-07	0.00863329	2.95302e-07	0.00282919	5.01781e-07	0.00559209	1.69796e-07	0.00189229	6.57276e-08	0.00293247	2.14537e-08	0.000957167	3.08855e-07	0.00451932	1.03254e-07	0.00151087
14500	26	-2.30881e-08	0.00224396	-7.71738e-09	0.000750063	1.0082e-06	0.00887536	3.28459e-07	0.00289147	9.04746e-07	0.00864232	2.96492e-07	0.00283216	4.99113e-07	0.00559709	1.68893e-07	0.00189398	6.86233e-08	0.00293316	2.23988e-08	0.00095739	3.16433e-07	0.00452244	1.05788e-07	0.00151192
14510	26	-1.96436e-08	0.00224375	-6.56604e-09	0.000749991	9.9775e-07	0.00888539	3.25053e-07	0.00289474	8.96912e-07	0.00865133	2.93925e-07	0.00283511	5.05103e-07	0.00560211	1.7092e-07	0.00189568	8.11369e-08	0.00293389	2.64833e-08	0.00095763	3.25232e-07	0.00452565	1.08729e-07	0.00151299
14520	26	-5.66155e-09	0.00224363	-1.89242e-09	0.00074995	9.86305e-07	0.00889531	3.21324e-07	0.00289797	9.02039e-07	0.00866032	2.95605e-07	0.00283805	5.09191e-07	0.0056072	1.72304e-07	0.0018974	7.42559e-08	0.00293467	2.42373e-08	0.000957885	3.27607e-07	0.00452892	1.09524e-07	0.00151408
14530	26	-1.22644e-08	0.00224353	-4.09948e-09	0.000749918	9.92925e-07	0.0089052	3.23481e-07	0.00290119	9.12856e-07	0.00866939	2.9915e-07	0.00284103	5.11956e-07	0.0056123	1.73239e-07	0.00189913	6.79948e-08	0.00293538	2.21937e-08	0.000958116	3.3382e-07	0.00453222	1.11601e-07	0.00151519
14540	26	-1.21854e-08	0.00224341	-4.07305e-09	0.000749879	9.97121e-07	0.00891515	3.24848e-07	0.00290443	9.30744e-07	0.00867861	3.05012e-07	0.00284405	5.19972e-07	0.00561747	1.75951e-07	0.00190087	7.34516e-08	0.00293608	2.39748e-08	0.000958344	3.46451e-07	0.00453562	1.15823e-07	0.00151632
14550	26	-1.60247e-08	0.00224325	-5.35638e-09	0.000749826	1.00535e-06	0.00892518	3.2753e-07	0.0029077	9.3361e-07	0.00868793	3.05951e-07	0.0028471	5.03376e-07	0.00562258	1.70336e-07	0.0019026	6.4914e-08	0.00293677	2.11881e-08	0.000958571	3.58263e-07	0.00453916	1.19772e-07	0.00151751
14560	26	-6.67187e-09	0.00224313	-2.23013e-09	0.000749786	1.00673e-06	0.00893523	3.27978e-07	0.00291097	9.3379e-07	0.00869727	3.0601e-07	0.00285016	4.93368e-07	0.00562755	1.66949e-07	0.00190429	6.751e-08	0.00293743	2.20354e-08	0.000958784	3.62014e-07	0.00454276	1.21026e-07	0.00151871
14570	26	4.29361e-09	0.00224313	1.43517e-09	0.000749784	1.01025e-06	0.00894532	3.29126e-07	0.00291426	9.33287e-07	0.0087066	3.05845e-07	0.00285322	4.95388e-07	0.00563249	1.67632e-07	0.00190596	7.19941e-08	0.00293813	2.34991e-08	0.000959013	3.66875e-07	0.00454641	1.22652e-07	0.00151993
14580	26	-2.5439e-10	0.00224314	-8.50318e-11	0.000749788	1.02541e-06	0.00895548	3.34065e-07	0.00291757	9.28008e-07	0.0087159	3.04115e-07	0.00285627	5.10898e-07	0.00563754	1.72881e-07	0.00190767	7.91963e-08	0.00293889	2.58499e-08	0.000959262	3.78079e-07	0.00455012	1.26397e-07	0.00152117
14590	26	4.21714e-09	0.00224314	1.40961e-09	0.000749789	1.0294e-06	0.00896575	3.35363e-07	0.00292092	9.24312e-07	0.00872517	3.02904e-07	0.0028593	5.2126e-07	0.00564269	1.76387e-07	0.00190941	7.57308e-08	0.00293967	2.47188e-08	0.000959516	3.77497e-07	0.0045539	1.26203e-07	0.00152243
14600	26	2.07734e-08	0.00224326	6.94369e-09	0.000749829	1.0342e-06	0.00897608	3.36928e-07	0.00292428	9.25441e-07	0.00873441	3.03274e-07	0.00286233	5.46552e-07	0.00564803	1.84946e-07	0.00191122	8.55223e-08	0.00294046	2.79147e-08	0.000959773	3.67937e-07	0.00455762	1.23007e-07	0.00152368
14610	26	4.32094e-08	0.00224359	1.44431e-08	0.000749938	1.03883e-06	0.00898643	3.38437e-07	0.00292765	9.35638e-07	0.00874371	3.06616e-07	0.00286538	5.47612e-07	0.00565351	1.85304e-07	0.00191307	1.04753e-07	0.00294142	3.41916e-08	0.000960088	3.73383e-07	0.00456133	1.24827e-07	0.00152492
14620	26	4.4157e-08	0.00224404	1.47598e-08	0.000750089	1.04917e-06	0.00899687	3.41804e-07	0.00293105	9.46792e-07	0.00875312	3.10271e-07	0.00286847	5.56204e-07	0.00565902	1.88212e-07	0.00191494	1.03274e-07	0.00294247	3.3709e-08	0.000960429	3.68475e-07	0.00456505	1.23186e-07	0.00152616
14630	26	3.30386e-08	0.00224443	1.10434e-08	0.000750217	1.06439e-06	0.00900746	3.46763e-07	0.0029345	9.488e-07	0.00876262	3.10929e-07	0.00287158	5.4676e-07	0.00566454	1.85016e-07	0.0019168	9.85208e-08	0.00294348	3.21575e-08	0.000960761	3.80164e-07	0.00456877	1.27094e-07	0.0015274
14640	26	3.89882e-08	0.0022448	1.30321e-08	0.000750343	1.05524e-06	0.00901804	3.43782e-07	0.00293795	9.5323e-07	0.00877213	3.12381e-07	0.00287469	5.46453e-07	0.00566999	1.84912e-07	0.00191865	1.06287e-07	0.00294451	3.46923e-08	0.000961096	3.94995e-07	0.0045726	1.32052e-07	0.00152868
14650	26	4.54804e-08	0.00224522	1.52022e-08	0.000750483	1.06275e-06	0.00902863	3.46227e-07	0.0029414	9.55651e-07	0.00878165	3.13174e-07	0.00287782	5.53798e-07	0.00567548	1.87398e-07	0.00192051	1.12387e-07	0.0029456	3.66833e-08	0.000961452	4.09217e-07	0.00457664	1.36807e-07	0.00153003
14660	26	4.84734e-08	0.00224569	1.62026e-08	0.000750639	1.0678e-06	0.00903928	3.47874e-07	0.00294487	9.66726e-07	0.00879126	3.16803e-07	0.00288096	5.67376e-07	0.00568109	1.91992e-07	0.00192241	1.23389e-07	0.00294677	4.02744e-08	0.000961834	4.20842e-07	0.00458081	1.40694e-07	0.00153143
14670	26	5.25626e-08	0.00224619	1.75695e-08	0.000750806	1.06902e-06	0.00904996	3.48271e-07	0.00294835	9.77668e-07	0.00880099	3.20389e-07	0.00288415	5.65101e-07	0.00568676	1.91223e-07	0.00192432	1.25593e-07	0.00294801	4.09939e-08	0.000962237	4.10182e-07	0.00458497	1.3713e-07	0.00153282
14680	26	5.22093e-08	0.00224674	1.74514e-08	0.000750991	1.07668e-06	0.00906069	3.50767e-07	0.00295185	9.80696e-07	0.00881077	3.21382e-07	0.00288736	5.67928e-07	0.00569241	1.92179e-07	0.00192624	1.33723e-07	0.00294933	4.36475e-08	0.000962668	4.05968e-07	0.00458904	1.35721e-07	0.00153418
14690	26	5.28746e-08	0.00224721	1.76738e-08	0.00075115	1.08989e-06	0.00907152	3.55071e-07	0.00295537	9.82006e-07	0.0088206	3.21811e-07	0.00289058	5.66847e-07	0.00569809	1.91813e-07	0.00192816	1.38726e-07	0.00295069	4.52807e-08	0.000963114	4.11503e-07	0.00459312	1.37571e-07	0.00153554
14700	26	5.97435e-08	0.00224778	1.99697e-08	0.000751339	1.08092e-06	0.0090824	3.52149e-07	0.00295892	9.80541e-07	0.0088304	3.21331e-07	0.00289379	5.72296e-07	0.00570377	1.93657e-07	0.00193008	1.30727e-07	0.00295204	4.26698e-08	0.000963555	4.12726e-07	0.00459725	1.3798e-07	0.00153692
14710	26	7.20515e-08	0.00224843	2.40838e-08	0.000751557	1.06694e-06	0.00909313	3.47593e-07	0.00296242	9.66861e-07	0.00884012	3.16848e-07	0.00289697	5.78583e-07	0.00570953	1.95785e-07	0.00193203	1.28286e-07	0.00295332	4.18728e-08	0.000963971	4.12697e-07	0.00460137	1.37971e-07	0.0015383
14720	26	6.81924e-08	0.00224916	2.27939e-08	0.000751799	1.05726e-06	0.00910374	3.44439e-07	0.00296587	9.72238e-07	0.0088498	3.1861e-07	0.00290015	5.53731e-07	0.00571517	1.87375e-07	0.00193394	1.3907e-07	0.00295466	4.53928e-08	0.000964409	4.0105e-07	0.00460545	1.34077e-07	0.00153967
14730	26	6.00342e-08	0.00224978	2.00669e-08	0.000752006	1.06535e-06	0.00911436	3.47075e-07	0.00296933	9.7218e-07	0.00885954	3.18591e-07	0.00290334	5.58893e-07	0.00572074	1.89122e-07	0.00193582	1.45412e-07	0.00295608	4.74628e-08	0.000964873	3.95973e-07	0.00460942	1.32379e-07	0.00154099
14740	26	6.19089e-08	0.00225039	2.06936e-08	0.000752211	1.06865e-06	0.00912503	3.48152e-07	0.00297281	9.64888e-07	0.00886922	3.16201e-07	0.00290651	5.64117e-07	0.00572635	1.9089e-07	0.00193772	1.51228e-07	0.00295757	4.93613e-08	0.000965358	3.9802e-07	0.00461339	1.33064e-07	0.00154232
14750	26	7.56551e-08	0.00225107	2.52883e-08	0.000752438	1.07067e-06	0.00913572	3.48809e-07	0.00297629	9.79501e-07	0.00887893	3.2099e-07	0.00290969	5.67679e-07	0.00573201	1.92095e-07	0.00193964	1.52611e-07	0.0029591	4.98125e-08	0.000965857	4.10734e-07	0.00461744	1.37314e-07	0.00154367
14760	26	8.97048e-08	0.0022519	2.99846e-08	0.000752715	1.07285e-06	0.00914644	3.4952e-07	0.00297978	9.89511e-07	0.00888879	3.2427e-07	0.00291293	5.66431e-07	0.00573769	1.91672e-07	0.00194156	1.52207e-07	0.00296062	4.96809e-08	0.000966354	4.05141e-07	0.00462152	1.35444e-07	0.00154504
14770	26	1.00296e-07	0.00225285	3.35248e-08	0.000753034	1.07309e-06	0.00915717	3.49597e-07	0.00298328	9.86962e-07	0.00889867	3.23435e-07	0.00291616	5.63965e-07	0.00574334	1.90838e-07	0.00194347	1.59816e-07	0.00296217	5.21644e-08	0.00096686	3.89543e-07	0.0046255	1.3023e-07	0.00154637
14780	26	1.06601e-07	0.00225389	3.56322e-08	0.000753381	1.0747e-06	0.0091679	3.50122e-07	0.00298677	1.00011e-06	0.0089086	3.27744e-07	0.00291942	5.5733e-07	0.00574893	1.88593e-07	0.00194536	1.70485e-07	0.00296383	5.56467e-08	0.000967402	3.91932e-07	0.0046294	1.31028e-07	0.00154767
14790	26	9.81721e-08	0.00225491	3.28148e-08	0.000753724	1.08534e-06	0.00917872	3.53588e-07	0.0029903	1.00606e-06	0.00891864	3.29695e-07	0.00292271	5.78804e-07	0.00575464	1.9586e-07	0.00194729	1.69247e-07	0.00296553	5.52428e-08	0.000967958	4.06777e-07	0.00463339	1.35991e-07	0.00154901
14800	26	8.89377e-08	0.00225584	2.97281e-08	0.000754034	1.09266e-06	0.0091896	3.55972e-07	0.00299384	9.99293e-07	0.00892867	3.27476e-07	0.00292599	5.73346e-07	0.00576038	1.94012e-07	0.00194924	1.61199e-07	0.00296719	5.26157e-08	0.000968498	4.03847e-07	0.00463744	1.35012e-07	0.00155036
14810	26	8.29551e-08	0.00225671	2.77284e-08	0.000754322	1.0952e-06	0.00920056	3.56802e-07	0.00299741	1.01384e-06	0.00893872	3.32243e-07	0.00292929	5.79046e-07	0.00576614	1.95941e-07	0.00195118	1.55619e-07	0.00296877	5.07944e-08	0.000969014	3.94397e-07	0.00464143	1.31852e-07	0.00155169
14820	26	7.74613e-08	0.0022575	2.58921e-08	0.000754587	1.08132e-06	0.00921145	3.52279e-07	0.00300096	1.01536e-06	0.00894887	3.3274e-07	0.00293262	5.92504e-07	0.005772	2.00495e-07	0.00195317	1.52317e-07	0.0029703	4.97167e-08	0.000969514	3.97208e-07	0.00464538	1.32792e-07	0.00155302
14830	26	8.6502e-08	0.00225831	2.8914e-08	0.000754859	1.07939e-06	0.00922224	3.51651e-07	0.00300448	1.00883e-06	0.00895901	3.30602e-07	0.00293594	5.94475e-07	0.00577795	2.01162e-07	0.00195518	1.64362e-07	0.00297186	5.36483e-08	0.000970024	3.90788e-07	0.00464934	1.30646e-07	0.00155434
14840	26	7.67823e-08	0.00225912	2.56651e-08	0.000755131	1.0753e-06	0.009233	3.50316e-07	0.00300798	1.00275e-06	0.00896908	3.2861e-07	0.00293924	5.92214e-07	0.00578387	2.00397e-07	0.00195718	1.83287e-07	0.00297359	5.98254e-08	0.000970587	3.87528e-07	0.0046532	1.29556e-07	0.00155563
14850	26	8.78231e-08	0.00225996	2.93556e-08	0.000755409	1.08196e-06	0.00924377	3.52486e-07	0.00301149	9.91855e-07	0.00897904	3.25039e-07	0.0029425	5.78394e-07	0.00578973	1.95721e-07	0.00195917	1.93764e-07	0.00297548	6.32449e-08	0.000971205	3.96349e-07	0.00465713	1.32505e-07	0.00155694
14860	26	9.97446e-08	0.00226089	3.33405e-08	0.000755721	1.09682e-06	0.00925467	3.5733e-07	0.00301504	9.90369e-07	0.00898894	3.24552e-07	0.00294574	5.83731e-07	0.00579554	1.97527e-07	0.00196113	1.90611e-07	0.00297741	6.22159e-08	0.000971835	4.11704e-07	0.00466116	1.37638e-07	0.00155829
14870	26	1.12666e-07	0.00226195	3.76596e-08	0.000756075	1.09539e-06	0.00926562	3.56863e-07	0.00301861	1.00322e-06	0.00899891	3.28765e-07	0.00294901	5.8307e-07	0.00580138	1.97303e-07	0.00196311	1.85738e-07	0.00297929	6.06253e-08	0.000972449	4.07243e-07	0.00466524	1.36147e-07	0.00155965
14880	26	1.08214e-07	0.00226308	3.61713e-08	0.000756452	1.10813e-06	0.00927664	3.61014e-07	0.0030222	9.97352e-07	0.00900891	3.2684e-07	0.00295229	5.64916e-07	0.00580713	1.9116e-07	0.00196506	1.84774e-07	0.00298115	6.03107e-08	0.000973054	4.13582e-07	0.00466934	1.38266e-07	0.00156103
14890	26	9.23617e-08	0.0022641	3.08727e-08	0.000756792	1.0935e-06	0.00928768	3.56247e-07	0.0030258	1.00165e-06	0.00901892	3.28247e-07	0.00295557	5.5366e-07	0.00581272	1.87351e-07	0.00196695	1.76494e-07	0.00298297	5.76083e-08	0.000973651	4.17238e-07	0.0046735	1.39488e-07	0.00156242
14900	26	8.83136e-08	0.00226501	2.95195e-08	0.000757098	1.08478e-06	0.00929855	3.53407e-07	0.00302934	1.00297e-06	0.00902893	3.28681e-07	0.00295885	5.45786e-07	0.00581825	1.84687e-07	0.00196882	1.70077e-07	0.00298468	5.55136e-08	0.000974209	4.0901e-07	0.00467762	1.36738e-07	0.00156379
14910	26	7.9602e-08	0.00226582	2.66076e-08	0.00075737	1.09273e-06	0.00930945	3.55995e-07	0.00303289	1.00327e-06	0.00903896	3.2878e-07	0.00296214	5.51944e-07	0.00582374	1.8677e-07	0.00197067	1.73204e-07	0.00298637	5.65344e-08	0.00097476	4.08656e-07	0.00468171	1.36619e-07	0.00156516
14920	26	8.21924e-08	0.00226666	2.74735e-08	0.000757648	1.09512e-06	0.0093204	3.56774e-07	0.00303646	1.00432e-06	0.00904899	3.29124e-07	0.00296542	5.66546e-07	0.00582933	1.91712e-07	0.00197257	1.6094e-07	0.00298805	5.25312e-08	0.000975307	4.14409e-07	0.00468581	1.38543e-07	0.00156653
14930	26	7.41925e-08	0.00226742	2.47994e-08	0.000757903	1.08616e-06	0.0093313	3.53856e-07	0.00304001	1.01697e-06	0.00905908	3.33269e-07	0.00296873	5.63072e-07	0.00583498	1.90536e-07	0.00197448	1.69053e-07	0.00298971	5.51793e-08	0.000975849	4.29646e-07	0.00469002	1.43637e-07	0.00156794
14940	26	7.22264e-08	0.00226816	2.41423e-08	0.000758151	1.095e-06	0.0093422	3.56735e-07	0.00304356	1.01191e-06	0.00906923	3.3161e-07	0.00297205	5.65843e-07	0.00584061	1.91474e-07	0.00197638	1.61313e-07	0.00299136	5.26531e-08	0.000976387	4.31752e-07	0.00469433	1.44341e-07	0.00156938
14950	26	7.04372e-08	0.00226884	2.35442e-08	0.000758378	1.10055e-06	0.00935319	3.58545e-07	0.00304714	1.02612e-06	0.00907943	3.36266e-07	0.0029754	5.67756e-07	0.00584625	1.92121e-07	0.00197829	1.46397e-07	0.00299289	4.77844e-08	0.000976888	4.28098e-07	0.00469863	1.43119e-07	0.00157082
14960	26	7.01074e-08	0.00226955	2.3434e-08	0.000758616	1.10812e-06	0.00936424	3.61011e-07	0.00305074	1.02361e-06	0.00908968	3.35444e-07	0.00297876	5.74381e-07	0.00585195	1.94363e-07	0.00198022	1.38316e-07	0.00299431	4.51467e-08	0.000977352	4.2193e-07	0.00470286	1.41057e-07	0.00157223
14970	26	7.87418e-08	0.00227029	2.63201e-08	0.000758861	1.11376e-06	0.00937535	3.62846e-07	0.00305436	1.01654e-06	0.00909988	3.33128e-07	0.0029821	5.79802e-07	0.00585773	1.96197e-07	0.00198218	1.3318e-07	0.00299567	4.34702e-08	0.000977794	4.27907e-07	0.00470712	1.43055e-07	0.00157365
14980	26	8.3175e-08	0.00227113	2.78019e-08	0.000759143	1.12128e-06	0.00938652	3.65296e-07	0.003058	1.01506e-06	0.00911003	3.32644e-07	0.00298543	5.89897e-07	0.00586359	1.99613e-07	0.00198416	1.36492e-07	0.00299701	4.45513e-08	0.000978233	4.41609e-07	0.00471147	1.47636e-07	0.00157511
14990	26	7.87967e-08	0.00227194	2.63384e-08	0.000759414	1.11886e-06	0.00939772	3.64509e-07	0.00306165	1.02365e-06	0.00912021	3.35457e-07	0.00298876	5.78746e-07	0.00586943	1.9584e-07	0.00198614	1.46862e-07	0.0029984	4.79363e-08	0.000978686	4.41499e-07	0.00471588	1.47599e-07	0.00157659
15000	26	9.18507e-08	0.00227277	3.07018e-08	0.000759691	1.11829e-06	0.0094089	3.64322e-07	0.00306529	1.02889e-06	0.00913048	3.37174e-07	0.00299213	5.7238e-07	0.00587519	1.93686e-07	0.00198808	1.46476e-07	0.00299988	4.781e-08	0.000979168	4.40783e-07	0.00472029	1.4736e-07	0.00157806
15010	26	1.17032e-07	0.00227382	3.91191e-08	0.000760041	1.11381e-06	0.00942007	3.62864e-07	0.00306893	1.03994e-06	0.00914082	3.40797e-07	0.00299552	5.60355e-07	0.00588087	1.89617e-07	0.00199001	1.44975e-07	0.00300134	4.73201e-08	0.000979646	4.31234e-07	0.00472466	1.44167e-07	0.00157952
15020	26	1.27628e-07	0.00227505	4.26605e-08	0.000760454	1.12319e-06	0.00943124	3.6592e-07	0.00307256	1.05029e-06	0.0091513	3.44188e-07	0.00299895	5.60744e-07	0.00588644	1.89748e-07	0.00199189	1.37138e-07	0.00300273	4.47623e-08	0.0009801	4.1857e-07	0.0047289	1.39934e-07	0.00158094
15030	26	1.18342e-07	0.00227627	3.95569e-08	0.000760862	1.131e-06	0.00944252	3.68464e-07	0.00307624	1.02993e-06	0.00916169	3.37517e-07	0.00300236	5.61193e-07	0.00589206	1.899e-07	0.00199379	1.52588e-07	0.00300417	4.9805e-08	0.00098057	4.14776e-07	0.00473308	1.38665e-07	0.00158233
15040	26	1.10015e-07	0.00227743	3.67735e-08	0.000761248	1.11784e-06	0.00945376	3.64177e-07	0.0030799	1.0227e-06	0.00917195	3.35146e-07	0.00300572	5.68166e-07	0.00589769	1.9226e-07	0.0019957	1.50983e-07	0.0030057	4.92813e-08	0.00098107	4.10595e-07	0.00473717	1.37268e-07	0.0015837
15050	26	1.07218e-07	0.00227851	3.58386e-08	0.000761611	1.1106e-06	0.00946489	3.61818e-07	0.00308353	1.02162e-06	0.00918216	3.34791e-07	0.00300907	5.88697e-07	0.0059035	1.99207e-07	0.00199767	1.54789e-07	0.00300726	5.05237e-08	0.000981578	4.21795e-07	0.00474134	1.41012e-07	0.0015851
15060	26	1.06281e-07	0.00227958	3.55254e-08	0.000761968	1.10158e-06	0.00947596	3.58879e-07	0.00308713	1.02973e-06	0.00919242	3.37451e-07	0.00301243	5.92444e-07	0.00590941	2.00475e-07	0.00199966	1.45267e-07	0.00300876	4.74156e-08	0.000982066	4.31416e-07	0.0047456	1.44228e-07	0.00158652
15070	26	8.55217e-08	0.00228053	2.85863e-08	0.000762285	1.11312e-06	0.00948703	3.62638e-07	0.00309074	1.03064e-06	0.00920272	3.37748e-07	0.0030158	5.85923e-07	0.0059153	1.98268e-07	0.00200166	1.55514e-07	0.00301023	5.07601e-08	0.000982547	4.2183e-07	0.00474989	1.41024e-07	0.00158795
15080	26	8.44911e-08	0.00228138	2.82418e-08	0.000762569	1.11663e-06	0.00949818	3.63781e-07	0.00309437	1.03122e-06	0.00921301	3.37937e-07	0.00301918	5.78584e-07	0.00592112	1.95785e-07	0.00200363	1.72962e-07	0.00301188	5.64553e-08	0.000983087	4.32986e-07	0.00475416	1.44753e-07	0.00158938
15090	26	9.38371e-08	0.00228228	3.13658e-08	0.000762872	1.12278e-06	0.00950935	3.65785e-07	0.00309801	1.02659e-06	0.00922331	3.3642e-07	0.00302255	5.86674e-07	0.00592696	1.98523e-07	0.0020056	1.62632e-07	0.00301357	5.30834e-08	0.000983637	4.18333e-07	0.00475843	1.39855e-07	0.00159081
15100	26	8.8345e-08	0.00228319	2.953e-08	0.000763174	1.12692e-06	0.00952059	3.67135e-07	0.00310168	1.01174e-06	0.00923351	3.31554e-07	0.00302589	5.88075e-07	0.00593282	1.98997e-07	0.00200759	1.61101e-07	0.00301518	5.25839e-08	0.000984163	4.1397e-07	0.00476261	1.38396e-07	0.00159221
15110	26	9.58164e-08	0.0022841	3.20274e-08	0.000763479	1.11506e-06	0.00953182	3.63272e-07	0.00310533	1.01392e-06	0.00924366	3.32271e-07	0.00302922	5.92476e-07	0.00593872	2.00486e-07	0.00200958	1.54361e-07	0.00301675	5.03839e-08	0.000984675	4.10663e-07	0.00476672	1.3729e-07	0.00159358
15120	26	1.00159e-07	0.00228508	3.34789e-08	0.000763806	1.11655e-06	0.00954298	3.63756e-07	0.00310897	1.0091e-06	0.00925377	3.30689e-07	0.00303253	5.89729e-07	0.00594463	1.99556e-07	0.00201158	1.64037e-07	0.00301834	5.35421e-08	0.000985196	4.09634e-07	0.00477083	1.36946e-07	0.00159496
15130	26	1.01213e-07	0.00228612	3.38312e-08	0.000764155	1.1144e-06	0.00955413	3.63057e-07	0.0031126	1.01778e-06	0.00926391	3.33535e-07	0.00303585	5.90059e-07	0.00595054	1.99668e-07	0.00201358	1.5572e-07	0.00301994	5.08273e-08	0.000985717	4.07253e-07	0.00477489	1.3615e-07	0.00159631
15140	26	9.47341e-08	0.00228709	3.16656e-08	0.000764477	1.11045e-06	0.00956526	3.61768e-07	0.00311623	1.02558e-06	0.00927412	3.36089e-07	0.0030392	5.83656e-07	0.00595638	1.97501e-07	0.00201556	1.56049e-07	0.00302151	5.09349e-08	0.00098623	4.13529e-07	0.00477901	1.38249e-07	0.00159769
15150	26	8.61746e-08	0.002288	2.88046e-08	0.000764783	1.12051e-06	0.00957642	3.65045e-07	0.00311986	1.02988e-06	0.0092844	3.375e-07	0.00304257	5.97317e-07	0.00596231	2.02124e-07	0.00201757	1.48684e-07	0.00302303	4.85308e-08	0.000986726	4.10044e-07	0.00478313	1.37084e-07	0.00159907
15160	26	7.46429e-08	0.0022888	2.495e-08	0.000765049	1.1187e-06	0.00958762	3.64456e-07	0.00312351	1.02731e-06	0.00929469	3.36657e-07	0.00304594	5.74705e-07	0.00596817	1.94472e-07	0.00201955	1.39585e-07	0.00302448	4.55608e-08	0.000987198	4.05173e-07	0.0047872	1.35455e-07	0.00160043
15170	26	7.76089e-08	0.00228956	2.59414e-08	0.000765303	1.11786e-06	0.00959877	3.64181e-07	0.00312714	1.0213e-06	0.00930492	3.34689e-07	0.0030493	5.77869e-07	0.00597389	1.95543e-07	0.00202149	1.35195e-07	0.00302584	4.4128e-08	0.000987643	4.05312e-07	0.00479125	1.35501e-07	0.00160178
15180	26	9.77701e-08	0.00229044	3.26805e-08	0.000765598	1.12638e-06	0.00961002	3.6696e-07	0.00313081	1.02426e-06	0.00931516	3.35659e-07	0.00305265	5.70189e-07	0.00597964	1.92944e-07	0.00202343	1.32804e-07	0.00302718	4.33476e-08	0.00098808	4.15958e-07	0.00479537	1.3906e-07	0.00160316
15190	26	1.09731e-07	0.00229147	3.66786e-08	0.000765943	1.13036e-06	0.00962129	3.68254e-07	0.00313448	1.02917e-06	0.00932542	3.37268e-07	0.00305601	5.83065e-07	0.00598539	1.97301e-07	0.00202538	1.21138e-07	0.00302845	3.95396e-08	0.000988495	4.17511e-07	0.00479954	1.3958e-07	0.00160455
15200	26	1.13759e-07	0.0022926	3.8025e-08	0.000766321	1.13169e-06	0.0096326	3.68688e-07	0.00313817	1.0419e-06	0.00933577	3.41439e-07	0.0030594	5.88495e-07	0.00599127	1.99139e-07	0.00202736	1.23268e-07	0.00302967	4.02351e-08	0.000988891	4.26974e-07	0.00480375	1.42743e-07	0.00160596
15210	26	1.10061e-07	0.00229372	3.67889e-08	0.000766696	1.13641e-06	0.00964395	3.70227e-07	0.00314186	1.03633e-06	0.00934617	3.39613e-07	0.00306281	5.7994e-07	0.0059971	1.96244e-07	0.00202934	1.25595e-07	0.00303092	4.09944e-08	0.000989299	4.24419e-07	0.00480803	1.41889e-07	0.00160739
15220	26	1.00058e-07	0.00229477	3.3445e-08	0.000767044	1.14086e-06	0.00965531	3.71675e-07	0.00314556	1.0284e-06	0.0093565	3.37015e-07	0.0030662	5.68924e-07	0.00600286	1.92516e-07	0.00203129	1.37515e-07	0.00303221	4.48853e-08	0.000989721	4.30996e-07	0.00481228	1.44088e-07	0.00160881
15230	26	9.11285e-08	0.00229572	3.04604e-08	0.000767363	1.14602e-06	0.00966676	3.73357e-07	0.00314929	1.0179e-06	0.00936672	3.33575e-07	0.00306955	5.40595e-07	0.00600839	1.8293e-07	0.00203316	1.4787e-07	0.00303365	4.82652e-08	0.000990192	4.33233e-07	0.00481662	1.44836e-07	0.00161026
15240	26	7.64703e-08	0.00229657	2.55608e-08	0.000767646	1.12574e-06	0.00967812	3.66752e-07	0.003153	1.01286e-06	0.00937685	3.31923e-07	0.00307286	5.48119e-07	0.00601383	1.85476e-07	0.002035	1.42623e-07	0.00303509	4.65525e-08	0.000990663	4.37887e-07	0.00482096	1.46392e-07	0.00161171
15250	26	7.77644e-08	0.00229732	2.59934e-08	0.000767897	1.10712e-06	0.00968928	3.60684e-07	0.00315663	1.0142e-06	0.009387	3.32361e-07	0.00307619	5.5119e-07	0.00601933	1.86515e-07	0.00203686	1.29578e-07	0.00303645	4.22947e-08	0.000991104	4.23115e-07	0.00482526	1.41453e-07	0.00161315
15260	26	8.56225e-08	0.00229814	2.862e-08	0.000768172	1.10183e-06	0.00970032	3.58962e-07	0.00316023	1.01431e-06	0.00939713	3.32399e-07	0.00307951	5.58885e-07	0.00602487	1.89119e-07	0.00203874	1.24075e-07	0.00303773	4.04985e-08	0.000991522	4.24109e-07	0.0048295	1.41785e-07	0.00161457
15270	26	8.42748e-08	0.00229899	2.81695e-08	0.000768455	1.10568e-06	0.00971135	3.60216e-07	0.00316382	1.00352e-06	0.00940724	3.2886e-07	0.00308282	5.57425e-07	0.00603045	1.88625e-07	0.00204062	1.07576e-07	0.00303889	3.5113e-08	0.000991902	4.28157e-07	0.00483375	1.43139e-07	0.00161599
15280	26	9.01692e-08	0.00229986	3.01398e-08	0.000768745	1.10731e-06	0.00972242	3.60746e-07	0.00316743	9.96865e-07	0.00941724	3.2668e-07	0.0030861	5.64326e-07	0.00603607	1.9096e-07	0.00204252	1.00097e-07	0.00303991	3.2672e-08	0.000992235	4.18736e-07	0.00483801	1.39989e-07	0.00161741
15290	26	9.48063e-08	0.00230078	3.16898e-08	0.000769054	1.12407e-06	0.00973358	3.66207e-07	0.00317106	9.97624e-07	0.00942722	3.26929e-07	0.00308937	5.56854e-07	0.00604168	1.88432e-07	0.00204443	1.05708e-07	0.00304096	3.45032e-08	0.000992577	4.14202e-07	0.00484215	1.38473e-07	0.0016188
15300	26	1.00104e-07	0.00230175	3.34607e-08	0.000769379	1.11385e-06	0.00974478	3.62875e-07	0.00317471	9.96582e-07	0.00943719	3.26588e-07	0.00309264	5.50761e-07	0.00604721	1.8637e-07	0.0020463	1.02122e-07	0.00304199	3.3333e-08	0.000992915	4.23432e-07	0.00484633	1.41559e-07	0.0016202
15310	26	9.29072e-08	0.00230273	3.1055e-08	0.000769707	1.10924e-06	0.00975589	3.61376e-07	0.00317833	1.00521e-06	0.00944719	3.29414e-07	0.00309592	5.5856e-07	0.00605277	1.89009e-07	0.00204818	1.03085e-07	0.00304302	3.36472e-08	0.000993251	4.23e-07	0.00485058	1.41415e-07	0.00162162
15320	26	8.51604e-08	0.00230362	2.84656e-08	0.000770004	1.12049e-06	0.00976704	3.65038e-07	0.00318196	9.98802e-07	0.00945722	3.27315e-07	0.0030992	5.60727e-07	0.00605835	1.89742e-07	0.00205006	1.14699e-07	0.0030441	3.7438e-08	0.000993601	4.10773e-07	0.00485474	1.37327e-07	0.00162301
15330	26	6.12676e-08	0.00230434	2.04792e-08	0.000770245	1.12285e-06	0.00977827	3.6581e-07	0.00318562	1.00198e-06	0.00946723	3.28356e-07	0.00310248	5.55358e-07	0.00606394	1.87926e-07	0.00205196	1.00652e-07	0.00304517	3.28531e-08	0.000993953	4.05293e-07	0.00485885	1.35495e-07	0.00162438
15340	26	4.66907e-08	0.00230487	1.56068e-08	0.000770423	1.12891e-06	0.00978952	3.67783e-07	0.00318929	9.9528e-07	0.00947721	3.26161e-07	0.00310575	5.4396e-07	0.00606943	1.84069e-07	0.00205382	1.05844e-07	0.0030462	3.45479e-08	0.000994286	4.06175e-07	0.00486289	1.3579e-07	0.00162573
15350	26	4.99315e-08	0.00230536	1.669e-08	0.000770584	1.11357e-06	0.00980076	3.62785e-07	0.00319295	9.9776e-07	0.00948717	3.26974e-07	0.00310902	5.34362e-07	0.00607483	1.80821e-07	0.00205564	1.00628e-07	0.00304725	3.28454e-08	0.000994629	4.18624e-07	0.00486703	1.39952e-07	0.00162712
15360	26	6.25037e-08	0.00230594	2.08924e-08	0.000770779	1.11689e-06	0.00981189	3.63867e-07	0.00319658	9.84645e-07	0.00949706	3.22676e-07	0.00311226	5.24115e-07	0.00608012	1.77354e-07	0.00205743	9.95219e-08	0.00304823	3.24842e-08	0.000994951	4.15738e-07	0.00487122	1.38987e-07	0.00162852
15370	26	7.57841e-08	0.00230663	2.53315e-08	0.000771009	1.12749e-06	0.00982312	3.67321e-07	0.00320023	9.84721e-07	0.00950691	3.22701e-07	0.00311549	5.41377e-07	0.00608543	1.83195e-07	0.00205923	8.97176e-08	0.0030492	2.92841e-08	0.000995267	4.07223e-07	0.00487534	1.3614e-07	0.0016299
15380	26	7.39239e-08	0.00230738	2.47097e-08	0.000771259	1.11616e-06	0.00983435	3.63628e-07	0.00320389	9.8205e-07	0.00951675	3.21825e-07	0.00311871	5.52302e-07	0.00609092	1.86892e-07	0.00206109	8.30908e-08	0.00305004	2.71211e-08	0.000995542	3.91299e-07	0.00487933	1.30817e-07	0.00163123
15390	26	6.06071e-08	0.00230805	2.02584e-08	0.000771485	1.09804e-06	0.0098454	3.57726e-07	0.00320749	9.82736e-07	0.00952657	3.2205e-07	0.00312193	5.41351e-07	0.00609638	1.83186e-07	0.00206293	8.97658e-08	0.00305091	2.92998e-08	0.000995826	3.8767e-07	0.00488322	1.29603e-07	0.00163253
15400	26	5.65371e-08	0.00230863	1.8898e-08	0.00077168	1.10266e-06	0.00985642	3.59232e-07	0.00321108	9.76586e-07	0.00953636	3.20035e-07	0.00312514	5.48324e-07	0.00610184	1.85546e-07	0.00206478	8.51722e-08	0.00305178	2.78004e-08	0.00099611	3.96625e-07	0.00488715	1.32597e-07	0.00163384
15410	26	6.56076e-08	0.00230924	2.19299e-08	0.000771882	1.10104e-06	0.00986743	3.58703e-07	0.00321467	9.82282e-07	0.00954614	3.21901e-07	0.00312834	5.41568e-07	0.0061073	1.83259e-07	0.00206663	7.66962e-08	0.0030526	2.50338e-08	0.000996378	3.85567e-07	0.00489105	1.28901e-07	0.00163515
15420	26	6.51714e-08	0.0023099	2.17841e-08	0.000772103	1.09192e-06	0.00987839	3.55733e-07	0.00321824	9.80894e-07	0.00955597	3.21446e-07	0.00313156	5.47189e-07	0.00611273	1.85161e-07	0.00206846	8.79098e-08	0.00305343	2.8694e-08	0.000996648	3.89924e-07	0.00489492	1.30357e-07	0.00163644
15430	26	6.2609e-08	0.00231055	2.09276e-08	0.000772321	1.09396e-06	0.00988932	3.56397e-07	0.0032218	9.85579e-07	0.0095658	3.22982e-07	0.00313479	5.50738e-07	0.00611822	1.86362e-07	0.00207032	8.0585e-08	0.00305429	2.63032e-08	0.000996928	3.95732e-07	0.00489886	1.32299e-07	0.00163776
15440	26	5.45674e-08	0.00231114	1.82396e-08	0.000772517	1.09732e-06	0.00990028	3.5749e-07	0.00322537	9.88745e-07	0.00957568	3.24019e-07	0.00313802	5.51265e-07	0.00612373	1.86541e-07	0.00207219	8.37206e-08	0.0030551	2.73266e-08	0.000997191	3.9072e-07	0.00490281	1.30623e-07	0.00163908
15450	26	4.43001e-08	0.00231163	1.48077e-08	0.000772682	1.09361e-06	0.00991125	3.56283e-07	0.00322894	9.76514e-07	0.0095855	3.20011e-07	0.00314124	5.47962e-07	0.00612923	1.85423e-07	0.00207405	7.78795e-08	0.00305593	2.54201e-08	0.000997463	3.87571e-07	0.00490672	1.2957e-07	0.00164038
15460	26	3.26157e-08	0.00231202	1.09021e-08	0.000772812	1.0931e-06	0.00992216	3.56117e-07	0.0032325	9.69078e-07	0.00959522	3.17574e-07	0.00314443	5.48912e-07	0.00613472	1.85744e-07	0.00207591	6.83081e-08	0.00305665	2.2296e-08	0.000997698	3.70006e-07	0.00491048	1.23698e-07	0.00164164
15470	26	1.97756e-08	0.00231228	6.61014e-09	0.000772897	1.09211e-06	0.00993309	3.55793e-07	0.00323606	9.71685e-07	0.00960494	3.18429e-07	0.00314761	5.42607e-07	0.00614018	1.83611e-07	0.00207775	7.47723e-08	0.00305737	2.44059e-08	0.000997933	3.71238e-07	0.00491418	1.2411e-07	0.00164288
15480	26	1.26839e-08	0.00231244	4.23968e-09	0.000772953	1.10255e-06	0.00994405	3.59194e-07	0.00323963	9.59447e-07	0.00961459	3.14418e-07	0.00315077	5.3471e-07	0.00614557	1.80939e-07	0.00207958	7.42682e-08	0.0030581	2.42414e-08	0.000998173	3.70178e-07	0.00491789	1.23756e-07	0.00164412
15490	26	-2.59669e-09	0.00231249	-8.67966e-10	0.000772968	1.09249e-06	0.00995503	3.55917e-07	0.00324321	9.6704e-07	0.00962421	3.16906e-07	0.00315393	5.15734e-07	0.00615081	1.74518e-07	0.00208135	6.60877e-08	0.00305881	2.15712e-08	0.000998405	3.55632e-07	0.00492153	1.18893e-07	0.00164534
15500	26	-4.89791e-09	0.00231244	-1.63717e-09	0.000772953	1.08552e-06	0.00996591	3.53648e-07	0.00324675	9.61337e-07	0.00963387	3.15038e-07	0.00315709	5.21185e-07	0.006156	1.76362e-07	0.00208311	6.5641e-08	0.00305947	2.14254e-08	0.000998618	3.37854e-07	0.00492498	1.12949e-07	0.00164649
15510	26	-3.61052e-09	0.0023124	-1.20685e-09	0.000772938	1.07555e-06	0.00997674	3.50398e-07	0.00325028	9.57099e-07	0.00964346	3.13649e-07	0.00316023	5.14077e-07	0.00616117	1.73957e-07	0.00208486	7.32383e-08	0.00306015	2.39052e-08	0.00099884	3.31024e-07	0.00492834	1.10666e-07	0.00164761
15520	26	-1.771e-08	0.0023123	-5.91971e-09	0.000772905	1.06915e-06	0.00998745	3.48315e-07	0.00325377	9.60787e-07	0.00965304	3.14857e-07	0.00316338	5.1471e-07	0.00616631	1.74171e-07	0.0020866	7.54053e-08	0.0030609	2.46125e-08	0.000999085	3.35371e-07	0.00493167	1.12119e-07	0.00164873
15530	26	-2.8011e-08	0.00231205	-9.36291e-09	0.000772823	1.06541e-06	0.00999813	3.47094e-07	0.00325725	9.57175e-07	0.00966265	3.13674e-07	0.00316652	5.22352e-07	0.0061715	1.76757e-07	0.00208835	6.63781e-08	0.00306161	2.1666e-08	0.000999318	3.30729e-07	0.004935	1.10567e-07	0.00164984
15540	26	-2.90431e-08	0.00231176	-9.70789e-09	0.000772723	1.05502e-06	0.0100087	3.43711e-07	0.0032607	9.55464e-07	0.00967221	3.13113e-07	0.00316966	5.09471e-07	0.00617667	1.72398e-07	0.0020901	6.40282e-08	0.00306226	2.0899e-08	0.00099953	3.36223e-07	0.00493835	1.12404e-07	0.00165096
15550	26	-4.06184e-08	0.00231141	-1.3577e-08	0.000772607	1.04195e-06	0.0100192	3.39454e-07	0.00326412	9.65302e-07	0.00968181	3.16337e-07	0.0031728	5.17408e-07	0.0061818	1.75084e-07	0.00209184	8.05725e-08	0.00306297	2.62991e-08	0.000999761	3.39479e-07	0.00494173	1.13493e-07	0.00165209
15560	26	-4.78887e-08	0.00231097	-1.60072e-08	0.000772461	1.04013e-06	0.0100296	3.38859e-07	0.00326751	9.56331e-07	0.00969145	3.13397e-07	0.00317596	5.12713e-07	0.00618696	1.73495e-07	0.00209358	8.70636e-08	0.00306382	2.84178e-08	0.00100004	3.24388e-07	0.00494505	1.08447e-07	0.0016532
15570	26	-5.07517e-08	0.00231046	-1.69642e-08	0.00077229	1.0367e-06	0.01004	3.37742e-07	0.00327089	9.50809e-07	0.00970096	3.11587e-07	0.00317908	5.02146e-07	0.00619203	1.69919e-07	0.0020953	7.35057e-08	0.00306463	2.39925e-08	0.0010003	3.12566e-07	0.00494823	1.04495e-07	0.00165426
15580	26	-5.98058e-08	0.00230991	-1.99906e-08	0.000772106	1.03889e-06	0.0100504	3.38455e-07	0.00327427	9.50067e-07	0.00971048	3.11344e-07	0.0031822	5.04423e-07	0.00619706	1.7069e-07	0.002097	6.1156e-08	0.00306529	1.99615e-08	0.00100052	3.11448e-07	0.00495134	1.04121e-07	0.0016553
15590	26	-6.07586e-08	0.0023093	-2.0309e-08	0.000771903	1.0376e-06	0.0100607	3.38035e-07	0.00327765	9.54718e-07	0.00972	3.12868e-07	0.00318532	5.08155e-07	0.00620212	1.71953e-07	0.00209871	6.15478e-08	0.0030659	2.00894e-08	0.00100072	3.16143e-07	0.00495448	1.05691e-07	0.00165635
15600	26	-5.43566e-08	0.00230873	-1.81691e-08	0.000771711	1.03105e-06	0.0100711	3.35901e-07	0.00328102	9.37447e-07	0.00972946	3.07208e-07	0.00318842	5.09639e-07	0.00620721	1.72455e-07	0.00210044	5.92326e-08	0.00306653	1.93337e-08	0.00100092	3.09197e-07	0.00495763	1.03369e-07	0.0016574
15610	26	-3.99768e-08	0.00230825	-1.33626e-08	0.000771553	1.05188e-06	0.0100815	3.42689e-07	0.00328441	9.29367e-07	0.00973878	3.04561e-07	0.00319147	4.92202e-07	0.00621224	1.66554e-07	0.00210214	4.26977e-08	0.00306702	1.39367e-08	0.00100108	3.15593e-07	0.00496074	1.05507e-07	0.00165845
15620	26	-3.35474e-08	0.00230788	-1.12135e-08	0.000771426	1.0493e-06	0.010092	3.41846e-07	0.00328783	9.30909e-07	0.0097481	3.05066e-07	0.00319453	4.8603e-07	0.00621713	1.64466e-07	0.00210379	3.21472e-08	0.00306741	1.04929e-08	0.00100121	3.18141e-07	0.00496393	1.06359e-07	0.00165951
15630	26	-2.78694e-08	0.00230758	-9.31558e-09	0.000771327	1.06198e-06	0.0101026	3.45977e-07	0.00329127	9.20985e-07	0.00975735	3.01814e-07	0.00319756	4.79363e-07	0.00622196	1.6221e-07	0.00210543	3.25107e-08	0.00306771	1.06116e-08	0.00100131	3.11309e-07	0.00496708	1.04075e-07	0.00166056
15640	26	-3.09594e-08	0.00230729	-1.03484e-08	0.000771229	1.06932e-06	0.0101132	3.48371e-07	0.00329474	9.20666e-07	0.00976655	3.01709e-07	0.00320057	4.70794e-07	0.00622671	1.5931e-07	0.00210704	4.99123e-08	0.00306812	1.62915e-08	0.00100144	2.99467e-07	0.00497013	1.00116e-07	0.00166159
15650	26	-2.38778e-08	0.00230699	-7.98136e-09	0.000771129	1.06807e-06	0.0101239	3.47962e-07	0.00329823	9.21609e-07	0.00977579	3.02018e-07	0.0032036	4.83091e-07	0.00623146	1.63472e-07	0.00210864	4.69073e-08	0.00306859	1.53107e-08	0.0010016	3.10498e-07	0.00497319	1.03804e-07	0.00166261
15660	26	-6.80994e-09	0.00230683	-2.27628e-09	0.000771078	1.0733e-06	0.0101346	3.49665e-07	0.00330171	9.19493e-07	0.00978499	3.01325e-07	0.00320662	4.87745e-07	0.00623635	1.65046e-07	0.0021103	4.791e-08	0.00306907	1.56379e-08	0.00100175	3.03118e-07	0.00497624	1.01337e-07	0.00166363
15670	26	-8.9263e-09	0.00230678	-2.98369e-09	0.000771059	1.07289e-06	0.0101453	3.49532e-07	0.00330519	9.07797e-07	0.0097941	2.97492e-07	0.0032096	4.77903e-07	0.00624114	1.61716e-07	0.00211192	4.49062e-08	0.00306954	1.46575e-08	0.00100191	3.07102e-07	0.0049793	1.02669e-07	0.00166465
15680	26	-2.26085e-09	0.00230673	-7.55706e-10	0.000771042	1.06813e-06	0.010156	3.47983e-07	0.00330869	9.08457e-07	0.0098032	2.97708e-07	0.00321258	4.68082e-07	0.00624585	1.58393e-07	0.00211351	3.82007e-08	0.00306995	1.24688e-08	0.00100204	3.00469e-07	0.00498233	1.00451e-07	0.00166566
15690	26	5.46407e-09	0.00230674	1.82641e-09	0.000771047	1.06112e-06	0.0101667	3.45698e-07	0.00331216	9.07362e-07	0.00981225	2.9735e-07	0.00321555	4.71059e-07	0.00625057	1.594e-07	0.00211511	4.40714e-08	0.00307037	1.4385e-08	0.00100218	3.08657e-07	0.00498537	1.03188e-07	0.00166668
15700	26	5.51751e-10	0.00230678	1.84427e-10	0.000771059	1.05882e-06	0.0101773	3.4495e-07	0.00331561	9.14414e-07	0.00982136	2.9966e-07	0.00321854	4.78379e-07	0.00625531	1.61877e-07	0.00211671	4.74686e-08	0.00307083	1.54939e-08	0.00100233	3.21697e-07	0.00498853	1.07548e-07	0.00166773
15710	26	-4.10926e-09	0.00230675	-1.37355e-09	0.000771049	1.04767e-06	0.0101878	3.41316e-07	0.00331905	9.18018e-07	0.00983053	3.00842e-07	0.00322154	4.80237e-07	0.00626012	1.62506e-07	0.00211834	4.33324e-08	0.00307128	1.41438e-08	0.00100247	3.22018e-07	0.00499174	1.07655e-07	0.00166881
15720	26	-1.16931e-08	0.00230667	-3.90851e-09	0.000771024	1.04409e-06	0.0101983	3.40148e-07	0.00332246	9.18923e-07	0.00983972	3.01138e-07	0.00322455	4.91822e-07	0.00626501	1.66426e-07	0.00212	3.87388e-08	0.00307168	1.26444e-08	0.0010026	3.14911e-07	0.00499493	1.05279e-07	0.00166988
15730	26	-1.58734e-08	0.00230653	-5.3058e-09	0.000770976	1.04571e-06	0.0102087	3.40679e-07	0.00332586	9.28027e-07	0.00984895	3.04122e-07	0.00322758	4.89475e-07	0.00626993	1.65632e-07	0.00212166	4.0307e-08	0.00307207	1.31563e-08	0.00100273	3.06136e-07	0.00499805	1.02345e-07	0.00167092
15740	26	-1.28031e-08	0.00230639	-4.27954e-09	0.000770931	1.04883e-06	0.0102192	3.41695e-07	0.00332927	9.40567e-07	0.00985829	3.08231e-07	0.00323064	4.89703e-07	0.00627483	1.65709e-07	0.00212332	4.84546e-08	0.00307252	1.58157e-08	0.00100288	2.98022e-07	0.00500104	9.96329e-08	0.00167192
15750	26	-2.30566e-08	0.00230625	-7.70686e-09	0.000770883	1.04195e-06	0.0102296	3.39452e-07	0.00333267	9.49028e-07	0.00986775	3.11004e-07	0.00323374	4.78723e-07	0.00627968	1.61993e-07	0.00212496	5.72642e-08	0.00307305	1.86912e-08	0.00100305	2.84902e-07	0.00500394	9.52466e-08	0.00167289
15760	26	-2.34036e-08	0.00230602	-7.82286e-09	0.000770804	1.04665e-06	0.0102401	3.40983e-07	0.00333607	9.4491e-07	0.00987722	3.09654e-07	0.00323684	4.84115e-07	0.0062845	1.63818e-07	0.00212659	4.61451e-08	0.00307357	1.50619e-08	0.00100322	3.02082e-07	0.00500685	1.0099e-07	0.00167386
15770	26	-3.45664e-08	0.00230572	-1.15541e-08	0.000770705	1.04683e-06	0.0102506	3.41044e-07	0.00333949	9.23899e-07	0.00988657	3.02769e-07	0.00323991	5.00742e-07	0.00628943	1.69444e-07	0.00212826	3.52736e-08	0.00307396	1.15134e-08	0.00100335	3.03758e-07	0.00500988	1.01551e-07	0.00167487
15780	26	-2.30719e-08	0.00230542	-7.71196e-09	0.000770604	1.04094e-06	0.010261	3.39122e-07	0.00334289	9.22675e-07	0.00989578	3.02368e-07	0.00324292	5.0589e-07	0.00629446	1.71186e-07	0.00212996	4.99085e-08	0.0030744	1.62903e-08	0.00100349	2.91312e-07	0.00501287	9.73897e-08	0.00167587
15790	26	-8.34689e-09	0.0023053	-2.79002e-09	0.000770564	1.03192e-06	0.0102714	3.36184e-07	0.00334627	9.27994e-07	0.00990504	3.04111e-07	0.00324596	5.0055e-07	0.00629948	1.69379e-07	0.00213166	5.05882e-08	0.00307491	1.65121e-08	0.00100366	2.85672e-07	0.00501574	9.55042e-08	0.00167683
15800	26	-1.41603e-08	0.0023052	-4.73318e-09	0.00077053	1.0272e-06	0.0102817	3.34648e-07	0.00334962	9.35461e-07	0.00991437	3.06558e-07	0.00324901	4.94479e-07	0.00630444	1.67325e-07	0.00213334	3.34583e-08	0.00307533	1.09209e-08	0.0010038	3.07686e-07	0.00501871	1.02864e-07	0.00167782
15810	26	-8.0265e-09	0.00230508	-2.68292e-09	0.000770491	1.03382e-06	0.010292	3.36803e-07	0.00335298	9.35068e-07	0.00992371	3.06429e-07	0.00325208	4.89293e-07	0.00630936	1.6557e-07	0.002135	2.63957e-08	0.00307562	8.61564e-09	0.00100389	3.04274e-07	0.00502177	1.01723e-07	0.00167885
15820	26	-5.90413e-09	0.00230501	-1.9735e-09	0.000770468	1.04697e-06	0.0103024	3.41088e-07	0.00335637	9.40518e-07	0.00993309	3.08215e-07	0.00325515	4.82744e-07	0.00631423	1.63354e-07	0.00213665	3.11219e-08	0.0030759	1.01583e-08	0.00100398	3.07176e-07	0.00502482	1.02693e-07	0.00167987
15830	26	-5.84454e-09	0.00230495	-1.95358e-09	0.000770448	1.04227e-06	0.0103128	3.39559e-07	0.00335977	9.32507e-07	0.00994244	3.0559e-07	0.00325821	4.81652e-07	0.00631906	1.62985e-07	0.00213829	4.5511e-08	0.00307629	1.48549e-08	0.00100411	3.22817e-07	0.00502798	1.07922e-07	0.00168092
15840	26	-8.01057e-09	0.00230487	-2.6776e-09	0.00077042	1.05228e-06	0.0103233	3.42819e-07	0.00336318	9.27847e-07	0.00995175	3.04063e-07	0.00326126	4.74846e-07	0.00632383	1.60682e-07	0.0021399	4.40774e-08	0.00307675	1.4387e-08	0.00100426	3.19289e-07	0.0050312	1.06743e-07	0.001682
15850	26	-3.41353e-09	0.00230481	-1.141e-09	0.000770401	1.05616e-06	0.0103338	3.44082e-07	0.00336662	9.31759e-07	0.00996104	3.05345e-07	0.00326431	4.76624e-07	0.00632859	1.61283e-07	0.00214151	4.48939e-08	0.00307719	1.46535e-08	0.0010044	3.01441e-07	0.00503429	1.00776e-07	0.00168303
15860	26	-9.05781e-09	0.00230477	-3.02765e-09	0.000770387	1.05433e-06	0.0103444	3.43486e-07	0.00337006	9.34731e-07	0.00997038	3.06319e-07	0.00326737	4.86782e-07	0.0063334	1.6472e-07	0.00214314	5.50407e-08	0.00307768	1.79654e-08	0.00100456	2.9936e-07	0.0050373	1.0008e-07	0.00168404
15870	26	7.16078e-09	0.00230475	2.39355e-09	0.000770382	1.04497e-06	0.0103549	3.40437e-07	0.00337349	9.44207e-07	0.00997978	3.09424e-07	0.00327045	4.97532e-07	0.00633834	1.68358e-07	0.00214481	5.44771e-08	0.00307825	1.77815e-08	0.00100475	3.06776e-07	0.00504033	1.02559e-07	0.00168505
15880	26	8.63544e-09	0.00230486	2.88646e-09	0.000770419	1.03969e-06	0.0103653	3.38716e-07	0.00337687	9.56187e-07	0.00998927	3.1335e-07	0.00327356	5.01031e-07	0.00634332	1.69542e-07	0.00214649	5.04985e-08	0.00307876	1.64828e-08	0.00100491	2.95437e-07	0.00504335	9.87687e-08	0.00168606
15890	26	1.50047e-08	0.00230497	5.01544e-09	0.000770456	1.0345e-06	0.0103757	3.37026e-07	0.00338025	9.63169e-07	0.00999887	3.15638e-07	0.00327671	5.10835e-07	0.00634838	1.7286e-07	0.00214821	5.85654e-08	0.00307929	1.91159e-08	0.00100509	2.86717e-07	0.00504626	9.58536e-08	0.00168704
15900	26	2.08157e-08	0.00230516	6.9578e-09	0.000770518	1.04714e-06	0.0103861	3.41144e-07	0.00338363	9.54587e-07	0.0100085	3.12826e-07	0.00327985	5.18808e-07	0.00635353	1.75558e-07	0.00214995	5.83729e-08	0.00307991	1.90531e-08	0.00100529	2.94888e-07	0.00504914	9.85851e-08	0.001688
15910	26	-3.35117e-10	0.00230528	-1.12016e-10	0.00077056	1.07201e-06	0.0103967	3.49245e-07	0.0033871	9.41611e-07	0.010018	3.08573e-07	0.00328296	5.19827e-07	0.00635872	1.75902e-07	0.0021517	6.26266e-08	0.00308052	2.04415e-08	0.00100549	3.11676e-07	0.00505213	1.04198e-07	0.001689
15920	26	-8.40855e-09	0.00230521	-2.81063e-09	0.000770535	1.06813e-06	0.0104074	3.47982e-07	0.00339058	9.46397e-07	0.0100274	3.10142e-07	0.00328605	5.18686e-07	0.00636393	1.75516e-07	0.00215347	5.97084e-08	0.00308114	1.9489e-08	0.00100569	3.24404e-07	0.00505534	1.08453e-07	0.00169007
15930	26	-7.93084e-09	0.00230513	-2.65095e-09	0.000770508	1.06421e-06	0.0104181	3.46705e-07	0.00339406	9.47118e-07	0.0100369	3.10378e-07	0.00328916	5.15481e-07	0.0063691	1.74432e-07	0.00215522	5.70693e-08	0.00308172	1.86276e-08	0.00100588	3.08779e-07	0.0050585	1.03229e-07	0.00169113
15940	26	-9.80885e-10	0.0023051	-3.27869e-10	0.000770498	1.05441e-06	0.0104287	3.43512e-07	0.00339751	9.47661e-07	0.0100463	3.10556e-07	0.00329226	5.13044e-07	0.00637425	1.73607e-07	0.00215696	5.44717e-08	0.00308228	1.77797e-08	0.00100606	3.05749e-07	0.00506159	1.02216e-07	0.00169216
15950	26	-6.3287e-09	0.00230505	-2.11542e-09	0.000770482	1.04979e-06	0.0104392	3.42008e-07	0.00340093	9.54263e-07	0.0100558	3.12719e-07	0.00329537	5.1592e-07	0.00637939	1.7458e-07	0.0021587	5.25919e-08	0.00308281	1.71661e-08	0.00100624	3.07719e-07	0.00506466	1.02875e-07	0.00169319
15960	26	9.07279e-09	0.00230506	3.03265e-09	0.000770486	1.0505e-06	0.0104497	3.42237e-07	0.00340436	9.46886e-07	0.0100653	3.10302e-07	0.00329849	5.26231e-07	0.0063846	1.7807e-07	0.00216046	5.21495e-08	0.00308333	1.70217e-08	0.00100641	2.94365e-07	0.00506768	9.84104e-08	0.00169419
15970	26	1.04524e-08	0.00230515	3.49381e-09	0.000770516	1.05232e-06	0.0104602	3.4283e-07	0.00340777	9.36083e-07	0.0100748	3.06761e-07	0.00330158	5.15288e-07	0.0063898	1.74366e-07	0.00216222	5.08916e-08	0.00308385	1.66111e-08	0.00100658	3.03859e-07	0.00507066	1.01584e-07	0.00169519
15980	26	8.36227e-09	0.00230524	2.79516e-09	0.000770544	1.05034e-06	0.0104707	3.42188e-07	0.0034112	9.24521e-07	0.0100841	3.02973e-07	0.00330463	5.18132e-07	0.00639498	1.75329e-07	0.00216397	5.26249e-08	0.00308437	1.71769e-08	0.00100675	3.07977e-07	0.0050737	1.02961e-07	0.00169621
15990	26	1.57592e-09	0.0023053	5.26765e-10	0.000770565	1.05681e-06	0.0104812	3.44295e-07	0.00341463	9.26616e-07	0.0100933	3.03659e-07	0.00330766	5.18696e-07	0.00640019	1.7552e-07	0.00216574	6.58096e-08	0.00308495	2.14804e-08	0.00100694	3.10785e-07	0.00507677	1.039e-07	0.00169724
16000	26	6.60399e-09	0.00230535	2.20744e-09	0.000770582	1.05255e-06	0.0104918	3.42907e-07	0.00341807	9.37336e-07	0.0101026	3.07172e-07	0.00331071	5.25339e-07	0.00640541	1.77768e-07	0.00216751	8.10457e-08	0.00308569	2.64535e-08	0.00100718	3.03009e-07	0.00507983	1.013e-07	0.00169826
16010	26	-1.46173e-08	0.00230532	-4.88596e-09	0.000770571	1.05908e-06	0.0105023	3.45032e-07	0.00342151	9.43709e-07	0.010112	3.09261e-07	0.0033138	5.29874e-07	0.00641066	1.79302e-07	0.00216928	8.4459e-08	0.0030865	2.75676e-08	0.00100744	3.0321e-07	0.00508285	1.01367e-07	0.00169927
16020	26	-2.26907e-08	0.00230512	-7.58456e-09	0.000770505	1.05886e-06	0.0105129	3.44961e-07	0.00342496	9.32836e-07	0.0101214	3.05698e-07	0.00331687	5.38285e-07	0.00641599	1.82148e-07	0.00217108	9.04599e-08	0.00308739	2.95264e-08	0.00100773	3.06987e-07	0.00508592	1.0263e-07	0.00170029
16030	26	-2.12468e-08	0.0023049	-7.1019e-09	0.000770431	1.06434e-06	0.0105235	3.46748e-07	0.00342842	9.25058e-07	0.0101307	3.03149e-07	0.00331991	5.43787e-07	0.00642144	1.8401e-07	0.00217293	7.70738e-08	0.00308822	2.51571e-08	0.00100801	3.02643e-07	0.00508896	1.01178e-07	0.00170131
16040	26	-1.50364e-08	0.00230471	-5.02605e-09	0.000770369	1.06448e-06	0.0105342	3.46791e-07	0.00343189	9.36289e-07	0.01014	3.06829e-07	0.00332296	5.29866e-07	0.00642679	1.793e-07	0.00217474	6.42503e-08	0.00308894	2.09715e-08	0.00100824	3.09313e-07	0.00509202	1.03408e-07	0.00170233
16050	26	-1.7789e-08	0.00230456	-5.94612e-09	0.000770319	1.05384e-06	0.0105448	3.43326e-07	0.00343534	9.41049e-07	0.0101494	3.08389e-07	0.00332604	5.12214e-07	0.006432	1.73326e-07	0.0021765	5.29575e-08	0.00308953	1.72855e-08	0.00100843	3.00397e-07	0.00509507	1.00427e-07	0.00170335
16060	26	-1.38701e-08	0.00230439	-4.63619e-09	0.000770262	1.05991e-06	0.0105553	3.45303e-07	0.00343878	9.48431e-07	0.0101589	3.10808e-07	0.00332914	4.97122e-07	0.00643705	1.68219e-07	0.00217821	4.17686e-08	0.00309	1.36334e-08	0.00100858	3.08175e-07	0.00509811	1.03027e-07	0.00170437
16070	26	-2.14759e-08	0.00230421	-7.17851e-09	0.000770201	1.0512e-06	0.0105659	3.42467e-07	0.00344222	9.3161e-07	0.0101683	3.05296e-07	0.00333222	5.11645e-07	0.00644211	1.73134e-07	0.00217992	2.94979e-08	0.00309035	9.62819e-09	0.0010087	3.07601e-07	0.0051012	1.02835e-07	0.0017054
16080	26	-2.78897e-08	0.00230396	-9.32236e-09	0.000770118	1.03938e-06	0.0105763	3.38615e-07	0.00344562	9.23829e-07	0.0101775	3.02746e-07	0.00333525	5.23558e-07	0.00644728	1.77165e-07	0.00218167	2.37153e-08	0.00309062	7.74072e-09	0.00100879	3.01829e-07	0.00510425	1.00906e-07	0.00170642
16090	26	-2.81416e-08	0.00230368	-9.40655e-09	0.000770025	1.03796e-06	0.0105867	3.38152e-07	0.00344901	9.25742e-07	0.0101868	3.03373e-07	0.00333828	5.34912e-07	0.00645257	1.81007e-07	0.00218346	3.0534e-08	0.00309089	9.96638e-09	0.00100887	2.93178e-07	0.00510721	9.80135e-08	0.00170741
16100	26	-4.30516e-08	0.00230333	-1.43904e-08	0.000769908	1.03652e-06	0.0105971	3.37685e-07	0.00345238	9.30329e-07	0.0101961	3.04876e-07	0.00334133	5.2556e-07	0.00645788	1.77842e-07	0.00218526	3.87781e-08	0.00309124	1.26573e-08	0.00100899	3.07668e-07	0.00511021	1.02858e-07	0.00170841
16110	26	-4.99036e-08	0.00230286	-1.66807e-08	0.000769748	1.02927e-06	0.0106074	3.3532e-07	0.00345575	9.26242e-07	0.0102053	3.03537e-07	0.00334437	5.38509e-07	0.00646318	1.82224e-07	0.00218705	4.87255e-08	0.00309166	1.59041e-08	0.00100913	3.10982e-07	0.00511331	1.03966e-07	0.00170945
16120	26	-4.44145e-08	0.00230237	-1.48459e-08	0.000769586	1.0269e-06	0.0106177	3.34548e-07	0.00345909	9.21508e-07	0.0102146	3.01985e-07	0.00334739	5.26417e-07	0.0064685	1.78132e-07	0.00218885	5.89181e-08	0.00309221	1.9231e-08	0.00100931	2.9503e-07	0.00511634	9.86326e-08	0.00171046
16130	26	-2.93011e-08	0.00230201	-9.79411e-09	0.000769465	1.0282e-06	0.0106279	3.34974e-07	0.00346243	9.46959e-07	0.0102239	3.10326e-07	0.00335046	5.16221e-07	0.00647371	1.74682e-07	0.00219062	5.98301e-08	0.00309281	1.95287e-08	0.0010095	2.90041e-07	0.00511925	9.69646e-08	0.00171144
16140	26	-2.49489e-08	0.00230174	-8.33936e-09	0.000769376	1.04774e-06	0.0106383	3.41338e-07	0.00346581	9.58272e-07	0.0102335	3.14033e-07	0.00335358	5.17354e-07	0.00647888	1.75066e-07	0.00219237	5.15095e-08	0.00309336	1.68128e-08	0.00100968	2.90368e-07	0.00512216	9.70741e-08	0.00171241
16150	26	-2.78344e-08	0.00230147	-9.30388e-09	0.000769284	1.0635e-06	0.0106489	3.46475e-07	0.00346925	9.61495e-07	0.010243	3.15089e-07	0.00335673	5.22198e-07	0.00648407	1.76705e-07	0.00219412	5.54879e-08	0.00309389	1.81114e-08	0.00100985	3.04295e-07	0.00512512	1.0173e-07	0.0017134
16160	26	-3.01524e-08	0.00230119	-1.00787e-08	0.00076919	1.07442e-06	0.0106596	3.50029e-07	0.00347274	9.66756e-07	0.0102527	3.16813e-07	0.00335989	5.28659e-07	0.00648934	1.78891e-07	0.0021959	6.25415e-08	0.00309448	2.04137e-08	0.00101005	3.1239e-07	0.00512821	1.04436e-07	0.00171443
16170	26	-4.69747e-08	0.00230082	-1.57017e-08	0.000769066	1.05638e-06	0.0106702	3.44154e-07	0.00347621	9.64744e-07	0.0102623	3.16154e-07	0.00336305	5.19663e-07	0.00649456	1.75847e-07	0.00219767	7.00977e-08	0.00309515	2.28801e-08	0.00101026	3.16829e-07	0.00513137	1.0592e-07	0.00171549
16180	26	-5.99618e-08	0.00230026	-2.00427e-08	0.000768881	1.04825e-06	0.0106807	3.41506e-07	0.00347964	9.69953e-07	0.010272	3.17861e-07	0.00336622	5.24334e-07	0.00649978	1.77428e-07	0.00219944	7.15742e-08	0.00309586	2.3362e-08	0.0010105	3.10877e-07	0.0051345	1.03931e-07	0.00171653
16190	26	-5.70014e-08	0.00229967	-1.90532e-08	0.000768685	1.05458e-06	0.0106913	3.43567e-07	0.00348306	9.69987e-07	0.0102817	3.17872e-07	0.0033694	5.10347e-07	0.00650497	1.72695e-07	0.00220119	7.55268e-08	0.00309661	2.46522e-08	0.00101074	3.15178e-07	0.00513763	1.05369e-07	0.00171758
16200	26	-5.05428e-08	0.00229915	-1.68943e-08	0.000768508	1.04241e-06	0.0107017	3.39602e-07	0.00348648	9.64189e-07	0.0102914	3.15972e-07	0.00337258	5.15143e-07	0.00651009	1.74317e-07	0.00220293	7.26642e-08	0.00309735	2.37178e-08	0.00101098	3.09907e-07	0.00514075	1.03606e-07	0.00171862
16210	26	-5.38342e-08	0.00229862	-1.79945e-08	0.000768332	1.04846e-06	0.0107122	3.41573e-07	0.00348988	9.50275e-07	0.010301	3.11412e-07	0.0033757	5.20055e-07	0.00651528	1.7598e-07	0.00220468	6.97149e-08	0.00309805	2.27551e-08	0.00101121	3.03038e-07	0.00514383	1.0131e-07	0.00171965
16220	26	-5.70222e-08	0.00229806	-1.90601e-08	0.000768147	1.06263e-06	0.0107227	3.4619e-07	0.00349332	9.45708e-07	0.0103104	3.09916e-07	0.00337881	5.13294e-07	0.00652046	1.73692e-07	0.00220644	6.05863e-08	0.00309872	1.97755e-08	0.00101143	2.90677e-07	0.00514678	9.71775e-08	0.00172064
16230	26	-4.86132e-08	0.00229754	-1.62494e-08	0.000767972	1.05522e-06	0.0107333	3.43775e-07	0.00349677	9.43601e-07	0.0103199	3.09225e-07	0.0033819	5.11613e-07	0.00652556	1.73123e-07	0.00220816	5.96883e-08	0.00309932	1.94824e-08	0.00101163	2.92241e-07	0.0051497	9.77002e-08	0.00172162
16240	26	-5.86379e-08	0.00229701	-1.96002e-08	0.000767793	1.04327e-06	0.0107438	3.39884e-07	0.00350019	9.52934e-07	0.0103294	3.12284e-07	0.00338501	5.23151e-07	0.00653075	1.77027e-07	0.00220992	5.43609e-08	0.00309989	1.77435e-08	0.00101181	2.84657e-07	0.0051526	9.51647e-08	0.00172259
16250	26	-5.91825e-08	0.00229641	-1.97822e-08	0.000767595	1.03427e-06	0.0107542	3.36951e-07	0.00350358	9.59744e-07	0.0103389	3.14516e-07	0.00338814	5.16015e-07	0.00653594	1.74613e-07	0.00221167	5.90066e-08	0.00310045	1.92599e-08	0.001012	2.83678e-07	0.00515543	9.48375e-08	0.00172353
16260	26	-6.03657e-08	0.00229581	-2.01777e-08	0.000767394	1.0503e-06	0.0107647	3.42173e-07	0.00350697	9.64926e-07	0.0103486	3.16214e-07	0.0033913	5.34508e-07	0.00654121	1.8087e-07	0.00221346	6.11786e-08	0.00310106	1.99689e-08	0.00101219	2.8544e-07	0.00515828	9.54264e-08	0.00172448
16270	26	-5.55401e-08	0.00229522	-1.85647e-08	0.000767196	1.06585e-06	0.0107753	3.4724e-07	0.00351043	9.6529e-07	0.0103582	3.16333e-07	0.00339446	5.30615e-07	0.00654655	1.79553e-07	0.00221526	7.02831e-08	0.00310171	2.29406e-08	0.00101241	2.93876e-07	0.00516116	9.82467e-08	0.00172545
16280	26	-5.70411e-08	0.00229468	-1.90664e-08	0.000767015	1.0683e-06	0.0107859	3.48037e-07	0.0035139	9.59695e-07	0.0103678	3.145e-07	0.00339762	5.24841e-07	0.00655183	1.77599e-07	0.00221705	5.07303e-08	0.00310234	1.65585e-08	0.00101261	2.95334e-07	0.00516413	9.87343e-08	0.00172644
16290	26	-6.96421e-08	0.00229404	-2.32784e-08	0.000766803	1.06733e-06	0.0107966	3.47721e-07	0.00351738	9.57716e-07	0.0103774	3.13851e-07	0.00340076	5.16691e-07	0.00655703	1.74841e-07	0.00221881	4.77908e-08	0.00310279	1.5599e-08	0.00101276	2.92959e-07	0.00516708	9.79403e-08	0.00172743
16300	26	-7.62924e-08	0.00229332	-2.55013e-08	0.00076656	1.06657e-06	0.0108073	3.47473e-07	0.00352085	9.65006e-07	0.010387	3.1624e-07	0.00340391	5.01001e-07	0.00656213	1.69532e-07	0.00222054	6.53995e-08	0.00310339	2.13466e-08	0.00101295	2.7045e-07	0.00516991	9.04151e-08	0.00172837
16310	26	-7.56162e-08	0.00229256	-2.52753e-08	0.000766307	1.07729e-06	0.010818	3.50967e-07	0.00352435	9.71552e-07	0.0103967	3.18385e-07	0.00340708	5.07979e-07	0.00656713	1.71893e-07	0.00222223	6.55862e-08	0.00310405	2.14075e-08	0.00101317	2.75468e-07	0.0051726	9.20929e-08	0.00172927
16320	26	-5.79562e-08	0.00229188	-1.93723e-08	0.00076608	1.07105e-06	0.0108287	3.48933e-07	0.00352785	9.7208e-07	0.0104064	3.18558e-07	0.00341026	5.22509e-07	0.00657229	1.7681e-07	0.00222397	6.61847e-08	0.00310471	2.16029e-08	0.00101339	2.80905e-07	0.00517541	9.39106e-08	0.00173021
16330	26	-6.20348e-08	0.00229129	-2.07356e-08	0.000765883	1.07289e-06	0.0108394	3.49533e-07	0.00353134	9.65915e-07	0.0104161	3.16538e-07	0.00341344	5.2866e-07	0.00657755	1.78891e-07	0.00222575	5.96594e-08	0.00310534	1.9473e-08	0.00101359	2.80163e-07	0.0051782	9.36623e-08	0.00173115
16340	26	-5.70146e-08	0.00229068	-1.90576e-08	0.00076568	1.08183e-06	0.0108502	3.52444e-07	0.00353485	9.58568e-07	0.0104257	3.1413e-07	0.00341659	5.34793e-07	0.00658287	1.80967e-07	0.00222755	3.74558e-08	0.00310585	1.22257e-08	0.00101376	2.83219e-07	0.00518103	9.46841e-08	0.00173209
16350	26	-6.74639e-08	0.00229006	-2.25504e-08	0.000765472	1.07117e-06	0.010861	3.48973e-07	0.00353835	9.65612e-07	0.0104353	3.16438e-07	0.00341974	5.20346e-07	0.00658814	1.76078e-07	0.00222934	4.19331e-08	0.00310625	1.36871e-08	0.00101389	2.94004e-07	0.0051839	9.82895e-08	0.00173305
16360	26	-6.43578e-08	0.00228938	-2.15121e-08	0.000765244	1.0755e-06	0.0108717	3.50384e-07	0.00354185	9.72714e-07	0.010445	3.18766e-07	0.00342292	5.18295e-07	0.00659332	1.75384e-07	0.00223109	4.47815e-08	0.00310668	1.46168e-08	0.00101403	3.19487e-07	0.00518697	1.06809e-07	0.00173408
16370	26	-5.46909e-08	0.00228881	-1.82809e-08	0.000765055	1.08901e-06	0.0108825	3.54785e-07	0.00354537	9.77568e-07	0.0104548	3.20356e-07	0.00342611	5.2665e-07	0.00659855	1.78211e-07	0.00223286	5.04083e-08	0.00310717	1.64534e-08	0.00101419	3.20003e-07	0.00519017	1.06981e-07	0.00173515
16380	26	-6.08071e-08	0.00228822	-2.03253e-08	0.000764854	1.08296e-06	0.0108934	3.52814e-07	0.00354891	9.79196e-07	0.0104646	3.2089e-07	0.00342932	5.30377e-07	0.00660382	1.79472e-07	0.00223464	4.80754e-08	0.00310765	1.5692e-08	0.00101435	3.31584e-07	0.00519344	1.10853e-07	0.00173624
16390	26	-5.13277e-08	0.00228765	-1.71567e-08	0.000764664	1.0844e-06	0.0109042	3.53281e-07	0.00355244	9.8371e-07	0.0104744	3.22369e-07	0.00343254	5.34988e-07	0.00660915	1.81033e-07	0.00223645	4.00325e-08	0.00310811	1.30667e-08	0.0010145	3.35907e-07	0.00519678	1.12299e-07	0.00173736
16400	26	-6.46304e-08	0.00228707	-2.16032e-08	0.000764472	1.07836e-06	0.010915	3.51314e-07	0.00355597	9.75662e-07	0.0104842	3.19732e-07	0.00343575	5.36352e-07	0.00661451	1.81494e-07	0.00223826	3.55134e-08	0.00310848	1.15917e-08	0.00101462	3.2662e-07	0.00520009	1.09194e-07	0.00173846
16410	26	-8.61141e-08	0.0022863	-2.87843e-08	0.000764216	1.0764e-06	0.0109258	3.50676e-07	0.00355948	9.81271e-07	0.010494	3.2157e-07	0.00343895	5.26424e-07	0.00661983	1.78135e-07	0.00224006	3.29021e-08	0.00310883	1.07393e-08	0.00101473	3.15026e-07	0.00520329	1.05318e-07	0.00173953
16420	26	-7.35788e-08	0.0022855	-2.45943e-08	0.000763948	1.08144e-06	0.0109366	3.52317e-07	0.00356299	9.83795e-07	0.0105038	3.22397e-07	0.00344217	5.20839e-07	0.00662507	1.76245e-07	0.00224183	2.64311e-08	0.00310912	8.6272e-09	0.00101483	3.00118e-07	0.00520638	1.00334e-07	0.00174056
16430	26	-7.66211e-08	0.00228477	-2.56112e-08	0.000763702	1.07733e-06	0.0109474	3.50979e-07	0.00356651	9.92232e-07	0.0105137	3.25162e-07	0.00344541	5.18959e-07	0.00663026	1.75609e-07	0.00224359	3.14517e-08	0.00310941	1.02659e-08	0.00101492	2.97375e-07	0.00520937	9.94166e-08	0.00174157
16440	26	-8.86143e-08	0.00228392	-2.962e-08	0.000763418	1.08156e-06	0.0109582	3.52358e-07	0.00357003	9.96601e-07	0.0105236	3.26594e-07	0.00344867	5.19873e-07	0.00663544	1.75918e-07	0.00224534	2.48643e-08	0.00310968	8.11578e-09	0.00101501	2.96902e-07	0.00521229	9.92586e-08	0.00174254
16450	26	-9.83249e-08	0.00228298	-3.28659e-08	0.000763104	1.08396e-06	0.010969	3.5314e-07	0.00357355	1.001e-06	0.0105336	3.28035e-07	0.00345194	5.37966e-07	0.00664073	1.82041e-07	0.00224713	3.50331e-08	0.00311	1.14349e-08	0.00101511	3.13471e-07	0.00521537	1.04798e-07	0.00174357
16460	26	-9.32665e-08	0.00228202	-3.11751e-08	0.000762783	1.10034e-06	0.0109799	3.58475e-07	0.00357711	1.01691e-06	0.0105437	3.33248e-07	0.00345525	5.55034e-07	0.00664621	1.87816e-07	0.00224899	4.2785e-08	0.00311038	1.39651e-08	0.00101524	2.93215e-07	0.00521839	9.80257e-08	0.00174458
16470	26	-9.40304e-08	0.0022811	-3.14304e-08	0.000762475	1.09578e-06	0.0109909	3.56989e-07	0.00358069	1.02281e-06	0.0105539	3.35184e-07	0.00345859	5.5207e-07	0.00665175	1.86813e-07	0.00225086	4.98808e-08	0.00311085	1.62812e-08	0.00101539	2.95009e-07	0.00522134	9.86257e-08	0.00174557
16480	26	-1.15492e-07	0.00228006	-3.86041e-08	0.000762127	1.09118e-06	0.0110019	3.55491e-07	0.00358425	1.01363e-06	0.0105641	3.32173e-07	0.00346193	5.47859e-07	0.00665723	1.85388e-07	0.00225272	4.58483e-08	0.00311132	1.4965e-08	0.00101554	2.95645e-07	0.00522427	9.88384e-08	0.00174655
16490	26	-1.24994e-07	0.00227884	-4.17801e-08	0.000761721	1.0857e-06	0.0110127	3.53707e-07	0.0035878	1.00925e-06	0.0105742	3.30738e-07	0.00346524	5.42868e-07	0.00666269	1.83699e-07	0.00225456	3.75735e-08	0.00311175	1.22641e-08	0.00101568	2.98357e-07	0.00522724	9.97451e-08	0.00174754
16500	26	-1.23873e-07	0.0022776	-4.14057e-08	0.000761305	1.08895e-06	0.0110236	3.54765e-07	0.00359134	1.0189e-06	0.0105843	3.33902e-07	0.00346856	5.39573e-07	0.0066681	1.82584e-07	0.00225639	3.6204e-08	0.00311212	1.18171e-08	0.0010158	3.09141e-07	0.00523028	1.0335e-07	0.00174855
16510	26	-1.15709e-07	0.0022764	-3.86765e-08	0.000760905	1.08865e-06	0.0110345	3.54666e-07	0.00359489	1.02357e-06	0.0105945	3.35432e-07	0.00347191	5.27167e-07	0.00667345	1.78386e-07	0.00225821	4.06961e-08	0.0031125	1.32833e-08	0.00101593	3.09099e-07	0.00523337	1.03336e-07	0.00174959
16520	26	-1.09547e-07	0.00227524	-3.66171e-08	0.000760518	1.08104e-06	0.0110454	3.52188e-07	0.00359843	1.02687e-06	0.0106048	3.36514e-07	0.00347527	5.1282e-07	0.00667865	1.73532e-07	0.00225997	6.14848e-08	0.003113	2.00688e-08	0.00101609	3.01885e-07	0.00523641	1.00924e-07	0.00175061
16530	26	-1.06722e-07	0.00227417	-3.56728e-08	0.000760158	1.0961e-06	0.0110563	3.57095e-07	0.00360197	1.0261e-06	0.0106151	3.36262e-07	0.00347864	5.33962e-07	0.00668388	1.80685e-07	0.00226174	5.84713e-08	0.00311361	1.90852e-08	0.00101629	3.25816e-07	0.00523958	1.08925e-07	0.00175166
16540	26	-9.46142e-08	0.00227317	-3.16256e-08	0.000759825	1.11627e-06	0.0110673	3.63666e-07	0.00360557	1.01228e-06	0.0106253	3.31732e-07	0.00348198	5.56836e-07	0.00668933	1.88426e-07	0.00226358	7.41238e-08	0.00311426	2.41942e-08	0.0010165	3.2852e-07	0.00524288	1.09829e-07	0.00175277
16550	26	-1.01932e-07	0.00227219	-3.40716e-08	0.000759498	1.11619e-06	0.0110785	3.6364e-07	0.00360921	1.01394e-06	0.0106354	3.32275e-07	0.0034853	5.53128e-07	0.00669491	1.87171e-07	0.00226547	7.26834e-08	0.00311499	2.37241e-08	0.00101674	3.35536e-07	0.00524618	1.12174e-07	0.00175387
16560	26	-1.01783e-07	0.00227116	-3.40219e-08	0.000759154	1.13194e-06	0.0110897	3.68769e-07	0.00361287	1.02548e-06	0.0106456	3.36058e-07	0.00348864	5.55331e-07	0.00670042	1.87916e-07	0.00226733	7.20745e-08	0.00311575	2.35253e-08	0.00101699	3.24537e-07	0.00524947	1.08497e-07	0.00175497
16570	26	-9.26633e-08	0.00227018	-3.09735e-08	0.000758827	1.14381e-06	0.0111011	3.72638e-07	0.00361657	1.02814e-06	0.0106559	3.3693e-07	0.00349202	5.62987e-07	0.00670601	1.90507e-07	0.00226922	6.64077e-08	0.00311645	2.16757e-08	0.00101722	3.16102e-07	0.0052527	1.05677e-07	0.00175605
16580	26	-8.59636e-08	0.00226929	-2.8734e-08	0.000758527	1.15231e-06	0.0111126	3.75407e-07	0.00362032	1.02515e-06	0.0106661	3.35949e-07	0.00349537	5.64498e-07	0.00671165	1.91018e-07	0.00227113	6.2763e-08	0.0031171	2.0486e-08	0.00101743	3.14797e-07	0.00525584	1.05241e-07	0.0017571
16590	26	-7.70205e-08	0.00226847	-2.57447e-08	0.000758255	1.14583e-06	0.0111241	3.73294e-07	0.00362407	1.0271e-06	0.0106764	3.36589e-07	0.00349874	5.58563e-07	0.00671726	1.8901e-07	0.00227303	5.85962e-08	0.0031177	1.9126e-08	0.00101763	3.31741e-07	0.00525907	1.10906e-07	0.00175818
16600	26	-6.0485e-08	0.00226777	-2.02176e-08	0.00075802	1.13387e-06	0.0111355	3.69399e-07	0.00362778	1.02357e-06	0.0106867	3.35432e-07	0.0035021	5.66971e-07	0.00672289	1.91856e-07	0.00227494	5.43292e-08	0.00311827	1.77332e-08	0.00101781	3.3111e-07	0.0052624	1.10695e-07	0.00175929
16610	26	-4.93595e-08	0.00226724	-1.64988e-08	0.000757843	1.13794e-06	0.0111468	3.70723e-07	0.00363148	1.02183e-06	0.0106969	3.3486e-07	0.00350545	5.5621e-07	0.00672852	1.88214e-07	0.00227684	6.47327e-08	0.00311886	2.11289e-08	0.001018	3.24885e-07	0.00526567	1.08614e-07	0.00176039
16620	26	-4.91006e-08	0.00226676	-1.64123e-08	0.000757683	1.14936e-06	0.0111583	3.74447e-07	0.00363521	1.03054e-06	0.0107072	3.37715e-07	0.00350882	5.62996e-07	0.00673411	1.9051e-07	0.00227873	6.4616e-08	0.00311952	2.10909e-08	0.00101822	3.31268e-07	0.00526895	1.10748e-07	0.00176148
16630	26	-6.3059e-08	0.00226621	-2.1078e-08	0.000757499	1.14053e-06	0.0111697	3.7157e-07	0.00363895	1.02524e-06	0.0107174	3.35978e-07	0.00351219	5.60398e-07	0.00673975	1.89631e-07	0.00228064	5.80973e-08	0.00312014	1.89631e-08	0.00101842	3.27221e-07	0.00527223	1.09394e-07	0.00176258
16640	26	-5.24222e-08	0.00226563	-1.75226e-08	0.000757305	1.13663e-06	0.0111811	3.70297e-07	0.00364265	1.03253e-06	0.0107277	3.38368e-07	0.00351556	5.57432e-07	0.00674532	1.88627e-07	0.00228253	6.01282e-08	0.00312074	1.9626e-08	0.00101862	3.26358e-07	0.00527549	1.09106e-07	0.00176367
16650	26	-4.92205e-08	0.00226513	-1.64523e-08	0.000757137	1.13862e-06	0.0111925	3.70946e-07	0.00364636	1.03931e-06	0.0107381	3.40591e-07	0.00351895	5.66138e-07	0.00675094	1.91574e-07	0.00228443	4.75329e-08	0.00312129	1.55149e-08	0.0010188	3.3062e-07	0.00527879	1.10531e-07	0.00176477
16660	26	-4.75268e-08	0.00226462	-1.58862e-08	0.000756969	1.13539e-06	0.0112039	3.69893e-07	0.00365006	1.04223e-06	0.0107485	3.41548e-07	0.00352236	5.67442e-07	0.00675662	1.92015e-07	0.00228635	4.43289e-08	0.00312174	1.44691e-08	0.00101894	3.03365e-07	0.00528196	1.01419e-07	0.00176583
16670	26	-4.39048e-08	0.00226419	-1.46755e-08	0.000756822	1.13683e-06	0.0112152	3.70363e-07	0.00365377	1.04286e-06	0.0107589	3.41752e-07	0.00352578	5.56707e-07	0.00676223	1.88382e-07	0.00228825	4.60243e-08	0.00312219	1.50225e-08	0.00101909	3.06582e-07	0.005285	1.02495e-07	0.00176685
16680	26	-3.95995e-08	0.00226378	-1.32365e-08	0.000756686	1.13911e-06	0.0112266	3.71107e-07	0.00365748	1.05132e-06	0.0107694	3.44526e-07	0.00352921	5.53498e-07	0.00676778	1.87296e-07	0.00229013	4.91911e-08	0.00312267	1.60561e-08	0.00101925	3.13395e-07	0.00528812	1.04772e-07	0.00176789
16690	26	-4.61357e-08	0.00226334	-1.54212e-08	0.000756541	1.13499e-06	0.011238	3.69762e-07	0.00366118	1.05457e-06	0.0107799	3.45592e-07	0.00353266	5.47503e-07	0.00677328	1.85268e-07	0.00229199	5.69361e-08	0.00312319	1.85841e-08	0.00101942	3.22766e-07	0.00529128	1.07905e-07	0.00176895
16700	26	-4.71115e-08	0.00226287	-1.57474e-08	0.000756384	1.1377e-06	0.0112494	3.70648e-07	0.00366488	1.04922e-06	0.0107904	3.43836e-07	0.00353611	5.57696e-07	0.0067788	1.88717e-07	0.00229385	6.24217e-08	0.0031238	2.03746e-08	0.00101962	3.05455e-07	0.00529444	1.02118e-07	0.00177
16710	26	-3.43207e-08	0.00226247	-1.1472e-08	0.000756248	1.13361e-06	0.0112607	3.69315e-07	0.00366858	1.04358e-06	0.0108009	3.41989e-07	0.00353954	5.57381e-07	0.00678436	1.8861e-07	0.00229574	7.09483e-08	0.00312447	2.31577e-08	0.00101983	3.06633e-07	0.00529748	1.02512e-07	0.00177102
16720	26	-3.08462e-08	0.00226214	-1.03106e-08	0.00075614	1.13225e-06	0.011272	3.68871e-07	0.00367228	1.03306e-06	0.0108113	3.38541e-07	0.00354294	5.44107e-07	0.00678989	1.84118e-07	0.00229761	6.16464e-08	0.00312514	2.01215e-08	0.00102006	3.04125e-07	0.00530052	1.01673e-07	0.00177204
16730	26	-3.07444e-08	0.00226184	-1.02766e-08	0.000756037	1.1238e-06	0.0112833	3.66117e-07	0.00367595	1.02772e-06	0.0108216	3.36793e-07	0.00354632	5.43487e-07	0.0067953	1.83909e-07	0.00229944	4.74129e-08	0.00312568	1.54757e-08	0.00102023	3.0992e-07	0.0053036	1.0361e-07	0.00177307
16740	26	-3.50117e-08	0.00226152	-1.1703e-08	0.000755933	1.11755e-06	0.0112945	3.64082e-07	0.00367961	1.02164e-06	0.0108318	3.348e-07	0.00354968	5.52904e-07	0.00680079	1.87095e-07	0.0023013	4.53836e-08	0.00312615	1.48133e-08	0.00102038	2.92414e-07	0.0053066	9.77581e-08	0.00177407
16750	26	-4.62627e-08	0.00226111	-1.54637e-08	0.000755793	1.12572e-06	0.0113058	3.66744e-07	0.00368325	1.01422e-06	0.010842	3.32369e-07	0.00355301	5.51124e-07	0.00680628	1.86493e-07	0.00230316	4.64044e-08	0.00312661	1.51465e-08	0.00102053	3.04445e-07	0.00530961	1.0178e-07	0.00177508
16760	26	-5.13629e-08	0.00226062	-1.71685e-08	0.000755631	1.12904e-06	0.011317	3.67825e-07	0.00368693	1.01435e-06	0.0108521	3.32409e-07	0.00355633	5.55113e-07	0.00681182	1.87843e-07	0.00230503	4.271e-08	0.00312705	1.39407e-08	0.00102068	3.1365e-07	0.0053127	1.04858e-07	0.00177611
16770	26	-5.25878e-08	0.0022601	-1.75779e-08	0.000755456	1.12721e-06	0.0113283	3.67229e-07	0.00369061	1.00892e-06	0.0108623	3.30632e-07	0.00355965	5.53495e-07	0.00681738	1.87295e-07	0.00230691	4.38585e-08	0.00312749	1.43155e-08	0.00102082	3.15413e-07	0.00531585	1.05447e-07	0.00177716
16780	26	-6.04708e-08	0.00225954	-2.02129e-08	0.00075527	1.1366e-06	0.0113396	3.70288e-07	0.00369429	9.99036e-07	0.0108723	3.27392e-07	0.00356294	5.26761e-07	0.00682278	1.78249e-07	0.00230874	3.07494e-08	0.00312786	1.00367e-08	0.00102094	3.15278e-07	0.005319	1.05402e-07	0.00177822
16790	26	-5.61078e-08	0.00225896	-1.87545e-08	0.000755076	1.12736e-06	0.011351	3.67278e-07	0.00369799	9.99222e-07	0.0108823	3.27453e-07	0.00356622	5.21591e-07	0.00682802	1.76499e-07	0.00231051	2.47543e-08	0.00312814	8.07987e-09	0.00102103	3.15154e-07	0.00532215	1.05361e-07	0.00177927
16800	26	-5.7357e-08	0.0022584	-1.91721e-08	0.000754888	1.1076e-06	0.0113621	3.60842e-07	0.00370162	9.87876e-07	0.0108923	3.23734e-07	0.00356948	5.1396e-07	0.00683321	1.73917e-07	0.00231227	3.21972e-08	0.00312841	1.05093e-08	0.00102112	3.3214e-07	0.00532538	1.11039e-07	0.00178035
16810	26	-5.34825e-08	0.00225783	-1.7877e-08	0.000754698	1.11768e-06	0.0113733	3.64124e-07	0.00370525	9.86792e-07	0.0109021	3.23379e-07	0.0035727	5.04157e-07	0.00683828	1.706e-07	0.00231398	3.99666e-08	0.00312877	1.30452e-08	0.00102124	3.30131e-07	0.00532869	1.10367e-07	0.00178145
16820	26	-4.57917e-08	0.00225735	-1.53063e-08	0.000754537	1.11039e-06	0.0113844	3.61749e-07	0.00370888	9.82173e-07	0.010912	3.21866e-07	0.00357593	5.15419e-07	0.00684337	1.74411e-07	0.0023157	3.66099e-08	0.00312919	1.19496e-08	0.00102138	3.22934e-07	0.00533196	1.07961e-07	0.00178255
16830	26	-4.25202e-08	0.00225689	-1.42127e-08	0.000754385	1.10598e-06	0.0113955	3.60311e-07	0.00371249	9.71195e-07	0.0109217	3.18268e-07	0.00357913	5.14845e-07	0.00684851	1.74216e-07	0.00231744	1.77721e-08	0.00312945	5.80085e-09	0.00102146	3.24423e-07	0.00533519	1.08459e-07	0.00178363
16840	26	-4.86452e-08	0.00225644	-1.62601e-08	0.000754233	1.10361e-06	0.0114065	3.5954e-07	0.00371609	9.72519e-07	0.0109314	3.18702e-07	0.00358231	5.31497e-07	0.00685375	1.79852e-07	0.00231922	1.3481e-08	0.00312961	4.40022e-09	0.00102151	3.32454e-07	0.00533849	1.11144e-07	0.00178473
16850	26	-4.18017e-08	0.00225598	-1.39726e-08	0.000754081	1.10406e-06	0.0114176	3.59687e-07	0.00371968	9.74542e-07	0.0109412	3.19365e-07	0.00358551	5.31657e-07	0.00685908	1.79906e-07	0.00232102	1.16546e-08	0.00312972	3.8041e-09	0.00102155	3.19466e-07	0.00534176	1.06802e-07	0.00178583
[truncated: 1,443 more rows]

## Sheet: Statistics
Data series	Section name	No. of data	Start time	End time	Duration	Mean	Mean std. dev.	Slope	Slope std. dev.	Minimum	Maximum	Integral	Peak Area
[truncated: 73 more rows]
