# Supplementary material for: Microbial bioenergetics of coral-algal interactions
Source: PeerJ. 2017 Jun 21;5:e3423. doi: 10.7717/peerj.3423 (PMC5482263; doi:10.7717/peerj.3423)
Supplement: Data S4 — Raw data exported from the TAM III calorimeter for the fourth experimental replicate. [file peerj-05-3423-s009.xls]

## Sheet: Experiment info
Summary
Name	Optode tank1 final Light(6-18-13).rslt
Start time	2013-06-18 22:05:58
End time	2013-06-19 13:59:32
Operator	Roach
Results file path	C:\Users\Frohwer\Documents\Optode tank1 final Light(6-18-13).rslt
General Experiment Info
Bath temperature	26°C
	Sample - Ch 1:1	Sample - Ch 1:2	Sample - Ch 1:3	Sample - Ch 1:4	Sample - Ch 1:5	Sample - Ch 1:6
Total mass	2.9454g	3.0777g	3.0437g	3.053g	3.0022g	3.0219g
Name	sigma	Filtered (.02)	Tank 1 Final Light	Algae1 Final Light	Coral 1 Final Light	Interface 1 Final Light

## Sheet: Raw data
2013-06-18 22:23:21	Temperature [Temperature]	Heat flow [Signal, Ch 1:1]	Heat [Signal, Ch 1:1]	Normalized heat flow [Signal, Ch 1:1]	Normalized heat [Signal, Ch 1:1]	Heat flow [Signal, Ch 1:2]	Heat [Signal, Ch 1:2]	Normalized heat flow [Signal, Ch 1:2]	Normalized heat [Signal, Ch 1:2]	Heat flow [Signal, Ch 1:3]	Heat [Signal, Ch 1:3]	Normalized heat flow [Signal, Ch 1:3]	Normalized heat [Signal, Ch 1:3]	Heat flow [Signal, Ch 1:4]	Heat [Signal, Ch 1:4]	Normalized heat flow [Signal, Ch 1:4]	Normalized heat [Signal, Ch 1:4]	Heat flow [Signal, Ch 1:5]	Heat [Signal, Ch 1:5]	Normalized heat flow [Signal, Ch 1:5]	Normalized heat [Signal, Ch 1:5]	Heat flow [Signal, Ch 1:6]	Heat [Signal, Ch 1:6]	Normalized heat flow [Signal, Ch 1:6]	Normalized heat [Signal, Ch 1:6]	Time markers
s	°C	W	J	W/g	J/g	W	J	W/g	J/g	W	J	W/g	J/g	W	J	W/g	J/g	W	J	W/g	J/g	W	J	W/g	J/g
-1040	26
-1030	26	4.36985e-09		1.48362e-09		-1.20318e-08		-3.90936e-09		1.44333e-08		4.74202e-09		-3.3888e-08		-1.10999e-08		-5.18457e-08		-1.72692e-08		-3.74566e-08		-1.2395e-08
-1020	26	1.59589e-08		5.41825e-09		-1.03367e-08		-3.35859e-09		2.04594e-08		6.72187e-09		-1.70442e-08		-5.58279e-09		-3.41684e-08		-1.13811e-08		-2.11304e-08		-6.99241e-09
-1010	26	2.08876e-08		7.0916e-09		-6.70337e-09		-2.17804e-09		2.14122e-08		7.03493e-09		9.04316e-09		2.96206e-09		-2.12499e-08		-7.07812e-09		-1.14436e-08		-3.78688e-09
-1000	26	1.76319e-08		5.98626e-09		5.06095e-09		1.64439e-09		2.88408e-08		9.47558e-09		2.59154e-08		8.48852e-09		-5.97642e-09		-1.99068e-09		-5.82448e-09		-1.92742e-09
-990	26	1.58134e-08		5.36886e-09		9.54102e-09		3.10005e-09		3.43087e-08		1.12721e-08		1.8883e-08		6.18507e-09		-1.43688e-08		-4.78609e-09		1.07556e-09		3.55923e-10
-980	26	8.32378e-09		2.82603e-09		1.94432e-09		6.31746e-10		3.77197e-08		1.23927e-08		1.3255e-08		4.34163e-09		-2.7046e-08		-9.00872e-09		-1.8557e-09		-6.14082e-10
-970	26	5.90739e-09		2.00563e-09		-9.38626e-09		-3.04976e-09		2.91399e-08		9.57383e-09		8.76087e-10		2.8696e-10		-4.23594e-08		-1.41095e-08		-3.31001e-09		-1.09534e-09
-960	26	1.72373e-08		5.85228e-09		-1.01643e-08		-3.30256e-09		2.42944e-08		7.98187e-09		6.40135e-09		2.09674e-09		-4.53446e-08		-1.51038e-08		-7.84487e-09		-2.59601e-09
-950	26	2.12819e-08		7.22549e-09		-4.23597e-09		-1.37634e-09		1.27794e-08		4.19863e-09		1.02814e-08		3.36763e-09		-3.72288e-08		-1.24005e-08		-7.68258e-09		-2.5423e-09
-940	26	1.47124e-08		4.99503e-09		-3.38417e-09		-1.09958e-09		5.36305e-09		1.76202e-09		1.13557e-08		3.71951e-09		-2.22627e-08		-7.41546e-09		-4.2285e-09		-1.39929e-09
-930	26	1.67412e-09		5.68385e-10		-4.53651e-09		-1.47399e-09		4.67305e-09		1.53532e-09		2.21833e-08		7.26608e-09		-1.14264e-08		-3.80601e-09		-5.40366e-09		-1.78817e-09
-920	26	-7.66857e-09		-2.60358e-09		-4.68975e-10		-1.52378e-10		2.42169e-09		7.95641e-10		3.35389e-08		1.09856e-08		-6.05308e-09		-2.01621e-09		1.82156e-09		6.02786e-10
-910	26	-9.28404e-09		-3.15205e-09		6.25251e-09		2.03155e-09		1.37329e-08		4.51192e-09		3.63776e-08		1.19154e-08		1.6323e-09		5.437e-10		1.07055e-08		3.54264e-09
-900	26	-3.5971e-09		-1.22126e-09		8.59817e-10		2.7937e-10		1.97165e-08		6.4778e-09		4.90534e-08		1.60673e-08		1.21993e-08		4.06347e-09		1.87869e-08		6.21692e-09
-890	26	-1.21184e-08		-4.11435e-09		-1.22779e-09		-3.9893e-10		1.74151e-08		5.7217e-09		5.96137e-08		1.95263e-08		1.71418e-08		5.70976e-09		5.51886e-09		1.82629e-09
-880	26	-2.14805e-08		-7.29289e-09		-3.38401e-09		-1.09953e-09		2.05555e-08		6.75346e-09		5.82789e-08		1.90891e-08		1.11927e-08		3.72817e-09		3.33049e-09		1.10212e-09
-870	26	-3.3341e-08		-1.13197e-08		-7.67961e-09		-2.49524e-09		2.00333e-08		6.58188e-09		4.62214e-08		1.51397e-08		6.84582e-10		2.28027e-10		-3.1457e-09		-1.04097e-09
-860	26	-3.82704e-08		-1.29933e-08		-1.00992e-08		-3.28141e-09		1.3224e-08		4.34472e-09		3.5805e-08		1.17278e-08		-1.34775e-08		-4.48922e-09		-4.82971e-09		-1.59824e-09
-850	26	-5.93004e-08		-2.01332e-08		-2.26814e-08		-7.3696e-09		1.60175e-08		5.2625e-09		3.11502e-08		1.02032e-08		-2.48625e-08		-8.28143e-09		-2.06701e-08		-6.84008e-09
-840	26	-8.06324e-08		-2.73757e-08		-3.3101e-08		-1.07551e-08		1.13183e-08		3.71859e-09		1.88422e-08		6.17169e-09		-1.99698e-08		-6.65174e-09		-3.39444e-08		-1.12328e-08
-830	26	-9.68198e-08		-3.28715e-08		-4.93927e-08		-1.60486e-08		-1.00664e-09		-3.30728e-10		2.21603e-09		7.25854e-10		-3.06662e-08		-1.02146e-08		-4.48138e-08		-1.48297e-08
-820	26	-1.03577e-07		-3.51656e-08		-6.03812e-08		-1.96189e-08		-1.14106e-08		-3.74894e-09		-1.86838e-08		-6.11983e-09		-3.63915e-08		-1.21216e-08		-4.72259e-08		-1.56279e-08
-810	26	-1.15217e-07		-3.91175e-08		-6.67968e-08		-2.17035e-08		-2.19485e-08		-7.21114e-09		-2.40831e-08		-7.88834e-09		-4.90948e-08		-1.63529e-08		-4.21678e-08		-1.39541e-08
-800	26	-1.26938e-07		-4.30969e-08		-7.6596e-08		-2.48874e-08		-3.15175e-08		-1.0355e-08		-2.69926e-08		-8.84135e-09		-7.12047e-08		-2.37175e-08		-4.28782e-08		-1.41892e-08
-790	26	-1.34482e-07		-4.56582e-08		-8.3081e-08		-2.69945e-08		-3.94569e-08		-1.29635e-08		-3.56778e-08		-1.16862e-08		-8.84724e-08		-2.94692e-08		-5.31619e-08		-1.75922e-08
-780	26	-1.44065e-07		-4.89118e-08		-7.73914e-08		-2.51459e-08		-4.37577e-08		-1.43765e-08		-4.59982e-08		-1.50665e-08		-9.62007e-08		-3.20434e-08		-6.85676e-08		-2.26902e-08
-770	26	-1.53431e-07		-5.20918e-08		-6.92913e-08		-2.2514e-08		-4.48425e-08		-1.47329e-08		-4.65246e-08		-1.5239e-08		-1.0622e-07		-3.53808e-08		-8.13492e-08		-2.69199e-08
-760	26	-1.5686e-07		-5.32558e-08		-6.1338e-08		-1.99298e-08		-4.61029e-08		-1.5147e-08		-5.0391e-08		-1.65054e-08		-1.09982e-07		-3.66338e-08		-8.84301e-08		-2.92631e-08
-750	26	-1.66136e-07		-5.64052e-08		-6.0131e-08		-1.95376e-08		-4.13272e-08		-1.3578e-08		-6.90135e-08		-2.26051e-08		-1.05213e-07		-3.50452e-08		-9.16805e-08		-3.03387e-08
-740	26	-1.68848e-07		-5.73261e-08		-6.43745e-08		-2.09164e-08		-3.88289e-08		-1.27571e-08		-8.73707e-08		-2.8618e-08		-1.07418e-07		-3.57799e-08		-9.88174e-08		-3.27004e-08
-730	26	-1.61254e-07		-5.47476e-08		-6.09816e-08		-1.9814e-08		-3.95547e-08		-1.29956e-08		-8.40988e-08		-2.75463e-08		-1.11618e-07		-3.71788e-08		-1.04153e-07		-3.44662e-08
-720	26	-1.36229e-07		-4.62513e-08		-5.69628e-08		-1.85082e-08		-3.60998e-08		-1.18605e-08		-8.18346e-08		-2.68046e-08		-1.05391e-07		-3.51047e-08		-9.88314e-08		-3.27051e-08
-710	26	-1.26089e-07		-4.28088e-08		-5.71824e-08		-1.85796e-08		-3.4426e-08		-1.13106e-08		-8.79942e-08		-2.88222e-08		-9.3519e-08		-3.11502e-08		-9.05402e-08		-2.99613e-08
-700	26	-1.39595e-07		-4.73943e-08		-6.11023e-08		-1.98532e-08		-4.11303e-08		-1.35133e-08		-9.38582e-08		-3.07429e-08		-8.92384e-08		-2.97243e-08		-8.83262e-08		-2.92287e-08
-690	26	-1.31368e-07		-4.46011e-08		-6.5993e-08		-2.14423e-08		-5.02611e-08		-1.65132e-08		-9.69035e-08		-3.17404e-08		-8.31926e-08		-2.77105e-08		-7.84175e-08		-2.59497e-08
-680	26	-1.27123e-07		-4.31598e-08		-6.31296e-08		-2.0512e-08		-5.21791e-08		-1.71433e-08		-9.41149e-08		-3.0827e-08		-8.41714e-08		-2.80366e-08		-6.94551e-08		-2.29839e-08
-670	26	-1.08578e-07		-3.68636e-08		-6.20261e-08		-2.01534e-08		-5.24863e-08		-1.72443e-08		-8.92475e-08		-2.92327e-08		-9.00532e-08		-2.99957e-08		-6.29346e-08		-2.08262e-08
-660	26	-8.13134e-08		-2.76069e-08		-6.80127e-08		-2.20985e-08		-5.29169e-08		-1.73857e-08		-7.74506e-08		-2.53687e-08		-8.49395e-08		-2.82924e-08		-4.99882e-08		-1.6542e-08
-650	26	-7.85262e-08		-2.66606e-08		-6.7469e-08		-2.19219e-08		-5.38072e-08		-1.76782e-08		-7.48622e-08		-2.45209e-08		-7.37418e-08		-2.45626e-08		-4.62215e-08		-1.52955e-08
-640	26	-7.8746e-08		-2.67352e-08		-5.78818e-08		-1.88068e-08		-5.37536e-08		-1.76606e-08		-7.72124e-08		-2.52907e-08		-6.12021e-08		-2.03857e-08		-4.95774e-08		-1.6406e-08
-630	26	-6.63596e-08		-2.25299e-08		-4.48512e-08		-1.45729e-08		-5.19564e-08		-1.70702e-08		-7.81308e-08		-2.55915e-08		-5.42727e-08		-1.80776e-08		-5.08949e-08		-1.6842e-08
-620	26	-6.66512e-08		-2.26289e-08		-3.22766e-08		-1.04872e-08		-5.36856e-08		-1.76383e-08		-6.66396e-08		-2.18276e-08		-5.47019e-08		-1.82206e-08		-5.71074e-08		-1.88979e-08
-610	26	-6.82404e-08		-2.31685e-08		-3.26969e-08		-1.06238e-08		-5.59245e-08		-1.83739e-08		-6.73193e-08		-2.20502e-08		-5.33558e-08		-1.77722e-08		-6.77997e-08		-2.24361e-08
-600	26	-6.24589e-08		-2.12056e-08		-3.6472e-08		-1.18504e-08		-5.37199e-08		-1.76495e-08		-6.37287e-08		-2.08741e-08		-4.27993e-08		-1.4256e-08		-5.85546e-08		-1.93768e-08
-590	26	-6.05396e-08		-2.05539e-08		-3.16507e-08		-1.02839e-08		-5.30201e-08		-1.74196e-08		-6.18533e-08		-2.02598e-08		-3.04457e-08		-1.01411e-08		-4.06124e-08		-1.34394e-08
-580	26	-5.37941e-08		-1.82638e-08		-3.35583e-08		-1.09037e-08		-5.7762e-08		-1.89776e-08		-7.26133e-08		-2.37842e-08		-2.62273e-08		-8.73603e-09		-3.68999e-08		-1.22108e-08
-570	26	-5.70174e-08		-1.93581e-08		-3.90562e-08		-1.26901e-08		-5.12784e-08		-1.68474e-08		-7.84384e-08		-2.56922e-08		-2.97926e-08		-9.92358e-09		-3.87292e-08		-1.28162e-08
-560	26	-7.0566e-08		-2.3958e-08		-4.19457e-08		-1.36289e-08		-4.72845e-08		-1.55352e-08		-7.42224e-08		-2.43113e-08		-3.10408e-08		-1.03394e-08		-5.00419e-08		-1.65597e-08
-550	26	-7.26632e-08		-2.46701e-08		-4.14335e-08		-1.34625e-08		-4.42382e-08		-1.45344e-08		-6.97519e-08		-2.2847e-08		-2.96882e-08		-9.88882e-09		-5.0272e-08		-1.66359e-08
-540	26	-6.06396e-08		-2.05879e-08		-4.17451e-08		-1.35637e-08		-3.56699e-08		-1.17193e-08		-7.17295e-08		-2.34947e-08		-2.53165e-08		-8.43266e-09		-5.97178e-08		-1.97617e-08
-530	26	-4.47458e-08		-1.51918e-08		-3.5282e-08		-1.14638e-08		-1.82587e-08		-5.99885e-09		-6.96112e-08		-2.28009e-08		-2.99071e-08		-9.96172e-09		-4.88348e-08		-1.61603e-08
-520	26	-3.66684e-08		-1.24494e-08		-3.94287e-08		-1.28111e-08		-5.26349e-09		-1.72931e-09		-6.46021e-08		-2.11602e-08		-2.88723e-08		-9.61705e-09		-5.01732e-08		-1.66032e-08
-510	26	-3.27047e-08		-1.11036e-08		-3.47374e-08		-1.12868e-08		-6.26923e-09		-2.05974e-09		-4.91724e-08		-1.61063e-08		-3.23152e-08		-1.07638e-08		-5.52658e-08		-1.82884e-08
-500	26	-2.72003e-08		-9.23484e-09		-3.75725e-08		-1.2208e-08		-1.25728e-08		-4.13077e-09		-4.13272e-08		-1.35366e-08		-2.4818e-08		-8.26661e-09		-5.32502e-08		-1.76214e-08
-490	26	-1.91539e-08		-6.503e-09		-3.82346e-08		-1.24231e-08		-5.83186e-09		-1.91604e-09		-4.05038e-08		-1.32669e-08		-2.65818e-08		-8.8541e-09		-4.82899e-08		-1.598e-08
-480	26	-1.62069e-08		-5.50245e-09		-3.49336e-08		-1.13505e-08		-1.62901e-08		-5.35206e-09		-5.07891e-08		-1.66358e-08		-1.74141e-08		-5.80043e-09		-4.36337e-08		-1.44392e-08
-470	26	-1.66343e-08		-5.64756e-09		-2.56035e-08		-8.31902e-09		-2.37412e-08		-7.80011e-09		-5.24013e-08		-1.71639e-08		-1.23789e-08		-4.12328e-09		-3.64337e-08		-1.20565e-08
-460	26	-9.6398e-09		-3.27283e-09		-1.21013e-08		-3.93192e-09		-2.58524e-08		-8.49374e-09		-4.73733e-08		-1.5517e-08		4.67013e-09		1.55557e-09		-3.0504e-08		-1.00943e-08
-450	26	5.75045e-09		1.95235e-09		-5.59601e-09		-1.81824e-09		-2.84007e-08		-9.33099e-09		-4.60999e-08		-1.50999e-08		1.87723e-08		6.25285e-09		-3.07403e-08		-1.01725e-08
-440	26	2.87935e-08		9.77575e-09		-1.58939e-08		-5.16421e-09		-2.93412e-08		-9.63998e-09		-4.63431e-08		-1.51795e-08		2.4256e-08		8.07941e-09		-2.45578e-08		-8.12661e-09
-430	26	4.32295e-08		1.46769e-08		-1.31049e-08		-4.25801e-09		-2.79619e-08		-9.18682e-09		-4.54889e-08		-1.48997e-08		2.77505e-08		9.2434e-09		-1.53196e-08		-5.06952e-09
-420	26	5.13225e-08		1.74246e-08		5.05378e-09		1.64206e-09		-2.10626e-08		-6.92007e-09		-4.18677e-08		-1.37136e-08		3.02957e-08		1.00912e-08		-1.01652e-08		-3.36385e-09
-410	26	5.72191e-08		1.94266e-08		2.20348e-08		7.15949e-09		-6.53222e-09		-2.14614e-09		-3.90854e-08		-1.28023e-08		3.35021e-08		1.11592e-08		1.13056e-09		3.74122e-10
-400	26	5.99272e-08		2.0346e-08		3.61923e-08		1.17595e-08		3.29099e-09		1.08125e-09		-4.06692e-08		-1.33211e-08		3.59599e-08		1.19779e-08		2.29248e-08		7.58622e-09
-390	26	6.80049e-08		2.30885e-08		5.03303e-08		1.63532e-08		1.03795e-08		3.41017e-09		-2.50401e-08		-8.2018e-09		5.25401e-08		1.75005e-08		3.40298e-08		1.12611e-08
-380	26	8.16723e-08		2.77287e-08		6.08845e-08		1.97825e-08		1.3133e-08		4.31481e-09		-5.45311e-09		-1.78615e-09		5.53656e-08		1.84417e-08		4.63698e-08		1.53446e-08
-370	26	9.00366e-08		3.05686e-08		5.74344e-08		1.86615e-08		2.36098e-08		7.75694e-09		1.62094e-08		5.30933e-09		6.01258e-08		2.00272e-08		4.73349e-08		1.5664e-08
-360	26	9.46187e-08		3.21242e-08		5.50699e-08		1.78932e-08		3.81098e-08		1.25209e-08		3.58691e-08		1.17488e-08		6.44392e-08		2.1464e-08		5.16565e-08		1.70941e-08
-350	26	9.05913e-08		3.07569e-08		6.55629e-08		2.13026e-08		6.0164e-08		1.97667e-08		5.72517e-08		1.87526e-08		6.17037e-08		2.05528e-08		5.99751e-08		1.98468e-08
-340	26	1.0069e-07		3.41857e-08		7.52852e-08		2.44615e-08		5.9763e-08		1.9635e-08		8.44243e-08		2.76529e-08		7.31613e-08		2.43692e-08		5.68264e-08		1.88049e-08
-330	26	1.0764e-07		3.65452e-08		8.46506e-08		2.75045e-08		5.32537e-08		1.74964e-08		9.41874e-08		3.08508e-08		9.06685e-08		3.02007e-08		7.36132e-08		2.43599e-08
-320	26	1.06874e-07		3.62851e-08		9.23908e-08		3.00194e-08		4.76406e-08		1.56522e-08		1.11177e-07		3.64157e-08		9.78497e-08		3.25927e-08		9.87543e-08		3.26795e-08
-310	26	1.16764e-07		3.96428e-08		9.64026e-08		3.13229e-08		5.36357e-08		1.76219e-08		1.17633e-07		3.85302e-08		1.00756e-07		3.35606e-08		9.40193e-08		3.11126e-08
-300	26	1.32074e-07		4.48407e-08		9.89208e-08		3.21412e-08		6.45682e-08		2.12137e-08		1.16097e-07		3.80273e-08		1.20638e-07		4.01832e-08		9.69132e-08		3.20703e-08
-290	26	1.41196e-07		4.79379e-08		9.20284e-08		2.99017e-08		5.35066e-08		1.75795e-08		1.1996e-07		3.92924e-08		1.31875e-07		4.39261e-08		9.83571e-08		3.25481e-08
-280	26	1.57845e-07		5.35903e-08		9.65294e-08		3.13641e-08		5.28313e-08		1.73576e-08		1.41886e-07		4.64743e-08		1.34124e-07		4.46754e-08		9.58683e-08		3.17245e-08
-270	26	1.6334e-07		5.54561e-08		9.41676e-08		3.05967e-08		5.7639e-08		1.89372e-08		1.38058e-07		4.52203e-08		1.40985e-07		4.69605e-08		9.16448e-08		3.03269e-08
-260	26	1.63487e-07		5.55058e-08		8.81798e-08		2.86512e-08		5.45774e-08		1.79313e-08		1.30685e-07		4.28054e-08		1.4658e-07		4.88242e-08		1.04817e-07		3.46857e-08
-250	26	1.59876e-07		5.42799e-08		7.71986e-08		2.50832e-08		5.65322e-08		1.85735e-08		1.24109e-07		4.06514e-08		1.51937e-07		5.06084e-08		1.22769e-07		4.06263e-08
-240	26	1.52055e-07		5.16245e-08		7.62734e-08		2.47826e-08		5.74063e-08		1.88607e-08		1.14286e-07		3.7434e-08		1.48506e-07		4.94659e-08		1.31462e-07		4.35031e-08
-230	26	1.44665e-07		4.91156e-08		8.52617e-08		2.77031e-08		5.51672e-08		1.8125e-08		1.07457e-07		3.51972e-08		1.36225e-07		4.53751e-08		1.42735e-07		4.72334e-08
-220	26	1.44045e-07		4.89049e-08		9.00141e-08		2.92472e-08		4.12097e-08		1.35393e-08		1.05573e-07		3.45802e-08		1.22377e-07		4.07625e-08		1.53876e-07		5.09204e-08
-210	26	1.41348e-07		4.79894e-08		9.16322e-08		2.9773e-08		4.5763e-08		1.50353e-08		9.81792e-08		3.21583e-08		1.14661e-07		3.81924e-08		1.46631e-07		4.85226e-08
-200	26	1.4383e-07		4.88322e-08		9.92708e-08		3.22549e-08		4.43264e-08		1.45633e-08		9.33624e-08		3.05806e-08		1.01934e-07		3.3953e-08		1.33457e-07		4.41634e-08
-190	26	1.46786e-07		4.98357e-08		1.00959e-07		3.28033e-08		3.97727e-08		1.30672e-08		9.95534e-08		3.26084e-08		8.61258e-08		2.86875e-08		1.33e-07		4.40121e-08
-180	26	1.50969e-07		5.12559e-08		9.18258e-08		2.98359e-08		3.68118e-08		1.20944e-08		9.83584e-08		3.2217e-08		7.49486e-08		2.49646e-08		1.2946e-07		4.28405e-08
-170	26	1.46872e-07		4.98647e-08		7.54942e-08		2.45294e-08		3.49164e-08		1.14717e-08		8.9884e-08		2.94412e-08		6.44586e-08		2.14705e-08		1.21539e-07		4.02194e-08
-160	26	1.36769e-07		4.64347e-08		5.91621e-08		1.92228e-08		3.51799e-08		1.15583e-08		8.09086e-08		2.65013e-08		5.06246e-08		1.68625e-08		1.10113e-07		3.64384e-08
-150	26	1.35327e-07		4.59451e-08		5.26206e-08		1.70974e-08		3.87725e-08		1.27386e-08		7.31191e-08		2.39499e-08		4.69057e-08		1.56238e-08		9.83243e-08		3.25372e-08
-140	26
-130	26
-120	26
-110	26
-100	26
-90	26
-80	26
-70	26
-60	26
-50	26
-40	26
-30	26
-20	26
-10	26
0	26																									Reaction start
10	26
20	26
30	26
40	26
50	26
60	26
70	26
80	26
90	26
100	26
110	26
120	26
130	26
140	26
150	26
160	26
170	26
180	26
190	26
200	26
210	26
220	26
230	26
240	26
250	26
260	26
270	26
280	26
290	26
300	26
310	26
320	26
330	26
340	26
350	26
360	26
370	26
380	26
390	26
400	26
410	26
420	26
430	26
440	26
450	26
460	26
470	26
480	26
490	26
500	26
510	26
520	26
530	26
540	26
550	26
560	26
570	26
580	26
590	26
600	26
610	26
620	26
630	26
640	26
650	26
660	26
670	26
680	26
690	26
700	26
710	26
720	26
730	26
740	26
750	26
760	26
770	26
780	26
790	26
800	26
810	26
820	26
830	26
840	26
850	26
860	26
870	26
880	26
890	26
900	26
910	26
920	26																									Measuring position
930	26
940	26
950	26
960	26
970	26
980	26
990	26
1000	26
1010	26
1020	26
1030	26
1040	26
1050	26
1060	26
1070	26
1080	26
1090	26
1100	26
1110	26
1120	26
1130	26
1140	26
1150	26
1160	26
1170	26
1180	26
1190	26
1200	26
1210	26
1220	26
1230	26
1240	26
1250	26
1260	26
1270	26
1280	26
1290	26
1300	26
1310	26
1320	26
1330	26
1340	26
1350	26
1360	26
1370	26
1380	26
1390	26
1400	26
1410	26
1420	26
1430	26
1440	26
1450	26
1460	26
1470	26
1480	26
1490	26
1500	26
1510	26
1520	26
1530	26
1540	26
1550	26
1560	26
1570	26
1580	26
1590	26
1600	26
1610	26
1620	26
1630	26
1640	26
1650	26
1660	26
1670	26
1680	26
1690	26
1700	26
1710	26
1720	26
1730	26
1740	26
1750	26
1760	26
1770	26
1780	26
1790	26
1800	26
1810	26
1820	26
1830	26
1840	26
1850	26
1860	26
1870	26
1880	26
1890	26
1900	26
1910	26
1920	26
1930	26
1940	26
1950	26
1960	26
1970	26
1980	26
1990	26
2000	26
2010	26
2020	26
2030	26
2040	26
2050	26
2060	26
2070	26
2080	26
2090	26
2100	26
2110	26
2120	26
2130	26
2140	26
2150	26
2160	26
2170	26
2180	26
2190	26
2200	26
2210	26
2220	26
2230	26
2240	26
2250	26
2260	26
2270	26
2280	26
2290	26
2300	26
2310	26
2320	26
2330	26
2340	26
2350	26
2360	26
2370	26
2380	26
2390	26
2400	26
2410	26
2420	26
2430	26
2440	26
2450	26
2460	26
2470	26
2480	26
2490	26
2500	26
2510	26
2520	26
2530	26
2540	26
2550	26
2560	26
2570	26
2580	26
2590	26
2600	26
2610	26
2620	26
2630	26
2640	26
2650	26
2660	26
2670	26
2680	26
2690	26
2700	26
2710	26
2720	26
2730	26
2740	26
2750	26
2760	26
2770	26
2780	26
2790	26
2800	26
2810	26
2820	26
2830	26
2840	26
2850	26
2860	26
2870	26
2880	26
2890	26
2900	26
2910	26
2920	26
2930	26
2940	26
2950	26
2960	26
2970	26
2980	26
2990	26
3000	26
3010	26
3020	26
3030	26
3040	26
3050	26
3060	26
3070	26
3080	26
3090	26
3100	26
3110	26
3120	26
3130	26
3140	26
3150	26
3160	26
3170	26
3180	26
3190	26
3200	26
3210	26
3220	26
3230	26
3240	26
3250	26
3260	26
3270	26
3280	26
3290	26
3300	26
3310	26
3320	26
3330	26
3340	26
3350	26
3360	26
3370	26
3380	26
3390	26
3400	26
3410	26
3420	26
3430	26
3440	26
3450	26
3460	26
3470	26
3480	26
3490	26
3500	26
3510	26
3520	26
3530	26
3540	26
3550	26
3560	26
3570	26
3580	26
3590	26
3600	26
3610	26
3630	26	1.8274e-08	1.32704e-07	6.20425e-09	4.50548e-08	2.78478e-07	2.88045e-06	9.04825e-08	9.35909e-07	8.75121e-07	9.22179e-06	2.87519e-07	3.02979e-06	4.27574e-07	4.47832e-06	1.40051e-07	1.46686e-06	1.05175e-06	1.10638e-05	3.50325e-07	3.68523e-06	6.36344e-07	6.6778e-06	2.10577e-07	2.2098e-06	Signal correct
3640	26	2.75094e-08	3.62843e-07	9.3398e-09	1.2319e-07	2.9106e-07	5.73006e-06	9.45707e-08	1.8618e-06	8.85297e-07	1.80252e-05	2.90862e-07	5.92214e-06	4.54579e-07	8.89335e-06	1.48896e-07	2.91299e-06	1.06481e-06	2.16438e-05	3.54676e-07	7.20931e-06	6.48672e-07	1.30996e-05	2.14657e-07	4.33488e-06
3650	26	3.45896e-08	6.75832e-07	1.17436e-08	2.29453e-07	2.98321e-07	8.6757e-06	9.69297e-08	2.81889e-06	8.90238e-07	2.69039e-05	2.92485e-07	8.8392e-06	4.74379e-07	1.35365e-05	1.55381e-07	4.43382e-06	1.06572e-06	3.22989e-05	3.54981e-07	1.07584e-05	6.64991e-07	1.96671e-05	2.20057e-07	6.50818e-06
3660	26	4.06497e-08	1.04601e-06	1.38011e-08	3.55135e-07	3.01671e-07	1.16784e-05	9.80182e-08	3.79452e-06	8.99964e-07	3.58584e-05	2.95681e-07	1.17812e-05	4.83739e-07	1.83294e-05	1.58447e-07	6.00373e-06	1.06916e-06	4.29742e-05	3.56126e-07	1.43142e-05	6.81497e-07	2.64091e-05	2.25519e-07	8.73925e-06
3670	26	3.82534e-08	1.43954e-06	1.29875e-08	4.88743e-07	3.12388e-07	1.47455e-05	1.01501e-07	4.79107e-06	9.16033e-07	4.49378e-05	3.0096e-07	1.47642e-05	5.03303e-07	2.32701e-05	1.64855e-07	7.62206e-06	1.08725e-06	5.37465e-05	3.6215e-07	1.79024e-05	6.92767e-07	3.3274e-05	2.29249e-07	1.1011e-05
3680	26	4.53537e-08	1.85474e-06	1.53982e-08	6.29707e-07	3.23155e-07	1.79217e-05	1.04999e-07	5.82309e-06	9.19149e-07	5.41106e-05	3.01984e-07	1.77779e-05	5.34257e-07	2.84267e-05	1.74994e-07	9.31107e-06	1.10549e-06	6.47068e-05	3.68225e-07	2.15531e-05	7.06438e-07	4.02662e-05	2.33773e-07	1.33248e-05
3690	26	5.43478e-08	2.36014e-06	1.84517e-08	8.01299e-07	3.29519e-07	2.11891e-05	1.07067e-07	6.88472e-06	9.24854e-07	6.3337e-05	3.03858e-07	2.08092e-05	5.52864e-07	3.38768e-05	1.81089e-07	1.10962e-05	1.10624e-06	7.5767e-05	3.68477e-07	2.52372e-05	7.28933e-07	4.74427e-05	2.41217e-07	1.56996e-05
3700	26	6.04529e-08	2.93253e-06	2.05245e-08	9.9563e-07	3.40123e-07	2.45354e-05	1.10512e-07	7.97201e-06	9.20105e-07	7.25614e-05	3.02298e-07	2.38399e-05	5.67745e-07	3.94743e-05	1.85963e-07	1.29297e-05	1.10968e-06	8.68444e-05	3.69624e-07	2.89269e-05	7.39633e-07	5.47784e-05	2.44758e-07	1.81272e-05
3710	26	6.27624e-08	3.54867e-06	2.13086e-08	1.20482e-06	3.47179e-07	2.79714e-05	1.12805e-07	9.08842e-06	9.13801e-07	8.17312e-05	3.00227e-07	2.68526e-05	5.76021e-07	4.51926e-05	1.88674e-07	1.48027e-05	1.11953e-06	9.79904e-05	3.72902e-07	3.26395e-05	7.43588e-07	6.21944e-05	2.46066e-07	2.05812e-05
3720	26	6.44014e-08	4.18229e-06	2.18651e-08	1.41994e-06	3.42051e-07	3.14188e-05	1.11139e-07	1.02085e-05	9.18662e-07	9.08911e-05	3.01824e-07	2.9862e-05	5.92558e-07	5.10294e-05	1.9409e-07	1.67145e-05	1.1222e-06	0.000109201	3.73793e-07	3.63736e-05	7.53225e-07	6.96865e-05	2.49256e-07	2.30605e-05
3730	26	5.11009e-08	4.78708e-06	1.73494e-08	1.62527e-06	3.34574e-07	3.48071e-05	1.08709e-07	1.13095e-05	9.25564e-07	0.000100109	3.04092e-07	3.28905e-05	6.15403e-07	5.70556e-05	2.01573e-07	1.86884e-05	1.12875e-06	0.000120451	3.75975e-07	4.01208e-05	7.62018e-07	7.72567e-05	2.52165e-07	2.55656e-05
3740	26	5.14005e-08	5.2976e-06	1.74511e-08	1.7986e-06	3.48282e-07	3.82312e-05	1.13163e-07	1.2422e-05	9.34538e-07	0.000109416	3.0704e-07	3.59483e-05	6.32145e-07	6.33052e-05	2.07057e-07	2.07354e-05	1.14195e-06	0.000131813	3.80371e-07	4.39056e-05	7.77454e-07	8.49651e-05	2.57273e-07	2.81165e-05
3750	26	4.92605e-08	5.79954e-06	1.67246e-08	1.96902e-06	3.66254e-07	4.18046e-05	1.19003e-07	1.35831e-05	9.4164e-07	0.000118792	3.09373e-07	3.90287e-05	6.47248e-07	6.96921e-05	2.12004e-07	2.28274e-05	1.1595e-06	0.000143309	3.86216e-07	4.77346e-05	7.83824e-07	9.27677e-05	2.59381e-07	3.06985e-05
3760	26	5.34563e-08	6.30686e-06	1.81491e-08	2.14126e-06	3.77411e-07	4.55151e-05	1.22628e-07	1.47887e-05	9.38182e-07	0.000128191	3.08237e-07	4.21168e-05	6.49829e-07	7.61775e-05	2.12849e-07	2.49517e-05	1.16004e-06	0.000154907	3.86397e-07	5.15977e-05	7.90804e-07	0.000100641	2.61691e-07	3.33038e-05
3770	26	4.59697e-08	6.79751e-06	1.56073e-08	2.30784e-06	3.835e-07	4.93249e-05	1.24606e-07	1.60265e-05	9.42659e-07	0.000137599	3.09708e-07	4.52078e-05	6.54506e-07	8.27025e-05	2.14381e-07	2.70889e-05	1.15222e-06	0.000166461	3.83791e-07	5.54464e-05	8.03809e-07	0.000108624	2.65995e-07	3.59455e-05
3780	26	4.84565e-08	7.26906e-06	1.64516e-08	2.46794e-06	3.82057e-07	5.31531e-05	1.24137e-07	1.72704e-05	9.47375e-07	0.000147047	3.11258e-07	4.8312e-05	6.66072e-07	8.93011e-05	2.1817e-07	2.92503e-05	1.14971e-06	0.000177971	3.82954e-07	5.92801e-05	8.20493e-07	0.000116739	2.71516e-07	3.8631e-05
3790	26	4.72172e-08	7.7487e-06	1.60308e-08	2.63078e-06	3.77329e-07	5.69524e-05	1.22601e-07	1.85049e-05	9.45702e-07	0.000156514	3.10708e-07	5.14224e-05	6.77456e-07	9.60133e-05	2.21898e-07	3.14488e-05	1.13849e-06	0.000189419	3.7922e-07	6.30934e-05	8.34002e-07	0.000125005	2.75986e-07	4.13664e-05
3800	26	5.71014e-08	8.27233e-06	1.93866e-08	2.80856e-06	3.84596e-07	6.07665e-05	1.24962e-07	1.97441e-05	9.4418e-07	0.00016596	3.10208e-07	5.45259e-05	6.93883e-07	0.000102878	2.27279e-07	3.36974e-05	1.15024e-06	0.000200855	3.83133e-07	6.69028e-05	8.43784e-07	0.000133396	2.79223e-07	4.41431e-05
3810	26	7.17035e-08	8.92893e-06	2.43442e-08	3.03148e-06	3.8998e-07	6.46447e-05	1.26712e-07	2.10042e-05	9.48361e-07	0.000175426	3.11582e-07	5.76359e-05	7.02109e-07	0.000109865	2.29973e-07	3.59858e-05	1.16878e-06	0.000212451	3.89307e-07	7.07651e-05	8.56535e-07	0.000141908	2.83443e-07	4.69598e-05
3820	26	7.82138e-08	9.67108e-06	2.65546e-08	3.28345e-06	4.01573e-07	6.85935e-05	1.30478e-07	2.22873e-05	9.46113e-07	0.000184901	3.10843e-07	6.07489e-05	7.01282e-07	0.000116882	2.29703e-07	3.82844e-05	1.17861e-06	0.000224182	3.92583e-07	7.46725e-05	8.58037e-07	0.000150481	2.8394e-07	4.97967e-05
3830	26	7.67103e-08	1.04449e-05	2.60441e-08	3.54617e-06	4.18957e-07	7.27069e-05	1.36127e-07	2.36238e-05	9.49813e-07	0.000194382	3.12059e-07	6.38637e-05	7.01941e-07	0.000123898	2.29918e-07	4.05824e-05	1.18843e-06	0.000236031	3.95855e-07	7.86192e-05	8.67558e-07	0.000159114	2.8709e-07	5.26535e-05
3840	26	7.50528e-08	1.12037e-05	2.54814e-08	3.8038e-06	4.17189e-07	7.68876e-05	1.35552e-07	2.49822e-05	9.66202e-07	0.00020396	3.17443e-07	6.70105e-05	7.14691e-07	0.00013098	2.34095e-07	4.29022e-05	1.19089e-06	0.000247929	3.96672e-07	8.25824e-05	8.79278e-07	0.000167846	2.90968e-07	5.55433e-05
3850	26	7.04566e-08	1.19305e-05	2.39209e-08	4.05055e-06	4.18469e-07	8.10661e-05	1.35968e-07	2.63398e-05	9.75557e-07	0.00021367	3.20517e-07	7.02007e-05	7.3751e-07	0.000138245	2.41569e-07	4.52817e-05	1.20024e-06	0.000259883	3.99785e-07	8.65642e-05	8.90728e-07	0.000176698	2.94758e-07	5.84725e-05
3860	26	7.07901e-08	1.26372e-05	2.40341e-08	4.29049e-06	4.2504e-07	8.52843e-05	1.38103e-07	2.77104e-05	9.75895e-07	0.000223427	3.20628e-07	7.34063e-05	7.50754e-07	0.000145686	2.45907e-07	4.7719e-05	1.20469e-06	0.000271907	4.01271e-07	9.05693e-05	8.92004e-07	0.000185612	2.9518e-07	6.14223e-05
3870	26	7.61062e-08	1.33688e-05	2.5839e-08	4.53887e-06	4.37067e-07	8.95886e-05	1.42011e-07	2.9109e-05	9.72091e-07	0.000233169	3.19378e-07	7.6607e-05	7.59556e-07	0.000153233	2.4879e-07	5.01911e-05	1.21351e-06	0.000283993	4.04207e-07	9.45951e-05	9.03138e-07	0.000194581	2.98864e-07	6.43904e-05
3880	26	8.06159e-08	1.4153e-05	2.73701e-08	4.80511e-06	4.38246e-07	9.39641e-05	1.42394e-07	3.05306e-05	9.69059e-07	0.000242874	3.18382e-07	7.97956e-05	7.69926e-07	0.000160883	2.52187e-07	5.26966e-05	1.22273e-06	0.000296176	4.07277e-07	9.8653e-05	9.02224e-07	0.000203607	2.98562e-07	6.7377e-05
3890	26	8.89798e-08	1.50006e-05	3.02098e-08	5.09288e-06	4.30539e-07	9.83082e-05	1.3989e-07	3.19421e-05	9.68706e-07	0.000252563	3.18266e-07	8.29789e-05	7.79956e-07	0.000168632	2.55472e-07	5.52347e-05	1.22064e-06	0.000308392	4.06581e-07	0.000102722	9.13332e-07	0.000212684	3.02238e-07	7.0381e-05
3900	26	1.06971e-07	1.59688e-05	3.63179e-08	5.42159e-06	4.26059e-07	0.000102592	1.38434e-07	3.3334e-05	9.81656e-07	0.000262305	3.22521e-07	8.61796e-05	7.90447e-07	0.000176478	2.58908e-07	5.78048e-05	1.2171e-06	0.000320583	4.05402e-07	0.000106783	9.37244e-07	0.000221924	3.10151e-07	7.34386e-05
3910	26	1.16987e-07	1.711e-05	3.97186e-08	5.80904e-06	4.39781e-07	0.000106934	1.42893e-07	3.47447e-05	9.97902e-07	0.000272229	3.27858e-07	8.94402e-05	7.93826e-07	0.000184394	2.60015e-07	6.03978e-05	1.21447e-06	0.000332737	4.04528e-07	0.000110831	9.31587e-07	0.000231257	3.08278e-07	7.65271e-05
3920	26	1.09259e-07	1.82391e-05	3.70949e-08	6.1924e-06	4.40387e-07	0.000111338	1.4309e-07	3.61757e-05	9.88056e-07	0.000282159	3.24623e-07	9.27026e-05	8.09931e-07	0.000192416	2.6529e-07	6.30253e-05	1.21904e-06	0.000344904	4.06048e-07	0.000114884	9.38989e-07	0.000240611	3.10728e-07	7.96223e-05
3930	26	1.09901e-07	1.93296e-05	3.73128e-08	6.56265e-06	4.37897e-07	0.000115724	1.42281e-07	3.76009e-05	9.74357e-07	0.000291975	3.20123e-07	9.59278e-05	8.27204e-07	0.000200594	2.70948e-07	6.57038e-05	1.2333e-06	0.000357156	4.10798e-07	0.000118965	9.5543e-07	0.000250071	3.16169e-07	8.27529e-05
3940	26	1.11293e-07	2.04383e-05	3.77854e-08	6.93906e-06	4.49663e-07	0.000120168	1.46103e-07	3.90449e-05	9.74163e-07	0.000301716	3.20059e-07	9.91279e-05	8.38532e-07	0.000208931	2.74658e-07	6.84345e-05	1.24924e-06	0.000369579	4.1611e-07	0.000123103	9.76953e-07	0.000259746	3.23291e-07	8.59546e-05
3950	26	1.13813e-07	2.15651e-05	3.86411e-08	7.32161e-06	4.51978e-07	0.000124674	1.46856e-07	4.05088e-05	9.8141e-07	0.000311495	3.2244e-07	0.000102341	8.45974e-07	0.000217353	2.77096e-07	7.11932e-05	1.25708e-06	0.000382109	4.18721e-07	0.000127276	9.85044e-07	0.000269553	3.25968e-07	8.91999e-05
3960	26	1.16352e-07	2.27151e-05	3.95029e-08	7.71206e-06	4.37058e-07	0.000129122	1.42008e-07	4.19542e-05	9.87944e-07	0.00032134	3.24587e-07	0.000105575	8.57558e-07	0.000225868	2.8089e-07	7.39823e-05	1.25755e-06	0.000394682	4.18875e-07	0.000131464	9.84979e-07	0.000279403	3.25947e-07	9.24594e-05
3970	26	1.19569e-07	2.38924e-05	4.05951e-08	8.11177e-06	4.30352e-07	0.000133456	1.39829e-07	4.33621e-05	9.84971e-07	0.000331209	3.2361e-07	0.000108818	8.73602e-07	0.000234516	2.86145e-07	7.68151e-05	1.24504e-06	0.000407205	4.14708e-07	0.000135635	9.80837e-07	0.000289235	3.24576e-07	9.57131e-05
3980	26	1.28869e-07	2.51296e-05	4.37525e-08	8.5318e-06	4.43199e-07	0.000137815	1.44003e-07	4.47787e-05	9.88569e-07	0.000341072	3.24792e-07	0.000112058	8.76042e-07	0.000243268	2.86945e-07	7.96817e-05	1.2451e-06	0.000419649	4.14728e-07	0.000139781	9.92329e-07	0.000299091	3.28379e-07	9.89746e-05
3990	26	1.37682e-07	2.64666e-05	4.67448e-08	8.98575e-06	4.48878e-07	0.000142279	1.45849e-07	4.6229e-05	9.95586e-07	0.000350996	3.27097e-07	0.000115319	8.84478e-07	0.000252074	2.89708e-07	8.2566e-05	1.25411e-06	0.000432148	4.17731e-07	0.000143944	9.95714e-07	0.000309032	3.29499e-07	0.000102264
4000	26	1.35856e-07	2.78336e-05	4.61248e-08	9.44984e-06	4.47065e-07	0.000146758	1.45259e-07	4.76843e-05	9.96725e-07	0.000360958	3.27471e-07	0.000118592	8.89703e-07	0.000260947	2.91419e-07	8.54724e-05	1.26818e-06	0.000444766	4.22417e-07	0.000148147	1.00952e-06	0.000319064	3.34068e-07	0.000105584
4010	26	1.36583e-07	2.91946e-05	4.63717e-08	9.91193e-06	4.50043e-07	0.000151243	1.46227e-07	4.91416e-05	9.96677e-07	0.000370925	3.27456e-07	0.000121867	8.89346e-07	0.000269842	2.91302e-07	8.83859e-05	1.28297e-06	0.000457523	4.27343e-07	0.000152396	1.02735e-06	0.000329247	3.3997e-07	0.000108954
4020	26	1.45058e-07	3.06027e-05	4.92491e-08	1.039e-05	4.52083e-07	0.000155753	1.4689e-07	5.0607e-05	9.90688e-07	0.000380862	3.25488e-07	0.000125131	8.92306e-07	0.000278751	2.92272e-07	9.1304e-05	1.28449e-06	0.000470359	4.27848e-07	0.000156672	1.05261e-06	0.000339646	3.48326e-07	0.000112395
4030	26	1.44002e-07	3.20479e-05	4.88904e-08	1.08807e-05	4.48312e-07	0.000160257	1.45665e-07	5.20702e-05	9.91054e-07	0.000390772	3.25608e-07	0.000128387	9.06081e-07	0.000287744	2.96784e-07	9.42496e-05	1.2851e-06	0.000483207	4.28052e-07	0.000160951	1.06102e-06	0.000350215	3.51109e-07	0.000115892
4040	26	1.41343e-07	3.34759e-05	4.79876e-08	1.13655e-05	4.60431e-07	0.000164796	1.49602e-07	5.35453e-05	9.99006e-07	0.000400719	3.28221e-07	0.000131655	9.26932e-07	0.000296904	3.03613e-07	9.725e-05	1.28554e-06	0.000496061	4.28198e-07	0.000165232	1.05979e-06	0.000360819	3.50705e-07	0.000119401
4050	26	1.48774e-07	3.49276e-05	5.05105e-08	1.18583e-05	4.56737e-07	0.000169381	1.48402e-07	5.5035e-05	9.97099e-07	0.000410699	3.27594e-07	0.000134934	9.43953e-07	0.000306258	3.09189e-07	0.000100314	1.28983e-06	0.000508937	4.29628e-07	0.000169521	1.05778e-06	0.000371407	3.5004e-07	0.000122905
4060	26	1.59926e-07	3.64704e-05	5.42968e-08	1.23822e-05	4.47908e-07	0.000173904	1.45533e-07	5.65045e-05	9.84524e-07	0.000420607	3.23463e-07	0.000138189	9.43853e-07	0.000315698	3.09156e-07	0.000103406	1.28745e-06	0.000521824	4.28835e-07	0.000173814	1.05181e-06	0.000381955	3.48061e-07	0.000126396
4070	26	1.47099e-07	3.79972e-05	4.99419e-08	1.29005e-05	4.43433e-07	0.00017836	1.44079e-07	5.79523e-05	9.85858e-07	0.000430461	3.23901e-07	0.000141427	9.54895e-07	0.000325197	3.12773e-07	0.000106517	1.28826e-06	0.000534703	4.29105e-07	0.000178104	1.06769e-06	0.000392562	3.53318e-07	0.000129906
4080	26	1.37666e-07	3.94222e-05	4.67393e-08	1.33843e-05	4.4481e-07	0.000182805	1.44527e-07	5.93966e-05	9.85043e-07	0.000440312	3.23634e-07	0.000144664	9.58312e-07	0.000334758	3.13892e-07	0.000109649	1.2966e-06	0.000547635	4.31882e-07	0.000182411	1.07868e-06	0.000403293	3.56955e-07	0.000133457
4090	26	1.38202e-07	4.08062e-05	4.69213e-08	1.38542e-05	4.50679e-07	0.000187282	1.46434e-07	6.08512e-05	9.79465e-07	0.000450135	3.21801e-07	0.000147891	9.57887e-07	0.00034434	3.13753e-07	0.000112787	1.30112e-06	0.000560617	4.33387e-07	0.000186735	1.08378e-06	0.000414101	3.58642e-07	0.000137033
4100	26	1.49496e-07	4.22402e-05	5.07556e-08	1.43411e-05	4.59614e-07	0.00019183	1.49337e-07	6.23289e-05	9.73612e-07	0.000459903	3.19878e-07	0.0001511	9.54529e-07	0.000353903	3.12653e-07	0.00011592	1.29731e-06	0.000573611	4.32119e-07	0.000191063	1.08453e-06	0.000424943	3.58889e-07	0.000140621
4110	26	1.60153e-07	4.37896e-05	5.43738e-08	1.48671e-05	4.59413e-07	0.000196432	1.49272e-07	6.38242e-05	9.82793e-07	0.000469675	3.22894e-07	0.00015431	9.56051e-07	0.000363449	3.13151e-07	0.000119047	1.29222e-06	0.00058656	4.30424e-07	0.000195377	1.08842e-06	0.000435802	3.60178e-07	0.000144215
4120	26	1.73097e-07	4.54523e-05	5.87686e-08	1.54316e-05	4.52987e-07	0.000200992	1.47183e-07	6.5306e-05	9.94158e-07	0.000479563	3.26628e-07	0.000157559	9.60473e-07	0.000373035	3.146e-07	0.000122186	1.29311e-06	0.000599484	4.30721e-07	0.000199681	1.1077e-06	0.000446778	3.66556e-07	0.000147847
4130	26	1.80907e-07	4.72219e-05	6.14203e-08	1.60324e-05	4.47238e-07	0.000205495	1.45316e-07	6.67691e-05	9.92904e-07	0.0004895	3.26216e-07	0.000160824	9.63435e-07	0.000382653	3.1557e-07	0.000125337	1.29923e-06	0.000612443	4.32759e-07	0.000203998	1.12377e-06	0.000457933	3.71874e-07	0.000151538
4140	26	1.86925e-07	4.90595e-05	6.34635e-08	1.66563e-05	4.60354e-07	0.00021003	1.49577e-07	6.82426e-05	9.87324e-07	0.000499402	3.24383e-07	0.000164077	9.72723e-07	0.000392332	3.18612e-07	0.000128507	1.30577e-06	0.000625467	4.34938e-07	0.000208336	1.11987e-06	0.000469153	3.70585e-07	0.000155251
4150	26	1.96874e-07	5.09876e-05	6.6841e-08	1.73109e-05	4.62702e-07	0.000214646	1.5034e-07	6.97424e-05	9.8892e-07	0.000509283	3.24907e-07	0.000167324	9.79412e-07	0.000402097	3.20803e-07	0.000131706	1.30756e-06	0.000638536	4.35534e-07	0.000212689	1.12371e-06	0.000480372	3.71855e-07	0.000158963
4160	26	2.02598e-07	5.29855e-05	6.87846e-08	1.79893e-05	4.71353e-07	0.000219318	1.53151e-07	7.12602e-05	9.95971e-07	0.000519206	3.27224e-07	0.000170584	9.88245e-07	0.000411935	3.23696e-07	0.000134928	1.31373e-06	0.000651647	4.3759e-07	0.000217057	1.13353e-06	0.000491656	3.75106e-07	0.000162698
4170	26	2.10403e-07	5.50458e-05	7.14345e-08	1.86887e-05	4.81569e-07	0.000224076	1.56471e-07	7.28064e-05	9.95403e-07	0.000529163	3.27037e-07	0.000173855	9.95966e-07	0.000421851	3.26225e-07	0.000138176	1.33845e-06	0.000664893	4.45823e-07	0.000221469	1.13499e-06	0.000502998	3.75588e-07	0.000166451
4180	26	2.13175e-07	5.71634e-05	7.23756e-08	1.94077e-05	4.70043e-07	0.000228833	1.52725e-07	7.43521e-05	9.98067e-07	0.000539129	3.27912e-07	0.000177129	1.00963e-06	0.000431876	3.30701e-07	0.000141459	1.34078e-06	0.000678294	4.466e-07	0.000225932	1.13688e-06	0.00051435	3.76212e-07	0.000170207
4190	26	2.16038e-07	5.93111e-05	7.33476e-08	2.01369e-05	4.71405e-07	0.000233532	1.53168e-07	7.58786e-05	1.0071e-06	0.000549155	3.30879e-07	0.000180424	1.02574e-06	0.000442063	3.35979e-07	0.000144796	1.34176e-06	0.000691703	4.46926e-07	0.000230399	1.13682e-06	0.000525728	3.76194e-07	0.000173973
4200	26	2.14385e-07	6.14605e-05	7.27863e-08	2.08666e-05	4.73971e-07	0.000238259	1.54002e-07	7.74147e-05	1.017e-06	0.000559285	3.34132e-07	0.000183752	1.04529e-06	0.000452437	3.42381e-07	0.000148194	1.35042e-06	0.000705173	4.49809e-07	0.000234885	1.13777e-06	0.000537104	3.76509e-07	0.000177737
4210	26	2.10004e-07	6.35831e-05	7.1299e-08	2.15873e-05	4.76179e-07	0.000243012	1.54719e-07	7.89588e-05	1.02193e-06	0.000569473	3.35754e-07	0.000187099	1.05966e-06	0.00046295	3.4709e-07	0.000151638	1.35503e-06	0.000718693	4.51344e-07	0.000239389	1.1455e-06	0.000548521	3.79066e-07	0.000181515
4220	26	2.05957e-07	6.56653e-05	6.9925e-08	2.22942e-05	4.82313e-07	0.000247802	1.56712e-07	8.05152e-05	1.02038e-06	0.000579685	3.35242e-07	0.000190454	1.05662e-06	0.000473529	3.46093e-07	0.000155103	1.35367e-06	0.000732237	4.50893e-07	0.0002439	1.1579e-06	0.000560033	3.83169e-07	0.000185325
4230	26	2.06532e-07	6.77276e-05	7.01201e-08	2.29944e-05	4.93422e-07	0.00025268	1.60322e-07	8.21002e-05	1.01969e-06	0.000589885	3.35017e-07	0.000193805	1.04976e-06	0.00048406	3.43846e-07	0.000158552	1.35721e-06	0.000745791	4.52071e-07	0.000248415	1.16946e-06	0.000571669	3.86996e-07	0.000189175
4240	26	2.09099e-07	6.98063e-05	7.09916e-08	2.37001e-05	5.12452e-07	0.000257704	1.66505e-07	8.37328e-05	1.02479e-06	0.000600107	3.36691e-07	0.000197164	1.07004e-06	0.000494655	3.50488e-07	0.000162023	1.35624e-06	0.000759364	4.5175e-07	0.000252936	1.1686e-06	0.000583364	3.8671e-07	0.000193045
4250	26	2.02773e-07	7.18719e-05	6.8844e-08	2.44014e-05	5.22948e-07	0.000262891	1.69915e-07	8.54181e-05	1.02147e-06	0.000610344	3.35602e-07	0.000200527	1.09237e-06	0.000505461	3.57803e-07	0.000165562	1.35018e-06	0.000772885	4.49732e-07	0.00025744	1.16796e-06	0.000595035	3.86499e-07	0.000196908
4260	26	2.05098e-07	7.39027e-05	6.96334e-08	2.50909e-05	5.09117e-07	0.000268062	1.65421e-07	8.70983e-05	1.01972e-06	0.000620546	3.35027e-07	0.000203879	1.09278e-06	0.0005164	3.57937e-07	0.000169145	1.35216e-06	0.000786399	4.50389e-07	0.000261941	1.17267e-06	0.00060674	3.88059e-07	0.000200781
4270	26	2.03284e-07	7.59448e-05	6.90175e-08	2.57842e-05	5.14029e-07	0.000273177	1.67017e-07	8.87602e-05	1.01203e-06	0.000630703	3.32498e-07	0.000207216	1.09716e-06	0.00052735	3.59372e-07	0.000172732	1.34873e-06	0.000799902	4.49247e-07	0.000266439	1.16474e-06	0.000618423	3.85433e-07	0.000204647
4280	26	2.01772e-07	7.79698e-05	6.85041e-08	2.64717e-05	5.29775e-07	0.000278401	1.72134e-07	9.04576e-05	1.00867e-06	0.000640806	3.31396e-07	0.000210535	1.1034e-06	0.000538355	3.61415e-07	0.000176336	1.34672e-06	0.000813379	4.48578e-07	0.000270928	1.16716e-06	0.000630083	3.86235e-07	0.000208506
4290	26	2.07113e-07	8.00129e-05	7.03173e-08	2.71654e-05	5.42902e-07	0.000283763	1.76399e-07	9.21999e-05	1.02236e-06	0.000650959	3.35892e-07	0.000213871	1.10468e-06	0.000549396	3.61834e-07	0.000179953	1.34848e-06	0.000826855	4.49165e-07	0.000275416	1.1734e-06	0.000641785	3.88299e-07	0.000212378
4300	26	2.03762e-07	8.20663e-05	6.91799e-08	2.78625e-05	5.49101e-07	0.000289221	1.78413e-07	9.39733e-05	1.02861e-06	0.00066121	3.37946e-07	0.000217239	1.11319e-06	0.000560482	3.64621e-07	0.000183584	1.34835e-06	0.000840338	4.49122e-07	0.000279907	1.17596e-06	0.000653533	3.89146e-07	0.000216266
4310	26	2.13296e-07	8.41649e-05	7.24166e-08	2.8575e-05	5.44277e-07	0.000294689	1.76845e-07	9.57496e-05	1.03822e-06	0.000671555	3.41106e-07	0.000220638	1.11289e-06	0.000571611	3.64523e-07	0.000187229	1.35439e-06	0.000853857	4.51131e-07	0.00028441	1.18478e-06	0.000665339	3.92065e-07	0.000220173
4320	26	2.09766e-07	8.62805e-05	7.12183e-08	2.92933e-05	5.46134e-07	0.000300133	1.77449e-07	9.75186e-05	1.04157e-06	0.00068195	3.42205e-07	0.000224053	1.11034e-06	0.000582731	3.63688e-07	0.000190872	1.35357e-06	0.000867399	4.5086e-07	0.000288921	1.18337e-06	0.000677178	3.91599e-07	0.00022409
4330	26	2.14037e-07	8.83976e-05	7.26683e-08	3.00121e-05	5.39383e-07	0.000305565	1.75255e-07	9.92836e-05	1.03249e-06	0.000692325	3.39223e-07	0.000227462	1.10801e-06	0.000593821	3.62926e-07	0.000194504	1.3494e-06	0.000880914	4.49469e-07	0.000293423	1.19088e-06	0.000689049	3.94083e-07	0.000228018
4340	26	2.2384e-07	9.05909e-05	7.59965e-08	3.07568e-05	5.27113e-07	0.000310893	1.71268e-07	0.000101015	1.03307e-06	0.000702654	3.39413e-07	0.000230855	1.11871e-06	0.00060496	3.66431e-07	0.000198153	1.34725e-06	0.000894396	4.48754e-07	0.000297914	1.20903e-06	0.000701056	4.00089e-07	0.000231992
4350	26	2.29764e-07	9.28592e-05	7.80077e-08	3.15269e-05	5.23733e-07	0.000316149	1.7017e-07	0.000102723	1.03602e-06	0.000712999	3.40383e-07	0.000234254	1.1266e-06	0.000616186	3.69013e-07	0.00020183	1.34932e-06	0.000907881	4.49445e-07	0.000302405	1.21665e-06	0.000713182	4.02612e-07	0.000236004
4360	26	2.33373e-07	9.51723e-05	7.92331e-08	3.23122e-05	5.37866e-07	0.000321447	1.74762e-07	0.000104444	1.03692e-06	0.000723363	3.40677e-07	0.000237659	1.13342e-06	0.000627482	3.71248e-07	0.000205529	1.35711e-06	0.000921408	4.52037e-07	0.000306911	1.21533e-06	0.000725343	4.02175e-07	0.000240029
4370	26	2.35229e-07	9.75161e-05	7.98633e-08	3.31079e-05	5.53622e-07	0.00032691	1.79882e-07	0.000106219	1.04005e-06	0.000733748	3.41707e-07	0.000241071	1.14285e-06	0.000638865	3.74337e-07	0.000209258	1.36801e-06	0.000935036	4.5567e-07	0.00031145	1.22076e-06	0.000737522	4.03972e-07	0.000244059
4380	26	2.39358e-07	9.98835e-05	8.12651e-08	3.39117e-05	5.641e-07	0.000332489	1.83286e-07	0.000108032	1.04813e-06	0.000744179	3.4436e-07	0.000244498	1.15164e-06	0.000650329	3.77215e-07	0.000213013	1.37256e-06	0.000948737	4.57186e-07	0.000316014	1.23563e-06	0.000749787	4.08892e-07	0.000248118
4390	26	2.43566e-07	0.000102298	8.26937e-08	3.47316e-05	5.53688e-07	0.000338071	1.79903e-07	0.000109845	1.05731e-06	0.000754711	3.47377e-07	0.000247959	1.1558e-06	0.000661869	3.78579e-07	0.000216793	1.37441e-06	0.000962471	4.57801e-07	0.000320589	1.23991e-06	0.000762167	4.10309e-07	0.000252215
4400	26	2.60268e-07	0.000104821	8.83643e-08	3.5588e-05	5.60022e-07	0.000343642	1.81961e-07	0.000111655	1.06313e-06	0.000765314	3.4929e-07	0.000251442	1.15648e-06	0.00067343	3.788e-07	0.00022058	1.38962e-06	0.000976293	4.62868e-07	0.000325193	1.24248e-06	0.00077458	4.11159e-07	0.000256322
4410	26	2.72586e-07	0.000107485	9.25464e-08	3.64926e-05	5.56016e-07	0.000349226	1.80659e-07	0.00011347	1.0657e-06	0.000775964	3.50133e-07	0.000254941	1.15872e-06	0.000685007	3.79535e-07	0.000224372	1.40138e-06	0.000990256	4.66784e-07	0.000329844	1.24365e-06	0.000787007	4.11545e-07	0.000260434
4420	26	2.78682e-07	0.000110244	9.46158e-08	3.74293e-05	5.58205e-07	0.000354783	1.81371e-07	0.000115275	1.06268e-06	0.000786601	3.4914e-07	0.000258436	1.16551e-06	0.00069662	3.81758e-07	0.000228176	1.39816e-06	0.00100425	4.65713e-07	0.000334505	1.25375e-06	0.000799491	4.14887e-07	0.000264566
4430	26	2.9204e-07	0.000113092	9.91514e-08	3.83963e-05	5.64192e-07	0.000360395	1.83316e-07	0.000117099	1.05649e-06	0.0007972	3.47108e-07	0.000261918	1.18208e-06	0.000708353	3.87186e-07	0.000232019	1.41011e-06	0.00101829	4.69691e-07	0.00033918	1.26511e-06	0.000812083	4.18648e-07	0.000268733
4440	26	2.93479e-07	0.000116021	9.96398e-08	3.93904e-05	5.72203e-07	0.000366076	1.85919e-07	0.000118945	1.06472e-06	0.000807804	3.49811e-07	0.000265402	1.18455e-06	0.000720187	3.87997e-07	0.000235895	1.42128e-06	0.00103244	4.73413e-07	0.000343895	1.27867e-06	0.0008248	4.23133e-07	0.000272941
4450	26	2.90433e-07	0.000118936	9.86057e-08	4.03803e-05	5.75517e-07	0.000371818	1.86996e-07	0.00012081	1.07286e-06	0.000818502	3.52485e-07	0.000268917	1.18479e-06	0.000732034	3.88075e-07	0.000239775	1.39721e-06	0.00104652	4.65396e-07	0.000348585	1.27847e-06	0.000837585	4.23068e-07	0.000277172
4460	26	2.87914e-07	0.000121827	9.77506e-08	4.13619e-05	5.77799e-07	0.000377585	1.87737e-07	0.000122684	1.08427e-06	0.000829294	3.56234e-07	0.000272462	1.18867e-06	0.000743904	3.89346e-07	0.000243663	1.39278e-06	0.00106047	4.63918e-07	0.00035323	1.28824e-06	0.000850428	4.263e-07	0.000281422
4470	26	2.89583e-07	0.000124718	9.8317e-08	4.23433e-05	5.8226e-07	0.000383387	1.89187e-07	0.000124569	1.09444e-06	0.000840184	3.59575e-07	0.00027604	1.19566e-06	0.000755826	3.91635e-07	0.000247568	1.40251e-06	0.00107444	4.6716e-07	0.000357886	1.29724e-06	0.00086335	4.29281e-07	0.000285698
4480	26	2.95982e-07	0.000127646	1.0049e-07	4.33373e-05	5.85278e-07	0.000389221	1.90167e-07	0.000126465	1.09813e-06	0.000851143	3.60787e-07	0.000279641	1.20434e-06	0.000767825	3.94476e-07	0.000251499	1.40883e-06	0.0010885	4.69265e-07	0.000362568	1.30081e-06	0.000876339	4.3046e-07	0.000289996
4490	26	2.98981e-07	0.000130619	1.01508e-07	4.43469e-05	5.82044e-07	0.00039506	1.89116e-07	0.000128362	1.09483e-06	0.00086211	3.59703e-07	0.000283244	1.21283e-06	0.000779907	3.97258e-07	0.000255456	1.40532e-06	0.00110257	4.68095e-07	0.000367255	1.30177e-06	0.000889351	4.30778e-07	0.000294302
4500	26	2.98056e-07	0.000133596	1.01194e-07	4.53574e-05	5.80097e-07	0.000400869	1.88484e-07	0.000130249	1.09391e-06	0.000873053	3.59401e-07	0.000286839	1.22746e-06	0.000792116	4.0205e-07	0.000259455	1.39968e-06	0.0011166	4.66218e-07	0.000371926	1.30162e-06	0.000902366	4.30728e-07	0.000298609
4510	26	3.0326e-07	0.000136608	1.0296e-07	4.63801e-05	5.8137e-07	0.000406677	1.88898e-07	0.000132137	1.09699e-06	0.000884004	3.60413e-07	0.000290437	1.24672e-06	0.000804476	4.08358e-07	0.000263504	1.4036e-06	0.00113062	4.67524e-07	0.000376596	1.30132e-06	0.000915382	4.3063e-07	0.000302916
4520	26	3.11888e-07	0.000139687	1.0589e-07	4.74253e-05	5.87517e-07	0.000412523	1.90895e-07	0.000134036	1.09472e-06	0.000894963	3.59668e-07	0.000294038	1.2487e-06	0.000816953	4.09009e-07	0.00026759	1.40865e-06	0.00114467	4.69206e-07	0.000381278	1.29458e-06	0.00092836	4.28399e-07	0.000307211
4530	26	3.2494e-07	0.000142869	1.10321e-07	4.85057e-05	6.01474e-07	0.000418467	1.9543e-07	0.000135967	1.09469e-06	0.000905911	3.59656e-07	0.000297635	1.2505e-06	0.000829449	4.09599e-07	0.000271683	1.4064e-06	0.00115875	4.68457e-07	0.000385966	1.29899e-06	0.000941329	4.2986e-07	0.000311503
4540	26	3.31897e-07	0.000146152	1.12683e-07	4.96205e-05	6.08912e-07	0.000424519	1.97846e-07	0.000137934	1.09745e-06	0.000916872	3.60566e-07	0.000301236	1.25108e-06	0.000841957	4.09788e-07	0.00027578	1.40357e-06	0.0011728	4.67513e-07	0.000390646	1.31527e-06	0.000954397	4.35245e-07	0.000315827
4550	26	3.35181e-07	0.000149486	1.13798e-07	5.07524e-05	5.99899e-07	0.000430569	1.94918e-07	0.0001399	1.09723e-06	0.000927845	3.60493e-07	0.000304841	1.24977e-06	0.000854461	4.09357e-07	0.000279876	1.41081e-06	0.00118687	4.69924e-07	0.000395333	1.32719e-06	0.000967608	4.39191e-07	0.000320198
4560	26	3.3741e-07	0.00015285	1.14555e-07	5.18946e-05	5.97286e-07	0.000436551	1.94069e-07	0.000141843	1.0947e-06	0.000938805	3.59661e-07	0.000308442	1.2454e-06	0.000866936	4.07928e-07	0.000283962	1.4272e-06	0.00120105	4.75384e-07	0.000400058	1.336e-06	0.000980924	4.42106e-07	0.000324605
4570	26	3.29704e-07	0.000156186	1.11938e-07	5.30271e-05	6.132e-07	0.000442603	1.9924e-07	0.00014381	1.10429e-06	0.000949794	3.62812e-07	0.000312053	1.24714e-06	0.000879398	4.08497e-07	0.000288044	1.43871e-06	0.00121539	4.79217e-07	0.000404831	1.34654e-06	0.000994337	4.45594e-07	0.000329044
4580	26	3.30342e-07	0.000159483	1.12155e-07	5.41465e-05	6.20025e-07	0.000448771	2.01457e-07	0.000145814	1.10758e-06	0.000960854	3.63893e-07	0.000315686	1.25423e-06	0.000891907	4.10818e-07	0.000292141	1.44381e-06	0.00122979	4.80917e-07	0.000409629	1.3529e-06	0.00100783	4.47699e-07	0.00033351
4590	26	3.40796e-07	0.000162849	1.15704e-07	5.52893e-05	6.18588e-07	0.00045496	2.0099e-07	0.000147825	1.11688e-06	0.000971975	3.66949e-07	0.00031934	1.26732e-06	0.000904513	4.15106e-07	0.00029627	1.4629e-06	0.00124435	4.87275e-07	0.000414478	1.36041e-06	0.00102141	4.50185e-07	0.000338001
4600	26	3.52497e-07	0.000166315	1.19677e-07	5.64659e-05	6.22435e-07	0.000461166	2.0224e-07	0.000149841	1.10857e-06	0.000983096	3.64219e-07	0.000322994	1.27195e-06	0.00091721	4.16622e-07	0.000300429	1.47145e-06	0.00125901	4.90122e-07	0.000419364	1.37443e-06	0.00103508	4.54822e-07	0.000342526
4610	26	3.63093e-07	0.000169884	1.23275e-07	5.76777e-05	6.24293e-07	0.000467401	2.02844e-07	0.000151867	1.10254e-06	0.000994153	3.62235e-07	0.000326627	1.26211e-06	0.000929879	4.134e-07	0.000304579	1.47141e-06	0.00127373	4.90109e-07	0.000424265	1.39042e-06	0.00104889	4.60113e-07	0.000347097
4620	26	3.72476e-07	0.000173565	1.2646e-07	5.89275e-05	6.23079e-07	0.000473635	2.0245e-07	0.000153893	1.10799e-06	0.00100521	3.64026e-07	0.000330258	1.25677e-06	0.000942474	4.11652e-07	0.000308704	1.46598e-06	0.00128842	4.88302e-07	0.000429157	1.39494e-06	0.00106282	4.6161e-07	0.000351707
4630	26	3.72307e-07	0.000177289	1.26403e-07	6.01919e-05	6.27567e-07	0.00047989	2.03908e-07	0.000155925	1.11395e-06	0.00101632	3.65985e-07	0.000333908	1.26431e-06	0.000955082	4.1412e-07	0.000312834	1.46376e-06	0.00130306	4.87562e-07	0.000434036	1.38954e-06	0.00107675	4.59822e-07	0.000356314
4640	26	3.75493e-07	0.000181033	1.27485e-07	6.1463e-05	6.28081e-07	0.000486166	2.04075e-07	0.000157964	1.12107e-06	0.0010275	3.68325e-07	0.000337581	1.2696e-06	0.000967751	4.15855e-07	0.000316984	1.46252e-06	0.00131769	4.8715e-07	0.00043891	1.38441e-06	0.00109061	4.58126e-07	0.000360903
4650	26	3.86858e-07	0.000184843	1.31343e-07	6.27566e-05	6.23973e-07	0.000492426	2.0274e-07	0.000159998	1.12789e-06	0.00103874	3.70566e-07	0.000341275	1.2772e-06	0.000980485	4.18344e-07	0.000321155	1.46679e-06	0.00133234	4.88573e-07	0.000443789	1.38395e-06	0.00110446	4.57974e-07	0.000365485
4660	26	3.93217e-07	0.000188741	1.33502e-07	6.40799e-05	6.16693e-07	0.000498629	2.00375e-07	0.000162014	1.12906e-06	0.00105002	3.70951e-07	0.000344982	1.29012e-06	0.000993321	4.22574e-07	0.000325359	1.47312e-06	0.00134704	4.90681e-07	0.000448685	1.38413e-06	0.0011183	4.58034e-07	0.000370064
4670	26	3.83145e-07	0.000192624	1.30083e-07	6.53983e-05	6.16055e-07	0.000504794	2.00167e-07	0.000164017	1.12796e-06	0.00106131	3.7059e-07	0.00034869	1.29602e-06	0.00100625	4.24508e-07	0.000329594	1.47221e-06	0.00136177	4.90378e-07	0.00045359	1.38205e-06	0.00113213	4.57346e-07	0.000374642
4680	26	3.69758e-07	0.00019639	1.25538e-07	6.66769e-05	6.25039e-07	0.000510999	2.03087e-07	0.000166033	1.13143e-06	0.0010726	3.71728e-07	0.000352401	1.29395e-06	0.0010192	4.2383e-07	0.000333835	1.46974e-06	0.00137648	4.89556e-07	0.00045849	1.38164e-06	0.00114595	4.57209e-07	0.000379215
4690	26	3.61973e-07	0.000200049	1.22894e-07	6.79191e-05	6.22313e-07	0.000517245	2.02201e-07	0.000168062	1.13214e-06	0.00108392	3.71963e-07	0.00035612	1.30714e-06	0.00103219	4.28149e-07	0.000338089	1.46879e-06	0.00139117	4.89238e-07	0.000463384	1.38079e-06	0.00115976	4.56929e-07	0.000383785
4700	26	3.64093e-07	0.000203676	1.23614e-07	6.91507e-05	6.1105e-07	0.000523415	1.98541e-07	0.000170067	1.12705e-06	0.00109522	3.70291e-07	0.000359832	1.31516e-06	0.0010453	4.30776e-07	0.000342386	1.45826e-06	0.00140581	4.85731e-07	0.000468261	1.3851e-06	0.00117359	4.58353e-07	0.00038836
4710	26	3.70396e-07	0.000207351	1.25754e-07	7.03981e-05	6.14585e-07	0.000529544	1.9969e-07	0.000172058	1.13076e-06	0.00110651	3.71509e-07	0.000363542	1.30635e-06	0.00105841	4.27891e-07	0.000346678	1.46761e-06	0.00142044	4.88846e-07	0.000473135	1.40456e-06	0.00118754	4.64794e-07	0.000392978
4720	26	3.72711e-07	0.000211067	1.2654e-07	7.166e-05	6.15176e-07	0.000535693	1.99882e-07	0.000174056	1.12976e-06	0.00111781	3.71178e-07	0.000367255	1.30405e-06	0.00107146	4.27136e-07	0.000350953	1.47574e-06	0.00143517	4.91554e-07	0.000478038	1.41252e-06	0.00120163	4.67428e-07	0.00039764
4730	26	3.77085e-07	0.000214817	1.28025e-07	7.29332e-05	6.10322e-07	0.000541819	1.98304e-07	0.000176047	1.13945e-06	0.00112916	3.74363e-07	0.000370984	1.30712e-06	0.00108452	4.28143e-07	0.00035523	1.48807e-06	0.00144999	4.9566e-07	0.000482975	1.41097e-06	0.00121575	4.66913e-07	0.000402312
4740	26	3.77066e-07	0.000218588	1.28019e-07	7.42133e-05	6.07761e-07	0.00054791	1.97473e-07	0.000178026	1.14471e-06	0.00114058	3.76091e-07	0.000374735	1.31456e-06	0.00109762	4.3058e-07	0.000359523	1.48401e-06	0.00146485	4.94308e-07	0.000487925	1.40982e-06	0.00122985	4.66535e-07	0.000406979
4750	26	3.69677e-07	0.000222328	1.2551e-07	7.5483e-05	6.12004e-07	0.000554006	1.98851e-07	0.000180006	1.13729e-06	0.001152	3.73655e-07	0.000378486	1.32626e-06	0.00111082	4.34414e-07	0.000363844	1.48362e-06	0.00147969	4.94179e-07	0.000492867	1.41432e-06	0.00124397	4.68025e-07	0.000411651
4760	26	3.72095e-07	0.000226037	1.26331e-07	7.67425e-05	6.17471e-07	0.000560162	2.00628e-07	0.000182007	1.14814e-06	0.00116344	3.77219e-07	0.000382244	1.32712e-06	0.00112408	4.34692e-07	0.000368189	1.48727e-06	0.00149454	4.95394e-07	0.000497817	1.42708e-06	0.00125818	4.72246e-07	0.000416355
4770	26	3.7579e-07	0.000229778	1.27586e-07	7.80125e-05	6.18195e-07	0.000566339	2.00863e-07	0.000184014	1.15422e-06	0.00117495	3.79217e-07	0.000386027	1.33409e-06	0.00113739	4.36977e-07	0.000372548	1.49148e-06	0.00150944	4.96796e-07	0.000502778	1.43898e-06	0.00127252	4.76185e-07	0.000421098
4780	26	3.69336e-07	0.000233507	1.25394e-07	7.92787e-05	6.27013e-07	0.000572564	2.03728e-07	0.000186036	1.16132e-06	0.00118653	3.81547e-07	0.00038983	1.33663e-06	0.00115074	4.3781e-07	0.000376922	1.49503e-06	0.00152437	4.97979e-07	0.000507752	1.44637e-06	0.00128695	4.78631e-07	0.000425873
4790	26	3.60243e-07	0.000237151	1.22307e-07	8.05158e-05	6.31776e-07	0.00057886	2.05275e-07	0.000188082	1.17112e-06	0.00119818	3.84769e-07	0.00039366	1.33528e-06	0.0011641	4.37367e-07	0.000381298	1.49357e-06	0.00153932	4.97493e-07	0.000512729	1.45157e-06	0.00130143	4.80349e-07	0.000430666
4800	26	3.65074e-07	0.000240773	1.23947e-07	8.17456e-05	6.29808e-07	0.000585169	2.04636e-07	0.000190132	1.1704e-06	0.0012099	3.84532e-07	0.000397509	1.34415e-06	0.00117749	4.40273e-07	0.000385684	1.48401e-06	0.00155421	4.94306e-07	0.000517691	1.45173e-06	0.00131595	4.80402e-07	0.000435471
4810	26	3.49705e-07	0.000244347	1.18729e-07	8.2959e-05	6.31498e-07	0.000591476	2.05185e-07	0.000192181	1.16144e-06	0.00122156	3.8159e-07	0.000401339	1.34761e-06	0.00119095	4.41405e-07	0.000390093	1.49964e-06	0.00156913	4.99513e-07	0.000522659	1.44993e-06	0.00133046	4.79808e-07	0.000440272
4820	26	3.50288e-07	0.000247848	1.18927e-07	8.41476e-05	6.35456e-07	0.000597813	2.06471e-07	0.00019424	1.15549e-06	0.00123314	3.79633e-07	0.000405144	1.34363e-06	0.00120441	4.40101e-07	0.000394499	1.51184e-06	0.00158419	5.03579e-07	0.000527677	1.45106e-06	0.00134496	4.80183e-07	0.000445072
4830	26	3.50017e-07	0.000251349	1.18835e-07	8.5336e-05	6.2533e-07	0.000604109	2.03181e-07	0.000196286	1.16076e-06	0.00124472	3.81366e-07	0.000408951	1.3568e-06	0.00121792	4.44417e-07	0.000398925	1.519e-06	0.00159935	5.05962e-07	0.000532725	1.45757e-06	0.00135951	4.82336e-07	0.000449886
4840	26	3.54091e-07	0.00025487	1.20218e-07	8.65314e-05	6.12378e-07	0.000610305	1.98973e-07	0.000198299	1.16426e-06	0.00125635	3.82516e-07	0.000412771	1.37495e-06	0.00123157	4.50361e-07	0.000403397	1.5342e-06	0.0016146	5.11026e-07	0.000537807	1.46323e-06	0.00137411	4.8421e-07	0.000454717
4850	26	3.59475e-07	0.000258433	1.22046e-07	8.77411e-05	6.11755e-07	0.000616426	1.9877e-07	0.000200288	1.1685e-06	0.00126801	3.83906e-07	0.000416601	1.3839e-06	0.00124536	4.53291e-07	0.000407913	1.53341e-06	0.00162994	5.10762e-07	0.000542916	1.46157e-06	0.00138874	4.83659e-07	0.000459557
4860	26	3.57027e-07	0.000262015	1.21215e-07	8.89573e-05	6.18333e-07	0.000622575	2.00907e-07	0.000202286	1.16661e-06	0.00127969	3.83287e-07	0.000420438	1.38211e-06	0.00125919	4.52706e-07	0.000412442	1.53447e-06	0.00164528	5.11114e-07	0.000548026	1.47314e-06	0.00140342	4.87487e-07	0.000464416
4870	26	3.53664e-07	0.000265568	1.20073e-07	9.01635e-05	6.31787e-07	0.00062883	2.05279e-07	0.000204318	1.16339e-06	0.00129133	3.8223e-07	0.000424265	1.38399e-06	0.00127302	4.5332e-07	0.000416972	1.53626e-06	0.00166064	5.11712e-07	0.000553139	1.47071e-06	0.00141814	4.86685e-07	0.000469287
4880	26	3.51723e-07	0.000269093	1.19414e-07	9.13606e-05	6.3512e-07	0.000635166	2.06362e-07	0.000206377	1.15853e-06	0.00130294	3.80633e-07	0.000428078	1.38369e-06	0.00128685	4.53225e-07	0.000421505	1.53925e-06	0.00167601	5.12706e-07	0.000558262	1.46324e-06	0.00143281	4.84212e-07	0.000474141
4890	26	3.50326e-07	0.000272605	1.1894e-07	9.25527e-05	6.37957e-07	0.000641531	2.07284e-07	0.000208445	1.1493e-06	0.00131448	3.776e-07	0.000431871	1.38457e-06	0.0013007	4.5351e-07	0.000426039	1.53465e-06	0.00169138	5.11175e-07	0.000563382	1.46191e-06	0.00144743	4.83772e-07	0.000478981
4900	26	3.50071e-07	0.000276107	1.18853e-07	9.37418e-05	6.42454e-07	0.000647932	2.08745e-07	0.000210525	1.1485e-06	0.00132597	3.77335e-07	0.000435645	1.39177e-06	0.00131458	4.55869e-07	0.000430585	1.53613e-06	0.00170674	5.11669e-07	0.000568496	1.4637e-06	0.00146206	4.84365e-07	0.000483822
4910	26	3.47204e-07	0.000279593	1.1788e-07	9.49253e-05	6.39807e-07	0.000654347	2.07885e-07	0.000212609	1.15002e-06	0.00133747	3.77838e-07	0.000439422	1.40279e-06	0.00132855	4.5948e-07	0.000435161	1.54455e-06	0.00172214	5.14474e-07	0.000573627	1.46149e-06	0.00147669	4.83633e-07	0.000488662
4920	26	3.49742e-07	0.000283078	1.18742e-07	9.61085e-05	6.35562e-07	0.000660721	2.06505e-07	0.00021468	1.14727e-06	0.00134895	3.76931e-07	0.000443195	1.41434e-06	0.00134264	4.63263e-07	0.000439777	1.54072e-06	0.00173757	5.13197e-07	0.000578765	1.45438e-06	0.00149127	4.81279e-07	0.000493489
4930	26	3.56029e-07	0.000286607	1.20876e-07	9.73066e-05	6.44069e-07	0.00066712	2.0927e-07	0.000216759	1.15189e-06	0.00136045	3.78451e-07	0.000446973	1.42129e-06	0.00135682	4.65539e-07	0.000444421	1.53729e-06	0.00175296	5.12055e-07	0.000583892	1.46024e-06	0.00150584	4.8322e-07	0.000498308
4940	26	3.64135e-07	0.000290204	1.23628e-07	9.85279e-05	6.52731e-07	0.0006736	2.12084e-07	0.000218865	1.15682e-06	0.00137199	3.80069e-07	0.000450765	1.429e-06	0.00137107	4.68063e-07	0.000449088	1.54562e-06	0.00176837	5.14829e-07	0.000589025	1.46455e-06	0.00152046	4.84644e-07	0.000503147
4950	26	3.66328e-07	0.000293859	1.24373e-07	9.97688e-05	6.58505e-07	0.000680158	2.1396e-07	0.000220996	1.16079e-06	0.00138358	3.81375e-07	0.000454572	1.42331e-06	0.00138533	4.66201e-07	0.000453759	1.55294e-06	0.00178387	5.17268e-07	0.000594187	1.4734e-06	0.00153515	4.87576e-07	0.00050801
4960	26	3.59976e-07	0.000297491	1.22216e-07	0.000101002	6.63339e-07	0.000686768	2.15531e-07	0.000223143	1.16391e-06	0.0013952	3.82399e-07	0.00045839	1.41966e-06	0.00139955	4.65004e-07	0.000458418	1.55307e-06	0.0017994	5.1731e-07	0.000599361	1.47878e-06	0.00154992	4.89356e-07	0.000512895
4970	26	3.59196e-07	0.000301088	1.21952e-07	0.000102223	6.65408e-07	0.00069341	2.16203e-07	0.000225301	1.16064e-06	0.00140683	3.81325e-07	0.00046221	1.43261e-06	0.0014138	4.69245e-07	0.000463085	1.55817e-06	0.00181495	5.1901e-07	0.000604541	1.48172e-06	0.00156472	4.90328e-07	0.000517794
4980	26	3.61378e-07	0.000304689	1.22692e-07	0.000103446	6.62401e-07	0.000700051	2.15226e-07	0.000227459	1.15703e-06	0.00141842	3.80139e-07	0.000466017	1.44601e-06	0.00142819	4.73636e-07	0.000467799	1.5688e-06	0.00183058	5.2255e-07	0.000609747	1.48649e-06	0.00157956	4.91904e-07	0.000522705
4990	26	3.76134e-07	0.000308357	1.27702e-07	0.000104691	6.45438e-07	0.000706612	2.09714e-07	0.000229591	1.15648e-06	0.00142998	3.79958e-07	0.000469817	1.45253e-06	0.00144269	4.75773e-07	0.000472548	1.57407e-06	0.00184631	5.24306e-07	0.000614985	1.48938e-06	0.00159444	4.9286e-07	0.000527628
5000	26	3.83912e-07	0.000312162	1.30343e-07	0.000105983	6.40276e-07	0.000713036	2.08037e-07	0.000231678	1.15379e-06	0.00144153	3.79076e-07	0.000473612	1.44434e-06	0.00145717	4.73088e-07	0.000477292	1.56907e-06	0.00186202	5.22642e-07	0.000620219	1.48544e-06	0.00160932	4.91558e-07	0.000532551
5010	26	3.81102e-07	0.000315988	1.29389e-07	0.000107282	6.4508e-07	0.000719461	2.09598e-07	0.000233766	1.14439e-06	0.00145302	3.75987e-07	0.000477388	1.43588e-06	0.00147157	4.70317e-07	0.000482009	1.56297e-06	0.00187768	5.20608e-07	0.000625436	1.48458e-06	0.00162416	4.91273e-07	0.000537464
5020	26	3.72553e-07	0.000319756	1.26486e-07	0.000108561	6.36165e-07	0.000725867	2.06701e-07	0.000235847	1.14661e-06	0.00146448	3.76714e-07	0.000481151	1.43283e-06	0.00148592	4.69318e-07	0.000486708	1.5666e-06	0.00189333	5.21816e-07	0.000630648	1.49235e-06	0.00163905	4.93844e-07	0.000542389
5030	26	3.76123e-07	0.0003235	1.27698e-07	0.000109832	6.39326e-07	0.000732246	2.07728e-07	0.00023792	1.15297e-06	0.00147598	3.78807e-07	0.000484931	1.4417e-06	0.0015003	4.72225e-07	0.000491417	1.56663e-06	0.001909	5.21829e-07	0.000635866	1.49196e-06	0.00165397	4.93716e-07	0.000547328
5040	26	3.82941e-07	0.000327293	1.30013e-07	0.00011112	6.39288e-07	0.00073864	2.07716e-07	0.000239997	1.14522e-06	0.00148748	3.7626e-07	0.000488707	1.44495e-06	0.00151473	4.73288e-07	0.000496144	1.57079e-06	0.00192468	5.23211e-07	0.000641091	1.48538e-06	0.00166886	4.91537e-07	0.000552255
5050	26	3.83971e-07	0.000331127	1.30363e-07	0.000112422	6.46666e-07	0.000745067	2.10113e-07	0.000242086	1.13758e-06	0.00149889	3.7375e-07	0.000492458	1.44191e-06	0.00152916	4.72294e-07	0.000500872	1.56976e-06	0.00194039	5.22872e-07	0.000646321	1.49136e-06	0.00168374	4.93518e-07	0.00055718
5060	26	3.82656e-07	0.00033496	1.29916e-07	0.000113723	6.57609e-07	0.000751589	2.13669e-07	0.000244205	1.13379e-06	0.00151025	3.72505e-07	0.000496189	1.43853e-06	0.00154356	4.71184e-07	0.000505589	1.56162e-06	0.00195604	5.2016e-07	0.000651536	1.50287e-06	0.00169871	4.97327e-07	0.000562134
5070	26	3.90995e-07	0.000338829	1.32748e-07	0.000115037	6.57854e-07	0.000758165	2.13749e-07	0.000246342	1.13711e-06	0.00152161	3.73595e-07	0.00049992	1.44245e-06	0.00155797	4.72469e-07	0.000510308	1.56772e-06	0.00197169	5.22192e-07	0.000656748	1.49835e-06	0.00171372	4.95831e-07	0.000567099
5080	26	3.83119e-07	0.000342696	1.30074e-07	0.000116349	6.46624e-07	0.000764682	2.101e-07	0.000248459	1.1337e-06	0.00153296	3.72476e-07	0.000503649	1.44495e-06	0.00157241	4.73289e-07	0.000515037	1.56775e-06	0.00198737	5.222e-07	0.00066197	1.48044e-06	0.0017286	4.89904e-07	0.000572025
5090	26	3.78077e-07	0.000346504	1.28362e-07	0.000117642	6.46688e-07	0.000771149	2.10121e-07	0.00025056	1.13748e-06	0.00154431	3.73716e-07	0.00050738	1.44849e-06	0.00158687	4.74447e-07	0.000519775	1.54884e-06	0.00200296	5.15903e-07	0.000667163	1.47943e-06	0.0017434	4.8957e-07	0.000576923
5100	26	3.77543e-07	0.000350282	1.28181e-07	0.000118925	6.48959e-07	0.000777627	2.10858e-07	0.000252665	1.14223e-06	0.00155571	3.75277e-07	0.000511125	1.44904e-06	0.00160136	4.74628e-07	0.000524521	1.53759e-06	0.00201839	5.12153e-07	0.000672304	1.47115e-06	0.00175816	4.86831e-07	0.000581805
5110	26	3.74094e-07	0.000354041	1.27009e-07	0.000120201	6.45581e-07	0.000784101	2.09761e-07	0.000254768	1.14278e-06	0.00156714	3.75456e-07	0.000514878	1.44584e-06	0.00161584	4.73582e-07	0.000529262	1.54092e-06	0.00203378	5.13264e-07	0.000677431	1.47581e-06	0.00177289	4.88372e-07	0.00058668
5120	26	3.8187e-07	0.000357823	1.29649e-07	0.000121485	6.41767e-07	0.000790536	2.08522e-07	0.000256859	1.13654e-06	0.00157853	3.73408e-07	0.000518622	1.4192e-06	0.00163016	4.64855e-07	0.000533952	1.52636e-06	0.00204912	5.08415e-07	0.000682538	1.49447e-06	0.00178774	4.94545e-07	0.000591596
5130	26	3.88335e-07	0.000361674	1.31845e-07	0.000122793	6.41206e-07	0.000796951	2.08339e-07	0.000258944	1.12999e-06	0.00158986	3.71256e-07	0.000522346	1.41571e-06	0.00164433	4.63713e-07	0.000538595	1.52321e-06	0.00206436	5.07364e-07	0.000687617	1.50549e-06	0.00180274	4.98192e-07	0.00059656
5140	26	3.96516e-07	0.000365595	1.34622e-07	0.000124124	6.49931e-07	0.000803404	2.11174e-07	0.00026104	1.12123e-06	0.00160112	3.68377e-07	0.000526045	1.42586e-06	0.00165853	4.67034e-07	0.000543247	1.52974e-06	0.00207963	5.09541e-07	0.000692701	1.51657e-06	0.00181785	5.0186e-07	0.000601559
5150	26	4.05958e-07	0.000369606	1.37828e-07	0.000125486	6.50144e-07	0.000809904	2.11243e-07	0.000263152	1.11821e-06	0.00161232	3.67386e-07	0.000529723	1.42317e-06	0.00167278	4.66154e-07	0.000547913	1.52764e-06	0.00209491	5.08841e-07	0.000697792	1.5218e-06	0.00183304	5.0359e-07	0.000606587
5160	26	4.03852e-07	0.000373652	1.37113e-07	0.00012686	6.53542e-07	0.000816428	2.12347e-07	0.000265272	1.12101e-06	0.00162352	3.68304e-07	0.000533402	1.41956e-06	0.00168699	4.64973e-07	0.000552568	1.53106e-06	0.00211021	5.0998e-07	0.000702887	1.53304e-06	0.00184832	5.07311e-07	0.000611642
5170	26	3.99455e-07	0.00037767	1.3562e-07	0.000128224	6.42177e-07	0.000822907	2.08655e-07	0.000267377	1.12302e-06	0.00163474	3.68967e-07	0.000537088	1.42126e-06	0.0017012	4.6553e-07	0.000557221	1.53281e-06	0.00212552	5.10563e-07	0.000707989	1.53659e-06	0.00186367	5.08486e-07	0.000616721
5180	26	4.06797e-07	0.0003817	1.38112e-07	0.000129592	6.27241e-07	0.000829257	2.03802e-07	0.00026944	1.12312e-06	0.00164597	3.69e-07	0.000540778	1.41147e-06	0.00171536	4.62322e-07	0.00056186	1.54185e-06	0.00214091	5.13572e-07	0.000713113	1.53045e-06	0.00187901	5.06454e-07	0.000621796
5190	26	4.07678e-07	0.000385773	1.38412e-07	0.000130975	6.22468e-07	0.000835505	2.02251e-07	0.000271471	1.12927e-06	0.00165723	3.71017e-07	0.000544479	1.40582e-06	0.00172944	4.60473e-07	0.000566472	1.54177e-06	0.00215633	5.13545e-07	0.000718248	1.5266e-06	0.00189429	5.05178e-07	0.000626853
5200	26	4.04173e-07	0.000389831	1.37222e-07	0.000132352	6.14954e-07	0.000841689	1.9981e-07	0.00027348	1.13483e-06	0.00166855	3.72846e-07	0.000548197	1.40405e-06	0.00174349	4.59893e-07	0.000571074	1.54188e-06	0.00217174	5.13585e-07	0.000723384	1.52248e-06	0.00190953	5.03814e-07	0.000631897
5210	26	4.02823e-07	0.000393866	1.36763e-07	0.000133722	6.05748e-07	0.00084779	1.96819e-07	0.000275462	1.13045e-06	0.00167988	3.71406e-07	0.000551921	1.4018e-06	0.00175752	4.59156e-07	0.000575669	1.53979e-06	0.00218716	5.12887e-07	0.000728518	1.51114e-06	0.00192471	5.00064e-07	0.000636919
5220	26	4.0393e-07	0.000397899	1.37139e-07	0.000135092	6.05497e-07	0.00085385	1.96737e-07	0.000277431	1.12566e-06	0.00169116	3.69832e-07	0.000555625	1.40979e-06	0.00177157	4.61771e-07	0.000580272	1.5393e-06	0.00220255	5.12726e-07	0.000733645	1.50755e-06	0.00193979	4.98875e-07	0.000641911
5230	26	4.00637e-07	0.000401922	1.36021e-07	0.000136457	6.08337e-07	0.000859918	1.9766e-07	0.000279403	1.11731e-06	0.00170237	3.6709e-07	0.00055931	1.41084e-06	0.00178568	4.62116e-07	0.000584892	1.53512e-06	0.00221792	5.11331e-07	0.000738765	1.49431e-06	0.0019548	4.94494e-07	0.000646877
5240	26	3.95814e-07	0.000405903	1.34384e-07	0.000137809	6.04167e-07	0.000865982	1.96305e-07	0.000281373	1.10523e-06	0.00171348	3.63121e-07	0.000562961	1.41499e-06	0.0017998	4.63476e-07	0.00058952	1.52826e-06	0.00223324	5.09047e-07	0.000743867	1.48963e-06	0.00196971	4.92946e-07	0.000651813
5250	26	3.96984e-07	0.000409869	1.34781e-07	0.000139156	5.95881e-07	0.000871983	1.93613e-07	0.000283323	1.10289e-06	0.00172452	3.62351e-07	0.000566588	1.42024e-06	0.00181398	4.65196e-07	0.000594163	1.53409e-06	0.00224855	5.10987e-07	0.000748966	1.4992e-06	0.00198466	4.96112e-07	0.000656759
5260	26	3.93442e-07	0.00041382	1.33578e-07	0.000140497	5.85609e-07	0.000877897	1.90275e-07	0.000285244	1.09588e-06	0.00173552	3.60049e-07	0.000570202	1.42465e-06	0.0018282	4.6664e-07	0.000598822	1.5345e-06	0.00226389	5.11125e-07	0.000754078	1.49761e-06	0.00199965	4.95586e-07	0.000661719
5270	26	3.97976e-07	0.000417773	1.35118e-07	0.000141839	5.76459e-07	0.000883708	1.87302e-07	0.000287133	1.10088e-06	0.00174651	3.61693e-07	0.00057381	1.42289e-06	0.00184245	4.66062e-07	0.000603487	1.52291e-06	0.00227918	5.07263e-07	0.000759171	1.49284e-06	0.0020146	4.94006e-07	0.000666666
5280	26	3.97573e-07	0.000421753	1.34981e-07	0.00014319	5.65215e-07	0.000889418	1.83648e-07	0.000288988	1.10236e-06	0.00175752	3.62178e-07	0.000577429	1.42993e-06	0.00185671	4.68368e-07	0.000608158	1.53266e-06	0.00229446	5.10513e-07	0.00076426	1.49215e-06	0.00202952	4.93777e-07	0.000671605
5290	26	3.9144e-07	0.000425697	1.32899e-07	0.000144529	5.69552e-07	0.000895092	1.85058e-07	0.000290831	1.10704e-06	0.00176857	3.63716e-07	0.00058106	1.43585e-06	0.00187104	4.70307e-07	0.000612852	1.52934e-06	0.00230977	5.09406e-07	0.000769358	1.49294e-06	0.00204445	4.9404e-07	0.000676544
5300	26	3.77802e-07	0.000429533	1.28268e-07	0.000145832	5.7151e-07	0.000900801	1.85694e-07	0.000292686	1.10544e-06	0.00177963	3.63189e-07	0.000584694	1.42201e-06	0.00188531	4.65774e-07	0.000617528	1.53507e-06	0.00232509	5.11314e-07	0.000774463	1.49317e-06	0.00205938	4.94117e-07	0.000681485
5310	26	3.57774e-07	0.000433212	1.21469e-07	0.000147081	5.58095e-07	0.000906455	1.81335e-07	0.000294523	1.10501e-06	0.00179068	3.6305e-07	0.000588325	1.40886e-06	0.00189947	4.61466e-07	0.000622166	1.53483e-06	0.00234044	5.11235e-07	0.000779576	1.49711e-06	0.00207433	4.95419e-07	0.000686433
5320	26	3.39955e-07	0.000436712	1.15419e-07	0.000148269	5.51988e-07	0.000912005	1.79351e-07	0.000296327	1.09673e-06	0.00180169	3.60328e-07	0.000591942	1.40551e-06	0.00191355	4.60371e-07	0.000626776	1.52494e-06	0.00235574	5.0794e-07	0.000784673	1.5016e-06	0.00208932	4.96906e-07	0.000691394
5330	26	3.34608e-07	0.000440082	1.13604e-07	0.000149413	5.45134e-07	0.000917487	1.77124e-07	0.000298108	1.0916e-06	0.00181263	3.58642e-07	0.000595536	1.40854e-06	0.00192762	4.61361e-07	0.000631384	1.50973e-06	0.00237091	5.02874e-07	0.000789723	1.50072e-06	0.00210434	4.96614e-07	0.000696362
5340	26	3.43092e-07	0.000443466	1.16484e-07	0.000150562	5.40015e-07	0.000922914	1.7546e-07	0.000299871	1.09345e-06	0.00182355	3.5925e-07	0.000599124	1.40045e-06	0.00194166	4.58713e-07	0.000635986	1.50764e-06	0.002386	5.02179e-07	0.000794749	1.47987e-06	0.00211925	4.89716e-07	0.000701297
5350	26	3.39762e-07	0.000446882	1.15353e-07	0.000151722	5.38484e-07	0.000928308	1.74963e-07	0.000301624	1.08718e-06	0.00183446	3.57189e-07	0.000602708	1.4042e-06	0.00195569	4.59942e-07	0.000640579	1.5102e-06	0.00240108	5.03032e-07	0.000799774	1.45717e-06	0.00213393	4.82204e-07	0.000706156
5360	26	3.25467e-07	0.000450199	1.105e-07	0.000152848	5.39786e-07	0.000933699	1.75386e-07	0.000303376	1.09206e-06	0.00184537	3.58793e-07	0.00060629	1.4013e-06	0.00196971	4.58991e-07	0.000645172	1.51673e-06	0.00241622	5.05205e-07	0.000804818	1.44711e-06	0.00214844	4.78874e-07	0.000710957
5370	26	3.09209e-07	0.000453374	1.0498e-07	0.000153926	5.45711e-07	0.000939125	1.77311e-07	0.000305139	1.09185e-06	0.00185629	3.58725e-07	0.000609878	1.40376e-06	0.00198374	4.59796e-07	0.000649766	1.5214e-06	0.00243141	5.06763e-07	0.000809877	1.45096e-06	0.00216293	4.80148e-07	0.000715752
5380	26	3.05954e-07	0.000456449	1.03875e-07	0.00015497	5.51309e-07	0.000944609	1.7913e-07	0.000306921	1.08915e-06	0.00186719	3.57839e-07	0.000613462	1.40255e-06	0.00199777	4.594e-07	0.000654362	1.53037e-06	0.00244667	5.09749e-07	0.000814958	1.46795e-06	0.00217754	4.8577e-07	0.000720585
5390	26	3.03049e-07	0.000459494	1.02889e-07	0.000156004	5.43365e-07	0.000950084	1.76549e-07	0.000308699	1.08229e-06	0.00187805	3.55584e-07	0.000617028	1.40035e-06	0.00201178	4.58679e-07	0.000658953	1.54288e-06	0.00246204	5.13916e-07	0.000820079	1.48359e-06	0.00219228	4.90945e-07	0.000725463
5400	26	2.99576e-07	0.000462508	1.0171e-07	0.000157027	5.3587e-07	0.000955482	1.74114e-07	0.000310453	1.08247e-06	0.00188887	3.55644e-07	0.000620584	1.39733e-06	0.00202577	4.57689e-07	0.000663535	1.54763e-06	0.00247749	5.15497e-07	0.000825225	1.48161e-06	0.00220711	4.9029e-07	0.00073037
5410	26	3.01378e-07	0.000465511	1.02321e-07	0.000158047	5.41481e-07	0.000960867	1.75937e-07	0.000312203	1.09778e-06	0.00189977	3.60672e-07	0.000624164	1.40249e-06	0.00203977	4.59382e-07	0.000668119	1.52798e-06	0.00249288	5.08954e-07	0.00083035	1.46809e-06	0.00222185	4.85817e-07	0.00073525
5420	26	2.98822e-07	0.000468512	1.01454e-07	0.000159065	5.5126e-07	0.000966334	1.79114e-07	0.000313979	1.09565e-06	0.00191073	3.59974e-07	0.000627767	1.40982e-06	0.00205383	4.61781e-07	0.000672726	1.51999e-06	0.00250811	5.06293e-07	0.000835425	1.46598e-06	0.00223652	4.85117e-07	0.000740103
5430	26	2.91899e-07	0.000471461	9.91033e-08	0.000160067	5.45307e-07	0.000971808	1.7718e-07	0.000315758	1.08703e-06	0.00192164	3.57141e-07	0.000631351	1.413e-06	0.00206795	4.62824e-07	0.000677349	1.51996e-06	0.00252331	5.06282e-07	0.000840488	1.47698e-06	0.00225123	4.8876e-07	0.000744972
5440	26	2.89477e-07	0.00047437	9.82809e-08	0.000161055	5.36704e-07	0.000977223	1.74385e-07	0.000317517	1.07603e-06	0.00193246	3.53527e-07	0.000634906	1.40765e-06	0.00208205	4.61071e-07	0.000681969	1.52884e-06	0.00253855	5.09239e-07	0.000845565	1.47984e-06	0.00226602	4.89706e-07	0.000749866
5450	26	2.84144e-07	0.000477239	9.64705e-08	0.000162028	5.34513e-07	0.000982578	1.73673e-07	0.000319257	1.07519e-06	0.00194322	3.53251e-07	0.00063844	1.39875e-06	0.00209608	4.58154e-07	0.000686565	1.54038e-06	0.0025539	5.13082e-07	0.000850677	1.48871e-06	0.00228086	4.92641e-07	0.000754778
5460	26	2.82684e-07	0.000480072	9.59749e-08	0.00016299	5.29553e-07	0.000987897	1.72061e-07	0.000320985	1.07688e-06	0.00195398	3.53806e-07	0.000641975	1.40053e-06	0.00211008	4.5874e-07	0.000691149	1.53888e-06	0.0025693	5.12584e-07	0.000855805	1.48858e-06	0.00229575	4.92598e-07	0.000759705
5470	26	2.79836e-07	0.000482885	9.50078e-08	0.000163945	5.26672e-07	0.000993179	1.71125e-07	0.000322702	1.0803e-06	0.00196477	3.54929e-07	0.000645519	1.40279e-06	0.00212409	4.59478e-07	0.00069574	1.53569e-06	0.00258467	5.11522e-07	0.000860926	1.49063e-06	0.00231065	4.93275e-07	0.000764634
5480	26	2.80804e-07	0.000485684	9.53365e-08	0.000164896	5.16191e-07	0.000998406	1.6772e-07	0.0003244	1.08587e-06	0.00197559	3.56761e-07	0.000649076	1.4111e-06	0.00213815	4.622e-07	0.000700345	1.53077e-06	0.00260001	5.09883e-07	0.000866035	1.49636e-06	0.00232558	4.95172e-07	0.000769577
5490	26	2.62244e-07	0.000488405	8.90352e-08	0.000165819	5.08214e-07	0.00100353	1.65128e-07	0.000326064	1.10002e-06	0.00198652	3.61409e-07	0.000652666	1.42205e-06	0.00215232	4.65786e-07	0.000704985	1.54639e-06	0.00261539	5.15086e-07	0.000871158	1.50055e-06	0.00234057	4.96557e-07	0.000774535
5500	26	2.51633e-07	0.000490976	8.54326e-08	0.000166692	5.13602e-07	0.00100864	1.66879e-07	0.000327724	1.09562e-06	0.0019975	3.59962e-07	0.000656273	1.39773e-06	0.00216642	4.57821e-07	0.000709604	1.54812e-06	0.00263086	5.15661e-07	0.000876312	1.49301e-06	0.00235554	4.94063e-07	0.000779488
5510	26	2.37624e-07	0.000493414	8.06762e-08	0.00016752	5.16492e-07	0.00101379	1.67818e-07	0.000329398	1.09504e-06	0.00200845	3.59772e-07	0.000659871	1.39154e-06	0.00218036	4.55795e-07	0.000714171	1.55695e-06	0.0026464	5.18604e-07	0.000881485	1.48341e-06	0.00237041	4.90888e-07	0.000784411
5520	26	2.29682e-07	0.000495753	7.79797e-08	0.000168314	5.08399e-07	0.00101892	1.65188e-07	0.000331064	1.10079e-06	0.00201943	3.61663e-07	0.000663478	1.39202e-06	0.00219428	4.55951e-07	0.00071873	1.53834e-06	0.00266188	5.12403e-07	0.000886643	1.47756e-06	0.00238522	4.88951e-07	0.000789311
5530	26	2.36995e-07	0.000498083	8.04626e-08	0.000169106	5.07576e-07	0.00102399	1.6492e-07	0.000332714	1.10291e-06	0.00203045	3.62357e-07	0.000667099	1.39269e-06	0.00220821	4.56173e-07	0.000723291	1.52804e-06	0.0026772	5.08973e-07	0.000891746	1.48245e-06	0.00240002	4.90568e-07	0.000794209
5540	26	2.51283e-07	0.000500529	8.53135e-08	0.000169936	5.15675e-07	0.00102911	1.67552e-07	0.000334377	1.10953e-06	0.00204151	3.64535e-07	0.000670733	1.38679e-06	0.0022221	4.54239e-07	0.000727843	1.52449e-06	0.00269246	5.07789e-07	0.000896829	1.48893e-06	0.00241488	4.92713e-07	0.000799126
5550	26	2.49618e-07	0.000503034	8.47485e-08	0.000170786	5.28854e-07	0.00103433	1.71834e-07	0.000336073	1.11988e-06	0.00205266	3.67933e-07	0.000674395	1.38016e-06	0.00223594	4.52067e-07	0.000732374	1.51332e-06	0.00270766	5.04072e-07	0.000901892	1.49024e-06	0.00242978	4.93146e-07	0.000804056
5560	26	2.42059e-07	0.000505489	8.2182e-08	0.00017162	5.26365e-07	0.00103961	1.71026e-07	0.000337787	1.12249e-06	0.00206387	3.68792e-07	0.000678079	1.38367e-06	0.00224976	4.53216e-07	0.000736901	1.50934e-06	0.00272276	5.02745e-07	0.000906923	1.48211e-06	0.00244463	4.90456e-07	0.000808973
5570	26	2.36176e-07	0.000507883	8.01846e-08	0.000172433	5.22196e-07	0.00104485	1.69671e-07	0.000339491	1.12745e-06	0.00207512	3.70422e-07	0.000681774	1.38359e-06	0.0022636	4.53191e-07	0.000741434	1.52315e-06	0.00273792	5.07345e-07	0.000911971	1.46974e-06	0.0024594	4.86363e-07	0.000813859
5580	26	2.34064e-07	0.000510236	7.94676e-08	0.000173231	5.30355e-07	0.00105011	1.72322e-07	0.000341199	1.12548e-06	0.00208639	3.69772e-07	0.000685477	1.39308e-06	0.00227747	4.56297e-07	0.000745978	1.53715e-06	0.00275322	5.12007e-07	0.000917067	1.46869e-06	0.00247409	4.86017e-07	0.000818719
5590	26	2.30951e-07	0.00051256	7.84107e-08	0.000174021	5.2479e-07	0.00105538	1.70514e-07	0.000342913	1.11618e-06	0.00209759	3.6672e-07	0.000689159	1.41038e-06	0.00229149	4.61966e-07	0.00075057	1.54137e-06	0.00276861	5.13413e-07	0.000922195	1.47349e-06	0.0024888	4.87603e-07	0.000823587
5600	26	2.1784e-07	0.00051481	7.39593e-08	0.000174784	5.23827e-07	0.00106063	1.70201e-07	0.000344617	1.11138e-06	0.00210873	3.65143e-07	0.000692819	1.41783e-06	0.00230563	4.64405e-07	0.000755201	1.53805e-06	0.00278401	5.12309e-07	0.000927324	1.46882e-06	0.00250351	4.8606e-07	0.000828456
5610	26	2.23851e-07	0.000517021	7.60003e-08	0.000175535	5.31256e-07	0.00106591	1.72614e-07	0.000346332	1.09668e-06	0.00211977	3.60312e-07	0.000696444	1.41124e-06	0.00231977	4.62247e-07	0.000759834	1.54426e-06	0.00279943	5.14376e-07	0.000932458	1.46716e-06	0.00251819	4.85508e-07	0.000833314
5620	26	2.35673e-07	0.000519311	8.00138e-08	0.000176313	5.4684e-07	0.00107129	1.77678e-07	0.00034808	1.09468e-06	0.00213073	3.59655e-07	0.000700044	1.41158e-06	0.00233389	4.6236e-07	0.000764457	1.54257e-06	0.00281486	5.13813e-07	0.0009376	1.47814e-06	0.00253291	4.89143e-07	0.000838185
5630	26	2.31191e-07	0.000521644	7.84921e-08	0.000177105	5.56229e-07	0.0010768	1.80729e-07	0.000349873	1.09927e-06	0.0021417	3.61163e-07	0.000703649	1.40627e-06	0.00234797	4.60617e-07	0.000769071	1.56126e-06	0.00283039	5.20039e-07	0.000942771	1.48093e-06	0.00254771	4.90067e-07	0.000843081
5640	26	2.38889e-07	0.000523997	8.11059e-08	0.000177904	5.53368e-07	0.00108235	1.79799e-07	0.000351676	1.10582e-06	0.00215272	3.63313e-07	0.000707272	1.40874e-06	0.00236205	4.61429e-07	0.000773682	1.55658e-06	0.00284597	5.1848e-07	0.000947963	1.49732e-06	0.0025626	4.9549e-07	0.000848011
5650	26	2.48758e-07	0.000526428	8.44564e-08	0.000178729	5.57275e-07	0.0010879	1.81069e-07	0.000353479	1.10839e-06	0.00216379	3.64158e-07	0.000710909	1.40119e-06	0.00237611	4.58955e-07	0.000778285	1.54972e-06	0.00286151	5.16195e-07	0.000953138	1.49766e-06	0.00257758	4.95603e-07	0.000852966
5660	26	2.67823e-07	0.000529023	9.09292e-08	0.00017961	5.5091e-07	0.00109344	1.79001e-07	0.000355278	1.10199e-06	0.00217484	3.62057e-07	0.000714538	1.40255e-06	0.00239012	4.59402e-07	0.000782877	1.54843e-06	0.002877	5.15766e-07	0.000958297	1.49783e-06	0.00259256	4.95658e-07	0.000857922
5670	26	2.70002e-07	0.00053171	9.16691e-08	0.000180522	5.4659e-07	0.00109893	1.77597e-07	0.000357061	1.0948e-06	0.00218582	3.59693e-07	0.000718147	1.42757e-06	0.00240428	4.67595e-07	0.000787513	1.5525e-06	0.00289251	5.17121e-07	0.000963462	1.48354e-06	0.00260746	4.9093e-07	0.000862855
5680	26	2.68925e-07	0.000534405	9.13035e-08	0.000181437	5.44793e-07	0.00110438	1.77013e-07	0.000358834	1.09763e-06	0.00219679	3.60625e-07	0.000721748	1.43992e-06	0.00241861	4.71642e-07	0.000792208	1.55437e-06	0.00290804	5.17743e-07	0.000968636	1.48067e-06	0.00262228	4.8998e-07	0.00086776
5690	26	2.7885e-07	0.000537148	9.46731e-08	0.000182368	5.51894e-07	0.00110987	1.7932e-07	0.000360617	1.10887e-06	0.00220782	3.64317e-07	0.000725374	1.44547e-06	0.00243304	4.73459e-07	0.000796934	1.5559e-06	0.00292359	5.18254e-07	0.000973816	1.48083e-06	0.00263709	4.90032e-07	0.00087266
5700	26	2.8575e-07	0.000539977	9.70157e-08	0.000183329	5.60392e-07	0.00111544	1.82082e-07	0.000362426	1.10899e-06	0.00221891	3.64355e-07	0.000729018	1.45993e-06	0.00244758	4.78195e-07	0.000801696	1.5498e-06	0.00293912	5.16221e-07	0.000978988	1.48761e-06	0.00265194	4.92275e-07	0.000877573
5710	26	2.82934e-07	0.000542823	9.60596e-08	0.000184295	5.6676e-07	0.00112107	1.8415e-07	0.000364255	1.1019e-06	0.00222997	3.62025e-07	0.000732652	1.46076e-06	0.00246218	4.78468e-07	0.000806479	1.5413e-06	0.00295458	5.13392e-07	0.000984138	1.49313e-06	0.00266684	4.94104e-07	0.000882503
5720	26	2.79371e-07	0.000545631	9.48501e-08	0.000185248	5.7016e-07	0.00112675	1.85255e-07	0.000366101	1.09933e-06	0.00224097	3.61182e-07	0.000736265	1.46566e-06	0.00247682	4.80073e-07	0.000811273	1.54599e-06	0.00297002	5.14953e-07	0.00098928	1.50556e-06	0.00268183	4.98218e-07	0.000887464
5730	26	2.81184e-07	0.000548433	9.54656e-08	0.0001862	5.70592e-07	0.00113246	1.85396e-07	0.000367956	1.10108e-06	0.00225198	3.61756e-07	0.000739881	1.46639e-06	0.00249148	4.8031e-07	0.000816075	1.55063e-06	0.0029855	5.16499e-07	0.000994437	1.52048e-06	0.00269696	5.03155e-07	0.000892472
5740	26	2.91894e-07	0.000551311	9.91018e-08	0.000187177	5.61689e-07	0.00113812	1.82503e-07	0.000369797	1.10287e-06	0.00226299	3.62347e-07	0.000743501	1.46742e-06	0.00250615	4.80648e-07	0.00082088	1.55378e-06	0.00300102	5.17548e-07	0.000999607	1.5211e-06	0.00271217	5.03359e-07	0.000897504
5750	26	3.02122e-07	0.000554275	1.02574e-07	0.000188183	5.61811e-07	0.00114374	1.82542e-07	0.000371621	1.11573e-06	0.00227409	3.66571e-07	0.000747145	1.46372e-06	0.0025208	4.79435e-07	0.00082568	1.56215e-06	0.0030166	5.20336e-07	0.0010048	1.52261e-06	0.00272739	5.03858e-07	0.000902541
5760	26	3.0252e-07	0.000557298	1.02709e-07	0.00018921	5.60625e-07	0.00114936	1.82157e-07	0.000373447	1.12887e-06	0.00228532	3.70887e-07	0.000750836	1.45663e-06	0.00253541	4.77115e-07	0.000830464	1.57064e-06	0.00303227	5.23165e-07	0.00101002	1.52784e-06	0.00274264	5.05591e-07	0.000907588
5770	26	3.06369e-07	0.000560346	1.04016e-07	0.000190245	5.58731e-07	0.00115495	1.81542e-07	0.000375265	1.12884e-06	0.00229661	3.70879e-07	0.000754544	1.45215e-06	0.00254995	4.75646e-07	0.000835227	1.56694e-06	0.00304796	5.21931e-07	0.00101524	1.53015e-06	0.00275793	5.06355e-07	0.000912648
5780	26	3.15879e-07	0.000563453	1.07245e-07	0.000191299	5.64199e-07	0.00116057	1.83318e-07	0.000377089	1.12626e-06	0.00230789	3.70031e-07	0.00075825	1.45203e-06	0.00256447	4.75609e-07	0.000839984	1.56051e-06	0.0030636	5.1979e-07	0.00102045	1.52752e-06	0.00277322	5.05484e-07	0.000917706
5790	26	3.19426e-07	0.000566628	1.08449e-07	0.000192377	5.69434e-07	0.00116623	1.85019e-07	0.00037893	1.1286e-06	0.00231916	3.70799e-07	0.000761954	1.45127e-06	0.00257898	4.75358e-07	0.000844737	1.55599e-06	0.00307918	5.18282e-07	0.00102564	1.52267e-06	0.00278847	5.03878e-07	0.000922755
5800	26	3.2113e-07	0.000569829	1.09028e-07	0.000193464	5.7101e-07	0.00117193	1.85531e-07	0.000380783	1.12575e-06	0.00233043	3.69861e-07	0.000765657	1.43612e-06	0.00259342	4.70395e-07	0.000849468	1.55587e-06	0.00309474	5.18243e-07	0.00103082	1.52371e-06	0.0028037	5.04221e-07	0.000927794
5810	26	3.20179e-07	0.000573037	1.08705e-07	0.000194553	5.71422e-07	0.00117765	1.85665e-07	0.000382638	1.11737e-06	0.00234165	3.67109e-07	0.000769343	1.42863e-06	0.00260775	4.67942e-07	0.00085416	1.54957e-06	0.00311027	5.16143e-07	0.001036	1.51164e-06	0.00281889	5.00229e-07	0.000932819
5820	26	3.21112e-07	0.000576243	1.09022e-07	0.000195642	5.63006e-07	0.00118332	1.82931e-07	0.000384481	1.11634e-06	0.00235282	3.6677e-07	0.000773012	1.42616e-06	0.00262203	4.67135e-07	0.000858836	1.54391e-06	0.00312574	5.1426e-07	0.00104115	1.5288e-06	0.00283409	5.05905e-07	0.000937851
5830	26	3.22115e-07	0.00057946	1.09362e-07	0.000196734	5.65543e-07	0.00118896	1.83755e-07	0.000386315	1.11899e-06	0.002364	3.67641e-07	0.000776685	1.43317e-06	0.00263633	4.69431e-07	0.00086352	1.54104e-06	0.00314116	5.13302e-07	0.00104629	1.53665e-06	0.00284942	5.08505e-07	0.000942923
5840	26	3.26046e-07	0.000582696	1.10697e-07	0.000197833	5.6539e-07	0.00119462	1.83706e-07	0.000388153	1.12297e-06	0.0023752	3.6895e-07	0.000780367	1.42666e-06	0.00265063	4.67299e-07	0.000868206	1.55495e-06	0.00315663	5.17938e-07	0.00105144	1.54164e-06	0.00286481	5.10155e-07	0.000948015
5850	26	3.3262e-07	0.000585995	1.12929e-07	0.000198953	5.61831e-07	0.00120025	1.82549e-07	0.000389983	1.12999e-06	0.00238647	3.71257e-07	0.00078407	1.42359e-06	0.00266488	4.66293e-07	0.000872873	1.5478e-06	0.00317214	5.15556e-07	0.0010566	1.54804e-06	0.00288026	5.12274e-07	0.000953129
5860	26	3.34284e-07	0.000589329	1.13494e-07	0.000200084	5.55906e-07	0.00120584	1.80624e-07	0.0003918	1.12617e-06	0.00239776	3.70002e-07	0.000787777	1.42221e-06	0.00267911	4.65842e-07	0.000877534	1.54402e-06	0.0031876	5.14296e-07	0.00106175	1.53791e-06	0.0028957	5.0892e-07	0.000958237
5870	26	3.30072e-07	0.00059265	1.12064e-07	0.000201212	5.55057e-07	0.0012114	1.80348e-07	0.000393605	1.12903e-06	0.00240903	3.70939e-07	0.000791481	1.42104e-06	0.00269333	4.65455e-07	0.000882191	1.53857e-06	0.00320301	5.1248e-07	0.00106689	1.5163e-06	0.00291096	5.01772e-07	0.000963288
5880	26	3.24152e-07	0.000595917	1.10054e-07	0.000202321	5.56981e-07	0.00121696	1.80973e-07	0.000395412	1.14389e-06	0.0024204	3.75821e-07	0.000795218	1.42153e-06	0.00270754	4.65619e-07	0.000886846	1.54086e-06	0.00321841	5.13244e-07	0.00107202	1.51846e-06	0.00292614	5.02486e-07	0.00096831
5890	26	3.27222e-07	0.000599173	1.11096e-07	0.000203427	5.54448e-07	0.00122252	1.8015e-07	0.000397218	1.14678e-06	0.00243185	3.76771e-07	0.00079898	1.42234e-06	0.00272176	4.65883e-07	0.000891504	1.54458e-06	0.00323383	5.14482e-07	0.00107715	1.5247e-06	0.00294135	5.04551e-07	0.000973344
5900	26	3.36378e-07	0.000602497	1.14205e-07	0.000204555	5.57957e-07	0.00122808	1.8129e-07	0.000399025	1.13888e-06	0.00244328	3.74178e-07	0.000802732	1.42648e-06	0.00273601	4.67238e-07	0.00089617	1.54984e-06	0.00324931	5.16236e-07	0.00108231	1.53378e-06	0.00295665	5.07555e-07	0.000978406
5910	26	3.43303e-07	0.000605897	1.16556e-07	0.00020571	5.72158e-07	0.00123373	1.85904e-07	0.000400862	1.13917e-06	0.00245467	3.74272e-07	0.000806475	1.42561e-06	0.00275027	4.66955e-07	0.000900843	1.54469e-06	0.00326478	5.14518e-07	0.00108746	1.54476e-06	0.00297204	5.11189e-07	0.0009835
5920	26	3.55493e-07	0.000609383	1.20694e-07	0.000206893	5.81597e-07	0.00123949	1.88971e-07	0.000402734	1.13603e-06	0.00246604	3.73239e-07	0.000810213	1.44256e-06	0.0027646	4.72505e-07	0.000905536	1.54519e-06	0.00328023	5.14685e-07	0.00109261	1.55313e-06	0.00298752	5.13957e-07	0.000988624
5930	26	3.66446e-07	0.000612993	1.24413e-07	0.000208119	5.88715e-07	0.00124535	1.91284e-07	0.000404635	1.13945e-06	0.00247742	3.74365e-07	0.000813951	1.45424e-06	0.00277908	4.76331e-07	0.00091028	1.54856e-06	0.0032957	5.1581e-07	0.00109776	1.55195e-06	0.00300305	5.13568e-07	0.000993761
5940	26	3.68384e-07	0.000616667	1.25071e-07	0.000209366	5.86681e-07	0.00125122	1.90623e-07	0.000406545	1.13437e-06	0.00248879	3.72695e-07	0.000817686	1.46263e-06	0.00279367	4.79081e-07	0.000915058	1.55581e-06	0.00331122	5.18224e-07	0.00110293	1.54881e-06	0.00301855	5.12529e-07	0.000998892
5950	26	3.69008e-07	0.000620354	1.25283e-07	0.000210618	5.89978e-07	0.00125711	1.91694e-07	0.000408457	1.12732e-06	0.0025001	3.70377e-07	0.000821401	1.46033e-06	0.00280828	4.78326e-07	0.000919844	1.55672e-06	0.00332679	5.18526e-07	0.00110812	1.54775e-06	0.00303403	5.12176e-07	0.00100402
5960	26	3.76236e-07	0.000624072	1.27737e-07	0.00021188	5.85784e-07	0.00126299	1.90332e-07	0.000410369	1.1251e-06	0.00251136	3.69649e-07	0.000825101	1.46079e-06	0.00282289	4.78476e-07	0.000924628	1.5664e-06	0.00334239	5.2175e-07	0.00111331	1.55389e-06	0.00304953	5.14208e-07	0.00100914
5970	26	3.95476e-07	0.000627941	1.34269e-07	0.000213194	5.97302e-07	0.00126891	1.94074e-07	0.000412293	1.14204e-06	0.0025227	3.75215e-07	0.000828828	1.46536e-06	0.00283752	4.79975e-07	0.000929421	1.57293e-06	0.00335809	5.23927e-07	0.00111854	1.55239e-06	0.00306506	5.13714e-07	0.00101428
5980	26	4.0002e-07	0.000631919	1.35812e-07	0.000214544	6.03678e-07	0.00127492	1.96146e-07	0.000414244	1.16247e-06	0.00253423	3.81928e-07	0.000832614	1.46278e-06	0.00285216	4.79127e-07	0.000934216	1.58091e-06	0.00337386	5.26585e-07	0.0011238	1.5653e-06	0.00308065	5.17984e-07	0.00101944
5990	26	3.97381e-07	0.000635913	1.34916e-07	0.0002159	6.14314e-07	0.00128101	1.99601e-07	0.000416222	1.17833e-06	0.00254594	3.87137e-07	0.000836463	1.46051e-06	0.00286678	4.78384e-07	0.000939005	1.58834e-06	0.00338971	5.29058e-07	0.00112907	1.57631e-06	0.00309637	5.2163e-07	0.00102464
6000	26	3.88872e-07	0.000639839	1.32027e-07	0.000217233	6.25189e-07	0.00128721	2.03135e-07	0.000418238	1.17621e-06	0.00255772	3.86441e-07	0.000840331	1.46342e-06	0.0028814	4.7934e-07	0.000943793	1.58832e-06	0.00340559	5.29052e-07	0.00113437	1.57819e-06	0.00311214	5.2225e-07	0.00102986
6010	26	3.86837e-07	0.000643718	1.31336e-07	0.00021855	6.27307e-07	0.00129347	2.03823e-07	0.000420272	1.17226e-06	0.00256946	3.85144e-07	0.00084419	1.46463e-06	0.00289604	4.79734e-07	0.000948589	1.58997e-06	0.00342148	5.29601e-07	0.00113966	1.57792e-06	0.00312792	5.2216e-07	0.00103508
6020	26	3.87706e-07	0.000647591	1.31631e-07	0.000219865	6.15785e-07	0.0012997	2.0008e-07	0.000422297	1.1702e-06	0.00258117	3.84466e-07	0.000848038	1.46038e-06	0.00291067	4.78344e-07	0.000953379	1.59963e-06	0.00343742	5.32818e-07	0.00114497	1.58272e-06	0.00314372	5.23748e-07	0.00104031
6030	26	3.90672e-07	0.000651482	1.32638e-07	0.000221186	6.07131e-07	0.00130582	1.97268e-07	0.000424283	1.16577e-06	0.00259285	3.83012e-07	0.000851876	1.48742e-06	0.0029254	4.87201e-07	0.000958205	1.59917e-06	0.00345342	5.32665e-07	0.0011503	1.59133e-06	0.00315959	5.266e-07	0.00104556
6040	26	3.81431e-07	0.000655336	1.29501e-07	0.000222495	6.10089e-07	0.0013119	1.98229e-07	0.000426261	1.1702e-06	0.00260454	3.84468e-07	0.000855714	1.49831e-06	0.00294033	4.90766e-07	0.000963096	1.59086e-06	0.00346936	5.29897e-07	0.00115561	1.59136e-06	0.0031755	5.26611e-07	0.00105083
6050	26	3.85159e-07	0.000659168	1.30766e-07	0.000223796	6.1889e-07	0.00131805	2.01089e-07	0.000428258	1.17306e-06	0.00261625	3.85407e-07	0.000859563	1.5001e-06	0.00295533	4.91354e-07	0.000968009	1.59159e-06	0.00348527	5.3014e-07	0.00116091	1.59555e-06	0.00319144	5.27997e-07	0.0010561
6060	26	3.93607e-07	0.000663059	1.33634e-07	0.000225117	6.25657e-07	0.00132427	2.03287e-07	0.000430281	1.17503e-06	0.002628	3.86053e-07	0.000863421	1.48718e-06	0.00297028	4.8712e-07	0.000972904	1.59516e-06	0.00350121	5.31332e-07	0.00116621	1.60276e-06	0.00320742	5.30381e-07	0.00106139
6070	26	3.80565e-07	0.000666953	1.29206e-07	0.000226439	6.31474e-07	0.00133056	2.05177e-07	0.000432321	1.17427e-06	0.00263974	3.85804e-07	0.00086728	1.49527e-06	0.00298517	4.89772e-07	0.000977781	1.60025e-06	0.00351718	5.33026e-07	0.00117153	1.60907e-06	0.00322348	5.3247e-07	0.00106671
6080	26	3.78225e-07	0.000670747	1.28412e-07	0.000227727	6.47211e-07	0.00133695	2.1029e-07	0.0004344	1.1725e-06	0.00265147	3.85222e-07	0.000871135	1.50036e-06	0.00300014	4.91438e-07	0.000982687	1.59182e-06	0.00353314	5.30218e-07	0.00117685	1.60364e-06	0.00323954	5.30673e-07	0.00107202
6090	26	3.77254e-07	0.000674524	1.28082e-07	0.000229009	6.6015e-07	0.00134349	2.14495e-07	0.000436524	1.19148e-06	0.0026633	3.91458e-07	0.000875019	1.50647e-06	0.00301518	4.93438e-07	0.000987612	1.58632e-06	0.00354903	5.28387e-07	0.00118214	1.60202e-06	0.00325557	5.30137e-07	0.00107733
6100	26	3.86193e-07	0.00067834	1.31117e-07	0.000230305	6.37351e-07	0.00134998	2.07087e-07	0.000438633	1.1971e-06	0.00267524	3.93305e-07	0.000878943	1.51332e-06	0.00303028	4.95684e-07	0.000992557	1.59686e-06	0.00356494	5.31898e-07	0.00118744	1.60916e-06	0.00327163	5.325e-07	0.00108264
6110	26	3.90423e-07	0.000682228	1.32553e-07	0.000231625	6.39097e-07	0.00135636	2.07654e-07	0.000440707	1.18966e-06	0.00268717	3.90861e-07	0.000882862	1.50955e-06	0.00304539	4.94448e-07	0.000997507	1.60652e-06	0.00358097	5.35114e-07	0.00119278	1.61168e-06	0.00328773	5.33333e-07	0.00108797
6120	26	3.93289e-07	0.000686146	1.33527e-07	0.000232955	6.40034e-07	0.00136276	2.07958e-07	0.000442785	1.18695e-06	0.00269905	3.8997e-07	0.000886766	1.50546e-06	0.00306046	4.9311e-07	0.00100244	1.60689e-06	0.00359703	5.35238e-07	0.00119813	1.60959e-06	0.00330384	5.32642e-07	0.0010933
6130	26	3.88502e-07	0.000690058	1.31901e-07	0.000234283	6.41505e-07	0.00136917	2.08437e-07	0.000444867	1.18025e-06	0.00271089	3.87768e-07	0.000890656	1.49403e-06	0.00307547	4.89363e-07	0.00100736	1.6106e-06	0.00361312	5.36475e-07	0.00120349	1.60925e-06	0.00331993	5.32529e-07	0.00109862
6140	26	3.85423e-07	0.000693927	1.30856e-07	0.000235597	6.46312e-07	0.00137561	2.09998e-07	0.000446959	1.16189e-06	0.0027226	3.81735e-07	0.000894505	1.47539e-06	0.00309031	4.83258e-07	0.00101222	1.61048e-06	0.00362922	5.36433e-07	0.00120885	1.61233e-06	0.00333604	5.33548e-07	0.00110395
6150	26	3.85002e-07	0.000697779	1.30713e-07	0.000236905	6.45963e-07	0.00138207	2.09885e-07	0.000449059	1.15233e-06	0.00273417	3.78594e-07	0.000898304	1.46663e-06	0.00310502	4.80391e-07	0.00101704	1.61775e-06	0.00364536	5.38853e-07	0.00121423	1.6181e-06	0.00335219	5.35459e-07	0.0011093
6160	26	3.90605e-07	0.000701655	1.32615e-07	0.000238221	6.35119e-07	0.00138848	2.06361e-07	0.000451141	1.15711e-06	0.00274571	3.80166e-07	0.000902097	1.46673e-06	0.00311969	4.80421e-07	0.00102184	1.61592e-06	0.00366153	5.38244e-07	0.00121962	1.62014e-06	0.00336838	5.36132e-07	0.00111466
6170	26	3.81506e-07	0.000705506	1.29526e-07	0.000239528	6.29286e-07	0.00139479	2.04466e-07	0.000453194	1.16845e-06	0.00275733	3.83891e-07	0.000905914	1.46872e-06	0.00313437	4.81074e-07	0.00102665	1.61851e-06	0.0036777	5.39109e-07	0.001225	1.62729e-06	0.00338463	5.38499e-07	0.00112003
6180	26	3.84964e-07	0.000709341	1.307e-07	0.00024083	6.2575e-07	0.00140107	2.03317e-07	0.000455233	1.1827e-06	0.00276909	3.88572e-07	0.000909778	1.46347e-06	0.00314903	4.79355e-07	0.00103145	1.61674e-06	0.00369388	5.38517e-07	0.00123039	1.627e-06	0.0034009	5.38403e-07	0.00112542
6190	26	3.82416e-07	0.000713178	1.29835e-07	0.000242133	6.24328e-07	0.00140732	2.02855e-07	0.000457264	1.1889e-06	0.00278095	3.9061e-07	0.000913674	1.4721e-06	0.0031637	4.8218e-07	0.00103626	1.61766e-06	0.00371005	5.38824e-07	0.00123578	1.6222e-06	0.00341714	5.36816e-07	0.00113079
6200	26	3.73996e-07	0.000716958	1.26976e-07	0.000243416	6.12607e-07	0.0014135	1.99047e-07	0.000459272	1.18211e-06	0.00279281	3.88378e-07	0.000917569	1.46496e-06	0.00317839	4.79842e-07	0.00104107	1.60893e-06	0.00372618	5.35917e-07	0.00124115	1.62632e-06	0.00343339	5.38178e-07	0.00113617
6210	26	3.67842e-07	0.000720667	1.24887e-07	0.000244675	6.07984e-07	0.00141961	1.97545e-07	0.000461256	1.16817e-06	0.00280456	3.838e-07	0.00092143	1.46825e-06	0.00319306	4.80919e-07	0.00104588	1.6045e-06	0.00374225	5.34443e-07	0.0012465	1.63444e-06	0.00344969	5.40864e-07	0.00114156
6220	26	3.56349e-07	0.000724286	1.20985e-07	0.000245904	6.21529e-07	0.00142576	2.01946e-07	0.000463255	1.16245e-06	0.0028162	3.8192e-07	0.000925256	1.4728e-06	0.00320776	4.82411e-07	0.00105069	1.60177e-06	0.00375828	5.33533e-07	0.00125184	1.64416e-06	0.00346608	5.44081e-07	0.00114699
6230	26	3.53507e-07	0.000727836	1.2002e-07	0.000247109	6.29019e-07	0.00143201	2.04379e-07	0.000465286	1.1625e-06	0.00282783	3.81936e-07	0.000929075	1.47277e-06	0.00322249	4.824e-07	0.00105552	1.59155e-06	0.00377425	5.30128e-07	0.00125716	1.64846e-06	0.00348255	5.45505e-07	0.00115244
6240	26	3.61085e-07	0.000731408	1.22593e-07	0.000248322	6.18604e-07	0.00143825	2.00995e-07	0.000467314	1.16225e-06	0.00283945	3.81856e-07	0.000932893	1.47294e-06	0.00323722	4.82457e-07	0.00106034	1.5915e-06	0.00379016	5.3011e-07	0.00126246	1.63772e-06	0.00349899	5.41951e-07	0.00115788
6250	26	3.67727e-07	0.000735052	1.24848e-07	0.000249559	6.12814e-07	0.00144441	1.99114e-07	0.000469314	1.16661e-06	0.00285109	3.83286e-07	0.000936719	1.46332e-06	0.0032519	4.79304e-07	0.00106515	1.58819e-06	0.00380606	5.29009e-07	0.00126776	1.63424e-06	0.00351534	5.40797e-07	0.00116329
6260	26	3.75167e-07	0.000738767	1.27374e-07	0.000250821	6.20722e-07	0.00145057	2.01684e-07	0.000471318	1.16364e-06	0.00286274	3.82312e-07	0.000940547	1.46975e-06	0.00326656	4.81411e-07	0.00106995	1.57977e-06	0.0038219	5.26204e-07	0.00127303	1.6223e-06	0.00353163	5.36848e-07	0.00116868
6270	26	3.78005e-07	0.000742532	1.28337e-07	0.000252099	6.18035e-07	0.00145677	2.00811e-07	0.000473331	1.1574e-06	0.00287435	3.8026e-07	0.000944361	1.46645e-06	0.00328124	4.8033e-07	0.00107476	1.57673e-06	0.00383768	5.25191e-07	0.00127829	1.61288e-06	0.0035478	5.3373e-07	0.00117403
6280	26	3.83455e-07	0.000746345	1.30188e-07	0.000253393	6.15599e-07	0.00146294	2.00019e-07	0.000475334	1.15196e-06	0.00288589	3.78473e-07	0.000948153	1.47035e-06	0.00329593	4.81607e-07	0.00107957	1.58323e-06	0.00385349	5.27357e-07	0.00128355	1.61824e-06	0.00356396	5.35505e-07	0.00117938
6290	26	3.93225e-07	0.00075022	1.33505e-07	0.000254709	6.13134e-07	0.00146908	1.99218e-07	0.000477331	1.14199e-06	0.00289737	3.75199e-07	0.000951924	1.47122e-06	0.00331064	4.81894e-07	0.00108439	1.58649e-06	0.00386933	5.28442e-07	0.00128883	1.62898e-06	0.00358019	5.39057e-07	0.00118475
6300	26	4.00169e-07	0.000754184	1.35862e-07	0.000256055	6.07519e-07	0.00147519	1.97394e-07	0.000479315	1.13857e-06	0.00290878	3.74074e-07	0.000955671	1.47565e-06	0.00332537	4.83344e-07	0.00108921	1.57809e-06	0.00388516	5.25645e-07	0.0012941	1.61603e-06	0.00359642	5.34773e-07	0.00119012
6310	26	3.96989e-07	0.000758167	1.34783e-07	0.000257407	6.05188e-07	0.00148125	1.96636e-07	0.000481283	1.12987e-06	0.00292011	3.71216e-07	0.000959394	1.45918e-06	0.00334003	4.7795e-07	0.00109402	1.56008e-06	0.00390083	5.19646e-07	0.00129932	1.60917e-06	0.00361254	5.32502e-07	0.00119545
6320	26	3.98583e-07	0.000762143	1.35324e-07	0.000258757	6.02778e-07	0.0014873	1.95854e-07	0.000483249	1.13742e-06	0.00293144	3.73695e-07	0.000963119	1.46182e-06	0.00335463	4.78814e-07	0.0010988	1.55701e-06	0.00391642	5.18623e-07	0.00130452	1.60853e-06	0.00362862	5.32291e-07	0.00120078
6330	26	3.9995e-07	0.000766137	1.35788e-07	0.000260113	5.90022e-07	0.00149325	1.91709e-07	0.000485185	1.1354e-06	0.00294281	3.73032e-07	0.000966853	1.4629e-06	0.00336926	4.79168e-07	0.00110359	1.55449e-06	0.00393197	5.17784e-07	0.0013097	1.60874e-06	0.00364471	5.32362e-07	0.0012061
6340	26	3.9694e-07	0.000770123	1.34766e-07	0.000261466	5.83322e-07	0.00149912	1.89532e-07	0.000487092	1.13203e-06	0.00295415	3.71925e-07	0.000970578	1.46773e-06	0.00338391	4.80751e-07	0.00110839	1.55996e-06	0.00394754	5.19606e-07	0.00131488	1.59335e-06	0.00366073	5.27267e-07	0.0012114
6350	26	4.05409e-07	0.000774128	1.37641e-07	0.000262826	5.8717e-07	0.00150497	1.90782e-07	0.000488992	1.13019e-06	0.00296546	3.7132e-07	0.000974294	1.47441e-06	0.00339862	4.82939e-07	0.00111321	1.56266e-06	0.00396316	5.20504e-07	0.00132008	1.59136e-06	0.00367665	5.26609e-07	0.00121667
6360	26	4.10923e-07	0.000778213	1.39513e-07	0.000264213	5.84079e-07	0.00151083	1.89778e-07	0.000490894	1.12691e-06	0.00297674	3.70245e-07	0.000978002	1.47358e-06	0.00341336	4.82666e-07	0.00111803	1.5529e-06	0.00397873	5.17256e-07	0.00132527	1.59474e-06	0.00369258	5.27728e-07	0.00122194
6370	26	4.11851e-07	0.000782327	1.39828e-07	0.00026561	5.8437e-07	0.00151667	1.89872e-07	0.000492793	1.12e-06	0.00298797	3.67973e-07	0.000981692	1.47211e-06	0.00342808	4.82184e-07	0.00112286	1.55135e-06	0.00399425	5.16739e-07	0.00133044	1.58601e-06	0.00370848	5.2484e-07	0.0012272
6380	26	4.03724e-07	0.000786405	1.37069e-07	0.000266994	5.89883e-07	0.00152254	1.91664e-07	0.0004947	1.10587e-06	0.00299911	3.63331e-07	0.000985349	1.46972e-06	0.00344279	4.81403e-07	0.00112768	1.5506e-06	0.00400976	5.16489e-07	0.00133561	1.58444e-06	0.00372434	5.24319e-07	0.00123245
6390	26	3.91524e-07	0.000790383	1.32927e-07	0.000268345	5.86867e-07	0.00152842	1.90684e-07	0.000496612	1.09917e-06	0.00301013	3.6113e-07	0.000988971	1.46892e-06	0.00345749	4.81139e-07	0.00113249	1.54874e-06	0.00402526	5.15867e-07	0.00134077	1.57929e-06	0.00374016	5.22615e-07	0.00123768
6400	26	3.98991e-07	0.000794328	1.35462e-07	0.000269684	5.76601e-07	0.00153425	1.87348e-07	0.000498505	1.0945e-06	0.0030211	3.59595e-07	0.000992576	1.45981e-06	0.00347214	4.78155e-07	0.00113729	1.54758e-06	0.00404074	5.15483e-07	0.00134593	1.57735e-06	0.00375594	5.21972e-07	0.00124291
6410	26	4.06281e-07	0.000798357	1.37937e-07	0.000271052	5.7182e-07	0.00153999	1.85795e-07	0.00050037	1.09238e-06	0.00303204	3.589e-07	0.000996168	1.46311e-06	0.00348675	4.79238e-07	0.00114207	1.54347e-06	0.00405619	5.14113e-07	0.00135107	1.57104e-06	0.00377168	5.19886e-07	0.00124812
6420	26	4.05387e-07	0.000802415	1.37634e-07	0.00027243	5.81298e-07	0.00154575	1.88874e-07	0.000502244	1.09467e-06	0.00304297	3.59652e-07	0.000999761	1.46576e-06	0.0035014	4.80104e-07	0.00114687	1.54827e-06	0.00407165	5.15713e-07	0.00135622	1.57746e-06	0.00378742	5.22008e-07	0.00125332
6430	26	3.8624e-07	0.000806362	1.31133e-07	0.00027377	5.76105e-07	0.00155154	1.87187e-07	0.000504122	1.09453e-06	0.00305392	3.59606e-07	0.00100336	1.47141e-06	0.00351609	4.81955e-07	0.00115168	1.54317e-06	0.0040871	5.14014e-07	0.00136137	1.57826e-06	0.0038032	5.22272e-07	0.00125855
6440	26	3.6938e-07	0.000810138	1.25409e-07	0.000275052	5.77937e-07	0.00155731	1.87782e-07	0.000505998	1.10221e-06	0.0030649	3.62129e-07	0.00100697	1.46895e-06	0.00353079	4.81148e-07	0.0011565	1.53255e-06	0.00410248	5.10477e-07	0.00136649	1.57428e-06	0.00381896	5.20958e-07	0.00126376
6450	26	3.64154e-07	0.000813808	1.23635e-07	0.000276298	5.81309e-07	0.00156311	1.88878e-07	0.000507881	1.10944e-06	0.00307596	3.64505e-07	0.0010106	1.47076e-06	0.00354548	4.81744e-07	0.00116131	1.52755e-06	0.00411778	5.08812e-07	0.00137159	1.5707e-06	0.00383469	5.19774e-07	0.00126897
6460	26	3.70208e-07	0.000817474	1.2569e-07	0.000277543	5.77357e-07	0.0015689	1.87594e-07	0.000509765	1.10191e-06	0.00308703	3.62031e-07	0.00101423	1.47264e-06	0.0035602	4.82358e-07	0.00116613	1.53573e-06	0.00413309	5.11534e-07	0.00137669	1.56265e-06	0.00385036	5.17107e-07	0.00127415
6470	26	3.70617e-07	0.000821179	1.25829e-07	0.000278801	5.7459e-07	0.00157466	1.86695e-07	0.000511636	1.09498e-06	0.00309801	3.59752e-07	0.00101784	1.46569e-06	0.00357489	4.80081e-07	0.00117094	1.51697e-06	0.00414836	5.05285e-07	0.00138177	1.55823e-06	0.00386596	5.15646e-07	0.00127932
6480	26	3.75833e-07	0.000824918	1.276e-07	0.00028007	5.8302e-07	0.00158046	1.89434e-07	0.000513519	1.09101e-06	0.00310894	3.58447e-07	0.00102143	1.45648e-06	0.0035895	4.77064e-07	0.00117573	1.51159e-06	0.0041635	5.03494e-07	0.00138682	1.55031e-06	0.0038815	5.13024e-07	0.00128446
6490	26	3.70746e-07	0.000828653	1.25873e-07	0.000281338	5.83969e-07	0.00158629	1.89742e-07	0.000515415	1.08737e-06	0.00311983	3.57254e-07	0.00102501	1.452e-06	0.00360404	4.75597e-07	0.00118049	1.51432e-06	0.00417863	5.04404e-07	0.00139186	1.54715e-06	0.00389699	5.1198e-07	0.00128958
6500	26	3.74425e-07	0.000832378	1.27122e-07	0.000282603	5.92188e-07	0.00159218	1.92413e-07	0.000517326	1.074e-06	0.00313064	3.52861e-07	0.00102856	1.45279e-06	0.00361857	4.75858e-07	0.00118525	1.51912e-06	0.00419379	5.06002e-07	0.00139691	1.54642e-06	0.00391246	5.11738e-07	0.0012947
6510	26	3.73478e-07	0.000836115	1.26801e-07	0.000283872	5.87378e-07	0.00159807	1.9085e-07	0.000519242	1.06799e-06	0.00314135	3.50885e-07	0.00103208	1.4539e-06	0.0036331	4.7622e-07	0.00119001	1.52415e-06	0.00420901	5.07677e-07	0.00140198	1.54616e-06	0.00392792	5.11653e-07	0.00129982
6520	26	3.5968e-07	0.000839782	1.22116e-07	0.000285116	5.78769e-07	0.0016039	1.88053e-07	0.000521137	1.06787e-06	0.00315203	3.50845e-07	0.00103559	1.44912e-06	0.00364761	4.74654e-07	0.00119476	1.52821e-06	0.00422427	5.09029e-07	0.00140706	1.53839e-06	0.00394334	5.09079e-07	0.00130492
6530	26	3.43755e-07	0.000843295	1.16709e-07	0.000286309	5.75217e-07	0.00160967	1.86898e-07	0.000523011	1.07357e-06	0.00316274	3.5272e-07	0.00103911	1.45056e-06	0.00366211	4.75127e-07	0.00119951	1.52404e-06	0.00423953	5.07642e-07	0.00141214	1.52572e-06	0.00395866	5.04889e-07	0.00130999
6540	26	3.38367e-07	0.000846705	1.1488e-07	0.000287467	5.74408e-07	0.00161542	1.86635e-07	0.000524879	1.07203e-06	0.00317346	3.52212e-07	0.00104263	1.45126e-06	0.00367662	4.75354e-07	0.00120427	1.51414e-06	0.00425473	5.04344e-07	0.0014172	1.51699e-06	0.00397388	5.02e-07	0.00131503
6550	26	3.25378e-07	0.000850022	1.1047e-07	0.000288593	5.72686e-07	0.00162116	1.86076e-07	0.000526742	1.08046e-06	0.00318423	3.54983e-07	0.00104617	1.44762e-06	0.00369112	4.74164e-07	0.00120901	1.51047e-06	0.00426985	5.0312e-07	0.00142224	1.53006e-06	0.00398911	5.06323e-07	0.00132007
6560	26	3.33564e-07	0.000853322	1.13249e-07	0.000289713	5.67701e-07	0.00162686	1.84456e-07	0.000528595	1.08441e-06	0.00319505	3.5628e-07	0.00104973	1.45035e-06	0.00370561	4.75056e-07	0.00121376	1.50516e-06	0.00428493	5.01354e-07	0.00142726	1.53304e-06	0.00400443	5.0731e-07	0.00132514
6570	26	3.47762e-07	0.000856718	1.1807e-07	0.000290866	5.60931e-07	0.00163251	1.82256e-07	0.00053043	1.0876e-06	0.00320591	3.57329e-07	0.00105329	1.44581e-06	0.00372009	4.73571e-07	0.0012185	1.49658e-06	0.00429994	4.98495e-07	0.00143226	1.53162e-06	0.00401975	5.06841e-07	0.00133021
6580	26	3.49794e-07	0.000860207	1.18759e-07	0.000292051	5.46543e-07	0.00163803	1.77582e-07	0.000532226	1.08007e-06	0.00321674	3.54855e-07	0.00105685	1.44402e-06	0.00373454	4.72984e-07	0.00122324	1.49567e-06	0.0043149	4.98191e-07	0.00143725	1.52677e-06	0.00403504	5.05236e-07	0.00133527
6590	26	3.44435e-07	0.000863681	1.1694e-07	0.000293231	5.53918e-07	0.00164353	1.79978e-07	0.000534012	1.08043e-06	0.00322754	3.54972e-07	0.0010604	1.44338e-06	0.00374898	4.72775e-07	0.00122797	1.49831e-06	0.00432987	4.99071e-07	0.00144223	1.52731e-06	0.00405031	5.05415e-07	0.00134032
6600	26	3.38775e-07	0.000867097	1.15018e-07	0.00029439	5.59593e-07	0.0016491	1.81822e-07	0.000535823	1.09046e-06	0.0032384	3.58267e-07	0.00106397	1.44839e-06	0.00376344	4.74416e-07	0.0012327	1.50258e-06	0.00434488	5.00491e-07	0.00144723	1.52748e-06	0.00406558	5.0547e-07	0.00134537
6610	26	3.35083e-07	0.000870463	1.13765e-07	0.000295533	5.4953e-07	0.00165464	1.78552e-07	0.000537623	1.07737e-06	0.00324924	3.53967e-07	0.00106753	1.45157e-06	0.00377794	4.75456e-07	0.00123745	1.50275e-06	0.00435991	5.0055e-07	0.00145224	1.5216e-06	0.00408083	5.03523e-07	0.00135042
6620	26	3.28307e-07	0.000873793	1.11464e-07	0.000296664	5.52715e-07	0.00166015	1.79587e-07	0.000539412	1.06634e-06	0.00325995	3.50342e-07	0.00107105	1.4612e-06	0.0037925	4.78612e-07	0.00124222	1.49099e-06	0.00437488	4.96634e-07	0.00145722	1.50286e-06	0.00409596	4.97322e-07	0.00135543
6630	26	3.22698e-07	0.000877041	1.0956e-07	0.000297766	5.41952e-07	0.00166563	1.7609e-07	0.000541192	1.06249e-06	0.0032706	3.49077e-07	0.00107455	1.45708e-06	0.00380709	4.7726e-07	0.001247	1.48747e-06	0.00438977	4.95459e-07	0.00146218	1.49612e-06	0.00411095	4.95094e-07	0.00136039
6640	26	3.15764e-07	0.000880239	1.07206e-07	0.000298852	5.36898e-07	0.00167102	1.74448e-07	0.000542945	1.04823e-06	0.00328116	3.44393e-07	0.00107802	1.45649e-06	0.00382166	4.77069e-07	0.00125177	1.48629e-06	0.00440464	4.95067e-07	0.00146714	1.49537e-06	0.00412591	4.94845e-07	0.00136534
6650	26	3.16482e-07	0.0008834	1.0745e-07	0.000299925	5.30093e-07	0.00167636	1.72237e-07	0.000544678	1.05182e-06	0.00329166	3.45572e-07	0.00108147	1.47855e-06	0.00383633	4.84293e-07	0.00125658	1.48271e-06	0.00441948	4.93874e-07	0.00147208	1.49203e-06	0.00414084	4.9374e-07	0.00137028
6660	26	3.2503e-07	0.00088661	1.10352e-07	0.000301015	5.35384e-07	0.00168169	1.73956e-07	0.00054641	1.04165e-06	0.00330213	3.42233e-07	0.00108491	1.48022e-06	0.00385113	4.84843e-07	0.00126142	1.46459e-06	0.00443421	4.87839e-07	0.00147699	1.49023e-06	0.00415575	4.93143e-07	0.00137521
6670	26	3.20506e-07	0.000889834	1.08816e-07	0.00030211	5.27417e-07	0.00168699	1.71367e-07	0.000548135	1.03969e-06	0.00331253	3.41589e-07	0.00108832	1.46738e-06	0.00386586	4.80637e-07	0.00126625	1.45615e-06	0.00444881	4.85026e-07	0.00148185	1.49536e-06	0.00417068	4.9484e-07	0.00138015
6680	26	3.20827e-07	0.000893042	1.08925e-07	0.000303199	5.35804e-07	0.00169231	1.74092e-07	0.000549863	1.04298e-06	0.00332295	3.4267e-07	0.00109175	1.46156e-06	0.00388051	4.7873e-07	0.00127105	1.46516e-06	0.00446342	4.88027e-07	0.00148672	1.5037e-06	0.00418568	4.97601e-07	0.00138511
6690	26	3.31425e-07	0.0008963	1.12523e-07	0.000304305	5.43312e-07	0.00169771	1.76532e-07	0.000551616	1.04463e-06	0.00333339	3.4321e-07	0.00109518	1.46221e-06	0.00389513	4.78941e-07	0.00127584	1.46401e-06	0.00447806	4.87647e-07	0.00149159	1.52006e-06	0.0042008	5.03014e-07	0.00139012
6700	26	3.31267e-07	0.000899613	1.12469e-07	0.00030543	5.37417e-07	0.00170311	1.74616e-07	0.000553373	1.0495e-06	0.00334386	3.44809e-07	0.00109862	1.46131e-06	0.00390974	4.78647e-07	0.00128062	1.45707e-06	0.00449267	4.85333e-07	0.00149646	1.5286e-06	0.00421604	5.05841e-07	0.00139516
6710	26	3.16091e-07	0.000902858	1.07317e-07	0.000306532	5.40408e-07	0.0017085	1.75588e-07	0.000555123	1.05954e-06	0.0033544	3.48109e-07	0.00110208	1.45796e-06	0.00392434	4.77551e-07	0.0012854	1.46501e-06	0.00450728	4.87979e-07	0.00150133	1.52654e-06	0.00423132	5.05158e-07	0.00140022
6720	26	3.14631e-07	0.000906013	1.06821e-07	0.000307603	5.34388e-07	0.00171387	1.73632e-07	0.000556867	1.07426e-06	0.00336508	3.52946e-07	0.00110559	1.45475e-06	0.0039389	4.76499e-07	0.00129017	1.4814e-06	0.004522	4.9344e-07	0.00150623	1.52775e-06	0.00424659	5.05558e-07	0.00140527
6730	26	3.16597e-07	0.000909168	1.07489e-07	0.000308674	5.35105e-07	0.00171922	1.73865e-07	0.000558604	1.07756e-06	0.00337583	3.54031e-07	0.00110912	1.44003e-06	0.00395338	4.71678e-07	0.00129492	1.48549e-06	0.00453684	4.948e-07	0.00151117	1.52936e-06	0.00426187	5.06093e-07	0.00141033
6740	26	3.17628e-07	0.00091234	1.07839e-07	0.000309751	5.27931e-07	0.00172453	1.71534e-07	0.000560331	1.07376e-06	0.00338659	3.5278e-07	0.00111266	1.4452e-06	0.00396781	4.73372e-07	0.00129964	1.47225e-06	0.00455162	4.90391e-07	0.0015161	1.5204e-06	0.00427712	5.03127e-07	0.00141537
6750	26	3.10308e-07	0.000915484	1.05354e-07	0.000310818	5.31425e-07	0.00172982	1.7267e-07	0.000562051	1.07339e-06	0.00339732	3.52659e-07	0.00111618	1.44666e-06	0.00398227	4.7385e-07	0.00130438	1.47015e-06	0.00456634	4.89692e-07	0.001521	1.51936e-06	0.00429232	5.02783e-07	0.0014204
6760	26	3.29806e-07	0.000918689	1.11973e-07	0.000311906	5.3368e-07	0.00173515	1.73402e-07	0.000563782	1.08542e-06	0.00340812	3.56613e-07	0.00111973	1.45508e-06	0.00399678	4.76608e-07	0.00130913	1.48423e-06	0.00458111	4.94382e-07	0.00152592	1.52929e-06	0.00430757	5.0607e-07	0.00142545
6770	26	3.25157e-07	0.00092196	1.10395e-07	0.000313017	5.36254e-07	0.0017405	1.74238e-07	0.00056552	1.09409e-06	0.00341903	3.59461e-07	0.00112331	1.45329e-06	0.00401132	4.76021e-07	0.0013139	1.49269e-06	0.004596	4.97199e-07	0.00153088	1.532e-06	0.00432287	5.06966e-07	0.00143051
6780	26	3.23773e-07	0.000925205	1.09925e-07	0.000314118	5.41014e-07	0.00174589	1.75785e-07	0.000567271	1.08583e-06	0.00342992	3.56747e-07	0.00112689	1.45168e-06	0.00402585	4.75493e-07	0.00131865	1.50059e-06	0.00461097	4.99829e-07	0.00153586	1.53844e-06	0.00433823	5.09098e-07	0.0014356
6790	26	3.28927e-07	0.000928464	1.11675e-07	0.000315225	5.47327e-07	0.00175133	1.77836e-07	0.000569039	1.08361e-06	0.00344077	3.56019e-07	0.00113046	1.45891e-06	0.0040404	4.77862e-07	0.00132342	1.50668e-06	0.00462601	5.0186e-07	0.00154087	1.53693e-06	0.0043536	5.08598e-07	0.00144068
6800	26	3.35845e-07	0.000931793	1.14024e-07	0.000316355	5.48549e-07	0.00175681	1.78233e-07	0.000570819	1.08107e-06	0.0034516	3.55184e-07	0.00113401	1.46132e-06	0.004055	4.78652e-07	0.0013282	1.50675e-06	0.00464107	5.01883e-07	0.00154589	1.52526e-06	0.00436892	5.04735e-07	0.00144575
6810	26	3.34609e-07	0.000935145	1.13604e-07	0.000317493	5.48483e-07	0.0017623	1.78212e-07	0.000572601	1.07414e-06	0.00346237	3.52907e-07	0.00113755	1.45719e-06	0.00406959	4.77297e-07	0.00133298	1.50211e-06	0.00465611	5.00336e-07	0.0015509	1.51137e-06	0.0043841	5.00139e-07	0.00145078
6820	26	3.32741e-07	0.000938482	1.1297e-07	0.000318626	5.48502e-07	0.00176778	1.78218e-07	0.000574384	1.06839e-06	0.00347308	3.51018e-07	0.00114107	1.45397e-06	0.00408415	4.76242e-07	0.00133775	1.50665e-06	0.00467116	5.01849e-07	0.00155591	1.49518e-06	0.00439913	4.94782e-07	0.00145575
6830	26	3.32969e-07	0.00094181	1.13047e-07	0.000319756	5.50843e-07	0.00177328	1.78979e-07	0.00057617	1.07135e-06	0.00348378	3.51989e-07	0.00114459	1.45737e-06	0.0040987	4.77358e-07	0.00134252	1.49881e-06	0.00468619	4.99237e-07	0.00156092	1.48536e-06	0.00441403	4.91532e-07	0.00146068
6840	26	3.19216e-07	0.000945074	1.08378e-07	0.000320864	5.59126e-07	0.00177882	1.8167e-07	0.000577972	1.08028e-06	0.00349453	3.54925e-07	0.00114812	1.46221e-06	0.00411331	4.78944e-07	0.0013473	1.49876e-06	0.00470117	4.99221e-07	0.00156591	1.48261e-06	0.00442888	4.90623e-07	0.00146559
6850	26	3.15905e-07	0.000948244	1.07254e-07	0.000321941	5.57181e-07	0.00178441	1.81038e-07	0.000579788	1.08022e-06	0.00350534	3.54902e-07	0.00115167	1.47253e-06	0.00412797	4.82324e-07	0.0013521	1.51078e-06	0.00471622	5.03225e-07	0.00157092	1.49656e-06	0.00444377	4.95239e-07	0.00147052
6860	26	3.20103e-07	0.000951422	1.08679e-07	0.00032302	5.48932e-07	0.00178994	1.78358e-07	0.000581585	1.08312e-06	0.00351615	3.55855e-07	0.00115522	1.48035e-06	0.00414274	4.84885e-07	0.00135694	1.51469e-06	0.00473135	5.04526e-07	0.00157596	1.50952e-06	0.00445879	4.99527e-07	0.00147549
6870	26	3.31249e-07	0.000954674	1.12463e-07	0.000324124	5.47098e-07	0.00179542	1.77762e-07	0.000583366	1.08575e-06	0.003527	3.5672e-07	0.00115879	1.46289e-06	0.00415746	4.79165e-07	0.00136176	1.52334e-06	0.00474654	5.07408e-07	0.00158102	1.52386e-06	0.00447395	5.04271e-07	0.00148051
6880	26	3.40447e-07	0.00095804	1.15586e-07	0.000325266	5.39559e-07	0.00180085	1.75312e-07	0.00058513	1.09146e-06	0.00353789	3.58597e-07	0.00116236	1.45832e-06	0.00417207	4.77667e-07	0.00136655	1.52912e-06	0.0047618	5.09332e-07	0.0015861	1.53032e-06	0.00448923	5.06409e-07	0.00148556
6890	26	3.45411e-07	0.00096147	1.17271e-07	0.000326431	5.4e-07	0.00180625	1.75456e-07	0.000586884	1.09396e-06	0.00354881	3.59418e-07	0.00116595	1.46762e-06	0.0041867	4.80713e-07	0.00137134	1.53666e-06	0.00477713	5.11846e-07	0.00159121	1.52423e-06	0.0045045	5.04395e-07	0.00149062
6900	26	3.44161e-07	0.000964916	1.16847e-07	0.000327601	5.46824e-07	0.00181168	1.77673e-07	0.000588648	1.09484e-06	0.00355976	3.59707e-07	0.00116955	1.47098e-06	0.00420139	4.81813e-07	0.00137615	1.53908e-06	0.00479251	5.1265e-07	0.00159633	1.53771e-06	0.00451981	5.08857e-07	0.00149569
6910	26	3.44481e-07	0.000968359	1.16955e-07	0.00032877	5.50301e-07	0.00181717	1.78803e-07	0.000590431	1.09902e-06	0.00357073	3.6108e-07	0.00117315	1.47302e-06	0.00421611	4.82484e-07	0.00138097	1.54202e-06	0.00480792	5.1363e-07	0.00160146	1.54694e-06	0.00453523	5.11911e-07	0.00150079
6920	26	3.40719e-07	0.000971787	1.15678e-07	0.000329934	5.53254e-07	0.00182268	1.79762e-07	0.000592223	1.08771e-06	0.00358167	3.57366e-07	0.00117675	1.47285e-06	0.00423084	4.82427e-07	0.0013858	1.53165e-06	0.00482329	5.10175e-07	0.00160659	1.543e-06	0.00455069	5.10607e-07	0.0015059
6930	26	3.33959e-07	0.000975158	1.13383e-07	0.000331078	5.5869e-07	0.00182825	1.81528e-07	0.000594031	1.0768e-06	0.00359248	3.5378e-07	0.0011803	1.46914e-06	0.00424554	4.8121e-07	0.00139061	1.52492e-06	0.00483856	5.07935e-07	0.00161167	1.54171e-06	0.00456611	5.10178e-07	0.00151101
6940	26	3.21539e-07	0.000978437	1.09166e-07	0.000332192	5.47573e-07	0.00183378	1.77916e-07	0.000595829	1.06812e-06	0.0036032	3.50927e-07	0.00118382	1.47649e-06	0.00426027	4.8362e-07	0.00139544	1.52155e-06	0.0048538	5.06811e-07	0.00161675	1.53704e-06	0.0045815	5.08633e-07	0.0015161
6950	26	3.12018e-07	0.000981608	1.05934e-07	0.000333268	5.41693e-07	0.00183923	1.76006e-07	0.000597598	1.05876e-06	0.00361384	3.47853e-07	0.00118732	1.47689e-06	0.00427504	4.8375e-07	0.00140027	1.51721e-06	0.00486899	5.05366e-07	0.00162181	1.52606e-06	0.00459682	5.05001e-07	0.00152117
6960	26	3.11669e-07	0.000984727	1.05815e-07	0.000334327	5.4024e-07	0.00184464	1.75534e-07	0.000599356	1.06139e-06	0.00362444	3.48718e-07	0.0011908	1.46911e-06	0.00428976	4.81201e-07	0.0014051	1.51617e-06	0.00488416	5.0502e-07	0.00162686	1.52227e-06	0.00461206	5.03745e-07	0.00152621
6970	26	3.13608e-07	0.000987848	1.06474e-07	0.000335387	5.44809e-07	0.00185006	1.77018e-07	0.000601119	1.06613e-06	0.00363507	3.50275e-07	0.00119429	1.46421e-06	0.00430443	4.79598e-07	0.0014099	1.51429e-06	0.00489931	5.04392e-07	0.00163191	1.52192e-06	0.00462728	5.03629e-07	0.00153125
6980	26	3.08754e-07	0.000990961	1.04826e-07	0.000336444	5.53056e-07	0.00185556	1.79698e-07	0.000602903	1.05948e-06	0.0036457	3.48088e-07	0.00119779	1.4619e-06	0.00431906	4.78839e-07	0.00141469	1.51812e-06	0.00491447	5.05668e-07	0.00163696	1.525e-06	0.00464251	5.04649e-07	0.00153629
6990	26	3.09436e-07	0.000994052	1.05057e-07	0.000337493	5.49763e-07	0.00186107	1.78628e-07	0.000604695	1.04966e-06	0.00365624	3.44864e-07	0.00120125	1.45855e-06	0.00433366	4.77742e-07	0.00141948	1.52139e-06	0.00492967	5.06759e-07	0.00164202	1.53616e-06	0.00465782	5.08343e-07	0.00154136
7000	26	3.06743e-07	0.000997135	1.04143e-07	0.00033854	5.49715e-07	0.00186657	1.78612e-07	0.000606481	1.04497e-06	0.00366672	3.43321e-07	0.00120469	1.456e-06	0.00434824	4.76907e-07	0.00142425	1.51976e-06	0.00494488	5.06217e-07	0.00164708	1.53805e-06	0.0046732	5.08969e-07	0.00154644
7010	26	2.98387e-07	0.00100016	1.01306e-07	0.000339567	5.50445e-07	0.00187207	1.78849e-07	0.000608268	1.03678e-06	0.00367713	3.4063e-07	0.00120811	1.4585e-06	0.00436281	4.77727e-07	0.00142902	1.52214e-06	0.00496009	5.07009e-07	0.00165215	1.53392e-06	0.00468855	5.07601e-07	0.00155153
7020	26	2.94926e-07	0.00100312	1.00131e-07	0.000340573	5.47388e-07	0.00187756	1.77856e-07	0.000610052	1.03817e-06	0.0036875	3.41088e-07	0.00121152	1.4705e-06	0.00437744	4.81657e-07	0.00143382	1.5259e-06	0.00497532	5.08261e-07	0.00165723	1.54094e-06	0.00470392	5.09923e-07	0.00155661
7030	26	3.06226e-07	0.00100612	1.03967e-07	0.000341592	5.30003e-07	0.00188295	1.72207e-07	0.000611806	1.04638e-06	0.00369792	3.43785e-07	0.00121494	1.46786e-06	0.00439214	4.80793e-07	0.00143863	1.52833e-06	0.0049906	5.0907e-07	0.00166231	1.53522e-06	0.00471931	5.08032e-07	0.0015617
7040	26	3.24749e-07	0.00100928	1.10256e-07	0.000342664	5.3268e-07	0.00188827	1.73077e-07	0.000613532	1.04257e-06	0.00370836	3.42534e-07	0.00121837	1.45542e-06	0.00440675	4.76719e-07	0.00144342	1.52449e-06	0.00500586	5.07793e-07	0.0016674	1.53705e-06	0.00473467	5.08638e-07	0.00156679
7050	26	3.16223e-07	0.00101248	1.07362e-07	0.00034375	5.25768e-07	0.00189355	1.70831e-07	0.00061525	1.04924e-06	0.00371882	3.44724e-07	0.00122181	1.45474e-06	0.00442131	4.76494e-07	0.00144818	1.52384e-06	0.0050211	5.07575e-07	0.00167247	1.53156e-06	0.00475001	5.06821e-07	0.00157186
7060	26	3.00871e-07	0.00101556	1.0215e-07	0.000344795	5.21041e-07	0.00189879	1.69296e-07	0.00061695	1.06127e-06	0.00372938	3.48679e-07	0.00122528	1.46517e-06	0.00443591	4.79912e-07	0.00145297	1.51334e-06	0.00503628	5.04077e-07	0.00167753	1.52999e-06	0.00476532	5.06301e-07	0.00157693
7070	26	2.91032e-07	0.00101853	9.88089e-08	0.000345802	5.15729e-07	0.00190397	1.6757e-07	0.000618635	1.06701e-06	0.00374002	3.50562e-07	0.00122877	1.474e-06	0.0044506	4.82803e-07	0.00145778	1.51015e-06	0.0050514	5.03013e-07	0.00168257	1.53045e-06	0.00478062	5.06453e-07	0.00158199
7080	26	2.9666e-07	0.00102146	1.0072e-07	0.000346799	5.15099e-07	0.00190913	1.67365e-07	0.00062031	1.06461e-06	0.00375068	3.49776e-07	0.00123228	1.47733e-06	0.00446536	4.83895e-07	0.00146261	1.51214e-06	0.00506651	5.03677e-07	0.0016876	1.52968e-06	0.00479592	5.06198e-07	0.00158705
7090	26	3.04129e-07	0.00102447	1.03255e-07	0.00034782	5.17925e-07	0.00191429	1.68283e-07	0.000621988	1.06037e-06	0.0037613	3.48384e-07	0.00123577	1.46862e-06	0.00448009	4.81041e-07	0.00146744	1.50604e-06	0.0050816	5.01644e-07	0.00169263	1.52764e-06	0.00481121	5.05522e-07	0.00159211
7100	26	3.004e-07	0.00102749	1.0199e-07	0.000348844	5.17286e-07	0.00191947	1.68076e-07	0.00062367	1.05984e-06	0.0037719	3.48207e-07	0.00123925	1.45441e-06	0.0044947	4.76387e-07	0.00147222	1.50104e-06	0.00509664	4.99979e-07	0.00169763	1.5247e-06	0.00482647	5.04549e-07	0.00159716
7110	26	2.96885e-07	0.00103048	1.00796e-07	0.000349859	5.117e-07	0.00192461	1.66261e-07	0.000625342	1.06425e-06	0.00378252	3.49656e-07	0.00124274	1.44075e-06	0.00450918	4.71914e-07	0.00147697	1.50166e-06	0.00511165	5.00185e-07	0.00170264	1.52071e-06	0.0048417	5.03228e-07	0.0016022
7120	26	2.97718e-07	0.00103345	1.01079e-07	0.000350869	5.0938e-07	0.00192972	1.65507e-07	0.000627	1.06619e-06	0.00379318	3.50293e-07	0.00124624	1.43908e-06	0.00452358	4.71367e-07	0.00148168	1.49975e-06	0.00512666	4.99551e-07	0.00170763	1.51698e-06	0.00485688	5.01996e-07	0.00160723
7130	26	2.96997e-07	0.00103642	1.00834e-07	0.000351878	5.13225e-07	0.00193483	1.66756e-07	0.000628661	1.07012e-06	0.00380385	3.51586e-07	0.00124975	1.44882e-06	0.00453801	4.74557e-07	0.00148641	1.50174e-06	0.00514166	5.00213e-07	0.00171263	1.5092e-06	0.00487203	4.9942e-07	0.00161224
7140	26	2.84507e-07	0.00103934	9.65937e-08	0.00035287	5.09966e-07	0.00193995	1.65697e-07	0.000630325	1.07097e-06	0.00381456	3.51865e-07	0.00125326	1.45587e-06	0.00455253	4.76865e-07	0.00149117	1.50279e-06	0.00515668	5.00563e-07	0.00171764	1.50514e-06	0.00488709	4.98077e-07	0.00161723
7150	26	2.8763e-07	0.0010422	9.7654e-08	0.000353841	5.19246e-07	0.0019451	1.68712e-07	0.000631997	1.07745e-06	0.0038253	3.53994e-07	0.00125679	1.46363e-06	0.00456713	4.79408e-07	0.00149595	1.51131e-06	0.00517176	5.03402e-07	0.00172266	1.50103e-06	0.00490212	4.96719e-07	0.0016222
7160	26	2.81602e-07	0.00104505	9.56073e-08	0.000354806	4.97935e-07	0.00195017	1.61788e-07	0.000633646	1.06961e-06	0.00383603	3.51417e-07	0.00126032	1.45827e-06	0.00458174	4.7765e-07	0.00150073	1.51753e-06	0.0051869	5.05473e-07	0.0017277	1.50844e-06	0.00491718	4.99168e-07	0.00162718
7170	26	2.63771e-07	0.00104778	8.95535e-08	0.000355733	4.92899e-07	0.00195513	1.60152e-07	0.000635256	1.0574e-06	0.00384667	3.47405e-07	0.00126381	1.45532e-06	0.00459631	4.76686e-07	0.00150551	1.52363e-06	0.00520211	5.07506e-07	0.00173277	1.51285e-06	0.00493228	5.00629e-07	0.00163218
7180	26	2.48644e-07	0.00105034	8.44176e-08	0.000356602	5.04598e-07	0.00196012	1.63953e-07	0.000636878	1.05312e-06	0.00385722	3.46e-07	0.00126728	1.45919e-06	0.00461088	4.77951e-07	0.00151028	1.52331e-06	0.00521734	5.07397e-07	0.00173784	1.5136e-06	0.00494741	5.00875e-07	0.00163719
7190	26	2.3992e-07	0.00105278	8.1456e-08	0.000357431	5.1058e-07	0.00196519	1.65897e-07	0.000638527	1.04418e-06	0.00386771	3.43063e-07	0.00127073	1.45829e-06	0.00462547	4.77659e-07	0.00151506	1.52286e-06	0.00523257	5.0725e-07	0.00174291	1.50542e-06	0.0049625	4.98171e-07	0.00164218
7200	26	2.33341e-07	0.00105515	7.92221e-08	0.000358236	5.23463e-07	0.00197036	1.70082e-07	0.000640204	1.04366e-06	0.00387815	3.42894e-07	0.00127416	1.45231e-06	0.00464002	4.757e-07	0.00151982	1.51652e-06	0.00524778	5.05135e-07	0.00174798	1.49967e-06	0.00497753	4.96266e-07	0.00164715
7210	26	2.40072e-07	0.00105751	8.15075e-08	0.000359039	5.16215e-07	0.00197556	1.67728e-07	0.000641894	1.04984e-06	0.00388861	3.44922e-07	0.00127759	1.44348e-06	0.0046545	4.72806e-07	0.00152457	1.51553e-06	0.00526294	5.04807e-07	0.00175303	1.49822e-06	0.00499252	4.95788e-07	0.00165211
7220	26	2.29438e-07	0.00105986	7.78972e-08	0.000359835	5.07081e-07	0.00198067	1.6476e-07	0.000643556	1.05255e-06	0.00389912	3.45813e-07	0.00128105	1.43156e-06	0.00466888	4.68902e-07	0.00152928	1.51029e-06	0.00527806	5.03063e-07	0.00175807	1.49984e-06	0.00500751	4.96323e-07	0.00165707
7230	26	2.23129e-07	0.00106212	7.57549e-08	0.000360604	5.09744e-07	0.00198575	1.65625e-07	0.000645207	1.0519e-06	0.00390965	3.45598e-07	0.0012845	1.43409e-06	0.0046832	4.69732e-07	0.00153397	1.51826e-06	0.0052932	5.05716e-07	0.00176311	1.50259e-06	0.00502252	4.97233e-07	0.00166204
7240	26	2.2047e-07	0.00106434	7.48524e-08	0.000361356	5.17378e-07	0.00199089	1.68105e-07	0.000646877	1.05858e-06	0.0039202	3.47794e-07	0.00128797	1.4249e-06	0.00469749	4.6672e-07	0.00153865	1.52001e-06	0.00530839	5.063e-07	0.00176817	1.50643e-06	0.00503757	4.98503e-07	0.00166702
7250	26	2.28422e-07	0.00106659	7.75519e-08	0.00036212	5.15299e-07	0.00199606	1.6743e-07	0.000648554	1.07078e-06	0.00393086	3.51801e-07	0.00129147	1.42543e-06	0.00471175	4.66894e-07	0.00154332	1.5347e-06	0.00532367	5.11192e-07	0.00177326	1.51069e-06	0.00505266	4.99915e-07	0.00167201
7260	26	2.3147e-07	0.00106888	7.85869e-08	0.0003629	5.06333e-07	0.00200117	1.64517e-07	0.000650216	1.0848e-06	0.00394163	3.5641e-07	0.00129501	1.44305e-06	0.00472608	4.72666e-07	0.00154801	1.53729e-06	0.00533903	5.12053e-07	0.00177837	1.507e-06	0.00506775	4.98694e-07	0.00167701
7270	26	2.24551e-07	0.00107117	7.62377e-08	0.000363675	5.09411e-07	0.00200625	1.65517e-07	0.000651866	1.08649e-06	0.00395248	3.56964e-07	0.00129858	1.45268e-06	0.00474055	4.7582e-07	0.00155275	1.53216e-06	0.00535438	5.10344e-07	0.00178349	1.5076e-06	0.00508282	4.98893e-07	0.001682
7280	26	2.09403e-07	0.00107333	7.10949e-08	0.00036441	5.12928e-07	0.00201136	1.6666e-07	0.000653527	1.07258e-06	0.00396327	3.52393e-07	0.00130212	1.45228e-06	0.00475507	4.75691e-07	0.00155751	1.52527e-06	0.00536967	5.08051e-07	0.00178858	1.51781e-06	0.00509795	5.02269e-07	0.001687
7290	26	2.14813e-07	0.00107546	7.29318e-08	0.000365132	5.05088e-07	0.00201644	1.64112e-07	0.000655179	1.07264e-06	0.003974	3.52414e-07	0.00130565	1.45802e-06	0.00476963	4.7757e-07	0.00156228	1.52229e-06	0.0053849	5.0706e-07	0.00179365	1.51542e-06	0.00511312	5.01478e-07	0.00169202
7300	26	2.25314e-07	0.00107766	7.64968e-08	0.000365879	5.03371e-07	0.00202149	1.63554e-07	0.000656818	1.06311e-06	0.00398468	3.49282e-07	0.00130916	1.44998e-06	0.00478417	4.74936e-07	0.00156704	1.5101e-06	0.00540007	5.02997e-07	0.0017987	1.51003e-06	0.00512824	4.99694e-07	0.00169703
7310	26	2.3086e-07	0.00107994	7.838e-08	0.000366653	4.98024e-07	0.0020265	1.61817e-07	0.000658446	1.05187e-06	0.00399526	3.45589e-07	0.00131263	1.42644e-06	0.00479855	4.67224e-07	0.00157175	1.5169e-06	0.0054152	5.05264e-07	0.00180374	1.51264e-06	0.00514336	5.00559e-07	0.00170203
7320	26	2.37136e-07	0.00108228	8.05106e-08	0.000367447	4.8436e-07	0.00203141	1.57377e-07	0.000660042	1.04722e-06	0.00400575	3.44061e-07	0.00131608	1.42548e-06	0.00481281	4.66912e-07	0.00157642	1.53028e-06	0.00543043	5.0972e-07	0.00180882	1.51452e-06	0.00515849	5.01182e-07	0.00170704
7330	26	2.38448e-07	0.00108466	8.09561e-08	0.000368255	4.84604e-07	0.00203625	1.57457e-07	0.000661614	1.0504e-06	0.00401623	3.45107e-07	0.00131952	1.42819e-06	0.00482708	4.67798e-07	0.00158109	1.52406e-06	0.0054457	5.07649e-07	0.0018139	1.51442e-06	0.00517364	5.01149e-07	0.00171205
7340	26	2.41434e-07	0.00108706	8.19698e-08	0.00036907	4.918e-07	0.00204114	1.59795e-07	0.000663202	1.06451e-06	0.00402681	3.49742e-07	0.001323	1.43029e-06	0.00484137	4.68487e-07	0.00158578	1.52788e-06	0.00546096	5.08921e-07	0.00181899	1.51078e-06	0.00518876	4.99943e-07	0.00171705
7350	26	2.53197e-07	0.00108953	8.59637e-08	0.000369909	4.90844e-07	0.00204605	1.59484e-07	0.000664798	1.07007e-06	0.00403749	3.51569e-07	0.00132651	1.43746e-06	0.00485571	4.70837e-07	0.00159047	1.53801e-06	0.00547629	5.12296e-07	0.00182409	1.51016e-06	0.00520387	4.99737e-07	0.00172205
7360	26	2.53675e-07	0.00109207	8.6126e-08	0.000370771	4.90665e-07	0.00205096	1.59426e-07	0.000666393	1.06423e-06	0.00404816	3.4965e-07	0.00133001	1.43768e-06	0.00487009	4.70909e-07	0.00159518	1.54079e-06	0.00549169	5.13221e-07	0.00182922	1.50902e-06	0.00521896	4.99363e-07	0.00172705
7370	26	2.56846e-07	0.00109461	8.72023e-08	0.000371634	4.88392e-07	0.00205585	1.58687e-07	0.000667984	1.05923e-06	0.00405878	3.48007e-07	0.0013335	1.43275e-06	0.00488444	4.69292e-07	0.00159988	1.53916e-06	0.00550709	5.12677e-07	0.00183435	1.52138e-06	0.00523411	5.03453e-07	0.00173206
7380	26	2.5643e-07	0.00109718	8.70611e-08	0.000372506	4.98519e-07	0.00206079	1.61978e-07	0.000669588	1.06168e-06	0.00406938	3.48814e-07	0.00133699	1.42892e-06	0.00489875	4.68039e-07	0.00160457	1.54961e-06	0.00552253	5.16157e-07	0.00183949	1.53002e-06	0.00524937	5.06311e-07	0.00173711
7390	26	2.47218e-07	0.0010997	8.39335e-08	0.00037336	5.06115e-07	0.00206581	1.64446e-07	0.00067122	1.06327e-06	0.00408001	3.49335e-07	0.00134048	1.42852e-06	0.00491304	4.67908e-07	0.00160925	1.5591e-06	0.00553808	5.19319e-07	0.00184467	1.53215e-06	0.00526468	5.07016e-07	0.00174218
7400	26	2.45905e-07	0.00110216	8.34879e-08	0.000374198	5.03551e-07	0.00207086	1.63613e-07	0.000672859	1.05874e-06	0.00409062	3.47847e-07	0.00134396	1.42602e-06	0.00492731	4.67088e-07	0.00161392	1.5651e-06	0.00555369	5.21317e-07	0.00184988	1.53422e-06	0.00528001	5.07701e-07	0.00174725
7410	26	2.48621e-07	0.00110464	8.441e-08	0.000375038	4.98075e-07	0.00207587	1.61834e-07	0.000674487	1.0519e-06	0.00410117	3.45598e-07	0.00134743	1.41571e-06	0.00494152	4.63712e-07	0.00161858	1.55646e-06	0.0055693	5.18441e-07	0.00185507	1.54222e-06	0.00529539	5.10348e-07	0.00175234
7420	26	2.48008e-07	0.00110712	8.42017e-08	0.000375881	4.95178e-07	0.00208084	1.60892e-07	0.000676102	1.05037e-06	0.00411168	3.45096e-07	0.00135088	1.417e-06	0.00495568	4.64135e-07	0.00162322	1.54174e-06	0.0055848	5.13535e-07	0.00186024	1.54526e-06	0.00531083	5.11354e-07	0.00175745
7430	26	2.40243e-07	0.00110957	8.15654e-08	0.000376712	4.92752e-07	0.00208578	1.60104e-07	0.000677706	1.05475e-06	0.0041222	3.46536e-07	0.00135434	1.42225e-06	0.00496988	4.65853e-07	0.00162787	1.52834e-06	0.00560015	5.09072e-07	0.00186535	1.53274e-06	0.00532622	5.07211e-07	0.00176254
7440	26	2.23744e-07	0.00111187	7.59638e-08	0.000377495	4.93628e-07	0.00209071	1.60389e-07	0.000679309	1.05827e-06	0.00413277	3.47692e-07	0.00135781	1.43249e-06	0.00498415	4.69208e-07	0.00163254	1.5423e-06	0.00561551	5.13724e-07	0.00187046	1.53298e-06	0.00534155	5.07291e-07	0.00176761
7450	26	2.32203e-07	0.00111415	7.88357e-08	0.000378269	4.81085e-07	0.00209559	1.56313e-07	0.000680895	1.05182e-06	0.00414333	3.45572e-07	0.00136128	1.43674e-06	0.0049985	4.706e-07	0.00163724	1.55025e-06	0.00563097	5.16371e-07	0.00187561	1.53475e-06	0.00535688	5.07874e-07	0.00177269
7460	26	2.38451e-07	0.00111651	8.0957e-08	0.000379068	4.91399e-07	0.00210045	1.59664e-07	0.000682475	1.04767e-06	0.00415382	3.4421e-07	0.00136473	1.43059e-06	0.00501283	4.68585e-07	0.00164194	1.55094e-06	0.00564647	5.16602e-07	0.00188078	1.53219e-06	0.00537222	5.07029e-07	0.00177776
7470	26	2.39956e-07	0.0011189	8.14679e-08	0.000379881	4.94821e-07	0.00210538	1.60776e-07	0.000684077	1.0514e-06	0.00416432	3.45436e-07	0.00136818	1.42846e-06	0.00502713	4.67886e-07	0.00164662	1.55426e-06	0.005662	5.17708e-07	0.00188595	1.53354e-06	0.00538755	5.07476e-07	0.00178283
7480	26	2.45168e-07	0.00112132	8.32376e-08	0.000380702	4.9766e-07	0.00211035	1.61699e-07	0.00068569	1.05611e-06	0.00417486	3.46982e-07	0.00137164	1.44038e-06	0.00504147	4.71793e-07	0.00165132	1.55514e-06	0.00567755	5.18e-07	0.00189113	1.54446e-06	0.00540293	5.11088e-07	0.00178793
7490	26	2.51319e-07	0.00112381	8.53258e-08	0.000381547	4.91249e-07	0.00211529	1.59616e-07	0.000687297	1.05968e-06	0.00418543	3.48154e-07	0.00137511	1.44734e-06	0.00505591	4.74071e-07	0.00165605	1.57046e-06	0.00569317	5.23102e-07	0.00189633	1.55239e-06	0.00541842	5.13714e-07	0.00179305
7500	26	2.53682e-07	0.00112633	8.61281e-08	0.000382404	4.9371e-07	0.00212022	1.60415e-07	0.000688897	1.05585e-06	0.00419602	3.46897e-07	0.00137859	1.44659e-06	0.00507038	4.73825e-07	0.00166079	1.57282e-06	0.0057089	5.23889e-07	0.00190157	1.55215e-06	0.00543394	5.13632e-07	0.00179819
7510	26	2.52003e-07	0.00112886	8.55581e-08	0.000383263	4.97419e-07	0.00212517	1.6162e-07	0.000690507	1.05151e-06	0.00420655	3.4547e-07	0.00138205	1.45012e-06	0.00508486	4.74981e-07	0.00166553	1.57348e-06	0.00572463	5.24108e-07	0.00190681	1.54498e-06	0.00544943	5.1126e-07	0.00180331
7520	26	2.47487e-07	0.00113136	8.40248e-08	0.000384111	5.00899e-07	0.00213016	1.62751e-07	0.000692128	1.05765e-06	0.0042171	3.47487e-07	0.00138552	1.44352e-06	0.00509932	4.72821e-07	0.00167027	1.57128e-06	0.00574035	5.23376e-07	0.00191205	1.54211e-06	0.00546486	5.10311e-07	0.00180842
7530	26	2.43021e-07	0.00113382	8.25086e-08	0.000384945	5.01934e-07	0.00213518	1.63087e-07	0.000693758	1.06467e-06	0.00422771	3.49796e-07	0.001389	1.44199e-06	0.00511376	4.72319e-07	0.001675	1.56665e-06	0.00575604	5.21834e-07	0.00191727	1.54741e-06	0.00548031	5.12066e-07	0.00181353
7540	26	2.39142e-07	0.00113622	8.11918e-08	0.000385762	4.96438e-07	0.00214017	1.61302e-07	0.000695379	1.06674e-06	0.00423837	3.50475e-07	0.0013925	1.45182e-06	0.00512823	4.75539e-07	0.00167973	1.56899e-06	0.00577172	5.22612e-07	0.0019225	1.55183e-06	0.00549581	5.13529e-07	0.00181866
7550	26	2.37366e-07	0.00113861	8.05888e-08	0.000386571	4.97181e-07	0.00214514	1.61543e-07	0.000696994	1.07409e-06	0.00424907	3.52889e-07	0.00139602	1.45546e-06	0.00514276	4.76733e-07	0.0016845	1.57509e-06	0.00578744	5.24646e-07	0.00192773	1.54701e-06	0.0055113	5.11933e-07	0.00182379
7560	26	2.33587e-07	0.00114096	7.93057e-08	0.00038737	5.04775e-07	0.00215014	1.6401e-07	0.00069862	1.08624e-06	0.00425987	3.56882e-07	0.00139957	1.46637e-06	0.00515737	4.80306e-07	0.00168928	1.57677e-06	0.0058032	5.25205e-07	0.00193298	1.53804e-06	0.00552673	5.08964e-07	0.00182889
7570	26	2.30543e-07	0.00114328	7.82721e-08	0.000388158	5.13916e-07	0.00215523	1.66981e-07	0.000700273	1.08886e-06	0.00427075	3.57742e-07	0.00140314	1.47423e-06	0.00517208	4.82878e-07	0.0016941	1.56906e-06	0.00581893	5.22636e-07	0.00193822	1.53869e-06	0.00554211	5.0918e-07	0.00183398
7580	26	2.33831e-07	0.0011456	7.93886e-08	0.000388945	5.17208e-07	0.00216039	1.6805e-07	0.000701949	1.08566e-06	0.00428162	3.56692e-07	0.00140672	1.47484e-06	0.00518682	4.83078e-07	0.00169893	1.55942e-06	0.00583457	5.19427e-07	0.00194343	1.54467e-06	0.00555752	5.11158e-07	0.00183908
7590	26	2.41677e-07	0.00114797	8.20523e-08	0.000389751	5.1421e-07	0.00216554	1.67076e-07	0.000703624	1.07898e-06	0.00429244	3.54497e-07	0.00141027	1.47546e-06	0.00520157	4.83282e-07	0.00170376	1.56807e-06	0.0058502	5.22308e-07	0.00194864	1.55187e-06	0.005573	5.13543e-07	0.0018442
7600	26	2.48058e-07	0.00115043	8.42188e-08	0.000390585	5.10142e-07	0.00217067	1.65754e-07	0.000705289	1.07556e-06	0.00430322	3.53373e-07	0.00141381	1.48259e-06	0.00521637	4.85618e-07	0.0017086	1.5762e-06	0.00586593	5.25016e-07	0.00195388	1.55119e-06	0.00558852	5.13315e-07	0.00184934
7610	26	2.59279e-07	0.00115297	8.80285e-08	0.000391447	5.02521e-07	0.00217572	1.63278e-07	0.000706932	1.06981e-06	0.00431394	3.51485e-07	0.00141733	1.47766e-06	0.00523117	4.84001e-07	0.00171345	1.58234e-06	0.00588172	5.27061e-07	0.00195914	1.54448e-06	0.00560399	5.11095e-07	0.00185446
7620	26	2.70573e-07	0.00115562	9.18629e-08	0.000392346	5.06439e-07	0.00218077	1.64551e-07	0.00070857	1.07258e-06	0.00432466	3.52393e-07	0.00142086	1.46712e-06	0.00524589	4.80552e-07	0.00171827	1.58323e-06	0.00589755	5.27358e-07	0.00196441	1.53472e-06	0.00561939	5.07864e-07	0.00185955
7630	26	2.67913e-07	0.0011583	9.09597e-08	0.000393259	5.12425e-07	0.00218587	1.66496e-07	0.000710228	1.08496e-06	0.00433544	3.56461e-07	0.0014244	1.46075e-06	0.00526053	4.78464e-07	0.00172307	1.58482e-06	0.00591339	5.27887e-07	0.00196969	1.53161e-06	0.00563472	5.06836e-07	0.00186463
7640	26	2.56827e-07	0.00116093	8.7196e-08	0.00039415	5.08787e-07	0.00219098	1.65314e-07	0.000711887	1.0976e-06	0.00434635	3.60614e-07	0.00142798	1.46096e-06	0.00527514	4.78533e-07	0.00172785	1.59185e-06	0.00592927	5.30226e-07	0.00197498	1.54149e-06	0.00565008	5.10106e-07	0.00186971
7650	26	2.53835e-07	0.00116349	8.61802e-08	0.000395018	5.07676e-07	0.00219606	1.64953e-07	0.000713538	1.10491e-06	0.00435737	3.63015e-07	0.0014316	1.4746e-06	0.00528981	4.83e-07	0.00173266	1.59602e-06	0.00594521	5.31616e-07	0.00198029	1.55122e-06	0.00566555	5.13326e-07	0.00187483
7660	26	2.65819e-07	0.00116607	9.02487e-08	0.000395897	5.05908e-07	0.00220113	1.64379e-07	0.000715186	1.10397e-06	0.00436841	3.62707e-07	0.00143523	1.49257e-06	0.00530465	4.88886e-07	0.00173752	1.59624e-06	0.00596117	5.31689e-07	0.0019856	1.56194e-06	0.00568111	5.16873e-07	0.00187998
7670	26	2.85598e-07	0.00116883	9.69641e-08	0.000396832	5.07585e-07	0.00220619	1.64923e-07	0.000716832	1.10741e-06	0.00437947	3.63836e-07	0.00143886	1.48797e-06	0.00531955	4.8738e-07	0.0017424	1.59716e-06	0.00597714	5.31997e-07	0.00199092	1.58107e-06	0.00569682	5.23205e-07	0.00188518
7680	26	2.88662e-07	0.0011717	9.80044e-08	0.000397807	4.99412e-07	0.00221123	1.62268e-07	0.000718469	1.10553e-06	0.00439053	3.6322e-07	0.0014425	1.47762e-06	0.00533438	4.83989e-07	0.00174726	1.59281e-06	0.00599309	5.30546e-07	0.00199623	1.57715e-06	0.00571262	5.21906e-07	0.00189041
7690	26	2.9356e-07	0.00117462	9.96674e-08	0.000398797	5.08686e-07	0.00221628	1.65281e-07	0.000720108	1.10899e-06	0.00440161	3.64357e-07	0.00144614	1.47453e-06	0.00534914	4.82976e-07	0.00175209	1.57858e-06	0.00600894	5.25808e-07	0.00200151	1.55985e-06	0.00572829	5.16183e-07	0.00189559
7700	26	2.93299e-07	0.00117755	9.95786e-08	0.000399792	5.14886e-07	0.0022214	1.67296e-07	0.000721772	1.10677e-06	0.00441269	3.63627e-07	0.00144978	1.47416e-06	0.00536389	4.82857e-07	0.00175692	1.58323e-06	0.00602474	5.27357e-07	0.00200678	1.56609e-06	0.00574392	5.18247e-07	0.00190076
7710	26	2.96335e-07	0.0011805	1.00609e-07	0.000400793	5.16409e-07	0.00222656	1.6779e-07	0.000723448	1.10334e-06	0.00442374	3.625e-07	0.00145341	1.47114e-06	0.00537861	4.81868e-07	0.00176175	1.58975e-06	0.00604061	5.29529e-07	0.00201206	1.57785e-06	0.00575964	5.22139e-07	0.00190597
7720	26	3.03007e-07	0.00118349	1.02875e-07	0.000401811	5.15815e-07	0.00223172	1.67598e-07	0.000725125	1.09939e-06	0.00443475	3.61201e-07	0.00145703	1.48129e-06	0.00539338	4.85192e-07	0.00176658	1.58621e-06	0.00605649	5.28351e-07	0.00201735	1.57239e-06	0.00577539	5.20332e-07	0.00191118
7730	26	3.08796e-07	0.00118655	1.0484e-07	0.00040285	5.11785e-07	0.00223685	1.66288e-07	0.000726793	1.10016e-06	0.00444575	3.61455e-07	0.00146064	1.48099e-06	0.00540818	4.85093e-07	0.00177143	1.58894e-06	0.00607237	5.2926e-07	0.00202264	1.56852e-06	0.0057911	5.19049e-07	0.00191638
7740	26	3.12175e-07	0.00118966	1.05987e-07	0.000403904	5.06276e-07	0.00224194	1.64498e-07	0.000728447	1.10093e-06	0.00445675	3.61709e-07	0.00146426	1.47662e-06	0.00542297	4.83661e-07	0.00177628	1.59144e-06	0.00608827	5.3009e-07	0.00202794	1.57205e-06	0.0058068	5.2022e-07	0.00192157
7750	26	3.169e-07	0.0011928	1.07592e-07	0.00040497	5.05612e-07	0.002247	1.64282e-07	0.000730091	1.09886e-06	0.00446775	3.61029e-07	0.00146787	1.47755e-06	0.00543774	4.83967e-07	0.00178112	1.59288e-06	0.00610419	5.30571e-07	0.00203324	1.57471e-06	0.00582253	5.211e-07	0.00192678
7760	26	3.24295e-07	0.00119601	1.10102e-07	0.00040606	5.0818e-07	0.00225208	1.65117e-07	0.000731741	1.10209e-06	0.00447876	3.6209e-07	0.00147149	1.47655e-06	0.00545252	4.83638e-07	0.00178595	1.59919e-06	0.00612015	5.32673e-07	0.00203856	1.5763e-06	0.00583829	5.21625e-07	0.00193199
7770	26	3.37094e-07	0.00119932	1.14448e-07	0.000407184	5.00381e-07	0.00225712	1.62583e-07	0.000733379	1.09887e-06	0.00448976	3.6103e-07	0.0014751	1.47626e-06	0.00546728	4.83545e-07	0.00179079	1.59276e-06	0.00613611	5.30532e-07	0.00204387	1.57925e-06	0.00585406	5.22601e-07	0.00193721
7780	26	3.41982e-07	0.00120271	1.16107e-07	0.000408337	4.99526e-07	0.00226212	1.62305e-07	0.000735002	1.0955e-06	0.00450074	3.59923e-07	0.00147871	1.47238e-06	0.00548203	4.82274e-07	0.00179562	1.58393e-06	0.006152	5.27589e-07	0.00204916	1.57759e-06	0.00586985	5.22053e-07	0.00194244
7790	26	3.28841e-07	0.00120607	1.11646e-07	0.000409475	5.02095e-07	0.00226713	1.6314e-07	0.00073663	1.09685e-06	0.0045117	3.60366e-07	0.00148231	1.4713e-06	0.00549674	4.81919e-07	0.00180044	1.58352e-06	0.00616784	5.27452e-07	0.00205444	1.57674e-06	0.00588562	5.21772e-07	0.00194766
7800	26	3.19073e-07	0.00120931	1.08329e-07	0.000410575	5.08812e-07	0.00227218	1.65322e-07	0.000738272	1.10392e-06	0.0045227	3.62689e-07	0.00148592	1.47052e-06	0.00551145	4.81663e-07	0.00180526	1.58653e-06	0.00618368	5.28455e-07	0.00205972	1.58084e-06	0.00590141	5.23128e-07	0.00195288
7810	26	3.23429e-07	0.00121252	1.09808e-07	0.000411664	5.13746e-07	0.00227729	1.66925e-07	0.000739932	1.1006e-06	0.00453373	3.61598e-07	0.00148954	1.4668e-06	0.00552614	4.80445e-07	0.00181007	1.58046e-06	0.00619953	5.26434e-07	0.00206499	1.58631e-06	0.00591724	5.24936e-07	0.00195812
7820	26	3.1261e-07	0.00121569	1.06135e-07	0.000412742	5.15541e-07	0.00228244	1.67509e-07	0.000741605	1.08477e-06	0.00454464	3.56399e-07	0.00149313	1.46863e-06	0.00554082	4.81044e-07	0.00181488	1.57255e-06	0.00621529	5.23798e-07	0.00207024	1.57308e-06	0.00593303	5.20559e-07	0.00196334
7830	26	2.95692e-07	0.00121873	1.00391e-07	0.000413775	5.13326e-07	0.00228758	1.66789e-07	0.000743276	1.07866e-06	0.00455546	3.5439e-07	0.00149669	1.47028e-06	0.00555552	4.81584e-07	0.00181969	1.57217e-06	0.00623101	5.23671e-07	0.00207548	1.55627e-06	0.00594868	5.14998e-07	0.00196852
7840	26	2.98555e-07	0.00122171	1.01363e-07	0.000414785	5.09661e-07	0.0022927	1.65598e-07	0.000744939	1.08051e-06	0.00456626	3.54998e-07	0.00150023	1.47955e-06	0.00557026	4.84622e-07	0.00182452	1.5711e-06	0.00624673	5.23317e-07	0.00208072	1.54534e-06	0.00596418	5.1138e-07	0.00197365
7850	26	3.00584e-07	0.0012247	1.02052e-07	0.000415802	5.12261e-07	0.00229781	1.66443e-07	0.000746599	1.07806e-06	0.00457705	3.54195e-07	0.00150378	1.48721e-06	0.00558509	4.87132e-07	0.00182938	1.56131e-06	0.00626239	5.20054e-07	0.00208593	1.53281e-06	0.00597957	5.07234e-07	0.00197875
7860	26	3.03787e-07	0.00122772	1.03139e-07	0.000416827	5.16737e-07	0.00230296	1.67897e-07	0.000748272	1.06028e-06	0.00458775	3.48353e-07	0.00150729	1.48084e-06	0.00559993	4.85045e-07	0.00183424	1.5432e-06	0.0062779	5.14023e-07	0.0020911	1.53199e-06	0.0059949	5.06961e-07	0.00198382
7870	26	3.20339e-07	0.00123085	1.08759e-07	0.000417887	5.12303e-07	0.00230811	1.66457e-07	0.000749945	1.06714e-06	0.00459839	3.50607e-07	0.00151079	1.47202e-06	0.0056147	4.82157e-07	0.00183908	1.5336e-06	0.00629329	5.10825e-07	0.00209623	1.54142e-06	0.00601026	5.10082e-07	0.0019889
7880	26	3.23495e-07	0.00123406	1.09831e-07	0.00041898	5.04455e-07	0.00231318	1.63906e-07	0.000751594	1.07586e-06	0.0046091	3.53472e-07	0.00151431	1.47353e-06	0.00562943	4.8265e-07	0.0018439	1.52463e-06	0.00630857	5.07839e-07	0.00210132	1.54353e-06	0.00602569	5.1078e-07	0.00199401
7890	26	3.26413e-07	0.00123732	1.10821e-07	0.000420084	4.98959e-07	0.0023182	1.62121e-07	0.000753226	1.07613e-06	0.00461986	3.53561e-07	0.00151784	1.48011e-06	0.0056442	4.84805e-07	0.00184874	1.52128e-06	0.00632381	5.06721e-07	0.00210639	1.54768e-06	0.00604115	5.12156e-07	0.00199912
7900	26	3.25129e-07	0.00124057	1.10385e-07	0.00042119	5.01136e-07	0.0023232	1.62828e-07	0.000754851	1.07136e-06	0.0046306	3.51994e-07	0.00152137	1.49063e-06	0.00565905	4.88252e-07	0.0018536	1.51991e-06	0.00633901	5.06267e-07	0.00211146	1.54692e-06	0.00605662	5.11903e-07	0.00200424
7910	26	3.2502e-07	0.00124382	1.10348e-07	0.000422294	4.97179e-07	0.0023282	1.61542e-07	0.000756473	1.06346e-06	0.00464128	3.49399e-07	0.00152488	1.49167e-06	0.00567396	4.88591e-07	0.00185849	1.50871e-06	0.00635416	5.02534e-07	0.0021165	1.53723e-06	0.00607205	5.08697e-07	0.00200935
7920	26	3.07566e-07	0.00124699	1.04422e-07	0.000423369	4.98014e-07	0.00233317	1.61814e-07	0.000758089	1.06677e-06	0.00465193	3.50484e-07	0.00152838	1.48729e-06	0.00568886	4.87156e-07	0.00186337	1.5103e-06	0.00636925	5.03065e-07	0.00212153	1.52646e-06	0.00608737	5.05131e-07	0.00201442
7930	26	2.93149e-07	0.00124999	9.95277e-08	0.000424387	4.93917e-07	0.00233813	1.60483e-07	0.000759701	1.06972e-06	0.00466261	3.51452e-07	0.00153189	1.48126e-06	0.0057037	4.85182e-07	0.00186823	1.51139e-06	0.00638436	5.03427e-07	0.00212656	1.52626e-06	0.00610263	5.05065e-07	0.00201947
7940	26	2.80992e-07	0.00125286	9.54002e-08	0.000425363	4.8442e-07	0.00234303	1.57397e-07	0.000761291	1.06603e-06	0.00467329	3.50242e-07	0.0015354	1.46224e-06	0.00571843	4.7895e-07	0.00187305	1.51642e-06	0.0063995	5.05103e-07	0.0021316	1.51959e-06	0.00611786	5.02859e-07	0.00202451
7950	26	2.8134e-07	0.00125568	9.55185e-08	0.000426318	4.86408e-07	0.00234788	1.58043e-07	0.000762869	1.05207e-06	0.00468387	3.45654e-07	0.00153887	1.45754e-06	0.00573302	4.77413e-07	0.00187783	1.51144e-06	0.00641463	5.03444e-07	0.00213664	1.50845e-06	0.00613299	4.99174e-07	0.00202952
7960	26	2.78677e-07	0.00125848	9.46142e-08	0.000427268	4.81003e-07	0.00235272	1.56286e-07	0.000764441	1.03844e-06	0.00469432	3.41177e-07	0.00154231	1.45492e-06	0.00574758	4.76554e-07	0.0018826	1.51491e-06	0.00642977	5.04599e-07	0.00214168	1.51266e-06	0.0061481	5.00566e-07	0.00203452
7970	26	2.74039e-07	0.00126124	9.30395e-08	0.000428208	4.78811e-07	0.00235752	1.55574e-07	0.000766001	1.02779e-06	0.00470467	3.37676e-07	0.00154571	1.44676e-06	0.0057621	4.73883e-07	0.00188736	1.52166e-06	0.00644494	5.06849e-07	0.00214674	1.52403e-06	0.00616328	5.04328e-07	0.00203954
7980	26	2.81932e-07	0.00126403	9.57196e-08	0.000429154	4.75958e-07	0.00236229	1.54647e-07	0.000767552	1.03088e-06	0.00471496	3.38694e-07	0.00154909	1.43235e-06	0.00577648	4.69162e-07	0.00189207	1.52346e-06	0.00646017	5.07448e-07	0.00215181	1.52926e-06	0.00617855	5.0606e-07	0.00204459
7990	26	2.92117e-07	0.0012669	9.91774e-08	0.000430127	4.6743e-07	0.00236701	1.51876e-07	0.000769085	1.02942e-06	0.00472527	3.38214e-07	0.00155247	1.43072e-06	0.0057908	4.68629e-07	0.00189676	1.50967e-06	0.00647534	5.02855e-07	0.00215687	1.52492e-06	0.00619382	5.04622e-07	0.00204964
8000	26	2.9964e-07	0.00126985	1.01731e-07	0.000431131	4.60405e-07	0.00237165	1.49594e-07	0.000770593	1.03595e-06	0.00473559	3.40358e-07	0.00155587	1.4345e-06	0.00580512	4.69866e-07	0.00190145	1.50092e-06	0.0064904	4.99939e-07	0.00216188	1.52147e-06	0.00620905	5.03483e-07	0.00205469
8010	26	3.04181e-07	0.00127287	1.03273e-07	0.000432157	4.60107e-07	0.00237626	1.49497e-07	0.000772088	1.04214e-06	0.00474598	3.42391e-07	0.00155928	1.43018e-06	0.00581944	4.68451e-07	0.00190614	1.50251e-06	0.00650542	5.00469e-07	0.00216688	1.52109e-06	0.00622427	5.03356e-07	0.00205972
8020	26	3.07762e-07	0.00127593	1.04489e-07	0.000433196	4.67455e-07	0.00238089	1.51885e-07	0.000773595	1.04276e-06	0.00475641	3.42595e-07	0.00156271	1.43332e-06	0.00583376	4.6948e-07	0.00191083	1.49593e-06	0.00652041	4.98279e-07	0.00217188	1.51243e-06	0.00623944	5.00491e-07	0.00206474
8030	26	3.05306e-07	0.001279	1.03655e-07	0.000434237	4.73606e-07	0.0023856	1.53883e-07	0.000775124	1.03208e-06	0.00476678	3.39086e-07	0.00156611	1.43394e-06	0.0058481	4.69682e-07	0.00191552	1.49599e-06	0.00653537	4.98299e-07	0.00217686	1.5068e-06	0.00625453	4.98627e-07	0.00206974
8040	26	3.10859e-07	0.00128208	1.0554e-07	0.000435281	4.74372e-07	0.00239034	1.54132e-07	0.000776664	1.01713e-06	0.00477704	3.34177e-07	0.00156948	1.42749e-06	0.00586241	4.6757e-07	0.00192021	1.50254e-06	0.00655036	5.00481e-07	0.00218185	1.51221e-06	0.00626962	5.00416e-07	0.00207473
8050	26	3.01921e-07	0.00128514	1.02506e-07	0.00043632	4.73933e-07	0.00239508	1.53989e-07	0.000778204	1.01559e-06	0.0047872	3.33668e-07	0.00157282	1.43093e-06	0.0058767	4.68697e-07	0.00192489	1.50165e-06	0.00656538	5.00184e-07	0.00218686	1.52241e-06	0.0062848	5.03793e-07	0.00207975
8060	26	3.05597e-07	0.00128818	1.03754e-07	0.000437353	4.76612e-07	0.00239983	1.5486e-07	0.000779749	1.00995e-06	0.00479733	3.31817e-07	0.00157615	1.43191e-06	0.00589102	4.69018e-07	0.00192958	1.49323e-06	0.00658035	4.97378e-07	0.00219184	1.51695e-06	0.00629999	5.01986e-07	0.00208478
8070	26	3.06925e-07	0.00129124	1.04205e-07	0.000438393	4.82461e-07	0.00240462	1.5676e-07	0.000781305	1.00869e-06	0.00480742	3.31402e-07	0.00157947	1.43485e-06	0.00590535	4.69981e-07	0.00193428	1.49246e-06	0.00659527	4.97122e-07	0.00219681	1.50286e-06	0.00631509	4.97322e-07	0.00208977
8080	26	3.03463e-07	0.00129429	1.0303e-07	0.000439429	4.79577e-07	0.00240943	1.55823e-07	0.000782868	1.00978e-06	0.00481751	3.31761e-07	0.00158278	1.43616e-06	0.0059197	4.7041e-07	0.00193898	1.4968e-06	0.00661022	4.98569e-07	0.00220179	1.49652e-06	0.00633009	4.95225e-07	0.00209474
8090	26	3.08309e-07	0.00129736	1.04675e-07	0.000440469	4.77649e-07	0.00241422	1.55197e-07	0.000784424	9.9931e-07	0.00482755	3.28321e-07	0.00158608	1.42405e-06	0.00593399	4.66441e-07	0.00194366	1.48216e-06	0.00662512	4.93692e-07	0.00220675	1.49561e-06	0.00634506	4.94924e-07	0.00209969
8100	26	3.01664e-07	0.00130041	1.02419e-07	0.000441504	4.7428e-07	0.00241898	1.54102e-07	0.000785969	9.99093e-07	0.00483754	3.2825e-07	0.00158936	1.426e-06	0.00594824	4.6708e-07	0.00194833	1.46964e-06	0.00663986	4.8952e-07	0.00221167	1.48434e-06	0.00635995	4.91195e-07	0.00210462
8110	26	2.86367e-07	0.00130335	9.72251e-08	0.000442505	4.69387e-07	0.0024237	1.52512e-07	0.000787503	9.93853e-07	0.00484751	3.26528e-07	0.00159264	1.41753e-06	0.00596247	4.64307e-07	0.00195299	1.46807e-06	0.00665455	4.88997e-07	0.00221656	1.4837e-06	0.00637478	4.90982e-07	0.00210953
8120	26	2.67381e-07	0.00130613	9.07791e-08	0.000443448	4.74239e-07	0.00242841	1.54089e-07	0.000789034	9.89586e-07	0.00485743	3.25126e-07	0.0015959	1.40388e-06	0.00597658	4.59836e-07	0.00195761	1.45786e-06	0.00666919	4.85596e-07	0.00222143	1.48067e-06	0.00638961	4.89981e-07	0.00211443
8130	26	2.62046e-07	0.00130877	8.89678e-08	0.000444345	4.71419e-07	0.00243314	1.53172e-07	0.00079057	9.82067e-07	0.00486728	3.22656e-07	0.00159913	1.39632e-06	0.00599058	4.57359e-07	0.00196219	1.45941e-06	0.00668378	4.86114e-07	0.00222629	1.47783e-06	0.0064044	4.8904e-07	0.00211933
8140	26	2.5778e-07	0.00131137	8.75195e-08	0.000445227	4.69783e-07	0.00243784	1.52641e-07	0.000792099	9.86445e-07	0.00487713	3.24094e-07	0.00160237	1.40079e-06	0.00600457	4.58823e-07	0.00196678	1.45532e-06	0.00669834	4.84752e-07	0.00223115	1.47845e-06	0.00641918	4.89247e-07	0.00212422
8150	26	2.50683e-07	0.00131392	8.511e-08	0.000446091	4.65894e-07	0.00244252	1.51377e-07	0.000793619	9.87437e-07	0.004887	3.2442e-07	0.00160561	1.41161e-06	0.00601864	4.62369e-07	0.00197138	1.46125e-06	0.00671293	4.86726e-07	0.002236	1.4785e-06	0.00643397	4.89262e-07	0.00212911
8160	26	2.43543e-07	0.00131639	8.2686e-08	0.000446931	4.57867e-07	0.00244714	1.48769e-07	0.000795121	9.95475e-07	0.00489691	3.27061e-07	0.00160887	1.42004e-06	0.00603278	4.65131e-07	0.00197602	1.4749e-06	0.0067276	4.91274e-07	0.00224089	1.481e-06	0.00644877	4.90088e-07	0.00213401
8170	26	2.44475e-07	0.00131883	8.30022e-08	0.000447758	4.61247e-07	0.00245174	1.49868e-07	0.000796614	1.01009e-06	0.00490694	3.31864e-07	0.00161216	1.41793e-06	0.00604697	4.6444e-07	0.00198067	1.48467e-06	0.00674241	4.94527e-07	0.00224582	1.48692e-06	0.0064636	4.92047e-07	0.00213892
8180	26	2.57739e-07	0.00132134	8.75055e-08	0.00044861	4.61175e-07	0.00245635	1.49844e-07	0.000798113	1.01958e-06	0.00491709	3.34979e-07	0.0016155	1.41021e-06	0.00606112	4.61911e-07	0.0019853	1.47621e-06	0.00675721	4.91709e-07	0.00225075	1.48686e-06	0.00647847	4.92028e-07	0.00214384
8190	26	2.62076e-07	0.00132394	8.89781e-08	0.000449495	4.53319e-07	0.00246093	1.47291e-07	0.0007996	1.01643e-06	0.00492727	3.33946e-07	0.00161884	1.40056e-06	0.00607516	4.58747e-07	0.0019899	1.47412e-06	0.00677196	4.91014e-07	0.00225567	1.48691e-06	0.00649334	4.92046e-07	0.00214876
8200	26	2.54931e-07	0.00132652	8.65524e-08	0.000450371	4.51983e-07	0.00246545	1.46857e-07	0.00080107	1.0115e-06	0.00493741	3.32325e-07	0.00162217	1.38986e-06	0.00608912	4.55243e-07	0.00199447	1.47775e-06	0.00678672	4.92222e-07	0.00226058	1.48977e-06	0.00650823	4.9299e-07	0.00215369
8210	26	2.45108e-07	0.00132903	8.32173e-08	0.000451222	4.61477e-07	0.00247001	1.49942e-07	0.000802552	1.01132e-06	0.00494752	3.32266e-07	0.0016255	1.38118e-06	0.00610297	4.524e-07	0.00199901	1.48596e-06	0.00680154	4.94956e-07	0.00226552	1.49683e-06	0.00652316	4.95326e-07	0.00215863
8220	26	2.44606e-07	0.00133148	8.30468e-08	0.000452053	4.61529e-07	0.00247463	1.49959e-07	0.000804051	1.02071e-06	0.00495767	3.35352e-07	0.00162883	1.39003e-06	0.00611682	4.55301e-07	0.00200354	1.47055e-06	0.00681634	4.89824e-07	0.00227045	1.48563e-06	0.00653807	4.91621e-07	0.00216356
8230	26	2.51268e-07	0.00133395	8.53084e-08	0.000452894	4.51149e-07	0.0024792	1.46586e-07	0.000805536	1.01844e-06	0.00496787	3.34605e-07	0.00163218	1.39892e-06	0.00613077	4.58213e-07	0.00200811	1.46048e-06	0.00683099	4.86471e-07	0.00227533	1.47578e-06	0.00655288	4.88361e-07	0.00216846
8240	26	2.44674e-07	0.00133644	8.30699e-08	0.000453737	4.55247e-07	0.00248372	1.47918e-07	0.000807007	1.01682e-06	0.00497805	3.34074e-07	0.00163552	1.39901e-06	0.00614476	4.58242e-07	0.0020127	1.46746e-06	0.00684562	4.88795e-07	0.0022802	1.46524e-06	0.00656759	4.84874e-07	0.00217333
8250	26	2.27749e-07	0.00133881	7.73236e-08	0.000454543	4.55152e-07	0.00248828	1.47887e-07	0.000808486	1.02459e-06	0.00498826	3.36627e-07	0.00163888	1.40524e-06	0.00615878	4.60281e-07	0.00201729	1.48685e-06	0.0068604	4.95253e-07	0.00228512	1.47403e-06	0.00658229	4.87781e-07	0.0021782
8260	26	2.20904e-07	0.00134105	7.49997e-08	0.000455303	4.51284e-07	0.00249281	1.4663e-07	0.000809958	1.03006e-06	0.00499853	3.38423e-07	0.00164226	1.40859e-06	0.00617285	4.6138e-07	0.0020219	1.50152e-06	0.00687535	5.00141e-07	0.00229011	1.46986e-06	0.006597	4.86404e-07	0.00218306
8270	26	2.14212e-07	0.00134323	7.27275e-08	0.000456042	4.45536e-07	0.00249729	1.44763e-07	0.000811415	1.02771e-06	0.00500882	3.37651e-07	0.00164564	1.40702e-06	0.00618693	4.60864e-07	0.00202651	1.50841e-06	0.0068904	5.02434e-07	0.00229512	1.46546e-06	0.00661168	4.84947e-07	0.00218792
8280	26	2.07733e-07	0.00134533	7.05279e-08	0.000456757	4.30671e-07	0.00250166	1.39933e-07	0.000812835	1.02408e-06	0.00501908	3.36458e-07	0.00164901	1.41807e-06	0.00620106	4.64483e-07	0.00203114	1.51128e-06	0.0069055	5.0339e-07	0.00230015	1.4732e-06	0.00662638	4.87509e-07	0.00219278
8290	26	2.07259e-07	0.00134741	7.0367e-08	0.000457461	4.20457e-07	0.00250592	1.36614e-07	0.000814219	1.01917e-06	0.0050293	3.34844e-07	0.00165236	1.41931e-06	0.00621525	4.64889e-07	0.00203578	1.51613e-06	0.00692063	5.05007e-07	0.00230519	1.47783e-06	0.00664113	4.89039e-07	0.00219767
8300	26	1.99436e-07	0.00134944	6.7711e-08	0.000458153	4.17273e-07	0.00251011	1.3558e-07	0.00081558	1.0116e-06	0.00503945	3.32358e-07	0.0016557	1.41567e-06	0.00622942	4.63697e-07	0.00204043	1.51163e-06	0.00693577	5.03508e-07	0.00231023	1.48364e-06	0.00665594	4.90963e-07	0.00220257
8310	26	1.97306e-07	0.00135143	6.69877e-08	0.000458826	4.18497e-07	0.00251429	1.35977e-07	0.000816938	1.00412e-06	0.00504953	3.29903e-07	0.00165901	1.40926e-06	0.00624355	4.61597e-07	0.00204505	1.49271e-06	0.0069508	4.97204e-07	0.00231524	1.49093e-06	0.00667081	4.93376e-07	0.00220749
8320	26	1.9506e-07	0.00135339	6.62252e-08	0.000459492	4.19612e-07	0.00251848	1.36339e-07	0.000818299	1.00177e-06	0.00505956	3.29127e-07	0.00166231	1.40143e-06	0.0062576	4.59034e-07	0.00204966	1.49507e-06	0.00696574	4.97991e-07	0.00232021	1.48842e-06	0.00668571	4.92545e-07	0.00221242
8330	26	1.97113e-07	0.00135535	6.69222e-08	0.000460159	4.22371e-07	0.00252269	1.37236e-07	0.000819667	1.00925e-06	0.00506961	3.31587e-07	0.00166561	1.39942e-06	0.0062716	4.58374e-07	0.00205424	1.49807e-06	0.0069807	4.9899e-07	0.0023252	1.48839e-06	0.00670059	4.92534e-07	0.00221734
8340	26	1.98444e-07	0.00135733	6.73742e-08	0.00046083	4.30656e-07	0.00252696	1.39928e-07	0.000821054	1.0276e-06	0.00507981	3.37617e-07	0.00166896	1.40442e-06	0.00628562	4.60012e-07	0.00205884	1.49937e-06	0.00699569	4.99425e-07	0.00233019	1.49142e-06	0.00671549	4.93538e-07	0.00222227
8350	26	2.0392e-07	0.00135934	6.92334e-08	0.000461512	4.4314e-07	0.00253132	1.43984e-07	0.000822471	1.03794e-06	0.00509013	3.41011e-07	0.00167235	1.41409e-06	0.00629971	4.63181e-07	0.00206345	1.50179e-06	0.00701069	5.00231e-07	0.00233519	1.49608e-06	0.00673043	4.95081e-07	0.00222722
8360	26	2.08684e-07	0.0013614	7.08508e-08	0.000462213	4.46976e-07	0.00253577	1.45231e-07	0.000823919	1.04428e-06	0.00510054	3.43095e-07	0.00167577	1.41617e-06	0.00631387	4.63863e-07	0.00206809	1.51192e-06	0.00702577	5.03604e-07	0.00234021	1.50399e-06	0.00674543	4.97697e-07	0.00223218
8370	26	2.1629e-07	0.00136353	7.3433e-08	0.000462935	4.44135e-07	0.00254023	1.44308e-07	0.000825366	1.05517e-06	0.00511104	3.46673e-07	0.00167922	1.42039e-06	0.00632805	4.65243e-07	0.00207273	1.51992e-06	0.00704093	5.0627e-07	0.00234526	1.51483e-06	0.00676052	5.01284e-07	0.00223718
8380	26	2.22999e-07	0.00136572	7.57111e-08	0.00046368	4.39382e-07	0.00254465	1.42763e-07	0.000826802	1.06469e-06	0.00512164	3.49801e-07	0.0016827	1.42983e-06	0.0063423	4.68336e-07	0.0020774	1.53147e-06	0.00705618	5.10115e-07	0.00235034	1.5223e-06	0.00677571	5.03754e-07	0.0022422
8390	26	2.33068e-07	0.001368	7.91295e-08	0.000464454	4.44738e-07	0.00254907	1.44503e-07	0.000828238	1.06419e-06	0.00513228	3.49637e-07	0.0016862	1.43565e-06	0.00635663	4.70244e-07	0.00208209	1.53849e-06	0.00707153	5.12453e-07	0.00235545	1.51053e-06	0.00679087	4.99861e-07	0.00224722
8400	26	2.48904e-07	0.00137041	8.45062e-08	0.000465271	4.48944e-07	0.00255354	1.4587e-07	0.00082969	1.05502e-06	0.00514288	3.46624e-07	0.00168968	1.43096e-06	0.00637096	4.68705e-07	0.00208679	1.5373e-06	0.0070869	5.12057e-07	0.00236057	1.50771e-06	0.00680596	4.98929e-07	0.00225221
8410	26	2.43606e-07	0.00137288	8.27074e-08	0.000466109	4.52377e-07	0.00255804	1.46985e-07	0.000831154	1.05361e-06	0.00515342	3.46161e-07	0.00169314	1.43882e-06	0.0063853	4.7128e-07	0.00209148	1.51952e-06	0.0071022	5.06136e-07	0.00236567	1.51828e-06	0.00682109	5.02425e-07	0.00225722
8420	26	2.35659e-07	0.00137526	8.00093e-08	0.000466919	4.65728e-07	0.00256265	1.51323e-07	0.000832651	1.04563e-06	0.00516391	3.43539e-07	0.00169659	1.44215e-06	0.00639971	4.72371e-07	0.0020962	1.52094e-06	0.00711741	5.06609e-07	0.00237073	1.52347e-06	0.0068363	5.04143e-07	0.00226225
8430	26	2.42564e-07	0.00137765	8.23535e-08	0.00046773	4.84061e-07	0.00256739	1.5728e-07	0.00083419	1.04384e-06	0.00517436	3.42952e-07	0.00170002	1.43135e-06	0.00641408	4.68834e-07	0.00210091	1.52481e-06	0.00713263	5.07898e-07	0.0023758	1.51749e-06	0.00685151	5.02163e-07	0.00226728
8440	26	2.58194e-07	0.00138015	8.76599e-08	0.000468577	4.89949e-07	0.00257226	1.59193e-07	0.000835773	1.0496e-06	0.00518482	3.44842e-07	0.00170346	1.42853e-06	0.00642838	4.67911e-07	0.0021056	1.51915e-06	0.00714786	5.06011e-07	0.00238087	1.51812e-06	0.00686668	5.02374e-07	0.00227231
8450	26	2.67873e-07	0.00138278	9.09464e-08	0.00046947	4.89658e-07	0.00257716	1.59099e-07	0.000837364	1.05801e-06	0.00519536	3.47608e-07	0.00170692	1.43666e-06	0.00644271	4.70572e-07	0.00211029	1.50085e-06	0.00716296	4.99917e-07	0.0023859	1.50361e-06	0.00688179	4.9757e-07	0.00227731
8460	26	2.81861e-07	0.00138554	9.56953e-08	0.000470406	4.79804e-07	0.002582	1.55897e-07	0.000838937	1.05118e-06	0.0052059	3.45363e-07	0.00171039	1.43759e-06	0.00645708	4.70877e-07	0.00211499	1.49143e-06	0.00717792	4.96778e-07	0.00239089	1.50008e-06	0.00689681	4.96403e-07	0.00228228
8470	26	2.95537e-07	0.00138842	1.00339e-07	0.000471387	4.80433e-07	0.0025868	1.56101e-07	0.000840497	1.04898e-06	0.0052164	3.4464e-07	0.00171384	1.43061e-06	0.00647142	4.68591e-07	0.00211969	1.48786e-06	0.00719281	4.95591e-07	0.00239585	1.49307e-06	0.00691177	4.94084e-07	0.00228723
8480	26	3.02886e-07	0.00139141	1.02833e-07	0.000472403	4.87525e-07	0.00259164	1.58406e-07	0.000842069	1.04067e-06	0.00522685	3.4191e-07	0.00171727	1.42989e-06	0.00648572	4.68356e-07	0.00212438	1.4885e-06	0.00720769	4.95804e-07	0.0024008	1.50094e-06	0.00692674	4.96688e-07	0.00229218
8490	26	3.06816e-07	0.00139446	1.04168e-07	0.000473438	4.87143e-07	0.00259651	1.58282e-07	0.000843652	1.04088e-06	0.00523726	3.41979e-07	0.00172069	1.43417e-06	0.00650004	4.69758e-07	0.00212907	1.48911e-06	0.00722258	4.96005e-07	0.00240576	1.51008e-06	0.0069418	4.99712e-07	0.00229716
8500	26	3.1192e-07	0.00139756	1.05901e-07	0.000474488	4.83179e-07	0.00260136	1.56994e-07	0.000845228	1.04254e-06	0.00524768	3.42523e-07	0.00172411	1.43046e-06	0.00651437	4.68544e-07	0.00213376	1.48426e-06	0.00723745	4.94391e-07	0.00241071	1.51648e-06	0.00695693	5.01829e-07	0.00230217
8510	26	3.22455e-07	0.00140073	1.09478e-07	0.000475564	4.85747e-07	0.0026062	1.57828e-07	0.000846802	1.04724e-06	0.00525812	3.44069e-07	0.00172754	1.42397e-06	0.00652864	4.66417e-07	0.00213843	1.48804e-06	0.00725231	4.95648e-07	0.00241567	1.52239e-06	0.00697213	5.03785e-07	0.0023072
8520	26	3.25762e-07	0.00140397	1.106e-07	0.000476666	4.89533e-07	0.00261108	1.59058e-07	0.000848386	1.05302e-06	0.00526863	3.45966e-07	0.00173099	1.43467e-06	0.00654293	4.69921e-07	0.00214312	1.5002e-06	0.00726725	4.99701e-07	0.00242064	1.52893e-06	0.00698738	5.05949e-07	0.00231225
8530	26	3.32196e-07	0.00140726	1.12785e-07	0.000477783	4.94406e-07	0.002616	1.60641e-07	0.000849985	1.06207e-06	0.0052792	3.48941e-07	0.00173447	1.44352e-06	0.00655732	4.7282e-07	0.00214783	1.50382e-06	0.00728227	5.00906e-07	0.00242564	1.53015e-06	0.00700268	5.06352e-07	0.00231731
8540	26	3.34436e-07	0.0014106	1.13545e-07	0.000478915	4.97447e-07	0.00262096	1.61629e-07	0.000851596	1.06494e-06	0.00528984	3.49884e-07	0.00173796	1.44038e-06	0.00657174	4.7179e-07	0.00215255	1.51017e-06	0.00729734	5.03023e-07	0.00243066	1.52732e-06	0.00701796	5.05418e-07	0.00232237
8550	26	3.18828e-07	0.00141388	1.08246e-07	0.00048003	5.07446e-07	0.00262597	1.64878e-07	0.000853225	1.04766e-06	0.00530042	3.44208e-07	0.00174144	1.43554e-06	0.00658612	4.70207e-07	0.00215726	1.51997e-06	0.00731248	5.06287e-07	0.00243571	1.5304e-06	0.00703325	5.06437e-07	0.00232743
8560	26	3.22812e-07	0.00141709	1.09599e-07	0.00048112	5.13235e-07	0.00263108	1.66759e-07	0.000854884	1.04338e-06	0.00531087	3.428e-07	0.00174487	1.441e-06	0.00660051	4.71996e-07	0.00216197	1.51347e-06	0.00732764	5.04121e-07	0.00244076	1.52952e-06	0.00704855	5.06144e-07	0.00233249
8570	26	3.14046e-07	0.00142028	1.06623e-07	0.000482201	5.14556e-07	0.00263622	1.67188e-07	0.000856554	1.04401e-06	0.00532131	3.43008e-07	0.0017483	1.45298e-06	0.00661498	4.75919e-07	0.00216672	1.51766e-06	0.00734279	5.05515e-07	0.0024458	1.53204e-06	0.00706386	5.06979e-07	0.00233756
8580	26	3.00161e-07	0.00142336	1.01909e-07	0.000483247	5.02374e-07	0.0026413	1.6323e-07	0.000858207	1.04504e-06	0.00533176	3.43346e-07	0.00175174	1.45149e-06	0.00662951	4.75429e-07	0.00217147	1.52118e-06	0.00735799	5.0669e-07	0.00245087	1.53993e-06	0.00707922	5.09589e-07	0.00234264
8590	26	2.97725e-07	0.00142634	1.01081e-07	0.000484261	4.96984e-07	0.0026463	1.61479e-07	0.000859832	1.04845e-06	0.00534223	3.44467e-07	0.00175518	1.44601e-06	0.00664399	4.73636e-07	0.00217622	1.52673e-06	0.00737323	5.08536e-07	0.00245594	1.54001e-06	0.00709462	5.09618e-07	0.00234773
8600	26	2.94375e-07	0.0014293	9.99439e-08	0.000485266	5.03558e-07	0.00265131	1.63615e-07	0.000861458	1.05521e-06	0.00535275	3.46686e-07	0.00175863	1.43993e-06	0.00665842	4.71645e-07	0.00218094	1.53205e-06	0.00738853	5.1031e-07	0.00246104	1.55658e-06	0.0071101	5.151e-07	0.00235286
8610	26	2.85719e-07	0.0014322	9.7005e-08	0.00048625	5.01211e-07	0.00265633	1.62852e-07	0.00086309	1.05941e-06	0.00536332	3.48067e-07	0.00176211	1.43569e-06	0.0066728	4.70256e-07	0.00218565	1.53823e-06	0.00740388	5.12368e-07	0.00246615	1.56377e-06	0.00712571	5.17478e-07	0.00235802
8620	26	2.73767e-07	0.00143499	9.29472e-08	0.000487197	5.0644e-07	0.00266137	1.64551e-07	0.000864728	1.05869e-06	0.00537391	3.47829e-07	0.00176558	1.43876e-06	0.00668718	4.71262e-07	0.00219036	1.54129e-06	0.00741927	5.13387e-07	0.00247128	1.56841e-06	0.00714137	5.19013e-07	0.0023632
8630	26	2.59278e-07	0.00143768	8.80282e-08	0.000488109	5.06679e-07	0.00266644	1.64629e-07	0.000866374	1.05387e-06	0.00538448	3.46246e-07	0.00176906	1.44312e-06	0.00670158	4.72691e-07	0.00219508	1.55319e-06	0.00743473	5.1735e-07	0.00247643	1.57168e-06	0.00715707	5.20095e-07	0.0023684
8640	26	2.64846e-07	0.00144029	8.99184e-08	0.000488998	5.07342e-07	0.00267151	1.64845e-07	0.000868021	1.04467e-06	0.00539496	3.43224e-07	0.0017725	1.44814e-06	0.00671604	4.74333e-07	0.00219982	1.55579e-06	0.00745028	5.18218e-07	0.00248161	1.56854e-06	0.00717277	5.19057e-07	0.00237359
8650	26	2.70458e-07	0.00144297	9.18238e-08	0.000489906	5.02772e-07	0.00267656	1.6336e-07	0.000869661	1.02877e-06	0.00540533	3.38001e-07	0.00177591	1.45568e-06	0.00673056	4.76802e-07	0.00220457	1.54484e-06	0.00746578	5.1457e-07	0.00248677	1.57559e-06	0.00718849	5.21391e-07	0.0023788
8660	26	2.58482e-07	0.00144563	8.77577e-08	0.000490809	5.02208e-07	0.00268158	1.63176e-07	0.000871294	1.01617e-06	0.00541556	3.33861e-07	0.00177927	1.46204e-06	0.00674514	4.78886e-07	0.00220935	1.52971e-06	0.00748117	5.09528e-07	0.0024919	1.55885e-06	0.00720419	5.15851e-07	0.00238399
8670	26	2.57846e-07	0.00144821	8.7542e-08	0.000491684	4.98903e-07	0.00268658	1.62103e-07	0.00087292	1.0171e-06	0.00542573	3.34167e-07	0.00178261	1.45938e-06	0.00675975	4.78016e-07	0.00221413	1.53262e-06	0.00749648	5.10499e-07	0.002497	1.547e-06	0.00721971	5.11931e-07	0.00238913
8680	26	2.71319e-07	0.00145085	9.21161e-08	0.000492581	4.92673e-07	0.00269155	1.60078e-07	0.000874531	1.02705e-06	0.00543594	3.37434e-07	0.00178597	1.45266e-06	0.00677431	4.75813e-07	0.0022189	1.53474e-06	0.00751182	5.11204e-07	0.00250211	1.53739e-06	0.00723513	5.0875e-07	0.00239423
8690	26	2.66637e-07	0.00145354	9.05266e-08	0.000493494	4.90067e-07	0.00269646	1.59232e-07	0.000876128	1.03069e-06	0.00544623	3.38631e-07	0.00178935	1.44354e-06	0.0067888	4.72828e-07	0.00222365	1.54735e-06	0.00752723	5.15406e-07	0.00250724	1.53569e-06	0.0072505	5.08188e-07	0.00239932
8700	26	2.7889e-07	0.00145626	9.46868e-08	0.000494419	4.89098e-07	0.00270136	1.58917e-07	0.000877719	1.02615e-06	0.00545652	3.37138e-07	0.00179273	1.45697e-06	0.00680329	4.77227e-07	0.0022284	1.55799e-06	0.00754275	5.18948e-07	0.00251241	1.53946e-06	0.00726587	5.09435e-07	0.00240441
8710	26	2.74603e-07	0.00145903	9.32312e-08	0.000495357	4.9608e-07	0.00270628	1.61185e-07	0.00087932	1.02687e-06	0.00546678	3.37374e-07	0.0017961	1.46118e-06	0.00681789	4.78605e-07	0.00223318	1.56187e-06	0.00755835	5.2024e-07	0.0025176	1.53334e-06	0.00728124	5.07408e-07	0.00240949
8720	26	2.7505e-07	0.00146177	9.3383e-08	0.000496291	4.95196e-07	0.00271124	1.60898e-07	0.00088093	1.02965e-06	0.00547707	3.38289e-07	0.00179948	1.44855e-06	0.00683242	4.74468e-07	0.00223794	1.56736e-06	0.007574	5.22071e-07	0.00252282	1.53484e-06	0.00729658	5.07905e-07	0.00241457
8730	26	2.80517e-07	0.00146455	9.52391e-08	0.000497234	4.87666e-07	0.00271615	1.58451e-07	0.000882526	1.02762e-06	0.00548735	3.37623e-07	0.00180286	1.4469e-06	0.0068469	4.73928e-07	0.00224268	1.57327e-06	0.00758971	5.2404e-07	0.00252805	1.53367e-06	0.00731192	5.07518e-07	0.00241964
8740	26	2.80327e-07	0.00146736	9.51745e-08	0.000498186	4.81664e-07	0.002721	1.56501e-07	0.000884101	1.02181e-06	0.0054976	3.35712e-07	0.00180622	1.45312e-06	0.0068614	4.75965e-07	0.00224743	1.57482e-06	0.00760545	5.24557e-07	0.00253329	1.53092e-06	0.00732724	5.06607e-07	0.00242471
8750	26	2.66609e-07	0.0014701	9.05169e-08	0.000499117	4.82813e-07	0.00272582	1.56875e-07	0.000885668	1.0111e-06	0.00550777	3.32195e-07	0.00180956	1.45009e-06	0.00687592	4.74972e-07	0.00225219	1.56922e-06	0.00762117	5.22689e-07	0.00253853	1.52954e-06	0.00734255	5.06152e-07	0.00242978
8760	26	2.5753e-07	0.00147272	8.74347e-08	0.000500008	4.83605e-07	0.00273065	1.57132e-07	0.000887238	1.01618e-06	0.0055179	3.33864e-07	0.00181289	1.44332e-06	0.00689039	4.72754e-07	0.00225693	1.55766e-06	0.00763681	5.18839e-07	0.00254374	1.53093e-06	0.00735785	5.06611e-07	0.00243484
8770	26	2.57357e-07	0.0014753	8.73758e-08	0.000500882	4.97079e-07	0.00273556	1.6151e-07	0.000888833	1.01262e-06	0.00552804	3.32694e-07	0.00181622	1.44008e-06	0.00690481	4.71694e-07	0.00226165	1.55813e-06	0.00765239	5.18995e-07	0.00254893	1.53886e-06	0.0073732	5.09236e-07	0.00243992
8780	26	2.5732e-07	0.00147787	8.73635e-08	0.000501756	4.92933e-07	0.00274051	1.60163e-07	0.00089044	1.00787e-06	0.00553814	3.31132e-07	0.00181954	1.43765e-06	0.0069192	4.70897e-07	0.00226636	1.55593e-06	0.00766796	5.18263e-07	0.00255411	1.5293e-06	0.00738853	5.06072e-07	0.002445
8790	26	2.53916e-07	0.00148043	8.62076e-08	0.000502623	4.85925e-07	0.0027454	1.57886e-07	0.000892029	1.00959e-06	0.00554823	3.31698e-07	0.00182286	1.4323e-06	0.00693354	4.69145e-07	0.00227106	1.56046e-06	0.00768355	5.19772e-07	0.00255931	1.52692e-06	0.00740382	5.05286e-07	0.00245005
8800	26	2.47107e-07	0.00148293	8.38959e-08	0.000503473	4.76057e-07	0.00275021	1.54679e-07	0.000893591	1.00213e-06	0.00555828	3.29246e-07	0.00182616	1.42694e-06	0.00694784	4.67389e-07	0.00227574	1.55859e-06	0.00769914	5.19149e-07	0.0025645	1.52393e-06	0.00741907	5.04296e-07	0.0024551
8810	26	2.40835e-07	0.00148537	8.17666e-08	0.000504301	4.69537e-07	0.00275494	1.52561e-07	0.000895128	9.99287e-07	0.00556829	3.28313e-07	0.00182945	1.42288e-06	0.00696209	4.6606e-07	0.00228041	1.55524e-06	0.00771471	5.18032e-07	0.00256969	1.52096e-06	0.00743429	5.03312e-07	0.00246014
8820	26	2.37089e-07	0.00148776	8.04948e-08	0.000505113	4.70073e-07	0.00275963	1.52735e-07	0.000896654	9.99508e-07	0.00557829	3.28386e-07	0.00183273	1.41183e-06	0.00697627	4.6244e-07	0.00228505	1.55388e-06	0.00773026	5.1758e-07	0.00257486	1.531e-06	0.00744955	5.06634e-07	0.00246519
8830	26	2.47705e-07	0.00149017	8.40989e-08	0.000505931	4.75162e-07	0.00276435	1.54389e-07	0.000898188	9.9866e-07	0.00558828	3.28107e-07	0.00183602	1.40082e-06	0.00699034	4.58834e-07	0.00228966	1.5542e-06	0.0077458	5.17685e-07	0.00258004	1.54036e-06	0.0074649	5.09731e-07	0.00247027
8840	26	2.60204e-07	0.00149272	8.83424e-08	0.000506796	4.73262e-07	0.0027691	1.53771e-07	0.000899729	9.86772e-07	0.0055982	3.24201e-07	0.00183927	1.4115e-06	0.0070044	4.62332e-07	0.00229427	1.56093e-06	0.00776138	5.19929e-07	0.00258523	1.53092e-06	0.00748025	5.06609e-07	0.00247535
8850	26	2.81516e-07	0.00149543	9.55782e-08	0.000507718	4.76078e-07	0.00277384	1.54686e-07	0.000901272	9.81659e-07	0.00560804	3.22522e-07	0.00184251	1.42112e-06	0.00701857	4.65482e-07	0.00229891	1.56865e-06	0.00777703	5.22501e-07	0.00259044	1.54247e-06	0.00749562	5.1043e-07	0.00248043
8860	26	2.8179e-07	0.00149825	9.56714e-08	0.000508674	4.70289e-07	0.00277858	1.52805e-07	0.00090281	9.80343e-07	0.00561785	3.22089e-07	0.00184573	1.41683e-06	0.00703276	4.64079e-07	0.00230356	1.55616e-06	0.00779265	5.1834e-07	0.00259565	1.5478e-06	0.00751107	5.12195e-07	0.00248555
8870	26	2.72345e-07	0.00150102	9.24644e-08	0.000509615	4.70753e-07	0.00278328	1.52956e-07	0.000904338	9.77398e-07	0.00562764	3.21122e-07	0.00184895	1.41314e-06	0.00704691	4.6287e-07	0.00230819	1.55246e-06	0.0078082	5.17107e-07	0.00260082	1.5574e-06	0.0075266	5.15373e-07	0.00249068
8880	26	2.72597e-07	0.00150375	9.25502e-08	0.00051054	4.77224e-07	0.00278802	1.55059e-07	0.000905878	9.69376e-07	0.00563737	3.18486e-07	0.00185214	1.40529e-06	0.007061	4.60297e-07	0.00231281	1.53699e-06	0.00782364	5.11954e-07	0.00260597	1.55609e-06	0.00754217	5.14936e-07	0.00249584
8890	26	2.71541e-07	0.00150647	9.21915e-08	0.000511464	4.79288e-07	0.00279281	1.55729e-07	0.000907433	9.74616e-07	0.00564709	3.20207e-07	0.00185534	1.4076e-06	0.00707507	4.61054e-07	0.00231741	1.52214e-06	0.00783893	5.07008e-07	0.00261106	1.54843e-06	0.00755769	5.12402e-07	0.00250097
8900	26	2.8083e-07	0.00150923	9.53453e-08	0.000512402	4.82509e-07	0.00279761	1.56776e-07	0.000908995	9.78288e-07	0.00565685	3.21414e-07	0.00185855	1.40115e-06	0.00708911	4.58942e-07	0.00232201	1.50401e-06	0.00785407	5.0097e-07	0.0026161	1.54096e-06	0.00757313	5.0993e-07	0.00250608
8910	26	2.85916e-07	0.00151206	9.70719e-08	0.000513363	4.64535e-07	0.00280235	1.50936e-07	0.000910535	9.74206e-07	0.00566661	3.20073e-07	0.00186175	1.40608e-06	0.00710315	4.60557e-07	0.00232661	1.50542e-06	0.00786911	5.0144e-07	0.00262112	1.5259e-06	0.00758847	5.04949e-07	0.00251116
8920	26	2.84687e-07	0.00151491	9.66548e-08	0.000514332	4.7546e-07	0.00280705	1.54486e-07	0.000912063	9.76331e-07	0.00567637	3.20771e-07	0.00186496	1.42236e-06	0.00711729	4.6589e-07	0.00233125	1.50258e-06	0.00788415	5.00493e-07	0.00262613	1.51617e-06	0.00760368	5.01726e-07	0.00251619
8930	26	2.82537e-07	0.00151775	9.5925e-08	0.000515294	4.71488e-07	0.00281179	1.53195e-07	0.000913601	9.6895e-07	0.00568609	3.18346e-07	0.00186815	1.43952e-06	0.00713161	4.71511e-07	0.00233593	1.50866e-06	0.00789921	5.02519e-07	0.00263114	1.53039e-06	0.00761892	5.06435e-07	0.00252123
8940	26	2.73248e-07	0.00152052	9.27711e-08	0.000516237	4.67648e-07	0.00281648	1.51947e-07	0.000915126	9.57129e-07	0.00569572	3.14462e-07	0.00187132	1.43614e-06	0.00714598	4.70405e-07	0.00234064	1.51622e-06	0.00791434	5.05037e-07	0.00263618	1.54444e-06	0.00763429	5.11081e-07	0.00252632
8950	26	2.68843e-07	0.00152324	9.12755e-08	0.000517159	4.55634e-07	0.00282112	1.48044e-07	0.000916631	9.52435e-07	0.00570527	3.1292e-07	0.00187445	1.44352e-06	0.00716037	4.72822e-07	0.00234536	1.51757e-06	0.00792951	5.05486e-07	0.00264123	1.54826e-06	0.00764975	5.12346e-07	0.00253144
8960	26	2.68772e-07	0.00152593	9.12514e-08	0.000518072	4.46528e-07	0.00282562	1.45085e-07	0.000918095	9.42707e-07	0.00571474	3.09724e-07	0.00187756	1.43558e-06	0.00717476	4.70218e-07	0.00235007	1.52506e-06	0.00794472	5.07981e-07	0.0026463	1.53617e-06	0.00766517	5.08346e-07	0.00253654
8970	26	2.83156e-07	0.00152869	9.6135e-08	0.00051901	4.35141e-07	0.00283003	1.41385e-07	0.000919526	9.30163e-07	0.0057241	3.05603e-07	0.00188064	1.42772e-06	0.00718908	4.67645e-07	0.00235476	1.52852e-06	0.00795999	5.09133e-07	0.00265139	1.53153e-06	0.00768051	5.06811e-07	0.00254162
8980	26	2.9761e-07	0.0015316	1.01042e-07	0.000519998	4.35228e-07	0.00283438	1.41413e-07	0.000920941	9.31491e-07	0.00573342	3.06039e-07	0.0018837	1.41659e-06	0.00720329	4.63998e-07	0.00235941	1.53085e-06	0.00797529	5.09909e-07	0.00265648	1.52588e-06	0.00769579	5.04941e-07	0.00254667
8990	26	2.97759e-07	0.00153458	1.01093e-07	0.000521007	4.38039e-07	0.00283875	1.42327e-07	0.00092236	9.3131e-07	0.00574273	3.0598e-07	0.00188676	1.4188e-06	0.00721747	4.64724e-07	0.00236406	1.53036e-06	0.00799059	5.09746e-07	0.00266158	1.51894e-06	0.00771102	5.02645e-07	0.00255171
9000	26	2.81463e-07	0.00153748	9.55603e-08	0.000521993	4.39734e-07	0.00284314	1.42877e-07	0.000923786	9.41044e-07	0.00575209	3.09178e-07	0.00188983	1.41285e-06	0.00723164	4.62774e-07	0.0023687	1.52709e-06	0.00800588	5.08656e-07	0.00266667	1.51055e-06	0.00772617	4.99867e-07	0.00255673
9010	26	2.74257e-07	0.00154026	9.31136e-08	0.000522936	4.41644e-07	0.00284754	1.43498e-07	0.000925217	9.40069e-07	0.00576149	3.08857e-07	0.00189292	1.3947e-06	0.00724568	4.56829e-07	0.0023733	1.52319e-06	0.00802113	5.07357e-07	0.00267175	1.51267e-06	0.00774128	5.00568e-07	0.00256173
9020	26	2.6656e-07	0.00154296	9.05004e-08	0.000523855	4.296e-07	0.0028519	1.39585e-07	0.000926633	9.24315e-07	0.00577081	3.03681e-07	0.00189599	1.38289e-06	0.00725957	4.5296e-07	0.00237785	1.52268e-06	0.00803636	5.07189e-07	0.00267682	1.51242e-06	0.00775641	5.00485e-07	0.00256673
9030	26	2.54676e-07	0.00154556	8.64656e-08	0.000524738	4.15679e-07	0.00285611	1.35062e-07	0.000928003	9.25134e-07	0.00578006	3.0395e-07	0.00189902	1.3781e-06	0.00727337	4.51393e-07	0.00238237	1.52227e-06	0.00805159	5.07052e-07	0.0026819	1.49951e-06	0.00777146	4.96213e-07	0.00257171
9040	26	2.47393e-07	0.00154807	8.39929e-08	0.000525589	4.12477e-07	0.00286025	1.34021e-07	0.000929347	9.39959e-07	0.00578938	3.08821e-07	0.00190209	1.37788e-06	0.00728715	4.5132e-07	0.00238688	1.52771e-06	0.00806684	5.08864e-07	0.00268698	1.50118e-06	0.00778646	4.96765e-07	0.00257668
9050	26	2.4303e-07	0.00155052	8.25116e-08	0.000526421	4.1581e-07	0.00286439	1.35104e-07	0.000930693	9.45673e-07	0.00579881	3.10699e-07	0.00190518	1.37839e-06	0.00730093	4.51488e-07	0.0023914	1.52728e-06	0.00808211	5.08722e-07	0.00269206	1.50833e-06	0.00780151	4.99132e-07	0.00258166
9060	26	2.40325e-07	0.00155294	8.15934e-08	0.000527242	4.19014e-07	0.00286857	1.36145e-07	0.000932049	9.42286e-07	0.00580825	3.09586e-07	0.00190829	1.36623e-06	0.00731464	4.47504e-07	0.00239589	1.52062e-06	0.00809735	5.06501e-07	0.00269714	1.51195e-06	0.00781661	5.00332e-07	0.00258665
9070	26	2.40228e-07	0.00155534	8.15602e-08	0.000528058	4.16184e-07	0.00287274	1.35226e-07	0.000933406	9.39383e-07	0.00581766	3.08632e-07	0.00191138	1.35327e-06	0.00732825	4.43259e-07	0.00240034	1.51339e-06	0.00811252	5.04095e-07	0.00270219	1.50698e-06	0.0078317	4.98687e-07	0.00259165
9080	26	2.40857e-07	0.00155775	8.1774e-08	0.000528874	4.14284e-07	0.0028769	1.34608e-07	0.000934755	9.37555e-07	0.00582704	3.08032e-07	0.00191446	1.35635e-06	0.0073418	4.44267e-07	0.00240478	1.50378e-06	0.00812761	5.00893e-07	0.00270722	1.49657e-06	0.00784673	4.95243e-07	0.00259662
9090	26	2.39015e-07	0.00156015	8.11484e-08	0.000529689	4.07646e-07	0.00288101	1.32452e-07	0.000936093	9.41337e-07	0.00583644	3.09274e-07	0.00191755	1.36621e-06	0.00735542	4.47498e-07	0.00240924	1.49243e-06	0.00814259	4.97111e-07	0.00271221	1.49095e-06	0.00786166	4.93381e-07	0.00260156
9100	26	2.35428e-07	0.00156252	7.99307e-08	0.000530494	3.85211e-07	0.00288497	1.25162e-07	0.00093738	9.42492e-07	0.00584586	3.09653e-07	0.00192064	1.3709e-06	0.0073691	4.49035e-07	0.00241372	1.48789e-06	0.00815749	4.956e-07	0.00271717	1.49437e-06	0.00787659	4.94512e-07	0.0026065
9110	26	2.234e-07	0.00156481	7.58471e-08	0.000531273	3.79059e-07	0.00288879	1.23163e-07	0.000938621	9.34296e-07	0.00585524	3.0696e-07	0.00192373	1.37661e-06	0.00738284	4.50903e-07	0.00241822	1.48951e-06	0.00817238	4.96139e-07	0.00272213	1.48907e-06	0.00789152	4.92759e-07	0.00261144
9120	26	2.13978e-07	0.001567	7.26481e-08	0.000532015	3.83432e-07	0.00289261	1.24584e-07	0.00093986	9.30604e-07	0.00586457	3.05748e-07	0.00192679	1.3832e-06	0.00739664	4.53063e-07	0.00242275	1.4912e-06	0.00818728	4.96702e-07	0.00272709	1.48097e-06	0.00790637	4.9008e-07	0.00261636
9130	26	2.14059e-07	0.00156914	7.26757e-08	0.000532742	3.89095e-07	0.00289647	1.26424e-07	0.000941116	9.41989e-07	0.00587393	3.09488e-07	0.00192986	1.39247e-06	0.00741052	4.561e-07	0.00242729	1.49372e-06	0.00820221	4.97542e-07	0.00273207	1.48233e-06	0.00792119	4.9053e-07	0.00262126
9140	26	2.20216e-07	0.00157131	7.47662e-08	0.000533478	3.90726e-07	0.00290037	1.26954e-07	0.000942382	9.50234e-07	0.00588339	3.12197e-07	0.00193297	1.40326e-06	0.00742449	4.59634e-07	0.00243187	1.49692e-06	0.00821716	4.98607e-07	0.00273705	1.49614e-06	0.00793608	4.95098e-07	0.00262619
9150	26	2.24042e-07	0.00157353	7.60651e-08	0.000534233	3.71524e-07	0.00290417	1.20715e-07	0.000943618	9.50983e-07	0.0058929	3.12443e-07	0.0019361	1.41603e-06	0.00743859	4.63814e-07	0.00243649	1.50864e-06	0.00823219	5.02513e-07	0.00274205	1.50053e-06	0.00795106	4.96552e-07	0.00263115
9160	26	2.19435e-07	0.00157575	7.45008e-08	0.000534986	3.60955e-07	0.00290784	1.17281e-07	0.000944809	9.47812e-07	0.00590239	3.11401e-07	0.00193922	1.41986e-06	0.00745277	4.65069e-07	0.00244113	1.51797e-06	0.00824732	5.0562e-07	0.00274709	1.49154e-06	0.00796601	4.93576e-07	0.00263609
9170	26	2.06975e-07	0.00157788	7.02705e-08	0.000535711	3.64351e-07	0.00291146	1.18384e-07	0.000945986	9.37859e-07	0.00591182	3.08131e-07	0.00194231	1.41173e-06	0.00746693	4.62407e-07	0.00244577	1.51692e-06	0.0082625	5.05271e-07	0.00275215	1.4766e-06	0.00798086	4.88632e-07	0.00264101
9180	26	1.91659e-07	0.00157988	6.50705e-08	0.000536389	3.59575e-07	0.00291508	1.16832e-07	0.000947162	9.37201e-07	0.0059212	3.07915e-07	0.00194539	1.40586e-06	0.00748102	4.60484e-07	0.00245038	1.5253e-06	0.00827771	5.08061e-07	0.00275721	1.4708e-06	0.00799559	4.86713e-07	0.00264588
9190	26	1.74035e-07	0.00158171	5.90871e-08	0.000537011	3.68173e-07	0.00291872	1.19626e-07	0.000948344	9.41126e-07	0.00593059	3.09205e-07	0.00194848	1.39595e-06	0.00749503	4.5724e-07	0.00245497	1.52618e-06	0.00829297	5.08354e-07	0.0027623	1.47105e-06	0.0080103	4.86796e-07	0.00265075
9200	26	1.74965e-07	0.00158346	5.94027e-08	0.000537603	3.74392e-07	0.00292243	1.21647e-07	0.000949549	9.43569e-07	0.00594001	3.10007e-07	0.00195158	1.40006e-06	0.00750901	4.58586e-07	0.00245955	1.53074e-06	0.00830825	5.09874e-07	0.00276739	1.47702e-06	0.00802504	4.88772e-07	0.00265563
9210	26	1.76841e-07	0.00158522	6.00398e-08	0.000538201	3.7659e-07	0.00292618	1.22361e-07	0.00095077	9.44628e-07	0.00594945	3.10355e-07	0.00195468	1.40726e-06	0.00752304	4.60944e-07	0.00246415	1.53104e-06	0.00832356	5.09973e-07	0.00277249	1.48609e-06	0.00803986	4.91774e-07	0.00266053
9220	26	1.73318e-07	0.00158697	5.88435e-08	0.000538795	3.75758e-07	0.00292995	1.22091e-07	0.000951992	9.5174e-07	0.00595893	3.12692e-07	0.00195779	1.42948e-06	0.00753723	4.68221e-07	0.0024688	1.55183e-06	0.00833897	5.16899e-07	0.00277762	1.48473e-06	0.00805471	4.91325e-07	0.00266545
9230	26	1.71869e-07	0.00158869	5.83516e-08	0.000539381	3.72347e-07	0.00293368	1.20982e-07	0.000953207	9.53719e-07	0.00596846	3.13342e-07	0.00196092	1.43825e-06	0.00755158	4.71093e-07	0.00247349	1.5639e-06	0.00835456	5.20917e-07	0.00278281	1.47888e-06	0.00806953	4.89389e-07	0.00267035
9240	26	1.76923e-07	0.00159044	6.00677e-08	0.000539973	3.65318e-07	0.00293737	1.18699e-07	0.000954405	9.51724e-07	0.00597799	3.12687e-07	0.00196405	1.43907e-06	0.00756596	4.71364e-07	0.00247821	1.5572e-06	0.00837016	5.18687e-07	0.00278801	1.47397e-06	0.00808429	4.87763e-07	0.00267524
9250	26	1.87008e-07	0.00159226	6.34917e-08	0.000540591	3.61236e-07	0.00294101	1.17372e-07	0.000955586	9.50901e-07	0.0059875	3.12416e-07	0.00196718	1.44541e-06	0.00758039	4.73438e-07	0.00248293	1.55174e-06	0.00838571	5.16867e-07	0.00279319	1.47563e-06	0.00809904	4.88312e-07	0.00268012
9260	26	1.99445e-07	0.00159418	6.77142e-08	0.000541243	3.60388e-07	0.00294462	1.17096e-07	0.000956759	9.54904e-07	0.00599703	3.13731e-07	0.00197031	1.4477e-06	0.00759485	4.7419e-07	0.00248767	1.54659e-06	0.0084012	5.15152e-07	0.00279835	1.47744e-06	0.00811381	4.88911e-07	0.002685
9270	26	1.99713e-07	0.00159617	6.78051e-08	0.000541921	3.68137e-07	0.00294826	1.19614e-07	0.000957941	9.57524e-07	0.00600659	3.14592e-07	0.00197345	1.45346e-06	0.00760936	4.76076e-07	0.00249242	1.54911e-06	0.00841668	5.15991e-07	0.0028035	1.47483e-06	0.00812857	4.88046e-07	0.00268989
9280	26	1.88185e-07	0.00159811	6.38913e-08	0.000542577	3.80293e-07	0.00295201	1.23564e-07	0.000959162	9.61617e-07	0.00601619	3.15937e-07	0.0019766	1.45648e-06	0.00762391	4.77065e-07	0.00249719	1.54867e-06	0.00843217	5.15844e-07	0.00280866	1.48055e-06	0.00814335	4.89941e-07	0.00269478
9290	26	1.86211e-07	0.00159997	6.32209e-08	0.000543211	3.78107e-07	0.00295581	1.22854e-07	0.000960395	9.64542e-07	0.00602582	3.16898e-07	0.00197977	1.46387e-06	0.00763851	4.79485e-07	0.00250197	1.54936e-06	0.00844766	5.16076e-07	0.00281382	1.47587e-06	0.00815813	4.88392e-07	0.00269967
9300	26	1.86499e-07	0.00160184	6.33188e-08	0.000543844	3.80448e-07	0.0029596	1.23614e-07	0.000961626	9.58834e-07	0.00603544	3.15023e-07	0.00198293	1.46142e-06	0.00765314	4.78684e-07	0.00250676	1.55234e-06	0.00846317	5.17068e-07	0.00281899	1.4575e-06	0.0081728	4.82313e-07	0.00270452
9310	26	1.75894e-07	0.00160366	5.97181e-08	0.000544463	3.80598e-07	0.00296341	1.23663e-07	0.000962864	9.58472e-07	0.00604502	3.14904e-07	0.00198608	1.45036e-06	0.0076677	4.7506e-07	0.00251153	1.55907e-06	0.00847872	5.1931e-07	0.00282417	1.4594e-06	0.00818738	4.82943e-07	0.00270935
9320	26	1.71042e-07	0.00160539	5.80709e-08	0.000545051	3.83114e-07	0.00296723	1.24481e-07	0.000964105	9.6147e-07	0.00605462	3.15889e-07	0.00198923	1.45987e-06	0.00768225	4.78174e-07	0.0025163	1.56451e-06	0.00849434	5.21122e-07	0.00282937	1.47723e-06	0.00820207	4.88841e-07	0.00271421
9330	26	1.60372e-07	0.00160705	5.44482e-08	0.000545614	3.84001e-07	0.00297106	1.24769e-07	0.000965351	9.59445e-07	0.00606423	3.15223e-07	0.00199239	1.46888e-06	0.00769689	4.81127e-07	0.00252109	1.57384e-06	0.00851003	5.2423e-07	0.0028346	1.49986e-06	0.00821694	4.9633e-07	0.00271913
9340	26	1.57667e-07	0.00160864	5.353e-08	0.000546154	3.85084e-07	0.00297491	1.25121e-07	0.000966601	9.67635e-07	0.00607386	3.17914e-07	0.00199555	1.46086e-06	0.00771154	4.78501e-07	0.00252589	1.5856e-06	0.00852583	5.28148e-07	0.00283986	1.49217e-06	0.00823191	4.93786e-07	0.00272408
9350	26	1.58231e-07	0.00161022	5.37213e-08	0.00054669	3.92492e-07	0.00297879	1.27528e-07	0.000967863	9.79284e-07	0.0060836	3.21741e-07	0.00199875	1.47919e-06	0.00772626	4.84503e-07	0.00253071	1.58995e-06	0.00854171	5.29596e-07	0.00284515	1.4922e-06	0.00824683	4.93794e-07	0.00272902
9360	26	1.70273e-07	0.00161186	5.78099e-08	0.000547246	3.93527e-07	0.00298273	1.27864e-07	0.000969141	9.88038e-07	0.00609343	3.24617e-07	0.00200198	1.48998e-06	0.0077411	4.88037e-07	0.00253557	1.58672e-06	0.00855759	5.28518e-07	0.00285044	1.49346e-06	0.00826176	4.94213e-07	0.00273396
9370	26	1.75243e-07	0.00161359	5.94973e-08	0.000547834	3.89101e-07	0.00298663	1.26426e-07	0.00097041	9.85266e-07	0.0061033	3.23707e-07	0.00200522	1.49117e-06	0.007756	4.88429e-07	0.00254045	1.57878e-06	0.00857341	5.25873e-07	0.00285571	1.49452e-06	0.00827669	4.94562e-07	0.0027389
9380	26	1.75338e-07	0.00161534	5.95295e-08	0.00054843	3.96588e-07	0.00299056	1.28858e-07	0.000971687	9.81871e-07	0.00611313	3.22591e-07	0.00200845	1.49327e-06	0.00777093	4.89115e-07	0.00254534	1.58561e-06	0.00858923	5.28148e-07	0.00286098	1.49464e-06	0.00829164	4.94603e-07	0.00274385
9390	26	1.71432e-07	0.00161708	5.82034e-08	0.000549019	4.0258e-07	0.00299456	1.30806e-07	0.000972985	9.89116e-07	0.00612298	3.24972e-07	0.00201169	1.50533e-06	0.00778591	4.93067e-07	0.00255025	1.59064e-06	0.00860512	5.29824e-07	0.00286627	1.49966e-06	0.00830661	4.96263e-07	0.0027488
9400	26	1.63352e-07	0.00161875	5.54601e-08	0.000549587	3.96999e-07	0.00299855	1.28992e-07	0.000974284	1.00162e-06	0.00613294	3.2908e-07	0.00201496	1.50356e-06	0.00780096	4.92487e-07	0.00255518	1.58274e-06	0.00862098	5.27193e-07	0.00287156	1.50277e-06	0.00832162	4.97292e-07	0.00275377
9410	26	1.66714e-07	0.0016204	5.66014e-08	0.000550145	3.92921e-07	0.0030025	1.27667e-07	0.000975567	1.00983e-06	0.006143	3.31779e-07	0.00201827	1.4963e-06	0.00781596	4.90107e-07	0.00256009	1.57376e-06	0.00863677	5.24203e-07	0.00287681	1.49233e-06	0.00833661	4.93837e-07	0.00275873
9420	26	1.67364e-07	0.00162207	5.68222e-08	0.000550712	3.88252e-07	0.00300641	1.2615e-07	0.000976836	1.01212e-06	0.00615311	3.3253e-07	0.00202159	1.49024e-06	0.0078309	4.88124e-07	0.00256498	1.57163e-06	0.00865249	5.23494e-07	0.00288205	1.49237e-06	0.00835154	4.9385e-07	0.00276367
9430	26	1.57376e-07	0.00162369	5.34311e-08	0.000551262	3.91442e-07	0.0030103	1.27187e-07	0.000978102	1.00016e-06	0.00616317	3.28598e-07	0.00202489	1.49606e-06	0.00784583	4.90029e-07	0.00256987	1.57511e-06	0.00866823	5.24653e-07	0.00288729	1.47871e-06	0.0083664	4.89331e-07	0.00276859
9440	26	1.62232e-07	0.00162529	5.50796e-08	0.000551805	4.06193e-07	0.0030143	1.31979e-07	0.000979399	1.00101e-06	0.00617318	3.2888e-07	0.00202818	1.50561e-06	0.00786084	4.93159e-07	0.00257479	1.58326e-06	0.00868402	5.27368e-07	0.00289255	1.47072e-06	0.00838115	4.86687e-07	0.00277347
9450	26	1.72373e-07	0.00162696	5.85229e-08	0.000552373	4.02745e-07	0.00301834	1.30859e-07	0.000980714	9.98342e-07	0.00618317	3.28003e-07	0.00203147	1.49937e-06	0.00787586	4.91113e-07	0.00257971	1.59276e-06	0.0086999	5.30532e-07	0.00289784	1.46944e-06	0.00839585	4.86265e-07	0.00277833
9460	26	1.88993e-07	0.00162877	6.41655e-08	0.000552989	3.97218e-07	0.00302234	1.29063e-07	0.000982013	9.97749e-07	0.00619315	3.27808e-07	0.00203475	1.48539e-06	0.00789079	4.86534e-07	0.0025846	1.59132e-06	0.00871582	5.30052e-07	0.00290314	1.47551e-06	0.00841057	4.88273e-07	0.00278321
9470	26	1.96565e-07	0.0016307	6.67364e-08	0.000553642	3.94798e-07	0.0030263	1.28277e-07	0.0009833	1.00951e-06	0.00620319	3.3167e-07	0.00203804	1.49044e-06	0.00790566	4.88189e-07	0.00258947	1.58495e-06	0.0087317	5.2793e-07	0.00290843	1.48067e-06	0.00842536	4.89981e-07	0.0027881
9480	26	2.04538e-07	0.0016327	6.94431e-08	0.000554322	3.97277e-07	0.00303026	1.29083e-07	0.000984586	1.0155e-06	0.00621332	3.33641e-07	0.00204137	1.51233e-06	0.00792069	4.9536e-07	0.0025944	1.58208e-06	0.00874753	5.26972e-07	0.00291371	1.47925e-06	0.00844016	4.89511e-07	0.002793
9490	26	2.23675e-07	0.00163483	7.59404e-08	0.000555046	3.99688e-07	0.00303425	1.29866e-07	0.000985882	1.02323e-06	0.00622351	3.36179e-07	0.00204472	1.51311e-06	0.00793583	4.95613e-07	0.00259935	1.57785e-06	0.00876333	5.25563e-07	0.00291897	1.47847e-06	0.00845494	4.89252e-07	0.00279789
9500	26	2.31682e-07	0.00163712	7.86589e-08	0.000555821	4.07393e-07	0.00303829	1.32369e-07	0.000987196	1.0273e-06	0.00623377	3.37516e-07	0.00204809	1.51333e-06	0.00795096	4.95685e-07	0.00260431	1.57151e-06	0.00877908	5.23452e-07	0.00292422	1.47297e-06	0.00846969	4.87431e-07	0.00280277
9510	26	2.30509e-07	0.00163943	7.82606e-08	0.000556606	4.18738e-07	0.00304241	1.36055e-07	0.000988535	1.02722e-06	0.00624404	3.37491e-07	0.00205146	1.5146e-06	0.0079661	4.96102e-07	0.00260927	1.57054e-06	0.00879479	5.23131e-07	0.00292945	1.47116e-06	0.00848442	4.86834e-07	0.00280764
9520	26	2.24215e-07	0.0016417	7.61238e-08	0.000557378	4.23786e-07	0.00304663	1.37696e-07	0.000989904	1.02751e-06	0.00625431	3.37587e-07	0.00205484	1.51854e-06	0.00798126	4.97393e-07	0.00261424	1.56749e-06	0.00881048	5.22115e-07	0.00293468	1.47733e-06	0.00849916	4.88875e-07	0.00281252
9530	26	2.09903e-07	0.00164388	7.12646e-08	0.000558116	4.27861e-07	0.00305088	1.3902e-07	0.000991287	1.04074e-06	0.00626465	3.41932e-07	0.00205823	1.53028e-06	0.0079965	5.01239e-07	0.00261923	1.55934e-06	0.00882611	5.194e-07	0.00293988	1.48112e-06	0.00851395	4.90128e-07	0.00281742
9540	26	1.99179e-07	0.00164592	6.76237e-08	0.00055881	4.2619e-07	0.00305516	1.38477e-07	0.000992675	1.03794e-06	0.00627504	3.41011e-07	0.00206165	1.53095e-06	0.00801181	5.01459e-07	0.00262424	1.55327e-06	0.00884168	5.17376e-07	0.00294507	1.48247e-06	0.00852877	4.90576e-07	0.00282232
9550	26	1.95778e-07	0.00164789	6.6469e-08	0.00055948	4.22621e-07	0.0030594	1.37317e-07	0.000994053	1.02559e-06	0.00628536	3.36956e-07	0.00206504	1.53568e-06	0.00802715	5.03007e-07	0.00262927	1.55233e-06	0.00885721	5.17065e-07	0.00295024	1.48952e-06	0.00854363	4.92909e-07	0.00282724
9560	26	1.98186e-07	0.00164986	6.72865e-08	0.000560148	4.24624e-07	0.00306363	1.37968e-07	0.00099543	1.01325e-06	0.00629556	3.329e-07	0.00206839	1.54794e-06	0.00804256	5.07023e-07	0.00263431	1.55668e-06	0.00887275	5.18513e-07	0.00295542	1.49217e-06	0.00855854	4.93786e-07	0.00283217
9570	26	2.00746e-07	0.00165186	6.81557e-08	0.000560826	4.30768e-07	0.00306791	1.39964e-07	0.00099682	1.01675e-06	0.0063057	3.34049e-07	0.00207172	1.54123e-06	0.00805802	5.04826e-07	0.00263938	1.55952e-06	0.00888833	5.19458e-07	0.00296061	1.49236e-06	0.00857347	4.93848e-07	0.00283711
9580	26	1.9467e-07	0.00165383	6.60929e-08	0.000561497	4.37799e-07	0.00307226	1.42249e-07	0.000998231	1.01393e-06	0.00631585	3.33124e-07	0.00207506	1.54063e-06	0.00807343	5.04629e-07	0.00264442	1.56247e-06	0.00890394	5.20441e-07	0.00296581	1.48784e-06	0.00858837	4.92354e-07	0.00284204
9590	26	1.84709e-07	0.00165573	6.27111e-08	0.000562143	4.41645e-07	0.00307665	1.43498e-07	0.00099966	1.00668e-06	0.00632596	3.30743e-07	0.00207838	1.54379e-06	0.00808884	5.05663e-07	0.00264947	1.56566e-06	0.00891958	5.21504e-07	0.00297102	1.48958e-06	0.00860325	4.9293e-07	0.00284697
9600	26	1.82797e-07	0.00165757	6.2062e-08	0.000562766	4.36162e-07	0.00308104	1.41717e-07	0.00100108	1.02345e-06	0.00633612	3.36252e-07	0.00208172	1.55405e-06	0.00810435	5.09023e-07	0.00265455	1.56806e-06	0.00893525	5.22304e-07	0.00297623	1.48247e-06	0.0086181	4.90577e-07	0.00285188
9610	26	1.88817e-07	0.00165943	6.41059e-08	0.000563398	4.31651e-07	0.00308538	1.40251e-07	0.00100249	1.03511e-06	0.00634642	3.40083e-07	0.0020851	1.55145e-06	0.00811988	5.08171e-07	0.00265964	1.57368e-06	0.00895096	5.24174e-07	0.00298147	1.47925e-06	0.00863291	4.8951e-07	0.00285678
9620	26	1.81153e-07	0.00166129	6.15038e-08	0.000564028	4.32114e-07	0.0030897	1.40401e-07	0.0010039	1.03126e-06	0.00635676	3.38817e-07	0.0020885	1.5419e-06	0.00813536	5.05043e-07	0.00266471	1.57453e-06	0.0089667	5.24459e-07	0.00298671	1.47641e-06	0.00864769	4.88569e-07	0.00286167
9630	26	1.92995e-07	0.00166317	6.55241e-08	0.000564666	4.28254e-07	0.003094	1.39147e-07	0.0010053	1.03103e-06	0.00636707	3.38743e-07	0.00209188	1.53804e-06	0.00815075	5.0378e-07	0.00266975	1.56625e-06	0.0089824	5.217e-07	0.00299194	1.48462e-06	0.00866249	4.91287e-07	0.00286657
9640	26	1.95579e-07	0.00166511	6.64015e-08	0.000565325	4.17997e-07	0.00309823	1.35815e-07	0.00100667	1.02502e-06	0.00637735	3.36767e-07	0.00209526	1.54377e-06	0.00816616	5.05657e-07	0.0026748	1.55524e-06	0.00899801	5.18034e-07	0.00299714	1.49399e-06	0.00867739	4.94387e-07	0.0028715
9650	26	2.03948e-07	0.0016671	6.92428e-08	0.000566003	4.15702e-07	0.0031024	1.35069e-07	0.00100803	1.02198e-06	0.00638758	3.35768e-07	0.00209862	1.53515e-06	0.00818156	5.02834e-07	0.00267984	1.54209e-06	0.0090135	5.13653e-07	0.0030023	1.50734e-06	0.00869239	4.98806e-07	0.00287646
9660	26	1.9415e-07	0.00166909	6.59164e-08	0.000566677	4.18846e-07	0.00310657	1.3609e-07	0.00100938	1.03123e-06	0.00639785	3.38807e-07	0.002102	1.52804e-06	0.00819687	5.00503e-07	0.00268486	1.53749e-06	0.0090289	5.12123e-07	0.00300743	1.5045e-06	0.00870745	4.97864e-07	0.00288145
9670	26	1.94205e-07	0.00167103	6.59352e-08	0.000567336	4.22131e-07	0.00311078	1.37158e-07	0.00101075	1.03803e-06	0.0064082	3.41041e-07	0.0021054	1.52371e-06	0.00821213	4.99087e-07	0.00268986	1.54542e-06	0.00904432	5.14764e-07	0.00301256	1.50244e-06	0.00872248	4.97183e-07	0.00288642
9680	26	1.96972e-07	0.00167299	6.68744e-08	0.000568	4.286e-07	0.00311503	1.3926e-07	0.00101213	1.03772e-06	0.00641858	3.40941e-07	0.00210881	1.52003e-06	0.00822735	4.9788e-07	0.00269484	1.55384e-06	0.00905982	5.17567e-07	0.00301773	1.49266e-06	0.00873745	4.93946e-07	0.00289138
9690	26	2.08787e-07	0.00167502	7.08859e-08	0.000568689	4.33485e-07	0.00311934	1.40847e-07	0.00101353	1.04035e-06	0.00642897	3.41806e-07	0.00211222	1.53428e-06	0.00824261	5.02548e-07	0.00269984	1.55826e-06	0.00907538	5.1904e-07	0.00302291	1.4905e-06	0.00875237	4.93232e-07	0.00289631
9700	26	2.11175e-07	0.00167711	7.16964e-08	0.000569401	4.33794e-07	0.00312367	1.40948e-07	0.00101494	1.05049e-06	0.00643943	3.45136e-07	0.00211566	1.53452e-06	0.00825795	5.02629e-07	0.00270487	1.56535e-06	0.009091	5.214e-07	0.00302811	1.48797e-06	0.00876726	4.92395e-07	0.00290124
9710	26	2.08897e-07	0.00167921	7.0923e-08	0.000570114	4.3205e-07	0.003128	1.40381e-07	0.00101634	1.05102e-06	0.00644993	3.45311e-07	0.00211911	1.54328e-06	0.00827334	5.05496e-07	0.00270991	1.55607e-06	0.00910661	5.18309e-07	0.00303331	1.49542e-06	0.00878218	4.9486e-07	0.00290618
9720	26	2.07192e-07	0.0016813	7.03441e-08	0.000570821	4.36694e-07	0.00313234	1.4189e-07	0.00101775	1.05017e-06	0.00646044	3.4503e-07	0.00212256	1.54429e-06	0.00828878	5.05826e-07	0.00271496	1.55306e-06	0.00912214	5.17308e-07	0.00303849	1.50315e-06	0.00879717	4.9742e-07	0.00291114
9730	26	2.0447e-07	0.00168335	6.942e-08	0.000571519	4.39842e-07	0.00313673	1.42913e-07	0.00101918	1.05036e-06	0.00647094	3.45095e-07	0.00212601	1.53444e-06	0.00830417	5.026e-07	0.00272	1.56734e-06	0.00913776	5.22065e-07	0.00304369	1.50397e-06	0.00881221	4.97689e-07	0.00291611
9740	26	1.98947e-07	0.00168537	6.75449e-08	0.000572204	4.52932e-07	0.0031412	1.47166e-07	0.00102063	1.05008e-06	0.00648145	3.45001e-07	0.00212946	1.52324e-06	0.00831946	4.98933e-07	0.00272501	1.57076e-06	0.00915345	5.23202e-07	0.00304891	1.49974e-06	0.00882723	4.96289e-07	0.00292108
9750	26	1.83184e-07	0.00168728	6.21931e-08	0.000572853	4.44912e-07	0.00314568	1.4456e-07	0.00102209	1.0542e-06	0.00649197	3.46355e-07	0.00213292	1.52695e-06	0.00833471	5.00149e-07	0.00273001	1.56247e-06	0.00916911	5.20441e-07	0.00305413	1.49872e-06	0.00884222	4.95952e-07	0.00292605
9760	26	1.77685e-07	0.00168908	6.03263e-08	0.000573465	4.31407e-07	0.00315008	1.40172e-07	0.00102352	1.0555e-06	0.00650252	3.46782e-07	0.00213639	1.53858e-06	0.00835004	5.03958e-07	0.00273503	1.54776e-06	0.00918467	5.15543e-07	0.00305931	1.4991e-06	0.00885721	4.96078e-07	0.00293101
9770	26	1.7691e-07	0.00169086	6.00633e-08	0.000574068	4.20391e-07	0.00315433	1.36593e-07	0.0010249	1.04972e-06	0.00651305	3.44882e-07	0.00213984	1.53952e-06	0.00836543	5.04266e-07	0.00274007	1.53696e-06	0.00920009	5.11944e-07	0.00306445	1.48929e-06	0.00887216	4.92834e-07	0.00293595
9780	26	1.74469e-07	0.00169262	5.92344e-08	0.000574664	4.15306e-07	0.0031585	1.3494e-07	0.00102625	1.04842e-06	0.00652353	3.44455e-07	0.00214329	1.54259e-06	0.00838084	5.05269e-07	0.00274512	1.53429e-06	0.00921545	5.11057e-07	0.00306956	1.46736e-06	0.00888694	4.85574e-07	0.00294084
9790	26	1.78109e-07	0.00169438	6.04701e-08	0.000575262	4.18784e-07	0.00316268	1.3607e-07	0.00102761	1.04602e-06	0.00653401	3.43667e-07	0.00214673	1.53933e-06	0.00839626	5.04202e-07	0.00275017	1.53437e-06	0.00923079	5.11082e-07	0.00307467	1.46713e-06	0.00890161	4.855e-07	0.0029457
9800	26	1.72762e-07	0.00169613	5.86548e-08	0.000575857	4.18255e-07	0.00316686	1.35898e-07	0.00102897	1.04481e-06	0.00654446	3.43271e-07	0.00215017	1.53612e-06	0.00841163	5.0315e-07	0.0027552	1.53452e-06	0.00924613	5.11133e-07	0.00307979	1.47199e-06	0.0089163	4.87106e-07	0.00295056
9810	26	1.75303e-07	0.00169787	5.95176e-08	0.000576448	4.12418e-07	0.00317101	1.34002e-07	0.00103032	1.0507e-06	0.00655495	3.45204e-07	0.00215361	1.52575e-06	0.00842693	4.99754e-07	0.00276021	1.53975e-06	0.00926151	5.12875e-07	0.00308491	1.47612e-06	0.00893104	4.88474e-07	0.00295544
9820	26	1.85786e-07	0.00169967	6.30768e-08	0.00057706	4.09352e-07	0.00317512	1.33006e-07	0.00103165	1.05495e-06	0.00656547	3.46601e-07	0.00215707	1.52894e-06	0.0084422	5.00799e-07	0.00276521	1.54284e-06	0.00927692	5.13903e-07	0.00309004	1.48857e-06	0.00894586	4.92596e-07	0.00296034
9830	26	1.8672e-07	0.00170154	6.33938e-08	0.000577695	4.14653e-07	0.00317924	1.34728e-07	0.00103299	1.06821e-06	0.00657609	3.50957e-07	0.00216056	1.52607e-06	0.00845748	4.99858e-07	0.00277022	1.53837e-06	0.00929233	5.12415e-07	0.00309517	1.49042e-06	0.00896076	4.93208e-07	0.00296527
9840	26	1.81792e-07	0.00170338	6.17208e-08	0.000578319	4.22947e-07	0.00318343	1.37423e-07	0.00103435	1.0694e-06	0.00658678	3.51348e-07	0.00216407	1.52733e-06	0.00847274	5.00273e-07	0.00277522	1.5365e-06	0.0093077	5.11792e-07	0.00310029	1.49739e-06	0.00897569	4.95513e-07	0.00297022
9850	26	1.86906e-07	0.00170523	6.34571e-08	0.000578946	4.31487e-07	0.0031877	1.40198e-07	0.00103574	1.07321e-06	0.0065975	3.52601e-07	0.00216759	1.52837e-06	0.00848802	5.00612e-07	0.00278022	1.54404e-06	0.00932311	5.14304e-07	0.00310542	1.49123e-06	0.00899063	4.93474e-07	0.00297516
9860	26	1.93653e-07	0.00170713	6.57476e-08	0.000579591	4.32234e-07	0.00319203	1.40441e-07	0.00103715	1.08268e-06	0.00660827	3.55711e-07	0.00217113	1.53514e-06	0.00850334	5.02831e-07	0.00278524	1.55103e-06	0.00933858	5.1663e-07	0.00311058	1.48261e-06	0.0090055	4.90622e-07	0.00298008
9870	26	1.91928e-07	0.00170906	6.5162e-08	0.000580246	4.26726e-07	0.00319632	1.38651e-07	0.00103854	1.07611e-06	0.00661907	3.53553e-07	0.00217468	1.53342e-06	0.00851868	5.02266e-07	0.00279027	1.55414e-06	0.00935411	5.17667e-07	0.00311575	1.46912e-06	0.00902027	4.86158e-07	0.00298497
9880	26	1.76597e-07	0.0017109	5.99569e-08	0.00058087	4.31621e-07	0.00320061	1.40241e-07	0.00103994	1.05736e-06	0.00662973	3.47394e-07	0.00217818	1.52834e-06	0.00853399	5.00603e-07	0.00279528	1.55299e-06	0.00936964	5.17285e-07	0.00312093	1.49254e-06	0.00903509	4.93906e-07	0.00298987
9890	26	1.75184e-07	0.00171265	5.94772e-08	0.000581465	4.31568e-07	0.00320493	1.40224e-07	0.00104134	1.04402e-06	0.00664024	3.43009e-07	0.00218164	1.52518e-06	0.00854926	4.99567e-07	0.00280028	1.55539e-06	0.00938518	5.18085e-07	0.0031261	1.49908e-06	0.00905005	4.96073e-07	0.00299482
9900	26	1.79179e-07	0.00171442	6.08335e-08	0.000582068	4.34174e-07	0.00320925	1.41071e-07	0.00104274	1.03482e-06	0.00665064	3.39989e-07	0.00218505	1.52281e-06	0.0085645	4.9879e-07	0.00280527	1.55449e-06	0.00940073	5.17783e-07	0.00313128	1.50076e-06	0.00906505	4.96627e-07	0.00299978
9910	26	1.8898e-07	0.00171626	6.41611e-08	0.000582693	4.41825e-07	0.00321364	1.43557e-07	0.00104417	1.04176e-06	0.00666102	3.42267e-07	0.00218846	1.53319e-06	0.00857978	5.0219e-07	0.00281028	1.55058e-06	0.00941626	5.1648e-07	0.00313645	1.50457e-06	0.00908008	4.97889e-07	0.00300476
9920	26	1.9694e-07	0.0017182	6.68637e-08	0.00058335	4.41781e-07	0.00321805	1.43543e-07	0.0010456	1.05257e-06	0.0066715	3.45821e-07	0.00219191	1.53214e-06	0.0085951	5.01848e-07	0.0028153	1.5536e-06	0.00943178	5.17487e-07	0.00314162	1.50528e-06	0.00909512	4.98123e-07	0.00300974
9930	26	2.10374e-07	0.00172022	7.14245e-08	0.000584036	4.36687e-07	0.00322245	1.41887e-07	0.00104703	1.05409e-06	0.00668203	3.46318e-07	0.00219537	1.52217e-06	0.00861037	4.98581e-07	0.0028203	1.55038e-06	0.0094473	5.16413e-07	0.00314679	1.49041e-06	0.00911012	4.93202e-07	0.0030147
9940	26	2.21459e-07	0.00172239	7.51881e-08	0.000584772	4.27715e-07	0.00322677	1.38972e-07	0.00104843	1.05356e-06	0.00669257	3.46145e-07	0.00219883	1.51956e-06	0.00862559	4.97728e-07	0.00282528	1.55268e-06	0.00946282	5.1718e-07	0.00315196	1.48852e-06	0.00912501	4.92578e-07	0.00301963
9950	26	2.14918e-07	0.00172456	7.29673e-08	0.00058551	4.22793e-07	0.00323102	1.37373e-07	0.00104982	1.05389e-06	0.00670311	3.46254e-07	0.00220229	1.51874e-06	0.00864077	4.97459e-07	0.00283026	1.53821e-06	0.00947826	5.12361e-07	0.00315711	1.48323e-06	0.00913987	4.90827e-07	0.00302454
9960	26	2.08034e-07	0.00172668	7.063e-08	0.00058623	4.26872e-07	0.00323526	1.38698e-07	0.0010512	1.04465e-06	0.00671361	3.43217e-07	0.00220574	1.51206e-06	0.00865593	4.95269e-07	0.00283522	1.52685e-06	0.0094936	5.08578e-07	0.00316221	1.47512e-06	0.00915466	4.88143e-07	0.00302944
9970	26	2.05332e-07	0.00172875	6.97129e-08	0.000586931	4.2871e-07	0.00323954	1.39296e-07	0.00105259	1.03077e-06	0.00672398	3.38658e-07	0.00220915	1.51708e-06	0.00867107	4.96914e-07	0.00284018	1.53035e-06	0.00950888	5.09743e-07	0.0031673	1.47095e-06	0.00916939	4.86762e-07	0.00303431
9980	26	1.97686e-07	0.00173076	6.71168e-08	0.000587616	4.32421e-07	0.00324385	1.40501e-07	0.00105398	1.03313e-06	0.0067343	3.39432e-07	0.00221254	1.51298e-06	0.00868622	4.9557e-07	0.00284514	1.52923e-06	0.00952418	5.0937e-07	0.0031724	1.47022e-06	0.0091841	4.86523e-07	0.00303918
9990	26	1.90225e-07	0.0017327	6.45839e-08	0.000588275	4.31893e-07	0.00324817	1.4033e-07	0.00105539	1.03146e-06	0.00674462	3.38883e-07	0.00221593	1.50009e-06	0.0087013	4.91349e-07	0.00285008	1.53371e-06	0.0095395	5.10862e-07	0.0031775	1.46996e-06	0.0091988	4.86435e-07	0.00304404
10000	26	1.89092e-07	0.0017346	6.41991e-08	0.000588919	4.22757e-07	0.00325245	1.37361e-07	0.00105678	1.01951e-06	0.00675488	3.34958e-07	0.0022193	1.49978e-06	0.0087163	4.91246e-07	0.00285499	1.53294e-06	0.00955483	5.10604e-07	0.00318261	1.48199e-06	0.00921355	4.90416e-07	0.00304893
10010	26	1.87318e-07	0.00173648	6.35967e-08	0.000589557	4.21516e-07	0.00325667	1.36958e-07	0.00105815	1.02099e-06	0.00676509	3.35444e-07	0.00222265	1.48909e-06	0.00873123	4.87747e-07	0.00285989	1.53117e-06	0.00957015	5.10017e-07	0.00318771	1.4937e-06	0.00922843	4.94293e-07	0.00305385
10020	26	1.94256e-07	0.00173839	6.59522e-08	0.000590205	4.23244e-07	0.00326089	1.3752e-07	0.00105952	1.0228e-06	0.00677531	3.36038e-07	0.00222601	1.48655e-06	0.00874611	4.86914e-07	0.00286476	1.53313e-06	0.00958547	5.10668e-07	0.00319282	1.49219e-06	0.00924336	4.93792e-07	0.00305879
10030	26	1.96603e-07	0.00174034	6.67493e-08	0.000590868	4.22083e-07	0.00326512	1.37142e-07	0.0010609	1.01893e-06	0.00678552	3.34767e-07	0.00222936	1.49971e-06	0.00876104	4.91227e-07	0.00286965	1.52733e-06	0.00960078	5.08738e-07	0.00319791	1.48727e-06	0.00925826	4.92164e-07	0.00306372
10040	26	2.02114e-07	0.00174234	6.86202e-08	0.000591547	4.14857e-07	0.0032693	1.34794e-07	0.00106226	1.01043e-06	0.00679566	3.31975e-07	0.0022327	1.49748e-06	0.00877602	4.90494e-07	0.00287456	1.5305e-06	0.00961606	5.09793e-07	0.00320301	1.47885e-06	0.00927309	4.89377e-07	0.00306863
10050	26	2.00676e-07	0.00174436	6.81318e-08	0.000592231	4.05227e-07	0.0032734	1.31665e-07	0.00106359	1.00533e-06	0.00680573	3.30299e-07	0.00223601	1.49045e-06	0.00879096	4.88191e-07	0.00287945	1.53393e-06	0.00963139	5.10935e-07	0.00320811	1.46872e-06	0.00928782	4.86025e-07	0.0030735
10060	26	1.97335e-07	0.00174635	6.69976e-08	0.000592907	4.04139e-07	0.00327745	1.31312e-07	0.0010649	1.00579e-06	0.00681579	3.3045e-07	0.00223931	1.48199e-06	0.00880582	4.85422e-07	0.00288432	1.51422e-06	0.00964665	5.04371e-07	0.00321319	1.46811e-06	0.00930251	4.85823e-07	0.00307836
10070	26	1.97929e-07	0.00174832	6.71993e-08	0.000593578	4.12565e-07	0.00328153	1.3405e-07	0.00106623	9.98807e-07	0.00682582	3.28155e-07	0.0022426	1.46782e-06	0.00882058	4.80778e-07	0.00288915	1.50389e-06	0.00966173	5.0093e-07	0.00321822	1.47162e-06	0.0093172	4.86983e-07	0.00308323
10080	26	1.89657e-07	0.00175026	6.43908e-08	0.000594234	4.11423e-07	0.00328564	1.33679e-07	0.00106756	9.99269e-07	0.00683581	3.28307e-07	0.00224589	1.46473e-06	0.00883524	4.79766e-07	0.00289395	1.50905e-06	0.0096768	5.02649e-07	0.00322324	1.47615e-06	0.00933194	4.88485e-07	0.0030881
10090	26	1.92695e-07	0.00175217	6.54224e-08	0.000594884	4.08146e-07	0.00328974	1.32614e-07	0.0010689	9.94445e-07	0.00684577	3.26723e-07	0.00224916	1.45091e-06	0.00884982	4.75241e-07	0.00289873	1.50556e-06	0.00969188	5.01487e-07	0.00322826	1.48549e-06	0.00934675	4.91576e-07	0.00309301
10100	26	1.99839e-07	0.00175413	6.78479e-08	0.00059555	4.01493e-07	0.00329379	1.30452e-07	0.00107021	9.91051e-07	0.0068557	3.25607e-07	0.00225242	1.44464e-06	0.0088643	4.73187e-07	0.00290347	1.49548e-06	0.00970688	4.98127e-07	0.00323326	1.48311e-06	0.0093616	4.90787e-07	0.00309792
10110	26	1.97901e-07	0.00175612	6.71897e-08	0.000596225	3.97659e-07	0.00329779	1.29206e-07	0.00107151	9.90948e-07	0.00686561	3.25573e-07	0.00225568	1.43641e-06	0.0088787	4.7049e-07	0.00290819	1.48663e-06	0.00972179	4.9518e-07	0.00323822	1.47763e-06	0.0093764	4.88973e-07	0.00310282
10120	26	1.91016e-07	0.00175806	6.48524e-08	0.000596884	3.90373e-07	0.00330172	1.26839e-07	0.00107279	9.87606e-07	0.0068755	3.24475e-07	0.00225893	1.43202e-06	0.00889304	4.69053e-07	0.00291289	1.47845e-06	0.00973661	4.92455e-07	0.00324316	1.47852e-06	0.00939118	4.89269e-07	0.00310771
10130	26	1.84966e-07	0.00175994	6.27982e-08	0.000597523	3.95529e-07	0.00330565	1.28514e-07	0.00107407	9.76939e-07	0.00688533	3.20971e-07	0.00226216	1.42609e-06	0.00890733	4.67112e-07	0.00291757	1.47274e-06	0.00975137	4.90555e-07	0.00324808	1.47679e-06	0.00940596	4.88697e-07	0.0031126
10140	26	1.86566e-07	0.0017618	6.33416e-08	0.000598154	4.04756e-07	0.00330965	1.31513e-07	0.00107537	9.65784e-07	0.00689504	3.17306e-07	0.00226535	1.41556e-06	0.00892154	4.63661e-07	0.00292222	1.4782e-06	0.00976613	4.92373e-07	0.00325299	1.47502e-06	0.00942071	4.88111e-07	0.00311748
10150	26	1.97658e-07	0.00176372	6.71075e-08	0.000598806	4.05106e-07	0.0033137	1.31626e-07	0.00107668	9.57324e-07	0.00690466	3.14526e-07	0.00226851	1.41856e-06	0.00893571	4.64644e-07	0.00292686	1.4801e-06	0.00978092	4.93005e-07	0.00325792	1.46955e-06	0.00943544	4.86299e-07	0.00312235
10160	26	2.01545e-07	0.00176572	6.8427e-08	0.000599484	4.03151e-07	0.00331774	1.30991e-07	0.00107799	9.67433e-07	0.00691428	3.17848e-07	0.00227167	1.42417e-06	0.00894993	4.66481e-07	0.00293152	1.471e-06	0.00979568	4.89975e-07	0.00326283	1.47621e-06	0.00945016	4.88505e-07	0.00312723
10170	26	2.02841e-07	0.00176774	6.88671e-08	0.000600171	4.00507e-07	0.00332176	1.30132e-07	0.0010793	9.75525e-07	0.00692399	3.20506e-07	0.00227486	1.4228e-06	0.00896416	4.66033e-07	0.00293618	1.46751e-06	0.00981037	4.88812e-07	0.00326773	1.48237e-06	0.00946496	4.90543e-07	0.00313212
10180	26	1.96643e-07	0.00176973	6.67627e-08	0.000600847	3.92899e-07	0.00332572	1.2766e-07	0.00108059	9.7292e-07	0.00693373	3.1965e-07	0.00227806	1.4258e-06	0.00897841	4.67017e-07	0.00294085	1.4738e-06	0.00982508	4.90908e-07	0.00327263	1.47724e-06	0.00947975	4.88844e-07	0.00313702
10190	26	1.90319e-07	0.00177167	6.46156e-08	0.000601506	3.88874e-07	0.00332964	1.26352e-07	0.00108186	9.69655e-07	0.00694345	3.18578e-07	0.00228125	1.42581e-06	0.00899266	4.6702e-07	0.00294551	1.47929e-06	0.00983984	4.92737e-07	0.00327754	1.46849e-06	0.00949448	4.85949e-07	0.00314189
10200	26	1.91195e-07	0.00177358	6.49131e-08	0.000602153	3.93864e-07	0.00333355	1.27973e-07	0.00108313	9.71353e-07	0.00695315	3.19136e-07	0.00228444	1.41905e-06	0.00900689	4.64806e-07	0.00295018	1.48003e-06	0.00985464	4.92981e-07	0.00328247	1.46673e-06	0.00950916	4.85366e-07	0.00314675
10210	26	1.85101e-07	0.00177547	6.28441e-08	0.000602794	3.97333e-07	0.00333751	1.29101e-07	0.00108442	9.70456e-07	0.00696286	3.18841e-07	0.00228763	1.42134e-06	0.00902109	4.65556e-07	0.00295483	1.48734e-06	0.00986947	4.95415e-07	0.00328741	1.47113e-06	0.00952385	4.86824e-07	0.00315161
10220	26	1.84232e-07	0.00177731	6.25491e-08	0.000603419	3.91367e-07	0.00334145	1.27162e-07	0.0010857	9.7331e-07	0.00697258	3.19778e-07	0.00229082	1.42496e-06	0.00903532	4.66739e-07	0.00295949	1.49482e-06	0.00988439	4.9791e-07	0.00329238	1.46999e-06	0.00953856	4.86444e-07	0.00315648
10230	26	1.99137e-07	0.00177921	6.76094e-08	0.000604065	3.8451e-07	0.00334534	1.24934e-07	0.00108696	9.74465e-07	0.00698232	3.20158e-07	0.00229402	1.41956e-06	0.00904955	4.64972e-07	0.00296415	1.50488e-06	0.00989938	5.01259e-07	0.00329737	1.48207e-06	0.0095533	4.90444e-07	0.00316136
10240	26	1.86005e-07	0.00178113	6.31511e-08	0.000604715	3.77067e-07	0.00334913	1.22516e-07	0.00108819	9.63171e-07	0.006992	3.16447e-07	0.0022972	1.43759e-06	0.00906385	4.70879e-07	0.00296883	1.51445e-06	0.00991448	5.04446e-07	0.00330241	1.47824e-06	0.0095681	4.89177e-07	0.00316625
10250	26	1.73032e-07	0.00178293	5.87466e-08	0.000605327	3.74712e-07	0.00335289	1.21751e-07	0.00108942	9.61133e-07	0.00700162	3.15778e-07	0.00230036	1.4444e-06	0.00907826	4.7311e-07	0.00297355	1.52216e-06	0.00992966	5.07015e-07	0.00330746	1.48047e-06	0.00958289	4.89914e-07	0.00317115
10260	26	1.77778e-07	0.00178468	6.03578e-08	0.000605923	3.69648e-07	0.00335662	1.20105e-07	0.00109063	9.46588e-07	0.00701116	3.10999e-07	0.0023035	1.44492e-06	0.0090927	4.7328e-07	0.00297828	1.53077e-06	0.00994493	5.09884e-07	0.00331255	1.48247e-06	0.00959771	4.90574e-07	0.00317605
10270	26	1.80715e-07	0.00178648	6.1355e-08	0.000606531	3.63769e-07	0.00336028	1.18195e-07	0.00109182	9.26801e-07	0.00702052	3.04498e-07	0.00230657	1.45112e-06	0.00910719	4.75311e-07	0.00298303	1.51893e-06	0.00996018	5.0594e-07	0.00331763	1.48691e-06	0.00961256	4.92043e-07	0.00318096
10280	26	1.89561e-07	0.00178833	6.43585e-08	0.000607159	3.63843e-07	0.00336392	1.18219e-07	0.001093	9.20064e-07	0.00702975	3.02285e-07	0.00230961	1.44979e-06	0.00912169	4.74874e-07	0.00298778	1.51453e-06	0.00997534	5.04473e-07	0.00332268	1.48054e-06	0.00962739	4.89935e-07	0.00318587
10290	26	1.94251e-07	0.00179025	6.59508e-08	0.000607812	3.5937e-07	0.00336754	1.16766e-07	0.00109417	9.20764e-07	0.00703895	3.02515e-07	0.00231263	1.45325e-06	0.00913621	4.76008e-07	0.00299253	1.51214e-06	0.00999047	5.03677e-07	0.00332772	1.46748e-06	0.00964213	4.85614e-07	0.00319075
10300	26	1.88445e-07	0.00179217	6.39794e-08	0.000608463	3.64031e-07	0.00337114	1.1828e-07	0.00109534	9.16667e-07	0.00704814	3.01169e-07	0.00231565	1.43716e-06	0.00915068	4.70738e-07	0.00299728	1.51041e-06	0.0100056	5.031e-07	0.00333275	1.46726e-06	0.0096568	4.85542e-07	0.0031956
10310	26	1.78911e-07	0.001794	6.07424e-08	0.000609087	3.72205e-07	0.00337483	1.20936e-07	0.00109654	9.18111e-07	0.00705732	3.01643e-07	0.00231866	1.41442e-06	0.00916494	4.6329e-07	0.00300194	1.5112e-06	0.0100207	5.03364e-07	0.00333778	1.47171e-06	0.00967149	4.87015e-07	0.00320047
10320	26	1.78277e-07	0.00179579	6.05274e-08	0.000609693	3.72261e-07	0.00337855	1.20954e-07	0.00109775	9.252e-07	0.00706653	3.03972e-07	0.00232169	1.42341e-06	0.00917913	4.66234e-07	0.00300659	1.51371e-06	0.0100358	5.04201e-07	0.00334282	1.46743e-06	0.00968619	4.85597e-07	0.00320533
10330	26	1.69759e-07	0.00179753	5.76353e-08	0.000610284	3.74269e-07	0.00338228	1.21607e-07	0.00109896	9.29455e-07	0.0070758	3.0537e-07	0.00232474	1.42676e-06	0.00919338	4.67332e-07	0.00301126	1.51234e-06	0.0100509	5.03743e-07	0.00334786	1.46531e-06	0.00970085	4.84896e-07	0.00321018
10340	26	1.80544e-07	0.00179928	6.12968e-08	0.000610878	3.69388e-07	0.003386	1.20021e-07	0.00110017	9.36911e-07	0.00708513	3.0782e-07	0.0023278	1.4219e-06	0.00920762	4.65739e-07	0.00301593	1.51954e-06	0.0100661	5.06142e-07	0.00335291	1.47433e-06	0.00971555	4.87883e-07	0.00321505
10350	26	1.78452e-07	0.00180108	6.05866e-08	0.000611488	3.65035e-07	0.00338967	1.18607e-07	0.00110137	9.35695e-07	0.0070945	3.0742e-07	0.00233088	1.42611e-06	0.00922186	4.67118e-07	0.00302059	1.51584e-06	0.0100813	5.04908e-07	0.00335797	1.48869e-06	0.00973036	4.92635e-07	0.00321995
10360	26	1.89206e-07	0.00180292	6.42378e-08	0.000612114	3.72919e-07	0.00339337	1.21168e-07	0.00110257	9.25623e-07	0.0071038	3.04111e-07	0.00233394	1.43248e-06	0.00923615	4.69205e-07	0.00302527	1.50923e-06	0.0100964	5.02708e-07	0.003363	1.49582e-06	0.00974529	4.94992e-07	0.00322489
10370	26	2.06421e-07	0.00180489	7.00823e-08	0.000612784	3.74432e-07	0.0033971	1.2166e-07	0.00110378	9.21665e-07	0.00711304	3.02811e-07	0.00233697	1.42651e-06	0.00925045	4.67249e-07	0.00302995	1.5024e-06	0.0101115	5.00434e-07	0.00336802	1.49142e-06	0.00976022	4.93538e-07	0.00322983
10380	26	2.09761e-07	0.00180698	7.12165e-08	0.000613491	3.69838e-07	0.00340083	1.20167e-07	0.00110499	9.20664e-07	0.00712225	3.02482e-07	0.00234	1.4158e-06	0.00926467	4.6374e-07	0.00303461	1.50509e-06	0.0101265	5.01329e-07	0.00337303	1.49229e-06	0.00977514	4.93825e-07	0.00323477
10390	26	2.14288e-07	0.0018091	7.27535e-08	0.000614211	3.74983e-07	0.00340455	1.21839e-07	0.0011062	9.16526e-07	0.00713144	3.01122e-07	0.00234302	1.39319e-06	0.0092787	4.56336e-07	0.00303921	1.50206e-06	0.0101415	5.00319e-07	0.00337804	1.48845e-06	0.00979005	4.92556e-07	0.0032397
10400	26	2.19871e-07	0.00181127	7.4649e-08	0.000614949	3.85236e-07	0.00340836	1.2517e-07	0.00110744	9.20386e-07	0.00714062	3.0239e-07	0.00234603	1.39343e-06	0.00929263	4.56413e-07	0.00304377	1.5066e-06	0.0101566	5.01832e-07	0.00338305	1.48529e-06	0.00980491	4.91509e-07	0.00324462
10410	26	2.2131e-07	0.00181348	7.51374e-08	0.000615698	3.84325e-07	0.00341221	1.24874e-07	0.00110869	9.15859e-07	0.00714981	3.00903e-07	0.00234905	1.40328e-06	0.00930661	4.5964e-07	0.00304835	1.51346e-06	0.0101717	5.04118e-07	0.00338808	1.47213e-06	0.0098197	4.87154e-07	0.00324951
10420	26	2.11825e-07	0.00181564	7.19173e-08	0.000616433	3.69521e-07	0.00341596	1.20064e-07	0.00110991	9.08689e-07	0.00715893	2.98547e-07	0.00235205	1.40793e-06	0.00932067	4.61163e-07	0.00305295	1.5084e-06	0.0101868	5.02433e-07	0.00339311	1.4701e-06	0.00983442	4.86483e-07	0.00325438
10430	26	2.12464e-07	0.00181776	7.21342e-08	0.000617153	3.71063e-07	0.00341966	1.20565e-07	0.00111111	9.05301e-07	0.007168	2.97434e-07	0.00235503	1.41014e-06	0.00933476	4.61888e-07	0.00305757	1.51209e-06	0.0102019	5.03662e-07	0.00339814	1.48143e-06	0.00984918	4.90232e-07	0.00325927
10440	26	2.13275e-07	0.00181989	7.24096e-08	0.000617874	3.71732e-07	0.00342338	1.20782e-07	0.00111232	8.99571e-07	0.00717702	2.95552e-07	0.00235799	1.40386e-06	0.00934883	4.59831e-07	0.00306218	1.50831e-06	0.010217	5.024e-07	0.00340317	1.48241e-06	0.00986399	4.90555e-07	0.00326417
10450	26	2.04216e-07	0.00182197	6.93339e-08	0.000618583	3.69219e-07	0.00342708	1.19966e-07	0.00111352	8.9283e-07	0.00718598	2.93337e-07	0.00236094	1.39605e-06	0.00936283	4.57271e-07	0.00306676	1.50752e-06	0.0102321	5.02137e-07	0.00340819	1.47218e-06	0.00987877	4.8717e-07	0.00326906
10460	26	1.98775e-07	0.00182399	6.74864e-08	0.000619268	3.68939e-07	0.00343077	1.19875e-07	0.00111472	8.90739e-07	0.0071949	2.9265e-07	0.00236387	1.39127e-06	0.00937676	4.55707e-07	0.00307133	1.51664e-06	0.0102472	5.05177e-07	0.00341323	1.47102e-06	0.00989349	4.86785e-07	0.00327393
10470	26	2.01859e-07	0.00182599	6.85336e-08	0.000619947	3.70924e-07	0.00343447	1.2052e-07	0.00111592	8.87435e-07	0.00720379	2.91565e-07	0.00236679	1.39323e-06	0.00939069	4.56347e-07	0.00307589	1.51758e-06	0.0102624	5.0549e-07	0.00341828	1.47627e-06	0.00990822	4.88522e-07	0.0032788
10480	26	2.0087e-07	0.00182801	6.81979e-08	0.000620632	3.78715e-07	0.00343822	1.23051e-07	0.00111714	8.77901e-07	0.00721262	2.88432e-07	0.00236969	1.41018e-06	0.00940471	4.619e-07	0.00308048	1.51325e-06	0.0102775	5.04046e-07	0.00342333	1.4751e-06	0.00992298	4.88138e-07	0.00328369
10490	26	2.04787e-07	0.00183003	6.95276e-08	0.000621319	3.88668e-07	0.00344206	1.26285e-07	0.00111839	8.71214e-07	0.00722137	2.86235e-07	0.00237256	1.42446e-06	0.00941887	4.66576e-07	0.00308512	1.50985e-06	0.0102926	5.02914e-07	0.00342836	1.47182e-06	0.00993771	4.87051e-07	0.00328856
10500	26	2.04277e-07	0.00183208	6.93546e-08	0.000622013	3.94004e-07	0.00344597	1.28019e-07	0.00111966	8.78172e-07	0.00723012	2.88521e-07	0.00237544	1.42961e-06	0.00943314	4.68266e-07	0.00308979	1.50763e-06	0.0103077	5.02176e-07	0.00343339	1.47155e-06	0.00995243	4.86961e-07	0.00329344
10510	26	1.98873e-07	0.0018341	6.75199e-08	0.000622699	3.87381e-07	0.00344988	1.25867e-07	0.00112093	8.81282e-07	0.00723892	2.89543e-07	0.00237833	1.43425e-06	0.00944746	4.69784e-07	0.00309448	1.51752e-06	0.0103228	5.05468e-07	0.00343842	1.46454e-06	0.00996712	4.84642e-07	0.0032983
10520	26	1.99656e-07	0.00183609	6.77858e-08	0.000623375	3.7571e-07	0.00345369	1.22075e-07	0.00112217	8.84027e-07	0.00724774	2.90445e-07	0.00238123	1.42539e-06	0.00946176	4.66882e-07	0.00309917	1.52429e-06	0.010338	5.07726e-07	0.00344349	1.47154e-06	0.0099818	4.86958e-07	0.00330315
10530	26	2.0059e-07	0.00183809	6.81029e-08	0.000624055	3.74086e-07	0.00345744	1.21547e-07	0.00112338	8.96159e-07	0.00725666	2.94431e-07	0.00238416	1.43614e-06	0.00947607	4.70402e-07	0.00310385	1.53698e-06	0.0103534	5.11951e-07	0.00344859	1.47081e-06	0.00999651	4.86716e-07	0.00330802
10540	26	1.93106e-07	0.00184006	6.5562e-08	0.000624722	3.749e-07	0.00346118	1.21812e-07	0.0011246	8.98453e-07	0.00726563	2.95184e-07	0.00238711	1.44147e-06	0.00949046	4.72148e-07	0.00310857	1.53656e-06	0.0103687	5.11811e-07	0.00345371	1.46788e-06	0.0100112	4.85746e-07	0.00331288
10550	26	1.83205e-07	0.00184194	6.22003e-08	0.000625363	3.76931e-07	0.00346494	1.22472e-07	0.00112582	9.06976e-07	0.00727466	2.97985e-07	0.00239007	1.44143e-06	0.00950488	4.72136e-07	0.00311329	1.5388e-06	0.0103841	5.12556e-07	0.00345883	1.46568e-06	0.0100259	4.85019e-07	0.00331774
10560	26	1.87039e-07	0.00184379	6.35021e-08	0.000625991	3.83047e-07	0.00346874	1.24459e-07	0.00112706	9.20441e-07	0.0072838	3.02409e-07	0.00239307	1.44302e-06	0.0095193	4.72656e-07	0.00311802	1.54755e-06	0.0103995	5.15473e-07	0.00346397	1.47797e-06	0.0100406	4.89087e-07	0.00332261
10570	26	1.92921e-07	0.00184569	6.5499e-08	0.000626636	3.90888e-07	0.00347261	1.27006e-07	0.00112831	9.26767e-07	0.00729303	3.04487e-07	0.00239611	1.43555e-06	0.00953369	4.70209e-07	0.00312273	1.55297e-06	0.010415	5.17276e-07	0.00346914	1.50463e-06	0.0100555	4.97908e-07	0.00332754
10580	26	2.01413e-07	0.00184767	6.83822e-08	0.000627306	3.98633e-07	0.00347656	1.29523e-07	0.0011296	9.29828e-07	0.00730232	3.05493e-07	0.00239916	1.43527e-06	0.00954805	4.70117e-07	0.00312743	1.55933e-06	0.0104306	5.19395e-07	0.00347432	1.51003e-06	0.0100706	4.99694e-07	0.00333253
10590	26	2.11586e-07	0.00184973	7.18361e-08	0.000628008	4.06688e-07	0.00348059	1.3214e-07	0.00113091	9.30183e-07	0.00731162	3.05609e-07	0.00240221	1.43796e-06	0.00956241	4.70999e-07	0.00313214	1.55385e-06	0.0104462	5.1757e-07	0.0034795	1.49715e-06	0.0100856	4.95434e-07	0.0033375
10600	26	2.17622e-07	0.00185188	7.38852e-08	0.000628736	4.10554e-07	0.00348468	1.33396e-07	0.00113223	9.28084e-07	0.00732091	3.0492e-07	0.00240527	1.44533e-06	0.00957683	4.73412e-07	0.00313686	1.56102e-06	0.0104617	5.19958e-07	0.00348469	1.49322e-06	0.0101006	4.94134e-07	0.00334245
10610	26	2.14772e-07	0.00185404	7.29178e-08	0.000629469	4.10007e-07	0.00348878	1.33219e-07	0.00113357	9.21696e-07	0.00733015	3.02821e-07	0.0024083	1.44757e-06	0.00959129	4.74148e-07	0.0031416	1.5648e-06	0.0104774	5.21219e-07	0.0034899	1.50754e-06	0.0101156	4.9887e-07	0.00334742
10620	26	2.10945e-07	0.00185617	7.16183e-08	0.000630192	4.01369e-07	0.00349283	1.30412e-07	0.00113488	9.21701e-07	0.00733938	3.02823e-07	0.00241133	1.44332e-06	0.00960575	4.72753e-07	0.00314633	1.56507e-06	0.010493	5.21309e-07	0.00349511	1.51701e-06	0.0101307	5.02005e-07	0.00335242
10630	26	2.11414e-07	0.00185828	7.17777e-08	0.000630909	3.91943e-07	0.0034968	1.27349e-07	0.00113617	9.29055e-07	0.00734863	3.05239e-07	0.00241437	1.44052e-06	0.00962017	4.71838e-07	0.00315105	1.56716e-06	0.0105087	5.22004e-07	0.00350033	1.51594e-06	0.0101459	5.01652e-07	0.00335744
10640	26	2.13305e-07	0.0018604	7.24198e-08	0.00063163	3.91574e-07	0.00350072	1.27229e-07	0.00113745	9.3349e-07	0.00735794	3.06696e-07	0.00241743	1.44087e-06	0.00963457	4.71951e-07	0.00315577	1.57087e-06	0.0105244	5.23238e-07	0.00350555	1.51839e-06	0.010161	5.02462e-07	0.00336246
10650	26	2.16916e-07	0.00186255	7.36455e-08	0.00063236	3.9155e-07	0.00350463	1.27222e-07	0.00113872	9.3425e-07	0.00736728	3.06946e-07	0.0024205	1.44203e-06	0.00964899	4.72333e-07	0.00316049	1.5739e-06	0.0105401	5.24249e-07	0.00351079	1.52209e-06	0.0101762	5.03688e-07	0.00336749
10660	26	2.19148e-07	0.00186473	7.44033e-08	0.0006331	3.91716e-07	0.00350855	1.27276e-07	0.00113999	9.30815e-07	0.0073766	3.05817e-07	0.00242356	1.44053e-06	0.0096634	4.71839e-07	0.00316521	1.57685e-06	0.0105559	5.25232e-07	0.00351604	1.52716e-06	0.0101915	5.05364e-07	0.00337254
10670	26	2.24698e-07	0.00186695	7.62877e-08	0.000633854	3.99005e-07	0.0035125	1.29644e-07	0.00114127	9.23379e-07	0.00738588	3.03374e-07	0.00242661	1.44832e-06	0.00967784	4.74392e-07	0.00316995	1.58136e-06	0.0105716	5.26732e-07	0.0035213	1.53073e-06	0.0102068	5.06544e-07	0.0033776
10680	26	2.2076e-07	0.00186918	7.49507e-08	0.00063461	4.02661e-07	0.00351651	1.30832e-07	0.00114258	9.17081e-07	0.00739507	3.01305e-07	0.00242963	1.45447e-06	0.00969236	4.76406e-07	0.0031747	1.59333e-06	0.0105875	5.3072e-07	0.00352659	1.54139e-06	0.0102221	5.10073e-07	0.00338268
10690	26	2.1548e-07	0.00187136	7.31583e-08	0.00063535	4.07309e-07	0.00352057	1.32342e-07	0.0011439	9.2819e-07	0.0074043	3.04954e-07	0.00243267	1.46287e-06	0.00970695	4.79158e-07	0.00317948	1.59542e-06	0.0106035	5.31418e-07	0.0035319	1.54854e-06	0.0102376	5.12438e-07	0.00338779
10700	26	2.12622e-07	0.0018735	7.21879e-08	0.000636077	4.18444e-07	0.00352469	1.3596e-07	0.00114523	9.3871e-07	0.00741363	3.08411e-07	0.00243573	1.4752e-06	0.00972163	4.83198e-07	0.00318429	1.59031e-06	0.0106194	5.29715e-07	0.0035372	1.54765e-06	0.0102531	5.12143e-07	0.00339292
10710	26	2.11135e-07	0.00187562	7.16828e-08	0.000636797	4.24575e-07	0.0035289	1.37952e-07	0.0011466	9.45021e-07	0.00742305	3.10484e-07	0.00243882	1.48329e-06	0.00973643	4.85846e-07	0.00318913	1.58014e-06	0.0106352	5.26326e-07	0.00354248	1.54387e-06	0.0102685	5.10895e-07	0.00339803
10720	26	2.1305e-07	0.00187774	7.23332e-08	0.000637517	4.2683e-07	0.00353316	1.38685e-07	0.00114799	9.45279e-07	0.0074325	3.10569e-07	0.00244193	1.48361e-06	0.00975126	4.85953e-07	0.00319399	1.57976e-06	0.010651	5.26201e-07	0.00354775	1.53774e-06	0.0102839	5.08864e-07	0.00340313
10730	26	2.19084e-07	0.0018799	7.43816e-08	0.00063825	4.34579e-07	0.00353747	1.41203e-07	0.00114939	9.52468e-07	0.00744199	3.12931e-07	0.00244505	1.48332e-06	0.00976609	4.85858e-07	0.00319885	1.5856e-06	0.0106669	5.28147e-07	0.00355302	1.53264e-06	0.0102993	5.07177e-07	0.00340821
10740	26	2.21963e-07	0.00188211	7.53591e-08	0.000638999	4.32162e-07	0.0035418	1.40417e-07	0.00115079	9.61301e-07	0.00745156	3.15833e-07	0.00244819	1.47795e-06	0.0097809	4.84099e-07	0.0032037	1.58031e-06	0.0106827	5.26383e-07	0.00355829	1.52437e-06	0.0103146	5.04439e-07	0.00341327
10750	26	2.18701e-07	0.00188431	7.42517e-08	0.000639748	4.26338e-07	0.0035461	1.38525e-07	0.00115219	9.64661e-07	0.00746119	3.16937e-07	0.00245135	1.47729e-06	0.00979568	4.83882e-07	0.00320854	1.56751e-06	0.0106984	5.22121e-07	0.00356353	1.52426e-06	0.0103298	5.04405e-07	0.00341831
10760	26	2.14556e-07	0.00188648	7.28445e-08	0.000640483	4.12636e-07	0.00355029	1.34073e-07	0.00115355	9.64146e-07	0.00747083	3.16768e-07	0.00245452	1.47322e-06	0.00981043	4.82549e-07	0.00321337	1.57081e-06	0.0107141	5.2322e-07	0.00356876	1.53462e-06	0.0103451	5.07833e-07	0.00342337
10770	26	2.13734e-07	0.00188862	7.25654e-08	0.00064121	4.03367e-07	0.00355437	1.31061e-07	0.00115488	9.62875e-07	0.00748047	3.1635e-07	0.00245769	1.47495e-06	0.00982517	4.83116e-07	0.0032182	1.568e-06	0.0107298	5.22284e-07	0.00357399	1.54596e-06	0.0103605	5.11587e-07	0.00342847
10780	26	2.1751e-07	0.00189077	7.38475e-08	0.000641941	4.07929e-07	0.00355842	1.32543e-07	0.0011562	9.68365e-07	0.00749012	3.18154e-07	0.00246086	1.47158e-06	0.0098399	4.82011e-07	0.00322303	1.56779e-06	0.0107455	5.22213e-07	0.00357921	1.55462e-06	0.010376	5.14452e-07	0.0034336
10790	26	2.16785e-07	0.00189295	7.36013e-08	0.000642679	4.15523e-07	0.00356254	1.35011e-07	0.00115753	9.56679e-07	0.00749975	3.14314e-07	0.00246402	1.47127e-06	0.00985462	4.81909e-07	0.00322785	1.56947e-06	0.0107612	5.22773e-07	0.00358444	1.55433e-06	0.0103915	5.14356e-07	0.00343874
10800	26	2.3568e-07	0.00189523	8.00163e-08	0.000643454	4.11768e-07	0.00356667	1.33791e-07	0.00115888	9.70416e-07	0.0075094	3.18828e-07	0.00246719	1.47073e-06	0.00986933	4.81731e-07	0.00323267	1.57343e-06	0.0107769	5.24092e-07	0.00358967	1.5475e-06	0.010407	5.12095e-07	0.00344387
10810	26	2.40711e-07	0.00189761	8.17244e-08	0.000644262	4.08735e-07	0.00357077	1.32805e-07	0.00116021	9.76979e-07	0.00751914	3.20984e-07	0.00247039	1.47132e-06	0.00988404	4.81927e-07	0.00323748	1.57296e-06	0.0107926	5.23936e-07	0.00359491	1.538e-06	0.0104225	5.08951e-07	0.00344898
10820	26	2.35989e-07	0.00189999	8.0121e-08	0.00064507	4.03189e-07	0.00357483	1.31003e-07	0.00116153	9.85845e-07	0.00752895	3.23897e-07	0.00247362	1.47439e-06	0.00989877	4.82931e-07	0.00324231	1.57544e-06	0.0108084	5.24761e-07	0.00360016	1.53655e-06	0.0104378	5.0847e-07	0.00345407
10830	26	2.33842e-07	0.00190234	7.93922e-08	0.000645868	3.98092e-07	0.00357884	1.29347e-07	0.00116283	9.88882e-07	0.00753882	3.24895e-07	0.00247686	1.47318e-06	0.0099135	4.82535e-07	0.00324714	1.58364e-06	0.0108242	5.27492e-07	0.00360542	1.54213e-06	0.0104532	5.10317e-07	0.00345916
10840	26	2.42382e-07	0.00190472	8.22916e-08	0.000646676	4.02241e-07	0.00358284	1.30695e-07	0.00116413	9.82317e-07	0.00754868	3.22738e-07	0.0024801	1.46709e-06	0.00992821	4.8054e-07	0.00325195	1.58957e-06	0.01084	5.29467e-07	0.0036107	1.54117e-06	0.0104687	5.10001e-07	0.00346426
10850	26	2.4694e-07	0.00190717	8.38391e-08	0.000647507	4.09871e-07	0.0035869	1.33174e-07	0.00116545	9.75487e-07	0.00755847	3.20494e-07	0.00248332	1.47116e-06	0.00994289	4.81873e-07	0.00325676	1.59619e-06	0.010856	5.31674e-07	0.00361601	1.53745e-06	0.010484	5.08768e-07	0.00346936
10860	26	2.45019e-07	0.00190963	8.3187e-08	0.000648342	4.03488e-07	0.00359096	1.311e-07	0.00116677	9.62264e-07	0.00756817	3.16149e-07	0.0024865	1.47671e-06	0.00995764	4.83691e-07	0.00326159	1.59816e-06	0.010872	5.3233e-07	0.00362133	1.53681e-06	0.0104994	5.08557e-07	0.00347444
10870	26	2.43632e-07	0.00191207	8.2716e-08	0.000649172	3.96508e-07	0.00359497	1.28832e-07	0.00116807	9.54678e-07	0.00757775	3.13657e-07	0.00248965	1.46616e-06	0.00997235	4.80235e-07	0.00326641	1.59237e-06	0.0108879	5.30402e-07	0.00362664	1.54047e-06	0.0105148	5.09767e-07	0.00347953
10880	26	2.32938e-07	0.00191445	7.90854e-08	0.000649981	3.88904e-07	0.00359889	1.26362e-07	0.00116934	9.45991e-07	0.00758725	3.10803e-07	0.00249277	1.46163e-06	0.00998699	4.78753e-07	0.0032712	1.58401e-06	0.0109038	5.27615e-07	0.00363193	1.53823e-06	0.0105302	5.09027e-07	0.00348463
10890	26	2.36612e-07	0.00191681	8.03329e-08	0.000650779	3.93856e-07	0.0036028	1.27971e-07	0.00117061	9.41451e-07	0.00759669	3.09311e-07	0.00249587	1.45979e-06	0.0100016	4.78148e-07	0.00327599	1.57638e-06	0.0109196	5.25076e-07	0.0036372	1.53676e-06	0.0105456	5.08541e-07	0.00348972
10900	26	2.44298e-07	0.00191921	8.29423e-08	0.000651596	3.99379e-07	0.00360677	1.29765e-07	0.0011719	9.4528e-07	0.00760612	3.10569e-07	0.00249897	1.45391e-06	0.0100162	4.76223e-07	0.00328076	1.57389e-06	0.0109353	5.24247e-07	0.00364244	1.53449e-06	0.0105609	5.07791e-07	0.0034948
10910	26	2.48258e-07	0.00192167	8.42867e-08	0.000652432	4.01536e-07	0.00361077	1.30466e-07	0.00117321	9.62783e-07	0.00761567	3.1632e-07	0.00250211	1.44754e-06	0.0100307	4.74138e-07	0.00328551	1.57866e-06	0.0109511	5.25835e-07	0.00364769	1.53167e-06	0.0105763	5.06856e-07	0.00349987
10920	26	2.38675e-07	0.00192411	8.10331e-08	0.000653261	4.01371e-07	0.00361479	1.30413e-07	0.00117451	9.68731e-07	0.00762533	3.18274e-07	0.00250528	1.44748e-06	0.0100451	4.74117e-07	0.00329025	1.57669e-06	0.0109669	5.25179e-07	0.00365295	1.52656e-06	0.0105915	5.05165e-07	0.00350493
10930	26	2.32675e-07	0.00192647	7.89959e-08	0.00065406	3.94938e-07	0.00361877	1.28322e-07	0.0011758	9.67111e-07	0.00763501	3.17742e-07	0.00250846	1.44758e-06	0.0100596	4.74151e-07	0.003295	1.57315e-06	0.0109826	5.23998e-07	0.00365819	1.52282e-06	0.0106068	5.03929e-07	0.00350998
10940	26	2.36487e-07	0.00192881	8.02903e-08	0.000654856	3.93505e-07	0.00362271	1.27857e-07	0.00117708	9.61342e-07	0.00764465	3.15846e-07	0.00251163	1.44742e-06	0.0100741	4.74099e-07	0.00329974	1.57306e-06	0.0109984	5.23968e-07	0.00366343	1.52583e-06	0.010622	5.04924e-07	0.00351502
10950	26	2.21984e-07	0.00193111	7.53664e-08	0.000655637	3.86628e-07	0.00362661	1.25623e-07	0.00117835	9.68475e-07	0.0076543	3.1819e-07	0.0025148	1.44165e-06	0.0100885	4.72209e-07	0.00330447	1.57456e-06	0.0110141	5.24469e-07	0.00366868	1.52289e-06	0.0106373	5.0395e-07	0.00352007
10960	26	2.13004e-07	0.00193328	7.23176e-08	0.000656373	3.83763e-07	0.00363046	1.24691e-07	0.0011796	9.67978e-07	0.00766398	3.18027e-07	0.00251798	1.44224e-06	0.010103	4.72401e-07	0.00330919	1.57807e-06	0.0110299	5.25638e-07	0.00367393	1.52654e-06	0.0106525	5.05158e-07	0.00352511
10970	26	2.0478e-07	0.00193537	6.95253e-08	0.000657084	3.7702e-07	0.00363427	1.22501e-07	0.00118084	9.58174e-07	0.00767361	3.14806e-07	0.00252115	1.44581e-06	0.0101174	4.7357e-07	0.00331392	1.58277e-06	0.0110457	5.27202e-07	0.00367919	1.525e-06	0.0106678	5.04648e-07	0.00353016
10980	26	1.97692e-07	0.00193738	6.71188e-08	0.000657766	3.72578e-07	0.00363802	1.21057e-07	0.00118206	9.60465e-07	0.00768321	3.15558e-07	0.0025243	1.4515e-06	0.0101319	4.75433e-07	0.00331866	1.58502e-06	0.0110615	5.27954e-07	0.00368447	1.52205e-06	0.010683	5.03672e-07	0.0035352
10990	26	2.04323e-07	0.0019394	6.93704e-08	0.00065845	3.77278e-07	0.00364177	1.22584e-07	0.00118328	9.6799e-07	0.00769285	3.18031e-07	0.00252747	1.44677e-06	0.0101464	4.73883e-07	0.00332341	1.57677e-06	0.0110773	5.25206e-07	0.00368973	1.52165e-06	0.0106982	5.03542e-07	0.00354024
11000	26	2.07195e-07	0.00194145	7.03452e-08	0.000659148	3.70896e-07	0.00364551	1.20511e-07	0.00118449	9.64909e-07	0.00770252	3.17018e-07	0.00253064	1.45651e-06	0.0101609	4.77075e-07	0.00332817	1.57582e-06	0.0110931	5.2489e-07	0.00369498	1.51564e-06	0.0107134	5.01551e-07	0.00354526
11010	26	2.12109e-07	0.00194355	7.20138e-08	0.000659861	3.67022e-07	0.0036492	1.19252e-07	0.00118569	9.50865e-07	0.0077121	3.12404e-07	0.00253379	1.46337e-06	0.0101755	4.79321e-07	0.00333295	1.57822e-06	0.0111088	5.25686e-07	0.00370024	1.50898e-06	0.0107286	4.99349e-07	0.00355027
11020	26	2.13648e-07	0.00194568	7.25361e-08	0.000660583	3.7131e-07	0.00365289	1.20645e-07	0.00118689	9.41538e-07	0.00772156	3.0934e-07	0.0025369	1.47021e-06	0.0101902	4.81564e-07	0.00333775	1.57714e-06	0.0111246	5.25327e-07	0.00370549	1.51614e-06	0.0107437	5.01718e-07	0.00355527
11030	26	2.15315e-07	0.00194783	7.31021e-08	0.000661311	3.75054e-07	0.00365662	1.21862e-07	0.0011881	9.48461e-07	0.00773101	3.11614e-07	0.00254	1.49189e-06	0.010205	4.88662e-07	0.0033426	1.58851e-06	0.0111405	5.29114e-07	0.00371076	1.52239e-06	0.0107589	5.03787e-07	0.0035603
11040	26	2.08904e-07	0.00194994	7.09256e-08	0.00066203	3.69514e-07	0.00366034	1.20062e-07	0.00118931	9.5828e-07	0.00774055	3.1484e-07	0.00254314	1.48644e-06	0.0102199	4.86878e-07	0.00334748	1.59575e-06	0.0111564	5.31526e-07	0.00371607	1.5151e-06	0.0107741	5.01372e-07	0.00356532
11050	26	2.00556e-07	0.00195199	6.80912e-08	0.000662725	3.63778e-07	0.003664	1.18198e-07	0.0011905	9.55424e-07	0.00775012	3.13902e-07	0.00254628	1.47771e-06	0.0102347	4.84021e-07	0.00335233	1.59507e-06	0.0111723	5.31302e-07	0.00372138	1.51405e-06	0.0107892	5.01027e-07	0.00357033
11060	26	1.86434e-07	0.00195393	6.32968e-08	0.000663383	3.68378e-07	0.00366766	1.19693e-07	0.00119169	9.50045e-07	0.00775965	3.12135e-07	0.00254941	1.48257e-06	0.0102495	4.8561e-07	0.00335718	1.59998e-06	0.0111883	5.32935e-07	0.0037267	1.52256e-06	0.0108044	5.03841e-07	0.00357536
11070	26	1.75921e-07	0.00195573	5.97274e-08	0.000663996	3.69867e-07	0.00367136	1.20176e-07	0.00119289	9.57594e-07	0.00776918	3.14615e-07	0.00255255	1.48196e-06	0.0102643	4.85412e-07	0.00336204	1.60582e-06	0.0112043	5.34881e-07	0.00373204	1.53059e-06	0.0108196	5.06501e-07	0.00358041
11080	26	1.87576e-07	0.00195755	6.36843e-08	0.000664614	3.7048e-07	0.00367506	1.20376e-07	0.00119409	9.52087e-07	0.00777873	3.12806e-07	0.00255568	1.47853e-06	0.0102791	4.84287e-07	0.00336688	1.60206e-06	0.0112204	5.33628e-07	0.00373738	1.53325e-06	0.010835	5.07381e-07	0.00358548
11090	26	1.90395e-07	0.00195944	6.46414e-08	0.000665254	3.73953e-07	0.00367878	1.21504e-07	0.0011953	9.64174e-07	0.00778831	3.16777e-07	0.00255883	1.47567e-06	0.0102939	4.83351e-07	0.00337172	1.59153e-06	0.0112363	5.30121e-07	0.0037427	1.53362e-06	0.0108503	5.07503e-07	0.00359056
11100	26	1.83566e-07	0.00196131	6.23231e-08	0.00066589	3.77671e-07	0.00368254	1.22712e-07	0.00119652	9.71129e-07	0.00779799	3.19062e-07	0.00256201	1.47047e-06	0.0103086	4.81648e-07	0.00337655	1.58743e-06	0.0112522	5.28755e-07	0.003748	1.53092e-06	0.0108656	5.06608e-07	0.00359563
11110	26	1.79128e-07	0.00196313	6.08163e-08	0.000666505	3.81225e-07	0.00368633	1.23867e-07	0.00119776	9.57468e-07	0.00780764	3.14574e-07	0.00256518	1.46691e-06	0.0103233	4.80481e-07	0.00338136	1.59683e-06	0.0112682	5.31885e-07	0.0037533	1.52077e-06	0.0108809	5.03249e-07	0.00360067
11120	26	1.72171e-07	0.00196488	5.84542e-08	0.000667102	3.78592e-07	0.00369013	1.23011e-07	0.00119899	9.49271e-07	0.00781717	3.11881e-07	0.00256831	1.47366e-06	0.010338	4.82691e-07	0.00338617	1.60601e-06	0.0112842	5.34944e-07	0.00375863	1.51263e-06	0.010896	5.00556e-07	0.00360569
11130	26	1.66374e-07	0.00196658	5.64862e-08	0.000667677	3.77446e-07	0.00369391	1.22639e-07	0.00120022	9.50962e-07	0.00782667	3.12436e-07	0.00257143	1.49105e-06	0.0103528	4.88389e-07	0.00339103	1.6122e-06	0.0113003	5.37006e-07	0.00376399	1.51544e-06	0.0109112	5.01487e-07	0.0036107
11140	26	1.71305e-07	0.00196827	5.81602e-08	0.000668251	3.78332e-07	0.00369769	1.22927e-07	0.00120145	9.58801e-07	0.00783623	3.15012e-07	0.00257457	1.49587e-06	0.0103677	4.89966e-07	0.00339592	1.61034e-06	0.0113164	5.36385e-07	0.00376936	1.52456e-06	0.0109264	5.04505e-07	0.00361574
11150	26	1.79662e-07	0.00197002	6.09974e-08	0.000668845	3.93834e-07	0.00370155	1.27964e-07	0.0012027	9.70121e-07	0.00784587	3.18731e-07	0.00257774	1.49373e-06	0.0103827	4.89268e-07	0.00340082	1.61482e-06	0.0113325	5.3788e-07	0.00377473	1.53744e-06	0.0109417	5.08766e-07	0.0036208
11160	26	1.79143e-07	0.00197181	6.08213e-08	0.000669455	4.05826e-07	0.00370554	1.3186e-07	0.001204	9.76873e-07	0.0078556	3.20949e-07	0.00258094	1.49327e-06	0.0103976	4.89116e-07	0.00340571	1.6105e-06	0.0113486	5.36439e-07	0.0037801	1.56107e-06	0.0109572	5.16586e-07	0.00362592
11170	26	1.8486e-07	0.00197363	6.27624e-08	0.000670072	4.07793e-07	0.00370961	1.32499e-07	0.00120532	9.77207e-07	0.00786537	3.21059e-07	0.00258415	1.49421e-06	0.0104126	4.89423e-07	0.0034106	1.59767e-06	0.0113647	5.32166e-07	0.00378545	1.57453e-06	0.0109729	5.2104e-07	0.00363111
11180	26	2.03546e-07	0.00197557	6.91063e-08	0.00067073	4.13862e-07	0.00371372	1.34471e-07	0.00120665	9.68741e-07	0.0078751	3.18277e-07	0.00258735	1.49465e-06	0.0104275	4.89566e-07	0.0034155	1.59178e-06	0.0113806	5.30205e-07	0.00379076	1.57828e-06	0.0109886	5.22281e-07	0.00363633
11190	26	2.14815e-07	0.00197767	7.29325e-08	0.000671443	4.0951e-07	0.00371783	1.33057e-07	0.00120799	9.67105e-07	0.00788478	3.1774e-07	0.00259053	1.49007e-06	0.0104424	4.88067e-07	0.00342039	1.59131e-06	0.0113965	5.30047e-07	0.00379606	1.58345e-06	0.0110044	5.23992e-07	0.00364156
11200	26	2.19379e-07	0.00197984	7.44817e-08	0.00067218	4.03406e-07	0.0037219	1.31074e-07	0.00120931	9.69141e-07	0.00789446	3.18409e-07	0.00259371	1.48764e-06	0.0104573	4.87273e-07	0.00342526	1.59318e-06	0.0114124	5.30672e-07	0.00380136	1.58938e-06	0.0110203	5.25953e-07	0.00364681
11210	26	2.23523e-07	0.00198205	7.58888e-08	0.000672931	4.02248e-07	0.00372593	1.30698e-07	0.00121062	9.68422e-07	0.00790415	3.18173e-07	0.00259689	1.48468e-06	0.0104722	4.86304e-07	0.00343013	1.59823e-06	0.0114284	5.32354e-07	0.00380668	1.59286e-06	0.0110362	5.27105e-07	0.00365208
11220	26	2.22072e-07	0.00198428	7.53961e-08	0.000673688	4.04964e-07	0.00372996	1.3158e-07	0.00121193	9.73861e-07	0.00791386	3.19959e-07	0.00260008	1.48696e-06	0.010487	4.87048e-07	0.003435	1.60672e-06	0.0114444	5.35182e-07	0.00381202	1.58011e-06	0.0110521	5.22887e-07	0.00365733
11230	26	2.1811e-07	0.00198648	7.40512e-08	0.000674434	4.14658e-07	0.00373406	1.3473e-07	0.00121326	9.82421e-07	0.00792365	3.22772e-07	0.00260329	1.49632e-06	0.010502	4.90114e-07	0.00343988	1.60622e-06	0.0114605	5.35015e-07	0.00381737	1.56067e-06	0.0110678	5.16454e-07	0.00366252
11240	26	2.22592e-07	0.00198868	7.55727e-08	0.000675181	4.24346e-07	0.00373825	1.37877e-07	0.00121463	9.84662e-07	0.00793348	3.23508e-07	0.00260653	1.49556e-06	0.0105169	4.89866e-07	0.00344478	1.60212e-06	0.0114765	5.33649e-07	0.00382271	1.55685e-06	0.0110834	5.15191e-07	0.00366768
11250	26	2.2354e-07	0.00199091	7.58946e-08	0.000675939	4.30731e-07	0.00374253	1.39952e-07	0.00121602	9.87044e-07	0.00794334	3.24291e-07	0.00260976	1.49681e-06	0.0105319	4.90276e-07	0.00344968	1.59479e-06	0.0114925	5.31207e-07	0.00382803	1.55759e-06	0.0110989	5.15432e-07	0.00367283
11260	26	2.14706e-07	0.0019931	7.28955e-08	0.000676683	4.36561e-07	0.00374687	1.41847e-07	0.00121742	9.92089e-07	0.00795324	3.25948e-07	0.00261302	1.50432e-06	0.0105469	4.92734e-07	0.0034546	1.59321e-06	0.0115085	5.30679e-07	0.00383334	1.55895e-06	0.0111145	5.15884e-07	0.00367799
11270	26	2.08469e-07	0.00199522	7.07778e-08	0.000677402	4.36197e-07	0.00375123	1.41728e-07	0.00121884	9.93739e-07	0.00796316	3.2649e-07	0.00261628	1.51631e-06	0.010562	4.96661e-07	0.00345955	1.59715e-06	0.0115244	5.31994e-07	0.00383866	1.56536e-06	0.0111301	5.18004e-07	0.00368316
11280	26	2.07208e-07	0.0019973	7.03496e-08	0.000678108	4.32803e-07	0.00375558	1.40625e-07	0.00122025	9.91395e-07	0.00797309	3.2572e-07	0.00261954	1.50922e-06	0.0105771	4.94339e-07	0.0034645	1.60344e-06	0.0115404	5.34087e-07	0.00384399	1.57187e-06	0.0111458	5.20159e-07	0.00368835
11290	26	2.00663e-07	0.00199934	6.81274e-08	0.000678801	4.30587e-07	0.0037599	1.39905e-07	0.00122166	9.89732e-07	0.00798299	3.25174e-07	0.00262279	1.50195e-06	0.0105922	4.91958e-07	0.00346944	1.60268e-06	0.0115565	5.33835e-07	0.00384933	1.56938e-06	0.0111615	5.19336e-07	0.00369355
11300	26	2.07597e-07	0.00200137	7.04816e-08	0.00067949	4.25495e-07	0.00376418	1.38251e-07	0.00122305	9.96307e-07	0.00799292	3.27334e-07	0.00262605	1.50162e-06	0.0106072	4.9185e-07	0.00347435	1.58501e-06	0.0115724	5.2795e-07	0.00385464	1.55251e-06	0.0111772	5.13752e-07	0.00369872
11310	26	2.2164e-07	0.00200352	7.52495e-08	0.00068022	4.2784e-07	0.00376845	1.39013e-07	0.00122444	1.01101e-06	0.00800296	3.32164e-07	0.00262935	1.51803e-06	0.0106223	4.97225e-07	0.0034793	1.58667e-06	0.0115883	5.28501e-07	0.00385992	1.54972e-06	0.0111927	5.1283e-07	0.00370385
11320	26	2.27274e-07	0.00200577	7.71623e-08	0.000680983	4.18407e-07	0.00377268	1.35948e-07	0.00122581	1.01545e-06	0.0080131	3.33622e-07	0.00263268	1.52326e-06	0.0106375	4.9894e-07	0.00348428	1.59853e-06	0.0116042	5.32451e-07	0.00386523	1.56109e-06	0.0112082	5.16592e-07	0.003709
11330	26	2.30265e-07	0.00200806	7.81779e-08	0.00068176	4.14209e-07	0.00377683	1.34584e-07	0.00122716	1.01171e-06	0.00802323	3.32394e-07	0.00263601	1.52567e-06	0.0106528	4.99729e-07	0.00348928	1.60757e-06	0.0116202	5.35463e-07	0.00387057	1.55808e-06	0.0112238	5.15595e-07	0.00371416
11340	26	2.26978e-07	0.00201035	7.70619e-08	0.000682537	4.30319e-07	0.00378105	1.39818e-07	0.00122853	1.00932e-06	0.00803333	3.31611e-07	0.00263933	1.5389e-06	0.0106681	5.04062e-07	0.00349429	1.60964e-06	0.0116363	5.36155e-07	0.00387593	1.55102e-06	0.0112394	5.1326e-07	0.00371931
11350	26	2.18136e-07	0.00201257	7.40598e-08	0.000683294	4.37406e-07	0.0037854	1.42121e-07	0.00122994	1.00469e-06	0.0080434	3.30087e-07	0.00264264	1.5488e-06	0.0106835	5.07303e-07	0.00349935	1.60425e-06	0.0116524	5.34359e-07	0.00388128	1.55027e-06	0.0112549	5.13012e-07	0.00372444
11360	26	2.06252e-07	0.00201469	7.00253e-08	0.000684012	4.30346e-07	0.00378973	1.39827e-07	0.00123135	1.01131e-06	0.00805348	3.32262e-07	0.00264595	1.5576e-06	0.0106991	5.10187e-07	0.00350444	1.60795e-06	0.0116685	5.35589e-07	0.00388663	1.5575e-06	0.0112704	5.15405e-07	0.00372958
11370	26	1.92264e-07	0.00201669	6.5276e-08	0.00068469	4.25742e-07	0.00379401	1.38331e-07	0.00123274	1.02254e-06	0.00806365	3.35951e-07	0.00264929	1.56176e-06	0.0107146	5.11551e-07	0.00350955	1.60886e-06	0.0116845	5.35895e-07	0.00389199	1.55845e-06	0.011286	5.15718e-07	0.00373473
11380	26	1.91829e-07	0.00201861	6.51282e-08	0.000685343	4.32865e-07	0.00379831	1.40646e-07	0.00123414	1.02006e-06	0.00807386	3.35138e-07	0.00265265	1.54738e-06	0.0107302	5.0684e-07	0.00351464	1.60387e-06	0.0117006	5.34233e-07	0.00389734	1.55315e-06	0.0113016	5.13963e-07	0.00373988
11390	26	1.9694e-07	0.00202055	6.68636e-08	0.000686003	4.3932e-07	0.00380267	1.42743e-07	0.00123556	1.01325e-06	0.00808402	3.32901e-07	0.00265599	1.53894e-06	0.0107456	5.04073e-07	0.00351969	1.60179e-06	0.0117166	5.33538e-07	0.00390268	1.53984e-06	0.011317	5.0956e-07	0.003745
11400	26	2.06045e-07	0.00202257	6.99549e-08	0.000686687	4.42825e-07	0.00380708	1.43882e-07	0.00123699	1.01389e-06	0.00809416	3.3311e-07	0.00265932	1.53935e-06	0.010761	5.04208e-07	0.00352473	1.6068e-06	0.0117327	5.35206e-07	0.00390802	1.53607e-06	0.0113324	5.08313e-07	0.00375009
11410	26	2.17006e-07	0.00202468	7.36763e-08	0.000687404	4.46482e-07	0.00381153	1.4507e-07	0.00123843	1.02143e-06	0.00810434	3.3559e-07	0.00266266	1.54236e-06	0.0107764	5.05195e-07	0.00352978	1.61797e-06	0.0117488	5.38927e-07	0.00391339	1.55181e-06	0.0113478	5.13521e-07	0.00375519
11420	26	2.16697e-07	0.00202685	7.35714e-08	0.00068814	4.54163e-07	0.00381602	1.47566e-07	0.0012399	1.02196e-06	0.00811455	3.35763e-07	0.00266602	1.54935e-06	0.0107919	5.07485e-07	0.00353484	1.62199e-06	0.011765	5.40266e-07	0.00391879	1.55479e-06	0.0113633	5.14509e-07	0.00376033
11430	26	2.16134e-07	0.00202901	7.33803e-08	0.000688875	4.62914e-07	0.00382062	1.50409e-07	0.00124139	1.0233e-06	0.00812478	3.36204e-07	0.00266938	1.5564e-06	0.0108074	5.09793e-07	0.00353993	1.61707e-06	0.0117812	5.38629e-07	0.00392418	1.54007e-06	0.0113788	5.09638e-07	0.00376545
11440	26	2.19941e-07	0.00203119	7.46728e-08	0.000689615	4.67997e-07	0.00382527	1.52061e-07	0.0012429	1.01469e-06	0.00813497	3.33375e-07	0.00267272	1.56452e-06	0.010823	5.12452e-07	0.00354504	1.61794e-06	0.0117974	5.38918e-07	0.00392957	1.54286e-06	0.0113942	5.1056e-07	0.00377056
11450	26	2.22673e-07	0.00203341	7.56004e-08	0.000690367	4.62192e-07	0.00382993	1.50175e-07	0.00124441	1.00645e-06	0.00814508	3.30666e-07	0.00267604	1.56732e-06	0.0108387	5.13372e-07	0.00355017	1.62546e-06	0.0118136	5.41424e-07	0.00393497	1.54608e-06	0.0114097	5.11624e-07	0.00377567
11460	26	2.26319e-07	0.00203565	7.6838e-08	0.000691128	4.50943e-07	0.0038345	1.46519e-07	0.0012459	1.01063e-06	0.00815516	3.32038e-07	0.00267936	1.56785e-06	0.0108543	5.13546e-07	0.00355531	1.6351e-06	0.0118299	5.44635e-07	0.0039404	1.5517e-06	0.0114252	5.13485e-07	0.00378079
11470	26	2.40368e-07	0.00203798	8.16078e-08	0.000691921	4.48899e-07	0.003839	1.45855e-07	0.00124736	1.0131e-06	0.00816528	3.32851e-07	0.00268268	1.56385e-06	0.01087	5.12234e-07	0.00356044	1.64644e-06	0.0118463	5.48411e-07	0.00394587	1.56819e-06	0.0114408	5.18942e-07	0.00378595
11480	26	2.52662e-07	0.00204046	8.57819e-08	0.000692762	4.53345e-07	0.00384352	1.473e-07	0.00124883	1.01257e-06	0.00817541	3.32678e-07	0.00268601	1.55571e-06	0.0108856	5.09568e-07	0.00356554	1.6534e-06	0.0118628	5.5073e-07	0.00395136	1.57594e-06	0.0114565	5.21507e-07	0.00379115
11490	26	2.48786e-07	0.00204297	8.44659e-08	0.000693614	4.48849e-07	0.00384803	1.45839e-07	0.00125029	1.01699e-06	0.00818555	3.3413e-07	0.00268934	1.55845e-06	0.0109012	5.10465e-07	0.00357064	1.65448e-06	0.0118793	5.51091e-07	0.00395687	1.57769e-06	0.0114723	5.22086e-07	0.00379637
11500	26	2.57442e-07	0.0020455	8.74048e-08	0.000694474	4.49152e-07	0.00385252	1.45938e-07	0.00125175	1.01491e-06	0.00819571	3.33448e-07	0.00269268	1.56843e-06	0.0109168	5.13734e-07	0.00357577	1.65858e-06	0.0118959	5.52456e-07	0.00396239	1.57422e-06	0.011488	5.20938e-07	0.00380159
11510	26	2.64465e-07	0.00204812	8.97892e-08	0.000695361	4.51427e-07	0.00385702	1.46677e-07	0.00125322	1.02506e-06	0.00820591	3.36781e-07	0.00269603	1.56556e-06	0.0109325	5.12794e-07	0.0035809	1.65978e-06	0.0119125	5.52855e-07	0.00396792	1.56682e-06	0.0115037	5.18489e-07	0.00380678
11520	26	2.59337e-07	0.00205073	8.80481e-08	0.000696249	4.53263e-07	0.00386155	1.47273e-07	0.00125469	1.03133e-06	0.00821619	3.38842e-07	0.00269941	1.5749e-06	0.0109482	5.15853e-07	0.00358604	1.65788e-06	0.0119291	5.52221e-07	0.00397344	1.57294e-06	0.0115194	5.20514e-07	0.00381198
11530	26	2.61048e-07	0.00205333	8.86292e-08	0.000697132	4.59403e-07	0.00386611	1.49268e-07	0.00125617	1.02969e-06	0.0082265	3.38302e-07	0.0027028	1.58529e-06	0.010964	5.19255e-07	0.00359122	1.64852e-06	0.0119456	5.49104e-07	0.00397895	1.5746e-06	0.0115352	5.21063e-07	0.00381719
11540	26	2.63858e-07	0.00205596	8.95829e-08	0.000698023	4.56495e-07	0.00387069	1.48323e-07	0.00125766	1.03142e-06	0.00823681	3.3887e-07	0.00270618	1.58224e-06	0.0109798	5.18256e-07	0.00359641	1.64335e-06	0.0119621	5.47382e-07	0.00398443	1.57263e-06	0.0115509	5.20412e-07	0.0038224
11550	26	2.62112e-07	0.00205859	8.89902e-08	0.000698915	4.42818e-07	0.00387519	1.43879e-07	0.00125912	1.02775e-06	0.0082471	3.37665e-07	0.00270956	1.57727e-06	0.0109956	5.1663e-07	0.00360158	1.63975e-06	0.0119785	5.46183e-07	0.0039899	1.57065e-06	0.0115666	5.19756e-07	0.0038276
11560	26	2.59126e-07	0.00206119	8.79767e-08	0.0006998	4.43124e-07	0.00387962	1.43979e-07	0.00126056	1.02144e-06	0.00825735	3.35592e-07	0.00271293	1.58022e-06	0.0110114	5.17595e-07	0.00360675	1.63195e-06	0.0119948	5.43585e-07	0.00399535	1.57111e-06	0.0115823	5.19906e-07	0.00383279
11570	26	2.65539e-07	0.00206382	9.01539e-08	0.000700692	4.34748e-07	0.00388401	1.41257e-07	0.00126198	1.01684e-06	0.00826754	3.34079e-07	0.00271628	1.57532e-06	0.0110272	5.15991e-07	0.00361192	1.63024e-06	0.0120111	5.43016e-07	0.00400078	1.57091e-06	0.011598	5.1984e-07	0.00383799
11580	26	2.733e-07	0.00206651	9.27888e-08	0.000701605	4.28279e-07	0.00388832	1.39155e-07	0.00126338	1.01615e-06	0.0082777	3.33855e-07	0.00271962	1.56438e-06	0.0110429	5.12407e-07	0.00361706	1.62911e-06	0.0120274	5.42639e-07	0.00400621	1.57232e-06	0.0116137	5.20307e-07	0.00384319
11590	26	2.65013e-07	0.00206921	8.99751e-08	0.000702523	4.25475e-07	0.00389259	1.38244e-07	0.00126477	1.01375e-06	0.00828786	3.33064e-07	0.00272295	1.55526e-06	0.0110585	5.09421e-07	0.00362217	1.62677e-06	0.0120437	5.41859e-07	0.00401163	1.56767e-06	0.0116295	5.18771e-07	0.00384839
11600	26	2.70283e-07	0.00207188	9.17643e-08	0.000703429	4.22729e-07	0.00389683	1.37352e-07	0.00126615	1.01772e-06	0.00829801	3.34368e-07	0.00272629	1.54969e-06	0.011074	5.07597e-07	0.00362726	1.62291e-06	0.01206	5.40574e-07	0.00401704	1.56599e-06	0.0116451	5.18212e-07	0.00385357
11610	26	2.80655e-07	0.00207463	9.52859e-08	0.000704362	4.27739e-07	0.00390107	1.3898e-07	0.00126753	1.01511e-06	0.00830818	3.33513e-07	0.00272963	1.55422e-06	0.0110895	5.09079e-07	0.00363234	1.62387e-06	0.0120762	5.40894e-07	0.00402245	1.56021e-06	0.0116608	5.163e-07	0.00385875
11620	26	2.71041e-07	0.00207738	9.20218e-08	0.000705295	4.12178e-07	0.00390526	1.33924e-07	0.00126889	1.0009e-06	0.00831824	3.28842e-07	0.00273294	1.56523e-06	0.0111051	5.12685e-07	0.00363745	1.62446e-06	0.0120924	5.41092e-07	0.00402786	1.55455e-06	0.0116763	5.14426e-07	0.0038639
11630	26	2.65658e-07	0.00208006	9.01942e-08	0.000706207	4.00207e-07	0.00390933	1.30034e-07	0.00127021	1.00183e-06	0.00832825	3.2915e-07	0.00273623	1.56786e-06	0.0111208	5.13548e-07	0.00364258	1.63305e-06	0.0121087	5.43952e-07	0.00403328	1.54211e-06	0.0116918	5.1031e-07	0.00386903
11640	26	2.66278e-07	0.00208272	9.04046e-08	0.00070711	4.08918e-07	0.00391337	1.32865e-07	0.00127153	1.00352e-06	0.00833828	3.29703e-07	0.00273952	1.56023e-06	0.0111364	5.11048e-07	0.00364771	1.61599e-06	0.012125	5.38268e-07	0.00403869	1.53402e-06	0.0117072	5.07634e-07	0.00387412
11650	26	2.66857e-07	0.00208539	9.06012e-08	0.000708016	4.13399e-07	0.00391749	1.34321e-07	0.00127286	9.9987e-07	0.0083483	3.28505e-07	0.00274281	1.54912e-06	0.011152	5.07408e-07	0.0036528	1.61387e-06	0.0121411	5.37561e-07	0.00404407	1.53927e-06	0.0117226	5.09373e-07	0.0038792
11660	26	2.63954e-07	0.00208804	8.96156e-08	0.000708917	4.15791e-07	0.00392164	1.35098e-07	0.00127421	9.9358e-07	0.00835827	3.26438e-07	0.00274609	1.54396e-06	0.0111674	5.05721e-07	0.00365786	1.61781e-06	0.0121573	5.38876e-07	0.00404945	1.54482e-06	0.011738	5.11209e-07	0.0038843
11670	26	2.65025e-07	0.00209069	8.99795e-08	0.000709814	4.21406e-07	0.00392582	1.36922e-07	0.00127557	9.88751e-07	0.00836818	3.24852e-07	0.00274934	1.5391e-06	0.0111829	5.04128e-07	0.00366291	1.60478e-06	0.0121734	5.34535e-07	0.00405482	1.54554e-06	0.0117534	5.11447e-07	0.00388942
11680	26	2.58228e-07	0.00209331	8.76717e-08	0.000710704	4.11723e-07	0.00392999	1.33776e-07	0.00127693	9.90168e-07	0.00837807	3.25317e-07	0.00275259	1.52874e-06	0.0111982	5.00732e-07	0.00366794	1.60697e-06	0.0121894	5.35265e-07	0.00406017	1.54962e-06	0.0117689	5.12798e-07	0.00389454
11690	26	2.48545e-07	0.00209584	8.4384e-08	0.000711564	4.10944e-07	0.0039341	1.33523e-07	0.00127826	9.94315e-07	0.00838799	3.2668e-07	0.00275585	1.5244e-06	0.0112135	4.99312e-07	0.00367294	1.60713e-06	0.0122055	5.35317e-07	0.00406552	1.55657e-06	0.0117844	5.15096e-07	0.00389968
11700	26	2.31811e-07	0.00209825	7.87027e-08	0.000712382	4.10448e-07	0.00393821	1.33362e-07	0.0012796	9.91825e-07	0.00839793	3.25862e-07	0.00275912	1.531e-06	0.0112287	5.01472e-07	0.00367794	1.60817e-06	0.0122216	5.35663e-07	0.00407088	1.56195e-06	0.0118	5.16875e-07	0.00390484
11710	26	2.26615e-07	0.00210054	7.69386e-08	0.00071316	4.14599e-07	0.00394234	1.34711e-07	0.00128094	9.84971e-07	0.00840781	3.2361e-07	0.00276236	1.52809e-06	0.011244	5.00521e-07	0.00368295	1.62562e-06	0.0122378	5.41477e-07	0.00407627	1.55256e-06	0.0118156	5.1377e-07	0.00390999
11720	26	2.22424e-07	0.00210278	7.55158e-08	0.000713922	4.18568e-07	0.00394651	1.36e-07	0.00128229	9.88679e-07	0.00841768	3.24828e-07	0.00276561	1.51495e-06	0.0112593	4.96218e-07	0.00368793	1.6285e-06	0.012254	5.42436e-07	0.00408168	1.55241e-06	0.0118311	5.13719e-07	0.00391512
11730	26	2.24939e-07	0.00210502	7.63695e-08	0.000714682	4.14173e-07	0.00395067	1.34572e-07	0.00128364	9.77965e-07	0.0084275	3.21308e-07	0.00276884	1.50915e-06	0.0112744	4.94317e-07	0.00369288	1.6178e-06	0.0122703	5.38872e-07	0.00408709	1.55291e-06	0.0118466	5.13885e-07	0.00392026
11740	26	2.22949e-07	0.00210726	7.56939e-08	0.000715442	4.13212e-07	0.0039548	1.3426e-07	0.00128499	9.66387e-07	0.00843723	3.17504e-07	0.00277203	1.50743e-06	0.0112895	4.93755e-07	0.00369782	1.59722e-06	0.0122863	5.32018e-07	0.00409245	1.54609e-06	0.0118621	5.11628e-07	0.00392539
11750	26	2.11962e-07	0.00210945	7.19639e-08	0.000716183	4.14981e-07	0.00395894	1.34835e-07	0.00128633	9.68164e-07	0.00844689	3.18088e-07	0.00277521	1.50574e-06	0.0113045	4.93202e-07	0.00370276	1.59086e-06	0.0123023	5.29897e-07	0.00409776	1.53188e-06	0.0118775	5.06927e-07	0.00393049
11760	26	2.04123e-07	0.00211152	6.93022e-08	0.000716887	4.12319e-07	0.00396308	1.3397e-07	0.00128767	9.68499e-07	0.00845658	3.18198e-07	0.00277839	1.49625e-06	0.0113195	4.90091e-07	0.00370767	1.58647e-06	0.0123182	5.28436e-07	0.00410305	1.5202e-06	0.0118928	5.03062e-07	0.00393553
11770	26	2.12442e-07	0.00211361	7.21268e-08	0.000717596	4.02456e-07	0.00396715	1.30765e-07	0.001289	9.6469e-07	0.00846624	3.16947e-07	0.00278156	1.48317e-06	0.0113344	4.85807e-07	0.00371255	1.57889e-06	0.012334	5.25911e-07	0.00410832	1.51762e-06	0.011908	5.02206e-07	0.00394056
11780	26	2.1218e-07	0.00211573	7.20377e-08	0.000718315	3.90775e-07	0.00397111	1.2697e-07	0.00129029	9.52925e-07	0.00847583	3.13081e-07	0.00278471	1.47708e-06	0.0113492	4.83813e-07	0.0037174	1.56913e-06	0.0123497	5.2266e-07	0.00411356	1.5202e-06	0.0119232	5.03062e-07	0.00394559
11790	26	2.06166e-07	0.00211782	6.99958e-08	0.000719026	3.85405e-07	0.003975	1.25225e-07	0.00129155	9.387e-07	0.00848529	3.08408e-07	0.00278782	1.48203e-06	0.011364	4.85434e-07	0.00372225	1.56561e-06	0.0123654	5.21488e-07	0.00411878	1.5177e-06	0.0119384	5.02234e-07	0.00395061
11800	26	1.99669e-07	0.00211984	6.77903e-08	0.000719714	3.80684e-07	0.00397882	1.23691e-07	0.00129279	9.28412e-07	0.00849462	3.05028e-07	0.00279089	1.48684e-06	0.0113789	4.87011e-07	0.00372711	1.56004e-06	0.012381	5.19631e-07	0.00412399	1.50637e-06	0.0119535	4.98484e-07	0.00395562
11810	26	1.95031e-07	0.00212182	6.62153e-08	0.000720385	3.73089e-07	0.0039826	1.21223e-07	0.00129402	9.23831e-07	0.00850389	3.03523e-07	0.00279393	1.48094e-06	0.0113937	4.85077e-07	0.00373197	1.55079e-06	0.0123966	5.1655e-07	0.00412917	1.4985e-06	0.0119685	4.9588e-07	0.00396059
11820	26	1.98589e-07	0.00212379	6.74235e-08	0.000721052	3.68979e-07	0.00398631	1.19888e-07	0.00129522	9.26097e-07	0.00851313	3.04267e-07	0.00279697	1.46916e-06	0.0114085	4.81219e-07	0.0037368	1.55006e-06	0.0124121	5.16307e-07	0.00413433	1.50203e-06	0.0119835	4.97047e-07	0.00396555
11830	26	1.86567e-07	0.00212571	6.33419e-08	0.000721706	3.62979e-07	0.00398997	1.17939e-07	0.00129641	9.25599e-07	0.00852239	3.04103e-07	0.00280001	1.4621e-06	0.0114231	4.78907e-07	0.0037416	1.54471e-06	0.0124276	5.14528e-07	0.00413949	1.499e-06	0.0119985	4.96045e-07	0.00397052
11840	26	1.7846e-07	0.00212754	6.05893e-08	0.000722325	3.54369e-07	0.00399355	1.15141e-07	0.00129758	9.18223e-07	0.00853161	3.0168e-07	0.00280304	1.44515e-06	0.0114376	4.73355e-07	0.00374636	1.55282e-06	0.0124431	5.17228e-07	0.00414465	1.50065e-06	0.0120135	4.96592e-07	0.00397548
11850	26	1.77262e-07	0.00212931	6.01827e-08	0.000722929	3.46161e-07	0.00399706	1.12474e-07	0.00129872	9.15102e-07	0.00854078	3.00654e-07	0.00280605	1.43165e-06	0.011452	4.68931e-07	0.00375108	1.54633e-06	0.0124586	5.15067e-07	0.00414981	1.50049e-06	0.0120285	4.96537e-07	0.00398045
11860	26	1.62586e-07	0.00213103	5.52001e-08	0.00072351	3.39912e-07	0.00400049	1.10443e-07	0.00129983	9.08031e-07	0.00854989	2.98331e-07	0.00280904	1.42808e-06	0.0114663	4.67762e-07	0.00375576	1.53257e-06	0.012474	5.10483e-07	0.00415494	1.49567e-06	0.0120435	4.94945e-07	0.00398541
11870	26	1.58167e-07	0.00213263	5.36996e-08	0.000724053	3.3883e-07	0.00400388	1.10092e-07	0.00130093	9.02317e-07	0.00855894	2.96454e-07	0.00281202	1.40653e-06	0.0114805	4.60703e-07	0.0037604	1.52245e-06	0.0124892	5.07111e-07	0.00416002	1.49339e-06	0.0120584	4.94189e-07	0.00399035
11880	26	1.49357e-07	0.00213416	5.07087e-08	0.000724575	3.36466e-07	0.00400726	1.09324e-07	0.00130203	8.90425e-07	0.0085679	2.92547e-07	0.00281496	1.40341e-06	0.0114945	4.59682e-07	0.003765	1.52779e-06	0.0125045	5.0889e-07	0.0041651	1.49506e-06	0.0120734	4.94743e-07	0.0039953
11890	26	1.43578e-07	0.00213563	4.87466e-08	0.000725073	3.25928e-07	0.00401058	1.059e-07	0.00130311	8.76853e-07	0.00857674	2.88088e-07	0.00281787	1.41128e-06	0.0115086	4.62261e-07	0.00376961	1.5345e-06	0.0125198	5.11127e-07	0.0041702	1.48794e-06	0.0120883	4.92384e-07	0.00400023
11900	26	1.39453e-07	0.00213705	4.73461e-08	0.000725554	3.12079e-07	0.00401376	1.014e-07	0.00130414	8.67183e-07	0.00858547	2.84911e-07	0.00282073	1.41651e-06	0.0115227	4.63972e-07	0.00377424	1.54394e-06	0.0125352	5.14271e-07	0.00417533	1.49122e-06	0.0121032	4.9347e-07	0.00400516
11910	26	1.39327e-07	0.00213843	4.73034e-08	0.000726025	3.09999e-07	0.00401687	1.00724e-07	0.00130515	8.67815e-07	0.00859415	2.85118e-07	0.00282358	1.41688e-06	0.0115369	4.64096e-07	0.00377888	1.53465e-06	0.0125506	5.11175e-07	0.00418046	1.48793e-06	0.0121181	4.92382e-07	0.00401009
11920	26	1.52874e-07	0.0021399	5.19027e-08	0.000726521	3.10044e-07	0.00401997	1.00739e-07	0.00130616	8.6518e-07	0.00860281	2.84253e-07	0.00282643	1.41558e-06	0.0115511	4.63669e-07	0.00378352	1.53476e-06	0.0125659	5.11211e-07	0.00418557	1.49392e-06	0.012133	4.94364e-07	0.00401503
11930	26	1.63178e-07	0.00214147	5.54008e-08	0.000727056	3.07189e-07	0.00402306	9.98112e-08	0.00130716	8.61153e-07	0.00861144	2.8293e-07	0.00282927	1.41642e-06	0.0115652	4.63942e-07	0.00378815	1.53532e-06	0.0125813	5.11399e-07	0.00419069	1.49285e-06	0.0121479	4.94011e-07	0.00401997
11940	26	1.68175e-07	0.00214313	5.70975e-08	0.000727619	3.08768e-07	0.00402614	1.00324e-07	0.00130817	8.60155e-07	0.00862005	2.82602e-07	0.0028321	1.41042e-06	0.0115794	4.61979e-07	0.00379278	1.53091e-06	0.0125966	5.09931e-07	0.00419579	1.48712e-06	0.0121628	4.92115e-07	0.0040249
11950	26	1.65298e-07	0.0021448	5.61209e-08	0.000728185	3.1204e-07	0.00402924	1.01387e-07	0.00130917	8.48128e-07	0.00862859	2.7865e-07	0.0028349	1.40602e-06	0.0115934	4.60539e-07	0.00379739	1.52115e-06	0.0126119	5.06679e-07	0.00420087	1.47937e-06	0.0121777	4.89551e-07	0.00402981
11960	26	1.74259e-07	0.0021465	5.91633e-08	0.000728762	3.06573e-07	0.00403234	9.96112e-08	0.00131018	8.53003e-07	0.0086371	2.80252e-07	0.0028377	1.40032e-06	0.0116075	4.58671e-07	0.00380199	1.50577e-06	0.012627	5.01556e-07	0.00420592	1.47078e-06	0.0121924	4.86707e-07	0.00403469
11970	26	1.74299e-07	0.00214824	5.91767e-08	0.000729353	3.03024e-07	0.00403538	9.84579e-08	0.00131117	8.58672e-07	0.00864566	2.82115e-07	0.00284051	1.39417e-06	0.0116214	4.56656e-07	0.00380657	1.50042e-06	0.012642	4.99775e-07	0.00421092	1.47009e-06	0.0122071	4.86479e-07	0.00403955
11980	26	1.68608e-07	0.00214995	5.72444e-08	0.000729936	3.1138e-07	0.00403846	1.01173e-07	0.00131217	8.57245e-07	0.00865424	2.81646e-07	0.00284333	1.38913e-06	0.0116354	4.55006e-07	0.00381112	1.50463e-06	0.0126571	5.01176e-07	0.00421593	1.47791e-06	0.0122219	4.89067e-07	0.00404443
11990	26	1.76456e-07	0.00215168	5.99091e-08	0.000730521	3.13848e-07	0.00404158	1.01975e-07	0.00131318	8.45539e-07	0.00866275	2.778e-07	0.00284613	1.3846e-06	0.0116492	4.5352e-07	0.00381567	1.50647e-06	0.0126721	5.01789e-07	0.00422094	1.47589e-06	0.0122366	4.88397e-07	0.00404932
12000	26	1.68683e-07	0.00215341	5.727e-08	0.000731108	3.0431e-07	0.00404467	9.88757e-08	0.00131419	8.34577e-07	0.00867116	2.74198e-07	0.00284889	1.37465e-06	0.011663	4.50263e-07	0.00382019	1.50456e-06	0.0126872	5.01152e-07	0.00422596	1.46407e-06	0.0122513	4.84487e-07	0.00405418
12010	26	1.54496e-07	0.00215501	5.24532e-08	0.000731654	3.00637e-07	0.0040477	9.76823e-08	0.00131517	8.35353e-07	0.0086795	2.74453e-07	0.00285163	1.37248e-06	0.0116768	4.49552e-07	0.00382469	1.50794e-06	0.0127022	5.02279e-07	0.00423097	1.45339e-06	0.0122659	4.80954e-07	0.00405901
12020	26	1.48373e-07	0.00215652	5.03744e-08	0.000732167	2.88283e-07	0.00405064	9.36682e-08	0.00131613	8.42864e-07	0.0086879	2.76921e-07	0.00285439	1.3741e-06	0.0116905	4.50081e-07	0.00382918	1.51112e-06	0.0127173	5.03338e-07	0.004236	1.46333e-06	0.0122805	4.84242e-07	0.00406383
12030	26	1.42372e-07	0.00215798	4.83371e-08	0.000732662	2.84429e-07	0.00405351	9.24159e-08	0.00131706	8.49427e-07	0.00869636	2.79077e-07	0.00285717	1.37569e-06	0.0117042	4.50603e-07	0.00383369	1.51213e-06	0.0127325	5.03674e-07	0.00424104	1.48096e-06	0.0122952	4.90076e-07	0.00406871
12040	26	1.32911e-07	0.00215935	4.51248e-08	0.000733128	2.87092e-07	0.00405637	9.32814e-08	0.00131799	8.4972e-07	0.00870485	2.79173e-07	0.00285996	1.38159e-06	0.011718	4.52537e-07	0.0038382	1.51106e-06	0.0127476	5.03317e-07	0.00424607	1.49005e-06	0.0123101	4.93085e-07	0.00407362
12050	26	1.35013e-07	0.0021607	4.58386e-08	0.000733583	2.92588e-07	0.00405927	9.5067e-08	0.00131893	8.51205e-07	0.00871336	2.79661e-07	0.00286275	1.38451e-06	0.0117319	4.53491e-07	0.00384273	1.51346e-06	0.0127627	5.04117e-07	0.00425111	1.49558e-06	0.012325	4.94914e-07	0.00407856
12060	26	1.38019e-07	0.00216206	4.68591e-08	0.000734047	3.00363e-07	0.00406223	9.75932e-08	0.00131989	8.57039e-07	0.0087219	2.81578e-07	0.00286556	1.38875e-06	0.0117457	4.54882e-07	0.00384727	1.52097e-06	0.0127778	5.06618e-07	0.00425616	1.50897e-06	0.01234	4.99346e-07	0.00408353
12070	26	1.36613e-07	0.00216344	4.63818e-08	0.000734514	3.12326e-07	0.00406528	1.0148e-07	0.00132088	8.62699e-07	0.00873049	2.83437e-07	0.00286838	1.38617e-06	0.0117596	4.54036e-07	0.00385182	1.53004e-06	0.0127931	5.09641e-07	0.00426125	1.51228e-06	0.0123551	5.0044e-07	0.00408853
12080	26	1.41447e-07	0.00216483	4.8023e-08	0.000734987	3.07142e-07	0.00406838	9.9796e-08	0.00132189	8.62966e-07	0.00873912	2.83525e-07	0.00287122	1.39282e-06	0.0117735	4.56213e-07	0.00385637	1.5273e-06	0.0128084	5.08728e-07	0.00426634	1.49928e-06	0.0123702	4.9614e-07	0.00409352
12090	26	1.42758e-07	0.00216625	4.84682e-08	0.00073547	2.9826e-07	0.00407141	9.69101e-08	0.00132287	8.63265e-07	0.00874775	2.83623e-07	0.00287405	1.40634e-06	0.0117875	4.60641e-07	0.00386096	1.52704e-06	0.0128237	5.08641e-07	0.00427142	1.4971e-06	0.0123852	4.95416e-07	0.00409847
12100	26	1.41812e-07	0.00216768	4.81469e-08	0.000735953	2.98461e-07	0.00407439	9.69755e-08	0.00132384	8.60609e-07	0.00875637	2.82751e-07	0.00287688	1.40814e-06	0.0118016	4.61232e-07	0.00386557	1.52903e-06	0.012839	5.09302e-07	0.00427651	1.49868e-06	0.0124002	4.95939e-07	0.00410343
12110	26	1.44395e-07	0.00216911	4.90239e-08	0.000736439	3.00342e-07	0.00407738	9.75864e-08	0.00132482	8.54898e-07	0.00876495	2.80875e-07	0.0028797	1.4094e-06	0.0118157	4.61645e-07	0.00387018	1.53419e-06	0.0128543	5.11022e-07	0.00428161	1.49014e-06	0.0124151	4.93114e-07	0.00410838
12120	26	1.49265e-07	0.00217058	5.06773e-08	0.000736939	2.95863e-07	0.00408036	9.61311e-08	0.00132578	8.55393e-07	0.0087735	2.81037e-07	0.00288251	1.40797e-06	0.0118297	4.61176e-07	0.00387479	1.53565e-06	0.0128696	5.11507e-07	0.00428673	1.49648e-06	0.01243	4.95212e-07	0.00411332
12130	26	1.50096e-07	0.00217208	5.09595e-08	0.000737447	2.89152e-07	0.00408328	9.39508e-08	0.00132673	8.50732e-07	0.00878203	2.79506e-07	0.00288531	1.40332e-06	0.0118438	4.59652e-07	0.0038794	1.54067e-06	0.012885	5.13181e-07	0.00429185	1.49747e-06	0.012445	4.95539e-07	0.00411827
12140	26	1.56678e-07	0.0021736	5.31942e-08	0.000737966	2.84641e-07	0.00408616	9.24851e-08	0.00132767	8.39718e-07	0.00879049	2.75887e-07	0.00288809	1.39651e-06	0.0118578	4.57421e-07	0.00388398	1.55008e-06	0.0129004	5.16316e-07	0.004297	1.49968e-06	0.01246	4.96271e-07	0.00412323
12150	26	1.64051e-07	0.00217521	5.56975e-08	0.000738511	2.78052e-07	0.00408897	9.03441e-08	0.00132858	8.3642e-07	0.00879887	2.74804e-07	0.00289085	1.39485e-06	0.0118718	4.56877e-07	0.00388856	1.55784e-06	0.012916	5.18898e-07	0.00430217	1.5099e-06	0.012475	4.99651e-07	0.00412821
12160	26	1.48599e-07	0.00217677	5.04513e-08	0.00073904	2.86964e-07	0.0040918	9.32399e-08	0.0013295	8.49037e-07	0.0088073	2.78949e-07	0.00289362	1.39102e-06	0.0118857	4.55625e-07	0.00389312	1.57507e-06	0.0129317	5.24639e-07	0.00430739	1.51584e-06	0.0124902	5.01619e-07	0.00413322
12170	26	1.37629e-07	0.00217821	4.67267e-08	0.000739528	2.83951e-07	0.00409465	9.22608e-08	0.00133042	8.58297e-07	0.00881584	2.81991e-07	0.00289642	1.39852e-06	0.0118996	4.58082e-07	0.00389769	1.58284e-06	0.0129474	5.27227e-07	0.00431265	1.5097e-06	0.0125053	4.99586e-07	0.00413822
12180	26	1.34087e-07	0.00217955	4.55241e-08	0.000739986	2.8781e-07	0.00409751	9.35147e-08	0.00133136	8.59888e-07	0.00882443	2.82514e-07	0.00289924	1.39287e-06	0.0119136	4.5623e-07	0.00390226	1.56876e-06	0.0129632	5.22537e-07	0.0043179	1.50548e-06	0.0125204	4.98191e-07	0.00414321
12190	26	1.39514e-07	0.00218092	4.73667e-08	0.00074045	2.86381e-07	0.00410038	9.30503e-08	0.00133229	8.69333e-07	0.00883308	2.85617e-07	0.00290209	1.38396e-06	0.0119275	4.53312e-07	0.0039068	1.55981e-06	0.0129788	5.19554e-07	0.00432311	1.50234e-06	0.0125354	4.97151e-07	0.00414819
12200	26	1.34049e-07	0.00218229	4.55111e-08	0.000740916	2.87472e-07	0.00410325	9.34047e-08	0.00133322	8.73932e-07	0.00884179	2.87128e-07	0.00290495	1.37923e-06	0.0119413	4.51761e-07	0.00391133	1.5557e-06	0.0129944	5.18187e-07	0.0043283	1.5042e-06	0.0125504	4.97766e-07	0.00415316
12210	26	1.34887e-07	0.00218363	4.57958e-08	0.00074137	2.90808e-07	0.00410614	9.44887e-08	0.00133416	8.66219e-07	0.0088505	2.84594e-07	0.00290781	1.3939e-06	0.0119551	4.56566e-07	0.00391587	1.55332e-06	0.01301	5.17395e-07	0.00433348	1.51216e-06	0.0125655	5.00401e-07	0.00415815
12220	26	1.33841e-07	0.00218498	4.54408e-08	0.000741828	2.92467e-07	0.00410906	9.50277e-08	0.00133511	8.73695e-07	0.00885919	2.8705e-07	0.00291066	1.42184e-06	0.0119692	4.6572e-07	0.00392048	1.56416e-06	0.0130255	5.21005e-07	0.00433867	1.51159e-06	0.0125806	5.00213e-07	0.00416316
12230	26	1.4151e-07	0.00218635	4.80443e-08	0.000742294	2.85876e-07	0.00411195	9.28862e-08	0.00133605	8.81783e-07	0.00886796	2.89708e-07	0.00291355	1.42024e-06	0.0119834	4.65195e-07	0.00392513	1.56503e-06	0.0130412	5.21295e-07	0.00434388	1.50686e-06	0.0125957	4.98645e-07	0.00416815
12240	26	1.42298e-07	0.00218777	4.83119e-08	0.000742776	2.9805e-07	0.00411488	9.68417e-08	0.001337	8.83776e-07	0.00887679	2.90362e-07	0.00291645	1.41457e-06	0.0119976	4.63339e-07	0.00392977	1.56997e-06	0.0130569	5.22939e-07	0.0043491	1.49935e-06	0.0126108	4.96162e-07	0.00417313
12250	26	1.36948e-07	0.00218917	4.64957e-08	0.00074325	3.05372e-07	0.00411791	9.9221e-08	0.00133798	8.73553e-07	0.00888558	2.87004e-07	0.00291934	1.40328e-06	0.0120117	4.59639e-07	0.00393439	1.57198e-06	0.0130726	5.23611e-07	0.00435433	1.48481e-06	0.0126257	4.9135e-07	0.00417806
12260	26	1.35109e-07	0.00219053	4.58711e-08	0.000743712	3.01899e-07	0.00412094	9.80926e-08	0.00133897	8.66318e-07	0.00889428	2.84627e-07	0.00292219	1.40901e-06	0.0120258	4.61516e-07	0.003939	1.56918e-06	0.0130883	5.22675e-07	0.00435956	1.48135e-06	0.0126405	4.90203e-07	0.00418297
12270	26	1.37332e-07	0.00219189	4.66259e-08	0.000744174	2.98243e-07	0.00412394	9.69045e-08	0.00133994	8.64225e-07	0.00890293	2.83939e-07	0.00292504	1.42094e-06	0.0120399	4.65423e-07	0.00394363	1.56844e-06	0.013104	5.22429e-07	0.00436479	1.48171e-06	0.0126553	4.90323e-07	0.00418787
12280	26	1.3269e-07	0.00219324	4.50499e-08	0.000744632	2.91603e-07	0.00412689	9.47469e-08	0.0013409	8.6138e-07	0.00891156	2.83004e-07	0.00292787	1.41148e-06	0.0120541	4.62326e-07	0.00394826	1.57005e-06	0.0131197	5.22968e-07	0.00437002	1.47984e-06	0.0126701	4.89707e-07	0.00419277
12290	26	1.31587e-07	0.00219456	4.46754e-08	0.00074508	2.81746e-07	0.00412976	9.15443e-08	0.00134183	8.66182e-07	0.0089202	2.84582e-07	0.00293071	1.40943e-06	0.0120682	4.61655e-07	0.00395288	1.56429e-06	0.0131353	5.21049e-07	0.00437524	1.47558e-06	0.0126849	4.88296e-07	0.00419766
12300	26	1.41358e-07	0.00219593	4.79929e-08	0.000745544	2.85565e-07	0.00413259	9.27852e-08	0.00134275	8.66703e-07	0.00892886	2.84753e-07	0.00293356	1.39739e-06	0.0120822	4.5771e-07	0.00395748	1.55435e-06	0.0131509	5.17736e-07	0.00438043	1.48272e-06	0.0126997	4.90658e-07	0.00420256
12310	26	1.45127e-07	0.00219736	4.92726e-08	0.00074603	2.91347e-07	0.00413548	9.46639e-08	0.00134369	8.67595e-07	0.00893753	2.85046e-07	0.0029364	1.39419e-06	0.0120961	4.56663e-07	0.00396205	1.55595e-06	0.0131665	5.1827e-07	0.00438561	1.49172e-06	0.0127146	4.93638e-07	0.00420748
12320	26	1.39917e-07	0.00219878	4.75037e-08	0.000746515	3.00139e-07	0.00413843	9.75205e-08	0.00134465	8.58757e-07	0.00894617	2.82143e-07	0.00293924	1.39275e-06	0.0121101	4.56192e-07	0.00396662	1.56908e-06	0.0131821	5.22645e-07	0.00439081	1.49539e-06	0.0127295	4.9485e-07	0.00421242
12330	26	1.39423e-07	0.00220018	4.73359e-08	0.000746989	3.01011e-07	0.00414144	9.78038e-08	0.00134563	8.54333e-07	0.00895474	2.80689e-07	0.00294206	1.39422e-06	0.012124	4.56671e-07	0.00397118	1.57795e-06	0.0131978	5.25598e-07	0.00439605	1.50055e-06	0.0127445	4.9656e-07	0.00421738
12340	26	1.54818e-07	0.00220167	5.25626e-08	0.000747494	3.08925e-07	0.0041445	1.00375e-07	0.00134662	8.62479e-07	0.00896333	2.83365e-07	0.00294488	1.39217e-06	0.0121379	4.56001e-07	0.00397574	1.57796e-06	0.0132136	5.25601e-07	0.00440131	1.50225e-06	0.0127595	4.97122e-07	0.00422235
12350	26	1.63694e-07	0.00220326	5.55761e-08	0.000748034	3.1385e-07	0.00414761	1.01975e-07	0.00134763	8.63052e-07	0.00897196	2.83554e-07	0.00294771	1.39764e-06	0.0121519	4.57794e-07	0.00398031	1.57289e-06	0.0132294	5.23914e-07	0.00440656	1.51073e-06	0.0127746	4.99927e-07	0.00422733
12360	26	1.60389e-07	0.00220488	5.44541e-08	0.000748584	3.14207e-07	0.00415075	1.02092e-07	0.00134865	8.65335e-07	0.0089806	2.84304e-07	0.00295055	1.40297e-06	0.0121659	4.59539e-07	0.0039849	1.56029e-06	0.013245	5.19715e-07	0.00441177	1.50479e-06	0.0127896	4.9796e-07	0.00423232
12370	26	1.46099e-07	0.00220641	4.96025e-08	0.000749105	3.15559e-07	0.0041539	1.02531e-07	0.00134968	8.70096e-07	0.00898928	2.85868e-07	0.0029534	1.41666e-06	0.01218	4.64021e-07	0.00398952	1.5548e-06	0.0132606	5.17888e-07	0.00441696	1.50114e-06	0.0128047	4.96755e-07	0.00423729
12380	26	1.31816e-07	0.00220782	4.47533e-08	0.000749581	3.17921e-07	0.00415706	1.03298e-07	0.0013507	8.60362e-07	0.00899794	2.8267e-07	0.00295625	1.42007e-06	0.0121942	4.6514e-07	0.00399416	1.57051e-06	0.0132762	5.23121e-07	0.00442216	1.509e-06	0.0128197	4.99356e-07	0.00424227
12390	26	1.36381e-07	0.00220916	4.63031e-08	0.000750039	3.09202e-07	0.00416019	1.00465e-07	0.00135172	8.69711e-07	0.00900659	2.85741e-07	0.00295909	1.4301e-06	0.0122084	4.68424e-07	0.00399883	1.57753e-06	0.013292	5.2546e-07	0.00442741	1.50836e-06	0.0128348	4.99143e-07	0.00424726
12400	26	1.34572e-07	0.00221051	4.56888e-08	0.000750497	3.09871e-07	0.00416329	1.00683e-07	0.00135273	8.82362e-07	0.00901536	2.89898e-07	0.00296197	1.42711e-06	0.0122227	4.67444e-07	0.00400351	1.58096e-06	0.0133078	5.26599e-07	0.00443267	1.50629e-06	0.0128499	4.98457e-07	0.00425225
12410	26	1.39688e-07	0.00221189	4.74257e-08	0.000750964	3.1165e-07	0.00416639	1.01261e-07	0.00135374	8.72158e-07	0.00902412	2.86545e-07	0.00296485	1.41956e-06	0.012237	4.64973e-07	0.00400817	1.58887e-06	0.0133236	5.29237e-07	0.00443795	1.50365e-06	0.0128649	4.97584e-07	0.00425723
12420	26	1.39516e-07	0.00221329	4.73675e-08	0.000751438	3.14276e-07	0.00416952	1.02114e-07	0.00135475	8.60607e-07	0.00903279	2.8275e-07	0.0029677	1.40236e-06	0.0122511	4.59338e-07	0.0040128	1.5967e-06	0.0133395	5.31845e-07	0.00444325	1.49193e-06	0.0128799	4.93706e-07	0.00426219
12430	26	1.41874e-07	0.00221469	4.8168e-08	0.000751915	3.1005e-07	0.00417264	1.00741e-07	0.00135577	8.62746e-07	0.00904141	2.83453e-07	0.00297053	1.40573e-06	0.0122651	4.60441e-07	0.0040174	1.60093e-06	0.0133555	5.33253e-07	0.00444858	1.48256e-06	0.0128948	4.90604e-07	0.00426711
12440	26	1.37259e-07	0.00221608	4.66011e-08	0.000752388	3.04929e-07	0.00417572	9.90769e-08	0.00135676	8.74652e-07	0.00905011	2.87365e-07	0.00297339	1.42038e-06	0.0122792	4.6524e-07	0.00402203	1.60205e-06	0.0133715	5.33625e-07	0.00445391	1.47497e-06	0.0129096	4.88093e-07	0.00427201
12450	26	1.30463e-07	0.00221742	4.42938e-08	0.000752843	3.07948e-07	0.00417878	1.00058e-07	0.00135776	8.633e-07	0.0090588	2.83635e-07	0.00297625	1.42358e-06	0.0122935	4.66289e-07	0.00402668	1.60032e-06	0.0133875	5.33049e-07	0.00445925	1.46307e-06	0.0129243	4.84155e-07	0.00427687
12460	26	1.20118e-07	0.00221869	4.07817e-08	0.000753271	3.02786e-07	0.00418183	9.83807e-08	0.00135875	8.5508e-07	0.00906739	2.80934e-07	0.00297907	1.41719e-06	0.0123077	4.64196e-07	0.00403134	1.60258e-06	0.0134036	5.33801e-07	0.00446458	1.45477e-06	0.0129389	4.81408e-07	0.0042817
12470	26	1.20827e-07	0.00221989	4.10224e-08	0.00075368	2.96389e-07	0.00418482	9.6302e-08	0.00135972	8.62517e-07	0.00907598	2.83378e-07	0.00298189	1.41921e-06	0.0123219	4.64858e-07	0.00403598	1.61323e-06	0.0134196	5.37351e-07	0.00446993	1.45434e-06	0.0129534	4.81268e-07	0.00428651
12480	26	1.30724e-07	0.00222114	4.43824e-08	0.000754106	2.99299e-07	0.0041878	9.72476e-08	0.00136069	8.51606e-07	0.00908454	2.79793e-07	0.0029847	1.41482e-06	0.012336	4.6342e-07	0.00404062	1.61075e-06	0.0134358	5.36523e-07	0.00447531	1.46286e-06	0.012968	4.84087e-07	0.00429134
12490	26	1.34585e-07	0.00222247	4.56934e-08	0.000754556	2.97275e-07	0.00419079	9.65899e-08	0.00136166	8.44999e-07	0.00909302	2.77622e-07	0.00298749	1.41383e-06	0.0123502	4.63094e-07	0.00404525	1.6006e-06	0.0134518	5.33142e-07	0.00448065	1.46968e-06	0.0129827	4.86342e-07	0.00429619
12500	26	1.24877e-07	0.00222377	4.23971e-08	0.000754996	2.84286e-07	0.00419369	9.23696e-08	0.00136261	8.41492e-07	0.00910146	2.7647e-07	0.00299026	1.41764e-06	0.0123643	4.64343e-07	0.00404989	1.5932e-06	0.0134678	5.30678e-07	0.00448597	1.47077e-06	0.0129974	4.86703e-07	0.00430106
12510	26	1.18134e-07	0.00222498	4.01079e-08	0.000755409	2.83406e-07	0.00419653	9.20836e-08	0.00136353	8.40425e-07	0.00910987	2.76119e-07	0.00299302	1.41492e-06	0.0123785	4.63453e-07	0.00405453	1.58179e-06	0.0134837	5.26876e-07	0.00449126	1.47678e-06	0.0130121	4.88693e-07	0.00430593
12520	26	1.21575e-07	0.00222618	4.12761e-08	0.000755816	2.87966e-07	0.00419939	9.35654e-08	0.00136446	8.31377e-07	0.00911822	2.73147e-07	0.00299577	1.40674e-06	0.0123926	4.60774e-07	0.00405915	1.57214e-06	0.0134994	5.23663e-07	0.00449651	1.48157e-06	0.0130269	4.90279e-07	0.00431083
12530	26	1.29487e-07	0.00222744	4.39624e-08	0.000756243	2.91037e-07	0.00420228	9.45633e-08	0.0013654	8.33892e-07	0.00912655	2.73973e-07	0.0029985	1.40309e-06	0.0124066	4.59576e-07	0.00406375	1.56969e-06	0.0135151	5.22848e-07	0.00450175	1.47543e-06	0.0130417	4.88246e-07	0.00431572
12540	26	1.28629e-07	0.00222873	4.36711e-08	0.000756683	2.94932e-07	0.00420521	9.58288e-08	0.00136635	8.39033e-07	0.00913491	2.75662e-07	0.00300125	1.40897e-06	0.0124207	4.61503e-07	0.00406836	1.56683e-06	0.0135308	5.21896e-07	0.00450697	1.46524e-06	0.0130564	4.84875e-07	0.00432058
12550	26	1.19147e-07	0.00222997	4.04519e-08	0.000757104	2.98903e-07	0.00420818	9.7119e-08	0.00136731	8.44337e-07	0.00914333	2.77405e-07	0.00300402	1.40861e-06	0.0124348	4.61386e-07	0.00407297	1.56549e-06	0.0135465	5.21449e-07	0.00451219	1.46295e-06	0.013071	4.84116e-07	0.00432543
12560	26	1.2321e-07	0.00223119	4.18314e-08	0.000757517	2.93326e-07	0.00421113	9.53069e-08	0.00136827	8.46252e-07	0.00915178	2.78034e-07	0.00300679	1.4101e-06	0.0124489	4.61873e-07	0.00407759	1.56463e-06	0.0135621	5.2116e-07	0.0045174	1.46794e-06	0.0130857	4.85767e-07	0.00433028
12570	26	1.24665e-07	0.00223243	4.23254e-08	0.000757939	2.88646e-07	0.00421404	9.37861e-08	0.00136922	8.45082e-07	0.00916024	2.7765e-07	0.00300957	1.40925e-06	0.012463	4.61594e-07	0.00408221	1.56981e-06	0.0135778	5.22887e-07	0.00452262	1.46566e-06	0.0131003	4.85014e-07	0.00433513
12580	26	1.41045e-07	0.00223375	4.78865e-08	0.000758387	2.82789e-07	0.0042169	9.18833e-08	0.00137015	8.44099e-07	0.00916868	2.77327e-07	0.00301235	1.41096e-06	0.0124771	4.62154e-07	0.00408682	1.57389e-06	0.0135935	5.24244e-07	0.00452785	1.45981e-06	0.013115	4.83078e-07	0.00433997
12590	26	1.33312e-07	0.00223512	4.52612e-08	0.000758852	2.80882e-07	0.00421973	9.12637e-08	0.00137106	8.45462e-07	0.00917713	2.77775e-07	0.00301512	1.41978e-06	0.0124912	4.65045e-07	0.00409146	1.56915e-06	0.0136092	5.22668e-07	0.00453309	1.45888e-06	0.0131296	4.82771e-07	0.0043448
12600	26	1.28495e-07	0.00223643	4.36257e-08	0.000759295	2.76763e-07	0.00422251	8.99254e-08	0.00137197	8.4731e-07	0.0091856	2.78382e-07	0.0030179	1.42324e-06	0.0125055	4.66176e-07	0.00409612	1.56386e-06	0.0136249	5.20903e-07	0.00453831	1.46852e-06	0.0131442	4.85959e-07	0.00434965
12610	26	1.33264e-07	0.00223773	4.52448e-08	0.000759738	2.82464e-07	0.0042253	9.17775e-08	0.00137288	8.46828e-07	0.00919407	2.78223e-07	0.00302069	1.42772e-06	0.0125197	4.67644e-07	0.00410079	1.5568e-06	0.0136405	5.18552e-07	0.00454351	1.47742e-06	0.0131589	4.88906e-07	0.00435452
12620	26	1.2704e-07	0.00223904	4.31315e-08	0.000760182	2.77401e-07	0.00422811	9.01327e-08	0.00137379	8.51446e-07	0.00920256	2.7974e-07	0.00302348	1.4182e-06	0.0125339	4.64526e-07	0.00410545	1.54804e-06	0.013656	5.15634e-07	0.00454868	1.47044e-06	0.0131737	4.86595e-07	0.0043594
12630	26	1.1173e-07	0.00224024	3.79337e-08	0.00076059	2.74441e-07	0.00423087	8.91709e-08	0.00137468	8.47809e-07	0.00921106	2.78546e-07	0.00302627	1.41296e-06	0.0125481	4.6281e-07	0.00411009	1.5389e-06	0.0136715	5.12591e-07	0.00455382	1.45646e-06	0.0131883	4.81967e-07	0.00436424
12640	26	1.12245e-07	0.00224137	3.81087e-08	0.000760971	2.76269e-07	0.00423362	8.97649e-08	0.00137558	8.4048e-07	0.00921949	2.76138e-07	0.00302904	1.40712e-06	0.0125622	4.60898e-07	0.0041147	1.54277e-06	0.0136869	5.1388e-07	0.00455895	1.463e-06	0.0132029	4.84134e-07	0.00436908
12650	26	1.05329e-07	0.00224246	3.57606e-08	0.000761342	2.7193e-07	0.00423637	8.83549e-08	0.00137647	8.3694e-07	0.00922788	2.74974e-07	0.0030318	1.41638e-06	0.0125763	4.6393e-07	0.00411933	1.54602e-06	0.0137023	5.14963e-07	0.0045641	1.46524e-06	0.0132176	4.84872e-07	0.00437392
12660	26	1.07557e-07	0.00224352	3.6517e-08	0.000761703	2.7412e-07	0.00423909	8.90667e-08	0.00137736	8.33337e-07	0.00923622	2.73791e-07	0.00303454	1.41651e-06	0.0125905	4.63973e-07	0.00412396	1.52586e-06	0.0137177	5.08248e-07	0.00456921	1.46988e-06	0.0132322	4.86408e-07	0.00437878
12670	26	1.09411e-07	0.00224461	3.71465e-08	0.000762072	2.74946e-07	0.00424184	8.93348e-08	0.00137825	8.40225e-07	0.00924459	2.76054e-07	0.00303729	1.41606e-06	0.0126046	4.63826e-07	0.0041286	1.51731e-06	0.0137329	5.05399e-07	0.00457428	1.4689e-06	0.0132469	4.86085e-07	0.00438364
12680	26	1.04829e-07	0.00224568	3.55909e-08	0.000762436	2.59844e-07	0.00424452	8.44279e-08	0.00137912	8.42031e-07	0.009253	2.76647e-07	0.00304005	1.41257e-06	0.0126188	4.62683e-07	0.00413324	1.52697e-06	0.0137481	5.08617e-07	0.00457935	1.47555e-06	0.0132616	4.88284e-07	0.00438851
12690	26	1.08598e-07	0.00224675	3.68704e-08	0.000762798	2.57712e-07	0.00424711	8.37351e-08	0.00137996	8.36721e-07	0.0092614	2.74903e-07	0.00304281	1.41251e-06	0.0126329	4.62663e-07	0.00413786	1.52276e-06	0.0137634	5.07214e-07	0.00458443	1.47251e-06	0.0132764	4.87281e-07	0.00439339
12700	26	1.17124e-07	0.00224788	3.97651e-08	0.000763182	2.61464e-07	0.0042497	8.49543e-08	0.0013808	8.35584e-07	0.00926976	2.74529e-07	0.00304556	1.41475e-06	0.012647	4.63395e-07	0.00414249	1.52238e-06	0.0137786	5.07087e-07	0.0045895	1.47132e-06	0.0132911	4.86885e-07	0.00439826
12710	26	1.1751e-07	0.00224905	3.9896e-08	0.00076358	2.66293e-07	0.00425234	8.65234e-08	0.00138166	8.26425e-07	0.00927809	2.7152e-07	0.00304829	1.40174e-06	0.0126611	4.59135e-07	0.00414711	1.51999e-06	0.0137938	5.06291e-07	0.00459457	1.4757e-06	0.0133058	4.88334e-07	0.00440314
12720	26	1.1187e-07	0.0022502	3.79812e-08	0.00076397	2.66943e-07	0.00425501	8.67345e-08	0.00138253	8.32109e-07	0.00928637	2.73387e-07	0.00305101	1.39005e-06	0.0126751	4.55305e-07	0.00415168	1.52117e-06	0.013809	5.06685e-07	0.00459963	1.47617e-06	0.0133206	4.8849e-07	0.00440802
12730	26	1.11669e-07	0.00225131	3.79129e-08	0.000764349	2.68802e-07	0.00425768	8.73386e-08	0.0013834	8.37758e-07	0.00929473	2.75243e-07	0.00305376	1.39369e-06	0.012689	4.56497e-07	0.00415624	1.52741e-06	0.0138242	5.08764e-07	0.00460471	1.47597e-06	0.0133354	4.88425e-07	0.00441291
12740	26	1.04806e-07	0.0022524	3.5583e-08	0.000764717	2.62224e-07	0.00426034	8.52013e-08	0.00138426	8.31529e-07	0.00930307	2.73197e-07	0.0030565	1.40121e-06	0.012703	4.58962e-07	0.00416081	1.52198e-06	0.0138395	5.06956e-07	0.00460979	1.47363e-06	0.0133501	4.87651e-07	0.00441779
12750	26	1.16726e-07	0.00225351	3.96298e-08	0.000765095	2.60065e-07	0.00426295	8.44998e-08	0.00138511	8.13335e-07	0.0093113	2.67219e-07	0.0030592	1.39772e-06	0.012717	4.5782e-07	0.0041654	1.51563e-06	0.0138547	5.0484e-07	0.00461484	1.46454e-06	0.0133648	4.84643e-07	0.00442265
12760	26	1.22802e-07	0.00225471	4.16927e-08	0.000765503	2.58915e-07	0.00426555	8.41261e-08	0.00138595	8.15275e-07	0.00931944	2.67857e-07	0.00306188	1.40109e-06	0.012731	4.58921e-07	0.00416998	1.52086e-06	0.0138699	5.06581e-07	0.0046199	1.46122e-06	0.0133794	4.83544e-07	0.00442749
12770	26	1.25963e-07	0.00225595	4.27662e-08	0.000765924	2.56499e-07	0.00426812	8.33411e-08	0.00138679	8.20644e-07	0.00932762	2.6962e-07	0.00306457	1.40272e-06	0.012745	4.59455e-07	0.00417457	1.53195e-06	0.0138851	5.10277e-07	0.00462498	1.45712e-06	0.013394	4.82187e-07	0.00443232
12780	26	1.29309e-07	0.00225723	4.39021e-08	0.000766357	2.61339e-07	0.00427071	8.49139e-08	0.00138763	8.19776e-07	0.00933582	2.69335e-07	0.00306726	1.40289e-06	0.012759	4.59513e-07	0.00417917	1.52697e-06	0.0139004	5.08616e-07	0.00463008	1.46501e-06	0.0134086	4.84799e-07	0.00443715
12790	26	1.38639e-07	0.00225857	4.70698e-08	0.000766813	2.69162e-07	0.00427337	8.74556e-08	0.00138849	8.1818e-07	0.00934401	2.68811e-07	0.00306995	1.40978e-06	0.0127731	4.61768e-07	0.00418377	1.52018e-06	0.0139157	5.06355e-07	0.00463515	1.47331e-06	0.0134233	4.87543e-07	0.00444201
12800	26	1.35874e-07	0.00225994	4.61311e-08	0.000767279	2.60815e-07	0.00427602	8.47435e-08	0.00138935	8.20893e-07	0.00935221	2.69702e-07	0.00307264	1.41319e-06	0.0127872	4.62884e-07	0.0041884	1.51848e-06	0.0139308	5.05789e-07	0.00464021	1.47497e-06	0.0134381	4.88094e-07	0.00444689
12810	26	1.34883e-07	0.0022613	4.57945e-08	0.000767739	2.57609e-07	0.00427861	8.37017e-08	0.0013902	8.27645e-07	0.00936045	2.71921e-07	0.00307535	1.40527e-06	0.0128013	4.60291e-07	0.00419301	1.51757e-06	0.013946	5.05484e-07	0.00464527	1.47018e-06	0.0134528	4.8651e-07	0.00445177
12820	26	1.37949e-07	0.00226266	4.68355e-08	0.000768202	2.63643e-07	0.00428122	8.56624e-08	0.00139104	8.17337e-07	0.00936869	2.68534e-07	0.00307806	1.38709e-06	0.0128152	4.54337e-07	0.00419759	1.51331e-06	0.0139612	5.04067e-07	0.00465032	1.47197e-06	0.0134675	4.871e-07	0.00445663
12830	26	1.48805e-07	0.00226409	5.0521e-08	0.000768686	2.62082e-07	0.00428385	8.51553e-08	0.0013919	8.18492e-07	0.00937686	2.68914e-07	0.00308075	1.38371e-06	0.0128291	4.53228e-07	0.00420213	1.52241e-06	0.0139764	5.07099e-07	0.00465537	1.47877e-06	0.0134823	4.8935e-07	0.00446151
12840	26	1.47447e-07	0.00226557	5.00601e-08	0.000769189	2.59151e-07	0.00428645	8.42029e-08	0.00139275	8.1711e-07	0.00938504	2.68459e-07	0.00308343	1.37816e-06	0.0128429	4.51412e-07	0.00420665	1.52723e-06	0.0139916	5.08704e-07	0.00466045	1.48357e-06	0.0134971	4.90941e-07	0.00446642
12850	26	1.50819e-07	0.00226706	5.12048e-08	0.000769695	2.55317e-07	0.00428902	8.2957e-08	0.00139358	8.18078e-07	0.00939322	2.68777e-07	0.00308612	1.37984e-06	0.0128567	4.51963e-07	0.00421117	1.52978e-06	0.0140069	5.09552e-07	0.00466555	1.48171e-06	0.0135119	4.90325e-07	0.00447132
12860	26	1.50353e-07	0.00226856	5.10466e-08	0.000770206	2.56775e-07	0.00429158	8.3431e-08	0.00139441	8.22868e-07	0.00940143	2.70351e-07	0.00308881	1.38463e-06	0.0128705	4.53532e-07	0.0042157	1.52863e-06	0.0140222	5.09171e-07	0.00467064	1.48006e-06	0.0135267	4.89779e-07	0.00447622
12870	26	1.5051e-07	0.00227007	5.10999e-08	0.000770716	2.51983e-07	0.00429413	8.18739e-08	0.00139524	8.33572e-07	0.0094097	2.73868e-07	0.00309153	1.38477e-06	0.0128844	4.53578e-07	0.00422023	1.5256e-06	0.0140375	5.0816e-07	0.00467573	1.48273e-06	0.0135415	4.90662e-07	0.00448113
12880	26	1.45464e-07	0.00227155	4.93869e-08	0.000771219	2.53268e-07	0.00429665	8.22914e-08	0.00139606	8.31362e-07	0.00941803	2.73142e-07	0.00309427	1.37847e-06	0.0128982	4.51514e-07	0.00422476	1.50527e-06	0.0140526	5.01389e-07	0.00468077	1.47292e-06	0.0135563	4.87416e-07	0.00448602
12890	26	1.45966e-07	0.002273	4.95574e-08	0.000771713	2.5236e-07	0.00429918	8.19964e-08	0.00139688	8.20148e-07	0.00942629	2.69458e-07	0.00309698	1.37024e-06	0.0129119	4.48819e-07	0.00422926	1.49122e-06	0.0140676	4.9671e-07	0.00468576	1.46924e-06	0.013571	4.86197e-07	0.00449088
12900	26	1.47833e-07	0.00227447	5.0191e-08	0.000772213	2.53764e-07	0.00430171	8.24526e-08	0.0013977	8.14549e-07	0.00943446	2.67618e-07	0.00309967	1.36595e-06	0.0129256	4.47412e-07	0.00423374	1.48921e-06	0.0140825	4.96041e-07	0.00469073	1.46676e-06	0.0135857	4.85375e-07	0.00449574
12910	26	1.46984e-07	0.00227595	4.99029e-08	0.000772713	2.55188e-07	0.00430426	8.2915e-08	0.00139853	8.1202e-07	0.00944259	2.66787e-07	0.00310234	1.36197e-06	0.0129392	4.46109e-07	0.00423821	1.49408e-06	0.0140974	4.97661e-07	0.0046957	1.46404e-06	0.0136003	4.84476e-07	0.00450059
12920	26	1.5293e-07	0.00227745	5.19215e-08	0.000773222	2.55513e-07	0.00430681	8.30207e-08	0.00139936	8.16511e-07	0.00945073	2.68263e-07	0.00310502	1.35621e-06	0.0129528	4.44222e-07	0.00424266	1.49869e-06	0.0141124	4.99197e-07	0.00470068	1.46139e-06	0.013615	4.836e-07	0.00450543
12930	26	1.56698e-07	0.002279	5.32009e-08	0.000773748	2.52578e-07	0.00430935	8.20671e-08	0.00140019	8.19936e-07	0.00945892	2.69388e-07	0.0031077	1.35587e-06	0.0129664	4.44111e-07	0.0042471	1.50164e-06	0.0141274	5.00181e-07	0.00470568	1.45206e-06	0.0136295	4.80512e-07	0.00451025
12940	26	1.45127e-07	0.0022805	4.92723e-08	0.000774258	2.40677e-07	0.00431181	7.82002e-08	0.00140099	8.23014e-07	0.00946713	2.70399e-07	0.0031104	1.35572e-06	0.01298	4.44062e-07	0.00425154	1.50121e-06	0.0141424	5.00037e-07	0.00471068	1.43416e-06	0.013644	4.7459e-07	0.00451503
12950	26	1.3191e-07	0.00228189	4.47849e-08	0.000774729	2.32915e-07	0.00431419	7.56781e-08	0.00140176	8.26495e-07	0.00947538	2.71543e-07	0.00311311	1.35987e-06	0.0129935	4.45422e-07	0.00425599	1.50023e-06	0.0141574	4.9971e-07	0.00471568	1.4176e-06	0.0136582	4.69109e-07	0.00451974
12960	26	1.25953e-07	0.00228318	4.27625e-08	0.000775167	2.32262e-07	0.00431651	7.54661e-08	0.00140251	8.26359e-07	0.00948364	2.71498e-07	0.00311583	1.36417e-06	0.0130072	4.4683e-07	0.00426045	1.49847e-06	0.0141724	4.99125e-07	0.00472067	1.40759e-06	0.0136723	4.65797e-07	0.00452442
12970	26	1.22073e-07	0.00228442	4.14453e-08	0.000775588	2.32136e-07	0.00431883	7.54252e-08	0.00140327	8.20834e-07	0.00949188	2.69683e-07	0.00311853	1.3603e-06	0.0130208	4.45561e-07	0.00426491	1.49324e-06	0.0141874	4.97381e-07	0.00472565	1.40378e-06	0.0136864	4.64534e-07	0.00452907
12980	26	1.1482e-07	0.0022856	3.89829e-08	0.000775991	2.30344e-07	0.00432115	7.48429e-08	0.00140402	8.12027e-07	0.00950005	2.66789e-07	0.00312122	1.35224e-06	0.0130343	4.42922e-07	0.00426935	1.48426e-06	0.0142022	4.94391e-07	0.00473061	1.40616e-06	0.0137005	4.65322e-07	0.00453372
12990	26	1.16073e-07	0.00228676	3.94084e-08	0.000776383	2.25267e-07	0.00432343	7.31932e-08	0.00140476	8.10527e-07	0.00950816	2.66297e-07	0.00312388	1.35581e-06	0.0130479	4.4409e-07	0.00427379	1.47854e-06	0.0142171	4.92486e-07	0.00473555	1.40711e-06	0.0137145	4.65637e-07	0.00453838
13000	26	1.08364e-07	0.00228788	3.67908e-08	0.000776763	2.27296e-07	0.00432569	7.38524e-08	0.00140549	8.17465e-07	0.0095163	2.68576e-07	0.00312656	1.36529e-06	0.0130615	4.47195e-07	0.00427824	1.47541e-06	0.0142318	4.91442e-07	0.00474047	1.41325e-06	0.0137286	4.6767e-07	0.00454304
13010	26	9.77909e-08	0.00228891	3.32012e-08	0.000777114	2.27276e-07	0.00432796	7.3846e-08	0.00140623	8.19777e-07	0.00952449	2.69336e-07	0.00312925	1.35868e-06	0.0130751	4.4503e-07	0.0042827	1.46638e-06	0.0142465	4.88437e-07	0.00474537	1.43137e-06	0.0137428	4.73664e-07	0.00454775
13020	26	1.06193e-07	0.00228994	3.60537e-08	0.000777462	2.38391e-07	0.0043303	7.74575e-08	0.00140699	8.1715e-07	0.00953267	2.68473e-07	0.00313194	1.3517e-06	0.0130886	4.42745e-07	0.00428714	1.46194e-06	0.0142612	4.86955e-07	0.00475025	1.44127e-06	0.0137572	4.76942e-07	0.0045525
13030	26	9.3299e-08	0.00229093	3.16762e-08	0.000777799	2.30706e-07	0.00433264	7.49605e-08	0.00140775	8.15675e-07	0.00954084	2.67988e-07	0.00313462	1.3577e-06	0.0131022	4.4471e-07	0.00429158	1.46592e-06	0.0142758	4.88281e-07	0.00475512	1.43303e-06	0.0137716	4.74216e-07	0.00455726
13040	26	7.91624e-08	0.0022918	2.68766e-08	0.000778094	2.25602e-07	0.00433492	7.33021e-08	0.00140849	8.09651e-07	0.00954896	2.66009e-07	0.00313729	1.36008e-06	0.0131158	4.45491e-07	0.00429603	1.46371e-06	0.0142905	4.87547e-07	0.00476	1.42902e-06	0.0137859	4.72888e-07	0.00456199
13050	26	7.33124e-08	0.00229255	2.48905e-08	0.00077835	2.21295e-07	0.00433715	7.19026e-08	0.00140922	8.00399e-07	0.00955701	2.62969e-07	0.00313993	1.34732e-06	0.0131293	4.41311e-07	0.00430046	1.46504e-06	0.0143051	4.8799e-07	0.00476488	1.42519e-06	0.0138002	4.71622e-07	0.00456671
13060	26	6.6674e-08	0.00229324	2.26367e-08	0.000778585	2.1509e-07	0.00433933	6.98865e-08	0.00140993	7.9126e-07	0.00956497	2.59967e-07	0.00314255	1.33809e-06	0.0131427	4.38287e-07	0.00430486	1.46768e-06	0.0143198	4.88869e-07	0.00476976	1.42235e-06	0.0138144	4.70681e-07	0.00457143
13070	26	6.97361e-08	0.00229393	2.36763e-08	0.000778816	2.06962e-07	0.00434144	6.72458e-08	0.00141061	7.94204e-07	0.0095729	2.60934e-07	0.00314515	1.35017e-06	0.0131562	4.42242e-07	0.00430926	1.46242e-06	0.0143344	4.87115e-07	0.00477464	1.42816e-06	0.0138286	4.72604e-07	0.00457614
13080	26	6.86939e-08	0.00229462	2.33224e-08	0.000779051	2.05634e-07	0.0043435	6.68143e-08	0.00141128	8.02231e-07	0.00958088	2.63571e-07	0.00314777	1.33086e-06	0.0131696	4.35918e-07	0.00431366	1.46639e-06	0.0143491	4.88437e-07	0.00477952	1.4347e-06	0.013843	4.74766e-07	0.00458088
13090	26	6.63573e-08	0.00229529	2.25291e-08	0.00077928	2.11472e-07	0.00434559	6.87109e-08	0.00141196	7.98528e-07	0.00958888	2.62354e-07	0.0031504	1.31999e-06	0.0131828	4.32359e-07	0.00431799	1.47799e-06	0.0143638	4.92303e-07	0.00478442	1.44095e-06	0.0138573	4.76836e-07	0.00458564
13100	26	6.6248e-08	0.00229595	2.2492e-08	0.000779504	2.20637e-07	0.00434775	7.1689e-08	0.00141266	7.93806e-07	0.00959685	2.60803e-07	0.00315302	1.31856e-06	0.013196	4.3189e-07	0.00432231	1.48429e-06	0.0143786	4.94402e-07	0.00478936	1.44098e-06	0.0138717	4.76845e-07	0.00459041
13110	26	6.7959e-08	0.00229663	2.30729e-08	0.000779734	2.22938e-07	0.00434997	7.24366e-08	0.00141338	7.98762e-07	0.00960481	2.62431e-07	0.00315563	1.32722e-06	0.0132092	4.34725e-07	0.00432664	1.48133e-06	0.0143934	4.93414e-07	0.0047943	1.44896e-06	0.0138862	4.79487e-07	0.00459519
13120	26	6.71652e-08	0.0022973	2.28034e-08	0.000779963	2.27588e-07	0.00435222	7.39474e-08	0.00141411	8.0181e-07	0.00961281	2.63433e-07	0.00315826	1.33507e-06	0.0132226	4.37296e-07	0.00433101	1.49034e-06	0.0144083	4.96414e-07	0.00479925	1.45484e-06	0.0139007	4.81431e-07	0.00459999
13130	26	6.82626e-08	0.00229798	2.3176e-08	0.000780193	2.28447e-07	0.0043545	7.42266e-08	0.00141485	8.06799e-07	0.00962085	2.65072e-07	0.00316091	1.33664e-06	0.0132359	4.37812e-07	0.00433538	1.48695e-06	0.0144232	4.95286e-07	0.0048042	1.44987e-06	0.0139152	4.79789e-07	0.0046048
13140	26	7.43086e-08	0.00229869	2.52287e-08	0.000780435	2.26508e-07	0.00435677	7.35964e-08	0.00141559	8.07646e-07	0.00962893	2.6535e-07	0.00316356	1.34632e-06	0.0132493	4.40983e-07	0.00433978	1.48691e-06	0.014438	4.95273e-07	0.00480916	1.45495e-06	0.0139298	4.8147e-07	0.0046096
13150	26	8.49317e-08	0.00229948	2.88354e-08	0.000780703	2.20765e-07	0.00435901	7.17304e-08	0.00141632	8.06156e-07	0.009637	2.6486e-07	0.00316621	1.35068e-06	0.0132628	4.42409e-07	0.00434419	1.48591e-06	0.0144529	4.94942e-07	0.00481411	1.4637e-06	0.0139444	4.84365e-07	0.00461443
13160	26	9.80685e-08	0.00230039	3.32955e-08	0.000781012	2.14494e-07	0.00436119	6.96929e-08	0.00141703	8.01253e-07	0.00964504	2.6325e-07	0.00316885	1.34426e-06	0.0132763	4.40306e-07	0.00434861	1.47624e-06	0.0144677	4.91721e-07	0.00481904	1.46025e-06	0.013959	4.83224e-07	0.00461927
13170	26	1.04762e-07	0.00230141	3.55679e-08	0.000781356	2.10347e-07	0.00436332	6.83454e-08	0.00141772	8.00508e-07	0.00965304	2.63005e-07	0.00317148	1.34391e-06	0.0132897	4.40192e-07	0.00435301	1.47546e-06	0.0144825	4.9146e-07	0.00482396	1.44697e-06	0.0139735	4.78828e-07	0.00462408
13180	26	1.04696e-07	0.00230245	3.55457e-08	0.000781711	2.10077e-07	0.00436542	6.82579e-08	0.0014184	8.03701e-07	0.00966107	2.64054e-07	0.00317412	1.35056e-06	0.0133032	4.42371e-07	0.00435742	1.48724e-06	0.0144973	4.95384e-07	0.0048289	1.44174e-06	0.013988	4.77096e-07	0.00462886
13190	26	9.57876e-08	0.00230345	3.25211e-08	0.000782052	2.23342e-07	0.00436759	7.25679e-08	0.00141911	8.11979e-07	0.00966915	2.66774e-07	0.00317677	1.35972e-06	0.0133168	4.45371e-07	0.00436186	1.49445e-06	0.0145122	4.97784e-07	0.00483386	1.41979e-06	0.0140023	4.69834e-07	0.0046336
13200	26	7.58318e-08	0.00230432	2.57459e-08	0.000782345	2.30229e-07	0.00436985	7.48055e-08	0.00141984	8.07414e-07	0.00967724	2.65274e-07	0.00317943	1.3594e-06	0.0133304	4.45267e-07	0.00436632	1.49257e-06	0.0145272	4.97159e-07	0.00483884	1.4075e-06	0.0140164	4.65765e-07	0.00463828
13210	26	6.7665e-08	0.00230503	2.29731e-08	0.000782586	2.51215e-07	0.00437227	8.16243e-08	0.00142063	7.9694e-07	0.00968526	2.61832e-07	0.00318207	1.36376e-06	0.013344	4.46694e-07	0.00437078	1.49305e-06	0.0145421	4.97317e-07	0.00484381	1.41589e-06	0.0140305	4.68543e-07	0.00464295
13220	26	7.62659e-08	0.00230575	2.58932e-08	0.000782831	2.41952e-07	0.00437474	7.86144e-08	0.00142143	7.91749e-07	0.00969321	2.60127e-07	0.00318468	1.36872e-06	0.0133576	4.4832e-07	0.00437525	1.50069e-06	0.0145571	4.99864e-07	0.00484879	1.42628e-06	0.0140447	4.71981e-07	0.00464765
13230	26	7.42791e-08	0.0023065	2.52187e-08	0.000783086	2.47873e-07	0.00437718	8.05385e-08	0.00142222	7.92635e-07	0.00970112	2.60418e-07	0.00318728	1.36678e-06	0.0133713	4.47684e-07	0.00437973	1.49819e-06	0.014572	4.99029e-07	0.00485379	1.42461e-06	0.014059	4.71427e-07	0.00465237
13240	26	7.32029e-08	0.00230724	2.48533e-08	0.000783337	2.5615e-07	0.0043797	8.32277e-08	0.00142304	7.9472e-07	0.00970906	2.61103e-07	0.00318989	1.36788e-06	0.013385	4.48044e-07	0.00438421	1.48999e-06	0.014587	4.963e-07	0.00485876	1.4151e-06	0.0140732	4.6828e-07	0.00465706
13250	26	6.55339e-08	0.00230793	2.22496e-08	0.000783572	2.47811e-07	0.00438222	8.05183e-08	0.00142386	7.93198e-07	0.009717	2.60603e-07	0.0031925	1.36165e-06	0.0133986	4.46003e-07	0.00438868	1.49432e-06	0.0146019	4.9774e-07	0.00486373	1.41708e-06	0.0140873	4.68937e-07	0.00466175
13260	26	6.50571e-08	0.00230858	2.20877e-08	0.000783793	2.44478e-07	0.00438468	7.94352e-08	0.00142466	7.82354e-07	0.00972488	2.5704e-07	0.00319509	1.35943e-06	0.0134122	4.45276e-07	0.00439314	1.50399e-06	0.0146169	5.00962e-07	0.00486873	1.41442e-06	0.0141015	4.68056e-07	0.00466644
13270	26	7.14425e-08	0.00230927	2.42556e-08	0.000784025	2.35817e-07	0.00438709	7.66212e-08	0.00142545	7.70628e-07	0.00973265	2.53188e-07	0.00319764	1.3644e-06	0.0134259	4.46904e-07	0.0043976	1.50606e-06	0.014632	5.01651e-07	0.00487374	1.40437e-06	0.0141156	4.64732e-07	0.0046711
13280	26	7.16127e-08	0.00230998	2.43134e-08	0.000784268	2.30116e-07	0.00438942	7.4769e-08	0.0014262	7.76509e-07	0.00974039	2.5512e-07	0.00320018	1.36371e-06	0.0134395	4.46679e-07	0.00440207	1.50426e-06	0.014647	5.01052e-07	0.00487876	1.39767e-06	0.0141296	4.62514e-07	0.00467574
13290	26	6.90025e-08	0.00231068	2.34272e-08	0.000784506	2.40967e-07	0.00439178	7.82944e-08	0.00142697	7.78358e-07	0.00974817	2.55728e-07	0.00320274	1.35853e-06	0.0134531	4.44982e-07	0.00440652	1.50868e-06	0.0146621	5.02523e-07	0.00488377	1.40177e-06	0.0141436	4.63869e-07	0.00468037
13300	26	6.86358e-08	0.00231138	2.33027e-08	0.000784741	2.45126e-07	0.00439421	7.96458e-08	0.00142776	7.72993e-07	0.00975593	2.53965e-07	0.00320528	1.35536e-06	0.0134667	4.43943e-07	0.00441097	1.49988e-06	0.0146771	4.99593e-07	0.00488878	1.41138e-06	0.0141577	4.6705e-07	0.00468503
13310	26	7.12199e-08	0.00231207	2.418e-08	0.000784978	2.51813e-07	0.00439669	8.18187e-08	0.00142856	7.7681e-07	0.00976367	2.55219e-07	0.00320783	1.35747e-06	0.0134802	4.44635e-07	0.00441541	1.48779e-06	0.014692	4.95566e-07	0.00489376	1.41956e-06	0.0141718	4.69756e-07	0.00468971
13320	26	7.24268e-08	0.00231279	2.45898e-08	0.000785221	2.53441e-07	0.00439923	8.23477e-08	0.00142939	7.82907e-07	0.00977147	2.57222e-07	0.00321039	1.36519e-06	0.0134939	4.47164e-07	0.00441987	1.49135e-06	0.0147069	4.96753e-07	0.00489872	1.42188e-06	0.014186	4.70526e-07	0.00469441
13330	26	6.70092e-08	0.00231349	2.27505e-08	0.000785457	2.4565e-07	0.00440172	7.98161e-08	0.0014302	7.80065e-07	0.00977929	2.56288e-07	0.00321296	1.37278e-06	0.0135076	4.49648e-07	0.00442435	1.49551e-06	0.0147219	4.98137e-07	0.0049037	1.42156e-06	0.0142003	4.7042e-07	0.00469911
13340	26	7.21754e-08	0.00231418	2.45045e-08	0.000785693	2.42777e-07	0.00440416	7.88825e-08	0.00143099	7.75749e-07	0.00978707	2.54871e-07	0.00321552	1.37277e-06	0.0135213	4.49646e-07	0.00442885	1.49309e-06	0.0147368	4.97331e-07	0.00490867	1.4255e-06	0.0142145	4.71723e-07	0.00470382
13350	26	9.48506e-08	0.00231501	3.2203e-08	0.000785974	2.45754e-07	0.0044066	7.98499e-08	0.00143178	7.80181e-07	0.00979485	2.56327e-07	0.00321807	1.37247e-06	0.013535	4.49548e-07	0.00443335	1.48929e-06	0.0147517	4.96066e-07	0.00491364	1.42281e-06	0.0142287	4.70833e-07	0.00470854
13360	26	1.01075e-07	0.00231599	3.43161e-08	0.000786308	2.51513e-07	0.00440909	8.17211e-08	0.00143259	7.88092e-07	0.00980269	2.58926e-07	0.00322065	1.36878e-06	0.0135487	4.4834e-07	0.00443783	1.49408e-06	0.0147667	4.97661e-07	0.00491861	1.42226e-06	0.014243	4.70651e-07	0.00471324
13370	26	9.84163e-08	0.00231699	3.34136e-08	0.000786646	2.50215e-07	0.00441159	8.12995e-08	0.00143341	7.87997e-07	0.00981057	2.58894e-07	0.00322324	1.37074e-06	0.0135624	4.48981e-07	0.00444232	1.49649e-06	0.0147816	4.98463e-07	0.00492359	1.42736e-06	0.0142572	4.72337e-07	0.00471796
13380	26	8.94741e-08	0.00231793	3.03776e-08	0.000786966	2.46663e-07	0.00441408	8.01454e-08	0.00143421	7.94797e-07	0.00981849	2.61129e-07	0.00322584	1.36681e-06	0.0135761	4.47694e-07	0.00444681	1.50238e-06	0.0147966	5.00426e-07	0.00492859	1.41797e-06	0.0142714	4.69231e-07	0.00472267
13390	26	7.65894e-08	0.00231876	2.6003e-08	0.000787249	2.48757e-07	0.00441656	8.08255e-08	0.00143502	7.92597e-07	0.00982642	2.60406e-07	0.00322845	1.3698e-06	0.0135898	4.48674e-07	0.00445128	1.51071e-06	0.0148117	5.032e-07	0.00493361	1.40749e-06	0.0142856	4.65763e-07	0.00472734
13400	26	7.71323e-08	0.00231952	2.61874e-08	0.000787507	2.46937e-07	0.00441904	8.02341e-08	0.00143582	7.8395e-07	0.00983431	2.57565e-07	0.00323104	1.38405e-06	0.0136036	4.53343e-07	0.0044558	1.51596e-06	0.0148268	5.04951e-07	0.00493864	1.41562e-06	0.0142997	4.68453e-07	0.00473202
13410	26	7.42397e-08	0.00232028	2.52053e-08	0.000787763	2.49275e-07	0.00442152	8.09938e-08	0.00143663	7.80257e-07	0.00984213	2.56351e-07	0.00323361	1.387e-06	0.0136174	4.54307e-07	0.00446034	1.51394e-06	0.0148419	5.04276e-07	0.00494369	1.42206e-06	0.0143139	4.70586e-07	0.00473671
13420	26	7.18836e-08	0.00232101	2.44054e-08	0.000788012	2.54669e-07	0.00442403	8.27464e-08	0.00143745	7.87905e-07	0.00984997	2.58864e-07	0.00323618	1.38426e-06	0.0136313	4.53411e-07	0.00446488	1.52042e-06	0.0148571	5.06434e-07	0.00494874	1.43189e-06	0.0143281	4.73838e-07	0.00474143
13430	26	7.17085e-08	0.00232173	2.43459e-08	0.000788255	2.48069e-07	0.00442655	8.06019e-08	0.00143826	7.88997e-07	0.00985785	2.59223e-07	0.00323877	1.37481e-06	0.0136451	4.50314e-07	0.00446939	1.52473e-06	0.0148723	5.07871e-07	0.00495381	1.444e-06	0.0143425	4.77845e-07	0.00474619
13440	26	6.78449e-08	0.00232243	2.30342e-08	0.000788493	2.4168e-07	0.004429	7.85262e-08	0.00143906	7.79715e-07	0.0098657	2.56173e-07	0.00324135	1.36965e-06	0.0136588	4.48626e-07	0.00447389	1.52191e-06	0.0148876	5.06933e-07	0.00495889	1.45117e-06	0.014357	4.80218e-07	0.00475098
13450	26	7.48348e-08	0.00232314	2.54073e-08	0.000788735	2.38628e-07	0.0044314	7.75345e-08	0.00143984	7.89402e-07	0.00987354	2.59356e-07	0.00324393	1.36895e-06	0.0136725	4.48395e-07	0.00447838	1.51648e-06	0.0149028	5.05123e-07	0.00496395	1.45476e-06	0.0143715	4.81405e-07	0.00475579
13460	26	7.49905e-08	0.00232389	2.54602e-08	0.00078899	2.45855e-07	0.00443383	7.98828e-08	0.00144063	7.99028e-07	0.00988149	2.62519e-07	0.00324654	1.37149e-06	0.0136862	4.49227e-07	0.00448286	1.51496e-06	0.0149179	5.04618e-07	0.004969	1.45392e-06	0.0143861	4.81127e-07	0.0047606
13470	26	6.42308e-08	0.00232459	2.18072e-08	0.000789227	2.44114e-07	0.00443628	7.93169e-08	0.00144143	8.00718e-07	0.00988949	2.63074e-07	0.00324917	1.37253e-06	0.0136999	4.49568e-07	0.00448736	1.52146e-06	0.0149331	5.06782e-07	0.00497405	1.45132e-06	0.0144006	4.80267e-07	0.00476541
13480	26	6.09092e-08	0.00232521	2.06794e-08	0.000789438	2.47915e-07	0.00443874	8.0552e-08	0.00144223	8.0976e-07	0.00989755	2.66045e-07	0.00325181	1.36711e-06	0.0137136	4.47792e-07	0.00449184	1.52572e-06	0.0149483	5.08201e-07	0.00497913	1.44958e-06	0.0144151	4.79692e-07	0.00477021
13490	26	6.67893e-08	0.00232585	2.26758e-08	0.000789654	2.48321e-07	0.00444122	8.0684e-08	0.00144303	8.07316e-07	0.00990564	2.65242e-07	0.00325447	1.36367e-06	0.0137273	4.46667e-07	0.00449632	1.53193e-06	0.0149636	5.10269e-07	0.00498422	1.44525e-06	0.0144296	4.78257e-07	0.004775
13500	26	6.74544e-08	0.00232653	2.29016e-08	0.000789884	2.40706e-07	0.00444367	7.82097e-08	0.00144383	8.03535e-07	0.00991369	2.64e-07	0.00325712	1.36988e-06	0.0137409	4.48699e-07	0.00450079	1.52951e-06	0.0149789	5.09464e-07	0.00498932	1.43794e-06	0.014444	4.75841e-07	0.00477977
13510	26	5.6798e-08	0.00232714	1.92836e-08	0.000790093	2.3892e-07	0.00444606	7.76294e-08	0.00144461	8.03815e-07	0.00992173	2.64091e-07	0.00325976	1.3834e-06	0.0137547	4.5313e-07	0.0045053	1.52308e-06	0.0149942	5.0732e-07	0.0049944	1.4465e-06	0.0144584	4.78672e-07	0.00478454
13520	26	3.48399e-08	0.0023276	1.18286e-08	0.00079025	2.37302e-07	0.00444844	7.71036e-08	0.00144538	8.01311e-07	0.00992975	2.63269e-07	0.0032624	1.39037e-06	0.0137686	4.5541e-07	0.00450985	1.53825e-06	0.0150095	5.12375e-07	0.0049995	1.44686e-06	0.0144729	4.78791e-07	0.00478933
13530	26	3.34934e-08	0.00232794	1.13714e-08	0.000790364	2.332e-07	0.0044508	7.57708e-08	0.00144614	8.00426e-07	0.00993776	2.62978e-07	0.00326503	1.39631e-06	0.0137825	4.57356e-07	0.00451441	1.55165e-06	0.015025	5.16839e-07	0.00500465	1.44635e-06	0.0144873	4.78624e-07	0.00479412
13540	26	2.33074e-08	0.00232823	7.91315e-09	0.000790462	2.34601e-07	0.00445314	7.62261e-08	0.0014469	8.11166e-07	0.00994582	2.66507e-07	0.00326767	1.40373e-06	0.0137965	4.59787e-07	0.00451899	1.54981e-06	0.0150405	5.16224e-07	0.00500981	1.45307e-06	0.0145018	4.80846e-07	0.00479891
13550	26	2.69725e-08	0.00232848	9.15751e-09	0.000790548	2.43259e-07	0.00445553	7.90393e-08	0.00144768	8.1993e-07	0.00995398	2.69386e-07	0.00327035	1.40246e-06	0.0138105	4.59373e-07	0.00452359	1.55133e-06	0.015056	5.16732e-07	0.00501498	1.45401e-06	0.0145164	4.81159e-07	0.00480372
13560	26	2.62674e-08	0.00232875	8.91811e-09	0.000790638	2.47887e-07	0.00445799	8.05429e-08	0.00144848	8.23888e-07	0.0099622	2.70686e-07	0.00327306	1.40263e-06	0.0138245	4.59425e-07	0.00452818	1.56067e-06	0.0150715	5.19841e-07	0.00502016	1.45659e-06	0.0145309	4.82011e-07	0.00480854
13570	26	3.51736e-08	0.00232905	1.19419e-08	0.000790742	2.49854e-07	0.00446047	8.1182e-08	0.00144929	8.10796e-07	0.00997037	2.66385e-07	0.00327574	1.39851e-06	0.0138386	4.58078e-07	0.00453277	1.55986e-06	0.0150871	5.19573e-07	0.00502536	1.46152e-06	0.0145455	4.83642e-07	0.00481337
13580	26	3.71893e-08	0.00232941	1.26262e-08	0.000790865	2.52969e-07	0.00446299	8.21941e-08	0.0014501	8.16309e-07	0.00997851	2.68196e-07	0.00327841	1.3887e-06	0.0138525	4.54866e-07	0.00453734	1.5589e-06	0.0151027	5.19253e-07	0.00503055	1.46504e-06	0.0145601	4.84809e-07	0.00481821
13590	26	3.45117e-08	0.00232976	1.17171e-08	0.000790984	2.55613e-07	0.00446553	8.30533e-08	0.00145093	8.28164e-07	0.00998673	2.72091e-07	0.00328111	1.39972e-06	0.0138664	4.58475e-07	0.0045419	1.56376e-06	0.0151183	5.20871e-07	0.00503575	1.46818e-06	0.0145748	4.85848e-07	0.00482306
13600	26	2.76102e-08	0.00233007	9.37399e-09	0.000791088	2.64455e-07	0.00446814	8.59262e-08	0.00145178	8.3521e-07	0.00999504	2.74406e-07	0.00328385	1.40959e-06	0.0138805	4.61708e-07	0.00454651	1.56993e-06	0.015134	5.22925e-07	0.00504097	1.46678e-06	0.0145895	4.85383e-07	0.00482792
13610	26	1.33399e-08	0.00233028	4.52906e-09	0.000791158	2.70369e-07	0.00447081	8.78476e-08	0.00145264	8.32401e-07	0.0100034	2.73483e-07	0.00328659	1.41172e-06	0.0138946	4.62405e-07	0.00455113	1.57031e-06	0.0151497	5.23053e-07	0.0050462	1.46221e-06	0.0146041	4.83871e-07	0.00483276
13620	26	9.10353e-09	0.00233039	3.09076e-09	0.000791196	2.73131e-07	0.00447352	8.87452e-08	0.00145353	8.21011e-07	0.0100117	2.69741e-07	0.0032893	1.41175e-06	0.0139087	4.62414e-07	0.00455575	1.56451e-06	0.0151654	5.21121e-07	0.00505142	1.46034e-06	0.0146187	4.83251e-07	0.0048376
13630	26	1.72774e-08	0.00233052	5.86591e-09	0.000791242	2.79391e-07	0.00447628	9.07791e-08	0.00145443	8.1703e-07	0.0100198	2.68433e-07	0.00329199	1.41085e-06	0.0139228	4.62119e-07	0.00456037	1.57198e-06	0.0151811	5.2361e-07	0.00505665	1.46551e-06	0.0146334	4.84965e-07	0.00484244
13640	26	1.51373e-08	0.00233069	5.13932e-09	0.000791298	2.8569e-07	0.00447911	9.28258e-08	0.00145534	8.19415e-07	0.010028	2.69217e-07	0.00329468	1.40679e-06	0.0139369	4.6079e-07	0.00456499	1.56005e-06	0.0151967	5.19635e-07	0.00506186	1.46701e-06	0.014648	4.85461e-07	0.00484729
13650	26	1.85599e-08	0.00233085	6.30131e-09	0.000791353	2.89685e-07	0.00448198	9.41238e-08	0.00145628	8.19676e-07	0.0100362	2.69302e-07	0.00329737	1.40698e-06	0.013951	4.6085e-07	0.00456959	1.55642e-06	0.0152123	5.18428e-07	0.00506705	1.46686e-06	0.0146627	4.85408e-07	0.00485215
13660	26	1.4627e-08	0.00233101	4.96606e-09	0.000791408	2.80905e-07	0.00448482	9.12712e-08	0.0014572	8.2136e-07	0.0100444	2.69856e-07	0.00330007	1.39877e-06	0.013965	4.58162e-07	0.00457419	1.55209e-06	0.0152278	5.16985e-07	0.00507223	1.46409e-06	0.0146774	4.84494e-07	0.004857
13670	26	1.91536e-08	0.00233118	6.50288e-09	0.000791465	2.85045e-07	0.00448765	9.26164e-08	0.00145812	8.25441e-07	0.0100527	2.71197e-07	0.00330278	1.39182e-06	0.0139789	4.55885e-07	0.00457876	1.55076e-06	0.0152434	5.16541e-07	0.0050774	1.45992e-06	0.014692	4.83112e-07	0.00486183
13680	26	3.40708e-08	0.00233145	1.15675e-08	0.000791555	2.75542e-07	0.00449046	8.95286e-08	0.00145903	8.25387e-07	0.0100609	2.71179e-07	0.00330549	1.39762e-06	0.0139929	4.57786e-07	0.00458333	1.55049e-06	0.0152589	5.1645e-07	0.00508256	1.45297e-06	0.0147065	4.80814e-07	0.00486665
13690	26	4.56479e-08	0.00233184	1.5498e-08	0.000791689	2.65286e-07	0.00449317	8.61962e-08	0.00145991	8.35724e-07	0.0100692	2.74575e-07	0.00330822	1.40839e-06	0.0140069	4.61315e-07	0.00458792	1.55684e-06	0.0152744	5.18565e-07	0.00508774	1.45332e-06	0.0147211	4.80929e-07	0.00487146
13700	26	5.58081e-08	0.00233234	1.89475e-08	0.00079186	2.65246e-07	0.00449582	8.61832e-08	0.00146077	8.34608e-07	0.0100776	2.74208e-07	0.00331096	1.41173e-06	0.014021	4.62408e-07	0.00459254	1.56689e-06	0.01529	5.21913e-07	0.00509294	1.44188e-06	0.0147355	4.77144e-07	0.00487625
13710	26	5.5568e-08	0.00233291	1.8866e-08	0.000792051	2.63531e-07	0.00449846	8.56259e-08	0.00146163	8.37948e-07	0.0100859	2.75306e-07	0.00331371	1.40434e-06	0.0140351	4.59987e-07	0.00459715	1.57056e-06	0.0153057	5.23136e-07	0.00509816	1.43989e-06	0.01475	4.76486e-07	0.00488102
13720	26	4.85342e-08	0.00233343	1.6478e-08	0.000792229	2.71969e-07	0.00450113	8.83675e-08	0.0014625	8.43507e-07	0.0100943	2.77132e-07	0.00331647	1.3928e-06	0.0140491	4.56208e-07	0.00460173	1.57156e-06	0.0153214	5.2347e-07	0.0051034	1.43511e-06	0.0147643	4.74902e-07	0.00488578
13730	26	4.59549e-08	0.0023339	1.56022e-08	0.000792389	2.80193e-07	0.0045039	9.10397e-08	0.0014634	8.52848e-07	0.0101028	2.80201e-07	0.00331926	1.38325e-06	0.014063	4.53078e-07	0.00460628	1.57532e-06	0.0153372	5.24721e-07	0.00510864	1.44397e-06	0.0147787	4.77836e-07	0.00489054
13740	26	5.06226e-08	0.00233438	1.7187e-08	0.000792552	2.83215e-07	0.00450671	9.20216e-08	0.00146431	8.6543e-07	0.0101114	2.84335e-07	0.00332208	1.3805e-06	0.0140768	4.52179e-07	0.0046108	1.5695e-06	0.0153529	5.22784e-07	0.00511388	1.45815e-06	0.0147932	4.82527e-07	0.00489535
13750	26	5.37626e-08	0.00233491	1.82531e-08	0.000792729	2.75135e-07	0.00450951	8.93964e-08	0.00146522	8.66961e-07	0.0101201	2.84838e-07	0.00332492	1.37383e-06	0.0140906	4.49992e-07	0.00461531	1.55852e-06	0.0153685	5.19127e-07	0.00511909	1.46708e-06	0.0148079	4.85483e-07	0.00490019
13760	26	5.7908e-08	0.00233547	1.96605e-08	0.00079292	2.67726e-07	0.00451222	8.69891e-08	0.0014661	8.57108e-07	0.0101287	2.81601e-07	0.00332775	1.36706e-06	0.0141043	4.47776e-07	0.0046198	1.55017e-06	0.0153841	5.16343e-07	0.00512426	1.46033e-06	0.0148225	4.8325e-07	0.00490503
13770	26	6.36322e-08	0.00233607	2.16039e-08	0.000793124	2.59962e-07	0.00451486	8.44664e-08	0.00146696	8.50306e-07	0.0101372	2.79366e-07	0.00333056	1.36755e-06	0.0141179	4.47937e-07	0.00462428	1.54125e-06	0.0153995	5.13372e-07	0.00512941	1.45059e-06	0.0148371	4.80027e-07	0.00490985
13780	26	7.75007e-08	0.00233678	2.63125e-08	0.000793367	2.60508e-07	0.00451746	8.46436e-08	0.0014678	8.54706e-07	0.0101458	2.80812e-07	0.00333336	1.38082e-06	0.0141317	4.52284e-07	0.00462878	1.53596e-06	0.0154149	5.1161e-07	0.00513454	1.45052e-06	0.0148516	4.80002e-07	0.00491465
13790	26	8.20341e-08	0.00233758	2.78516e-08	0.000793639	2.69807e-07	0.00452012	8.76653e-08	0.00146867	8.57299e-07	0.0101543	2.81663e-07	0.00333618	1.38651e-06	0.0141455	4.54146e-07	0.00463332	1.54313e-06	0.0154303	5.14e-07	0.00513966	1.45877e-06	0.0148661	4.82733e-07	0.00491946
13800	26	8.84872e-08	0.00233844	3.00425e-08	0.000793928	2.68971e-07	0.00452281	8.73934e-08	0.00146954	8.56123e-07	0.0101629	2.81277e-07	0.00333899	1.38978e-06	0.0141594	4.55218e-07	0.00463786	1.54918e-06	0.0154458	5.16014e-07	0.00514481	1.47484e-06	0.0148808	4.88052e-07	0.00492431
13810	26	9.3993e-08	0.00233935	3.19118e-08	0.000794237	2.75259e-07	0.00452553	8.94364e-08	0.00147043	8.55282e-07	0.0101714	2.81001e-07	0.0033418	1.39268e-06	0.0141733	4.56167e-07	0.00464242	1.55498e-06	0.0154613	5.17946e-07	0.00514998	1.48555e-06	0.0148956	4.91594e-07	0.00492921
13820	26	8.67584e-08	0.00234026	2.94556e-08	0.000794548	2.75555e-07	0.00452829	8.95326e-08	0.00147132	8.57024e-07	0.01018	2.81573e-07	0.00334462	1.39406e-06	0.0141872	4.5662e-07	0.00464698	1.55539e-06	0.0154768	5.18084e-07	0.00515516	1.48642e-06	0.0149104	4.91883e-07	0.00493413
13830	26	7.25342e-08	0.00234106	2.46263e-08	0.000794819	2.75617e-07	0.00453104	8.95528e-08	0.00147222	8.50997e-07	0.0101885	2.79593e-07	0.00334742	1.40856e-06	0.0142012	4.6137e-07	0.00465157	1.55256e-06	0.0154924	5.17141e-07	0.00516034	1.47705e-06	0.0149253	4.8878e-07	0.00493903
13840	26	5.45591e-08	0.0023417	1.85235e-08	0.000795035	2.70289e-07	0.00453377	8.78219e-08	0.0014731	8.39504e-07	0.010197	2.75817e-07	0.0033502	1.40893e-06	0.0142153	4.61489e-07	0.00465619	1.56208e-06	0.0155079	5.20313e-07	0.00516553	1.47669e-06	0.01494	4.88663e-07	0.00494392
13850	26	5.06929e-08	0.00234222	1.72109e-08	0.000795214	2.6885e-07	0.00453647	8.73542e-08	0.00147398	8.40705e-07	0.0102054	2.76211e-07	0.00335296	1.41676e-06	0.0142295	4.64054e-07	0.00466081	1.56413e-06	0.0155236	5.20996e-07	0.00517073	1.47e-06	0.0149548	4.86449e-07	0.0049488
13860	26	6.71248e-08	0.0023428	2.27897e-08	0.000795411	2.78126e-07	0.0045392	9.03683e-08	0.00147487	8.38955e-07	0.0102138	2.75637e-07	0.00335572	1.42594e-06	0.0142437	4.6706e-07	0.00466547	1.56891e-06	0.0155392	5.22586e-07	0.00517595	1.47535e-06	0.0149695	4.88221e-07	0.00495367
13870	26	7.53095e-08	0.00234352	2.55685e-08	0.000795655	2.66618e-07	0.00454192	8.66289e-08	0.00147575	8.38466e-07	0.0102222	2.75476e-07	0.00335847	1.42812e-06	0.0142579	4.67778e-07	0.00467014	1.58078e-06	0.015555	5.2654e-07	0.0051812	1.48831e-06	0.0149843	4.92509e-07	0.00495858
13880	26	7.29008e-08	0.00234426	2.47507e-08	0.000795906	2.56639e-07	0.00454453	8.33866e-08	0.0014766	8.39726e-07	0.0102306	2.7589e-07	0.00336123	1.41966e-06	0.0142722	4.65004e-07	0.00467481	1.57137e-06	0.0155708	5.23406e-07	0.00518645	1.48005e-06	0.0149992	4.89773e-07	0.00496349
13890	26	7.45883e-08	0.002345	2.53236e-08	0.000796156	2.4958e-07	0.00454706	8.1093e-08	0.00147742	8.41572e-07	0.010239	2.76496e-07	0.00336399	1.40613e-06	0.0142863	4.60574e-07	0.00467944	1.56271e-06	0.0155864	5.20521e-07	0.00519167	1.47511e-06	0.0150139	4.8814e-07	0.00496838
13900	26	8.46436e-08	0.00234579	2.87376e-08	0.000796426	2.60075e-07	0.00454961	8.45031e-08	0.00147825	8.41816e-07	0.0102474	2.76577e-07	0.00336676	1.39603e-06	0.0143003	4.57265e-07	0.00468403	1.56316e-06	0.0156021	5.2067e-07	0.00519687	1.47316e-06	0.0150287	4.87494e-07	0.00497325
13910	26	8.72727e-08	0.00234666	2.96302e-08	0.00079672	2.63369e-07	0.00455223	8.55735e-08	0.0014791	8.47339e-07	0.0102559	2.78391e-07	0.00336953	1.38984e-06	0.0143143	4.55237e-07	0.00468859	1.56904e-06	0.0156177	5.2263e-07	0.00520209	1.4648e-06	0.0150434	4.84727e-07	0.00497811
13920	26	7.81609e-08	0.00234749	2.65366e-08	0.000797	2.66273e-07	0.00455488	8.65168e-08	0.00147996	8.43397e-07	0.0102643	2.77096e-07	0.00337231	1.402e-06	0.0143282	4.5922e-07	0.00469316	1.57043e-06	0.0156334	5.23095e-07	0.00520732	1.45909e-06	0.015058	4.82837e-07	0.00498295
13930	26	7.12176e-08	0.00234823	2.41793e-08	0.000797255	2.78921e-07	0.0045576	9.06265e-08	0.00148085	8.33699e-07	0.0102727	2.7391e-07	0.00337507	1.41155e-06	0.0143423	4.62349e-07	0.00469777	1.57856e-06	0.0156492	5.25803e-07	0.00521256	1.47374e-06	0.0150726	4.87686e-07	0.0049878
13940	26	5.75728e-08	0.00234889	1.95467e-08	0.000797477	2.91788e-07	0.00456045	9.4807e-08	0.00148177	8.31569e-07	0.010281	2.7321e-07	0.0033778	1.41151e-06	0.0143564	4.62335e-07	0.00470239	1.58603e-06	0.015665	5.28288e-07	0.00521784	1.47516e-06	0.0150874	4.88155e-07	0.00499269
13950	26	5.54908e-08	0.00234945	1.88398e-08	0.000797667	2.91482e-07	0.00456337	9.47076e-08	0.00148272	8.32706e-07	0.0102893	2.73583e-07	0.00338054	1.41957e-06	0.0143706	4.64976e-07	0.00470703	1.60597e-06	0.015681	5.34932e-07	0.00522315	1.46844e-06	0.0151021	4.85934e-07	0.00499756
13960	26	5.23026e-08	0.00234998	1.77574e-08	0.000797849	2.87064e-07	0.00456626	9.32724e-08	0.00148366	8.39009e-07	0.0102977	2.75654e-07	0.00338328	1.42703e-06	0.0143848	4.67419e-07	0.00471169	1.61193e-06	0.015697	5.36917e-07	0.00522851	1.45995e-06	0.0151168	4.83123e-07	0.0050024
13970	26	4.47095e-08	0.00235047	1.51794e-08	0.000798015	2.81342e-07	0.00456911	9.1413e-08	0.00148459	8.43134e-07	0.0103061	2.7701e-07	0.00338605	1.43312e-06	0.0143991	4.69414e-07	0.00471637	1.61196e-06	0.0157132	5.36926e-07	0.00523388	1.45227e-06	0.0151313	4.80581e-07	0.00500722
13980	26	3.87578e-08	0.00235089	1.31587e-08	0.000798157	2.69079e-07	0.00457187	8.74286e-08	0.00148548	8.44219e-07	0.0103145	2.77366e-07	0.00338882	1.44474e-06	0.0144135	4.73219e-07	0.00472109	1.61517e-06	0.0157293	5.37996e-07	0.00523926	1.45195e-06	0.0151458	4.80476e-07	0.00501202
13990	26	4.58749e-08	0.00235131	1.55751e-08	0.000798301	2.66284e-07	0.00457454	8.65204e-08	0.00148635	8.47119e-07	0.010323	2.78319e-07	0.0033916	1.44023e-06	0.0144279	4.71742e-07	0.00472581	1.61846e-06	0.0157455	5.39092e-07	0.00524464	1.45949e-06	0.0151604	4.8297e-07	0.00501684
14000	26	5.18579e-08	0.0023518	1.76064e-08	0.000798466	2.71634e-07	0.00457724	8.82589e-08	0.00148723	8.50515e-07	0.0103315	2.79434e-07	0.00339438	1.4408e-06	0.0144423	4.71928e-07	0.00473053	1.62615e-06	0.0157617	5.41652e-07	0.00525004	1.46327e-06	0.015175	4.84221e-07	0.00502168
14010	26	6.23177e-08	0.00235237	2.11576e-08	0.000798658	2.73001e-07	0.00457996	8.8703e-08	0.00148811	8.48855e-07	0.01034	2.78889e-07	0.00339718	1.45246e-06	0.0144568	4.75748e-07	0.00473527	1.62626e-06	0.0157779	5.4169e-07	0.00525546	1.45772e-06	0.0151896	4.82384e-07	0.00502651
14020	26	7.30006e-08	0.00235306	2.47846e-08	0.000798894	2.82141e-07	0.00458274	9.16726e-08	0.00148901	8.41854e-07	0.0103484	2.76589e-07	0.00339995	1.44321e-06	0.0144712	4.7272e-07	0.00474001	1.62932e-06	0.0157942	5.4271e-07	0.00526088	1.45594e-06	0.0152042	4.81796e-07	0.00503133
14030	26	6.40389e-08	0.00235374	2.1742e-08	0.000799125	2.82888e-07	0.00458556	9.19154e-08	0.00148993	8.4186e-07	0.0103569	2.76591e-07	0.00340272	1.43665e-06	0.0144856	4.7057e-07	0.00474472	1.63258e-06	0.0158105	5.43793e-07	0.00526632	1.45625e-06	0.0152187	4.819e-07	0.00503615
14040	26	6.36069e-08	0.00235438	2.15953e-08	0.000799342	2.88488e-07	0.00458843	9.3735e-08	0.00149086	8.5138e-07	0.0103653	2.79719e-07	0.0034055	1.42843e-06	0.0145	4.67879e-07	0.00474941	1.6332e-06	0.0158269	5.44002e-07	0.00527176	1.46587e-06	0.0152334	4.85081e-07	0.00504099
14050	26	6.94558e-08	0.00235504	2.35811e-08	0.000799567	2.95661e-07	0.00459134	9.60655e-08	0.00149181	8.63783e-07	0.0103739	2.83794e-07	0.00340832	1.42587e-06	0.0145142	4.67038e-07	0.00475409	1.63488e-06	0.0158432	5.44559e-07	0.0052772	1.47031e-06	0.015248	4.86551e-07	0.00504584
14060	26	7.78909e-08	0.00235578	2.64449e-08	0.000799818	3.02088e-07	0.00459434	9.81537e-08	0.00149278	8.61877e-07	0.0103825	2.83168e-07	0.00341115	1.4448e-06	0.0145286	4.73241e-07	0.00475879	1.63069e-06	0.0158595	5.43166e-07	0.00528264	1.46584e-06	0.0152627	4.85072e-07	0.0050507
14070	26	7.88733e-08	0.00235657	2.67785e-08	0.000800085	2.94976e-07	0.00459733	9.58432e-08	0.00149376	8.5916e-07	0.0103911	2.82275e-07	0.00341398	1.45237e-06	0.0145431	4.7572e-07	0.00476354	1.62575e-06	0.0158758	5.4152e-07	0.00528806	1.4729e-06	0.0152774	4.8741e-07	0.00505556
14080	26	9.009e-08	0.0023574	3.05867e-08	0.000800367	2.91788e-07	0.00460026	9.48071e-08	0.00149471	8.5875e-07	0.0103997	2.8214e-07	0.0034168	1.45542e-06	0.0145576	4.76718e-07	0.0047683	1.62646e-06	0.0158921	5.41757e-07	0.00529348	1.4694e-06	0.0152921	4.8625e-07	0.00506043
14090	26	1.01602e-07	0.00235837	3.44952e-08	0.000800696	2.8567e-07	0.00460314	9.28192e-08	0.00149564	8.56604e-07	0.0104083	2.81435e-07	0.00341962	1.45856e-06	0.0145722	4.77747e-07	0.00477307	1.62607e-06	0.0159083	5.41625e-07	0.00529889	1.4697e-06	0.0153068	4.8635e-07	0.00506529
14100	26	1.01613e-07	0.00235939	3.44988e-08	0.000801041	2.83165e-07	0.00460599	9.20054e-08	0.00149657	8.60491e-07	0.0104169	2.82712e-07	0.00342244	1.4466e-06	0.0145867	4.73828e-07	0.00477783	1.62007e-06	0.0159246	5.39627e-07	0.0053043	1.48211e-06	0.0153216	4.90457e-07	0.00507018
14110	26	9.24536e-08	0.00236036	3.13892e-08	0.000801371	2.78572e-07	0.0046088	9.0513e-08	0.00149748	8.67282e-07	0.0104255	2.84943e-07	0.00342528	1.44376e-06	0.0146012	4.729e-07	0.00478256	1.62239e-06	0.0159408	5.404e-07	0.0053097	1.49307e-06	0.0153364	4.94084e-07	0.0050751
14120	26	8.66909e-08	0.00236126	2.94326e-08	0.000801676	2.73657e-07	0.00461155	8.89161e-08	0.00149838	8.76795e-07	0.0104342	2.88069e-07	0.00342814	1.44547e-06	0.0146156	4.7346e-07	0.00478729	1.62323e-06	0.015957	5.40679e-07	0.00531511	1.49831e-06	0.0153514	4.95818e-07	0.00508005
14130	26	9.95989e-08	0.00236218	3.38151e-08	0.000801988	2.80677e-07	0.00461432	9.1197e-08	0.00149928	8.78956e-07	0.010443	2.88779e-07	0.00343103	1.44458e-06	0.0146301	4.73169e-07	0.00479203	1.6297e-06	0.0159733	5.42834e-07	0.00532052	1.50825e-06	0.0153664	4.99106e-07	0.00508502
14140	26	1.12306e-07	0.00236324	3.81295e-08	0.000802349	2.8965e-07	0.00461717	9.41125e-08	0.0015002	8.79622e-07	0.0104518	2.88998e-07	0.00343391	1.43342e-06	0.0146444	4.69512e-07	0.00479674	1.64073e-06	0.0159896	5.46509e-07	0.00532597	1.50061e-06	0.0153815	4.96579e-07	0.00509
14150	26	1.32081e-07	0.00236446	4.4843e-08	0.000802763	2.95875e-07	0.0046201	9.61351e-08	0.00150115	8.7374e-07	0.0104606	2.87065e-07	0.0034368	1.43388e-06	0.0146588	4.69664e-07	0.00480144	1.636e-06	0.016006	5.44934e-07	0.00533143	1.49996e-06	0.0153965	4.96364e-07	0.00509497
14160	26	1.42108e-07	0.00236583	4.82473e-08	0.000803227	3.05389e-07	0.00462311	9.92264e-08	0.00150213	8.73794e-07	0.0104693	2.87083e-07	0.00343967	1.44417e-06	0.0146732	4.73032e-07	0.00480615	1.63515e-06	0.0160224	5.4465e-07	0.00533687	1.50263e-06	0.0154115	4.97248e-07	0.00509994
14170	26	1.34659e-07	0.00236721	4.57183e-08	0.000803696	3.16092e-07	0.00462622	1.02704e-07	0.00150314	8.66546e-07	0.010478	2.84701e-07	0.00344252	1.44319e-06	0.0146876	4.72713e-07	0.00481088	1.63419e-06	0.0160387	5.44329e-07	0.00534232	1.51549e-06	0.0154266	5.01502e-07	0.00510493
14180	26	1.27215e-07	0.00236851	4.31912e-08	0.000804139	3.12652e-07	0.00462935	1.01586e-07	0.00150416	8.67182e-07	0.0104867	2.8491e-07	0.00344537	1.44286e-06	0.014702	4.72604e-07	0.0048156	1.6249e-06	0.016055	5.41236e-07	0.00534774	1.53018e-06	0.0154418	5.06364e-07	0.00510997
14190	26	1.21963e-07	0.00236976	4.14079e-08	0.000804563	3.10629e-07	0.00463247	1.00929e-07	0.00150517	8.77489e-07	0.0104954	2.88297e-07	0.00344824	1.44039e-06	0.0147165	4.71794e-07	0.00482033	1.61437e-06	0.0160712	5.37729e-07	0.00535314	1.54454e-06	0.0154572	5.11115e-07	0.00511506
14200	26	1.21718e-07	0.00237098	4.13248e-08	0.000804976	3.02344e-07	0.00463554	9.82369e-08	0.00150617	8.84373e-07	0.0105042	2.90559e-07	0.00345113	1.43762e-06	0.0147308	4.70889e-07	0.00482504	1.61225e-06	0.0160873	5.37022e-07	0.00535851	1.54698e-06	0.0154726	5.11924e-07	0.00512017
14210	26	1.15767e-07	0.00237216	3.93045e-08	0.000805378	2.88118e-07	0.00463848	9.36148e-08	0.00150713	8.80487e-07	0.010513	2.89282e-07	0.00345403	1.43039e-06	0.0147452	4.6852e-07	0.00482973	1.62243e-06	0.0161035	5.40415e-07	0.0053639	1.54057e-06	0.0154881	5.098e-07	0.00512528
14220	26	1.10804e-07	0.0023733	3.76192e-08	0.000805764	2.92184e-07	0.00464138	9.49359e-08	0.00150807	8.83077e-07	0.0105218	2.90133e-07	0.00345693	1.42244e-06	0.0147594	4.65914e-07	0.00483441	1.64182e-06	0.0161198	5.46872e-07	0.00536934	1.53578e-06	0.0155035	5.08217e-07	0.00513037
14230	26	1.09063e-07	0.0023744	3.70283e-08	0.000806137	2.98338e-07	0.00464434	9.69355e-08	0.00150903	8.79864e-07	0.0105307	2.89077e-07	0.00345982	1.41947e-06	0.0147737	4.64942e-07	0.00483906	1.64626e-06	0.0161363	5.48353e-07	0.00537481	1.52951e-06	0.0155188	5.06141e-07	0.00513545
14240	26	1.14011e-07	0.00237551	3.87081e-08	0.000806515	3.06102e-07	0.00464735	9.94581e-08	0.00151001	8.76964e-07	0.0105394	2.88124e-07	0.00346271	1.41579e-06	0.0147878	4.63739e-07	0.00484371	1.65196e-06	0.0161528	5.50249e-07	0.00538031	1.5306e-06	0.0155341	5.06503e-07	0.00514051
14250	26	1.1483e-07	0.00237665	3.89863e-08	0.000806903	3.10287e-07	0.00465044	1.00818e-07	0.00151101	8.81681e-07	0.0105482	2.89674e-07	0.0034656	1.42926e-06	0.0148021	4.68151e-07	0.00484837	1.65706e-06	0.0161693	5.51949e-07	0.00538582	1.53691e-06	0.0155494	5.08592e-07	0.00514558
14260	26	1.09527e-07	0.00237777	3.71857e-08	0.000807283	3.09076e-07	0.00465353	1.00424e-07	0.00151202	8.89312e-07	0.0105571	2.92181e-07	0.00346851	1.43487e-06	0.0148164	4.69986e-07	0.00485306	1.65646e-06	0.0161859	5.5175e-07	0.00539133	1.5357e-06	0.0155648	5.08189e-07	0.00515067
14270	26	9.57624e-08	0.0023788	3.25125e-08	0.000807632	3.03701e-07	0.0046566	9.86781e-08	0.00151301	8.83457e-07	0.010566	2.90258e-07	0.00347142	1.43557e-06	0.0148307	4.70215e-07	0.00485776	1.65919e-06	0.0162024	5.52658e-07	0.00539686	1.55002e-06	0.0155802	5.12929e-07	0.00515577
14280	26	9.6453e-08	0.00237976	3.2747e-08	0.000807958	3.00995e-07	0.00465962	9.77987e-08	0.001514	8.81009e-07	0.0105748	2.89453e-07	0.00347432	1.43859e-06	0.0148451	4.71204e-07	0.00486247	1.64423e-06	0.016219	5.47675e-07	0.00540236	1.55736e-06	0.0155958	5.15359e-07	0.00516092
14290	26	1.04776e-07	0.00238077	3.55728e-08	0.000808301	3.00651e-07	0.00466263	9.76868e-08	0.00151497	8.84306e-07	0.0105836	2.90537e-07	0.00347722	1.44541e-06	0.0148595	4.73439e-07	0.00486719	1.64292e-06	0.0162354	5.47239e-07	0.00540784	1.55305e-06	0.0156113	5.13932e-07	0.00516606
14300	26	9.99184e-08	0.00238179	3.39235e-08	0.000808647	3.02553e-07	0.00466565	9.83048e-08	0.00151595	8.82602e-07	0.0105924	2.89977e-07	0.00348012	1.44366e-06	0.014874	4.72867e-07	0.00487192	1.64427e-06	0.0162518	5.47688e-07	0.00541331	1.53582e-06	0.0156268	5.08231e-07	0.00517118
14310	26	9.70102e-08	0.00238277	3.29362e-08	0.000808982	3.07389e-07	0.0046687	9.98762e-08	0.00151694	8.81735e-07	0.0106013	2.89692e-07	0.00348302	1.42902e-06	0.0148883	4.68072e-07	0.00487662	1.64389e-06	0.0162683	5.47561e-07	0.00541879	1.53022e-06	0.0156421	5.06377e-07	0.00517625
14320	26	1.01311e-07	0.00238377	3.43962e-08	0.000809319	3.18067e-07	0.00467183	1.03346e-07	0.00151796	8.73441e-07	0.01061	2.86967e-07	0.0034859	1.41736e-06	0.0149026	4.64253e-07	0.00488129	1.63821e-06	0.0162847	5.4567e-07	0.00542425	1.52379e-06	0.0156574	5.04249e-07	0.0051813
14330	26	9.87895e-08	0.00238477	3.35403e-08	0.00080966	3.28667e-07	0.00467505	1.0679e-07	0.00151901	8.62546e-07	0.0106187	2.83387e-07	0.00348876	1.41817e-06	0.0149167	4.64517e-07	0.00488593	1.63637e-06	0.0163011	5.45057e-07	0.00542971	1.51197e-06	0.0156726	5.00337e-07	0.00518633
14340	26	8.94331e-08	0.00238571	3.03637e-08	0.000809978	3.23968e-07	0.00467831	1.05263e-07	0.00152007	8.56544e-07	0.0106273	2.81415e-07	0.00349158	1.4221e-06	0.0149309	4.65803e-07	0.00489058	1.63382e-06	0.0163174	5.44206e-07	0.00543515	1.51271e-06	0.0156877	5.00581e-07	0.00519134
14350	26	8.91495e-08	0.0023866	3.02674e-08	0.000810281	3.16872e-07	0.00468152	1.02957e-07	0.00152111	8.62461e-07	0.0106359	2.83359e-07	0.0034944	1.42925e-06	0.0149452	4.68146e-07	0.00489525	1.63688e-06	0.0163338	5.45228e-07	0.0054406	1.51246e-06	0.0157028	5.00499e-07	0.00519634
14360	26	9.47922e-08	0.00238752	3.21831e-08	0.000810593	3.07551e-07	0.00468463	9.99289e-08	0.00152212	8.64023e-07	0.0106446	2.83873e-07	0.00349724	1.43738e-06	0.0149595	4.7081e-07	0.00489995	1.63904e-06	0.0163502	5.45945e-07	0.00544606	1.50486e-06	0.0157179	4.97984e-07	0.00520133
14370	26	9.42978e-08	0.00238847	3.20153e-08	0.000810916	3.03271e-07	0.00468768	9.85382e-08	0.00152311	8.61388e-07	0.0106532	2.83007e-07	0.00350008	1.44594e-06	0.014974	4.73614e-07	0.00490467	1.63787e-06	0.0163665	5.45556e-07	0.00545151	1.50295e-06	0.0157329	4.97352e-07	0.00520631
14380	26	9.0887e-08	0.0023894	3.08573e-08	0.00081123	3.02797e-07	0.00469072	9.83841e-08	0.0015241	8.60159e-07	0.0106618	2.82603e-07	0.0035029	1.44645e-06	0.0149884	4.73781e-07	0.00490941	1.64089e-06	0.0163829	5.46563e-07	0.00545697	1.5042e-06	0.015748	4.97765e-07	0.00521128
14390	26	9.20172e-08	0.00239031	3.1241e-08	0.000811541	3.03281e-07	0.00469375	9.85415e-08	0.00152508	8.51347e-07	0.0106703	2.79708e-07	0.00350571	1.45213e-06	0.0150029	4.7564e-07	0.00491415	1.6341e-06	0.0163993	5.443e-07	0.00546243	1.50605e-06	0.015763	4.98379e-07	0.00521626
14400	26	9.37882e-08	0.00239124	3.18423e-08	0.000811856	3.07407e-07	0.0046968	9.98821e-08	0.00152608	8.4142e-07	0.0106788	2.76446e-07	0.0035085	1.46112e-06	0.0150175	4.78585e-07	0.00491892	1.624e-06	0.0164156	5.40938e-07	0.00546785	1.50426e-06	0.0157781	4.97785e-07	0.00522124
14410	26	1.05674e-07	0.00239224	3.58775e-08	0.000812196	3.08485e-07	0.00469988	1.00232e-07	0.00152707	8.42787e-07	0.0106872	2.76896e-07	0.00351126	1.45924e-06	0.0150321	4.77969e-07	0.00492371	1.6227e-06	0.0164318	5.40503e-07	0.00547326	1.49155e-06	0.0157931	4.93579e-07	0.0052262
14420	26	1.03711e-07	0.00239328	3.52112e-08	0.00081255	2.97245e-07	0.00470291	9.65801e-08	0.00152806	8.49457e-07	0.0106957	2.79087e-07	0.00351404	1.44256e-06	0.0150466	4.72506e-07	0.00492846	1.62432e-06	0.0164481	5.41043e-07	0.00547867	1.48811e-06	0.015808	4.92443e-07	0.00523113
14430	26	9.82681e-08	0.00239429	3.33633e-08	0.000812892	3.02498e-07	0.0047059	9.8287e-08	0.00152903	8.5559e-07	0.0107042	2.81102e-07	0.00351684	1.43285e-06	0.015061	4.69326e-07	0.00493317	1.61945e-06	0.0164643	5.39422e-07	0.00548407	1.49587e-06	0.0158229	4.95009e-07	0.00523607
14440	26	9.54678e-08	0.00239526	3.24125e-08	0.000813222	3.14793e-07	0.00470899	1.02282e-07	0.00153004	8.56364e-07	0.0107128	2.81356e-07	0.00351966	1.43913e-06	0.0150753	4.71382e-07	0.00493787	1.61145e-06	0.0164804	5.36756e-07	0.00548945	1.50457e-06	0.0158379	4.97888e-07	0.00524103
14450	26	9.63406e-08	0.00239622	3.27088e-08	0.000813548	3.16605e-07	0.00471215	1.02871e-07	0.00153106	8.52385e-07	0.0107213	2.80049e-07	0.00352246	1.44419e-06	0.0150897	4.7304e-07	0.00494259	1.62136e-06	0.0164966	5.40058e-07	0.00549483	1.51081e-06	0.015853	4.99954e-07	0.00524602
14460	26	9.80349e-08	0.00239719	3.32841e-08	0.000813878	3.16622e-07	0.00471532	1.02876e-07	0.00153209	8.58886e-07	0.0107299	2.82185e-07	0.00352528	1.45417e-06	0.0151042	4.76309e-07	0.00494734	1.6323e-06	0.0165129	5.43701e-07	0.00550025	1.51308e-06	0.0158681	5.00704e-07	0.00525103
14470	26	1.02549e-07	0.0023982	3.48167e-08	0.000814218	3.21083e-07	0.00471851	1.04326e-07	0.00153313	8.52549e-07	0.0107384	2.80103e-07	0.00352809	1.45916e-06	0.0151188	4.77944e-07	0.00495211	1.63606e-06	0.0165292	5.44953e-07	0.0055057	1.51427e-06	0.0158832	5.01099e-07	0.00525604
14480	26	1.10789e-07	0.00239926	3.76144e-08	0.00081458	3.18495e-07	0.00472171	1.03485e-07	0.00153417	8.50065e-07	0.0107469	2.79287e-07	0.00353088	1.45782e-06	0.0151334	4.77505e-07	0.00495689	1.63127e-06	0.0165455	5.43359e-07	0.00551114	1.51435e-06	0.0158984	5.01125e-07	0.00526105
14490	26	1.14941e-07	0.00240039	3.90239e-08	0.000814963	3.14641e-07	0.00472487	1.02232e-07	0.0015352	8.58735e-07	0.0107555	2.82135e-07	0.00353369	1.46198e-06	0.015148	4.78868e-07	0.00496167	1.6285e-06	0.0165618	5.42434e-07	0.00551657	1.51698e-06	0.0159135	5.01996e-07	0.00526606
14500	26	1.06337e-07	0.00240151	3.61028e-08	0.000815343	3.15696e-07	0.00472803	1.02575e-07	0.00153622	8.57531e-07	0.0107641	2.8174e-07	0.00353651	1.46903e-06	0.0151626	4.81175e-07	0.00496647	1.61842e-06	0.0165781	5.39078e-07	0.00552198	1.52075e-06	0.0159287	5.03241e-07	0.00527109
14510	26	1.02542e-07	0.00240255	3.48142e-08	0.000815697	3.20264e-07	0.00473121	1.04059e-07	0.00153725	8.61369e-07	0.0107727	2.83e-07	0.00353934	1.46702e-06	0.0151773	4.80517e-07	0.00497128	1.61327e-06	0.0165942	5.37363e-07	0.00552736	1.51682e-06	0.0159439	5.01943e-07	0.00527611
14520	26	1.049e-07	0.00240359	3.56148e-08	0.00081605	3.22869e-07	0.00473442	1.04906e-07	0.0015383	8.6004e-07	0.0107813	2.82564e-07	0.00354216	1.47344e-06	0.015192	4.8262e-07	0.00497609	1.62578e-06	0.0166104	5.41528e-07	0.00553276	1.52209e-06	0.0159591	5.03686e-07	0.00528114
14530	26	1.03649e-07	0.00240464	3.51902e-08	0.000816404	3.39578e-07	0.00473775	1.10335e-07	0.00153938	8.68558e-07	0.0107899	2.85363e-07	0.003545	1.4776e-06	0.0152068	4.83984e-07	0.00498093	1.63107e-06	0.0166267	5.4329e-07	0.00553818	1.53128e-06	0.0159744	5.06727e-07	0.0052862
14540	26	1.03575e-07	0.00240567	3.51651e-08	0.000816755	3.35397e-07	0.00474113	1.08977e-07	0.00154048	8.75614e-07	0.0107986	2.87681e-07	0.00354787	1.48207e-06	0.0152216	4.85447e-07	0.00498578	1.63771e-06	0.0166431	5.45504e-07	0.00554363	1.54226e-06	0.0159897	5.10362e-07	0.00529128
14550	26	1.04922e-07	0.00240671	3.56223e-08	0.000817109	3.28502e-07	0.00474445	1.06736e-07	0.00154156	8.80081e-07	0.0108074	2.89148e-07	0.00355075	1.48416e-06	0.0152364	4.86131e-07	0.00499063	1.64459e-06	0.0166595	5.47796e-07	0.00554909	1.54588e-06	0.0160052	5.11561e-07	0.00529639
14560	26	1.03071e-07	0.00240775	3.49938e-08	0.000817461	3.19882e-07	0.00474769	1.03935e-07	0.00154261	8.79127e-07	0.0108162	2.88835e-07	0.00355364	1.47498e-06	0.0152512	4.83126e-07	0.00499548	1.64015e-06	0.0166759	5.46317e-07	0.00555456	1.54005e-06	0.0160206	5.09631e-07	0.00530149
14570	26	8.86887e-08	0.00240871	3.01109e-08	0.000817788	3.27642e-07	0.00475093	1.06457e-07	0.00154366	8.82919e-07	0.010825	2.90081e-07	0.00355654	1.47056e-06	0.0152659	4.81678e-07	0.0050003	1.63706e-06	0.0166923	5.45287e-07	0.00556002	1.52877e-06	0.0160359	5.05898e-07	0.00530657
14580	26	7.07893e-08	0.00240952	2.40339e-08	0.000818062	3.46381e-07	0.00475429	1.12545e-07	0.00154475	8.72654e-07	0.0108338	2.86708e-07	0.00355942	1.4726e-06	0.0152806	4.82344e-07	0.00500512	1.62924e-06	0.0167086	5.42683e-07	0.00556546	1.53294e-06	0.0160512	5.07278e-07	0.00531164
14590	26	6.75989e-08	0.00241021	2.29507e-08	0.000818297	3.45357e-07	0.00475774	1.12213e-07	0.00154588	8.60158e-07	0.0108425	2.82603e-07	0.00356227	1.47119e-06	0.0152954	4.81884e-07	0.00500995	1.63026e-06	0.0167249	5.43022e-07	0.00557089	1.53919e-06	0.0160666	5.09346e-07	0.00531673
14600	26	6.89457e-08	0.00241089	2.34079e-08	0.000818527	3.48477e-07	0.00476121	1.13226e-07	0.001547	8.61555e-07	0.0108511	2.83062e-07	0.00356509	1.46854e-06	0.0153101	4.81015e-07	0.00501476	1.63171e-06	0.0167412	5.43505e-07	0.00557632	1.53627e-06	0.016082	5.08377e-07	0.00532181
14610	26	7.75261e-08	0.00241162	2.63211e-08	0.000818775	3.48325e-07	0.0047647	1.13177e-07	0.00154814	8.77992e-07	0.0108598	2.88462e-07	0.00356795	1.46933e-06	0.0153248	4.81274e-07	0.00501957	1.63447e-06	0.0167576	5.44425e-07	0.00558176	1.53809e-06	0.0160974	5.0898e-07	0.0053269
14620	26	7.11825e-08	0.00241236	2.41674e-08	0.000819026	3.4947e-07	0.00476819	1.13549e-07	0.00154927	8.76535e-07	0.0108685	2.87983e-07	0.00357083	1.46546e-06	0.0153394	4.80006e-07	0.00502438	1.63524e-06	0.0167739	5.44681e-07	0.00558721	1.53131e-06	0.0161127	5.06736e-07	0.00533198
14630	26	6.81648e-08	0.00241306	2.31428e-08	0.000819264	3.54966e-07	0.00477171	1.15335e-07	0.00155041	8.67685e-07	0.0108773	2.85076e-07	0.0035737	1.46528e-06	0.0153541	4.79948e-07	0.00502918	1.64036e-06	0.0167903	5.46387e-07	0.00559266	1.52256e-06	0.016128	5.03843e-07	0.00533703
14640	26	8.12708e-08	0.00241379	2.75925e-08	0.000819512	3.60093e-07	0.00477528	1.17001e-07	0.00155158	8.65674e-07	0.0108859	2.84415e-07	0.00357654	1.46645e-06	0.0153687	4.80331e-07	0.00503398	1.64557e-06	0.0168067	5.48121e-07	0.00559813	1.514e-06	0.0161432	5.01009e-07	0.00534206
14650	26	8.50703e-08	0.00241463	2.88824e-08	0.000819797	3.56212e-07	0.00477887	1.1574e-07	0.00155274	8.63347e-07	0.0108946	2.8365e-07	0.00357938	1.46316e-06	0.0153834	4.79254e-07	0.00503878	1.64674e-06	0.0168232	5.4851e-07	0.00560362	1.51173e-06	0.0161583	5.00257e-07	0.00534706
14660	26	8.954e-08	0.0024155	3.04e-08	0.000820093	3.62194e-07	0.00478246	1.17683e-07	0.00155391	8.58146e-07	0.0109032	2.81942e-07	0.00358221	1.46246e-06	0.015398	4.79025e-07	0.00504357	1.64454e-06	0.0168396	5.47778e-07	0.0056091	1.51488e-06	0.0161734	5.013e-07	0.00535207
14670	26	8.92187e-08	0.0024164	3.02909e-08	0.000820397	3.51344e-07	0.00478602	1.14158e-07	0.00155506	8.57581e-07	0.0109118	2.81756e-07	0.00358503	1.46125e-06	0.0154126	4.78627e-07	0.00504836	1.63554e-06	0.016856	5.4478e-07	0.00561456	1.51222e-06	0.0161886	5.00421e-07	0.00535708
14680	26	8.38249e-08	0.00241726	2.84596e-08	0.000820689	3.5644e-07	0.00478956	1.15814e-07	0.00155621	8.60006e-07	0.0109203	2.82553e-07	0.00358785	1.46337e-06	0.0154273	4.79322e-07	0.00505315	1.63046e-06	0.0168724	5.43088e-07	0.00562	1.52377e-06	0.0162037	5.04244e-07	0.0053621
14690	26	7.99768e-08	0.00241808	2.71531e-08	0.000820968	3.59587e-07	0.00479314	1.16836e-07	0.00155738	8.64225e-07	0.010929	2.83939e-07	0.00359068	1.45799e-06	0.0154419	4.77559e-07	0.00505793	1.62897e-06	0.0168887	5.42593e-07	0.00562543	1.53461e-06	0.016219	5.0783e-07	0.00536716
14700	26	7.95766e-08	0.00241888	2.70172e-08	0.000821239	3.59118e-07	0.00479674	1.16684e-07	0.00155855	8.71568e-07	0.0109376	2.86352e-07	0.00359354	1.45242e-06	0.0154564	4.75734e-07	0.0050627	1.63102e-06	0.016905	5.43276e-07	0.00563086	1.53862e-06	0.0162344	5.09155e-07	0.00537225
14710	26	8.56679e-08	0.0024197	2.90853e-08	0.000821519	3.5631e-07	0.00480031	1.15772e-07	0.00155971	8.74081e-07	0.0109464	2.87177e-07	0.0035964	1.45877e-06	0.015471	4.77816e-07	0.00506746	1.63495e-06	0.0169213	5.44584e-07	0.0056363	1.54334e-06	0.0162498	5.10717e-07	0.00537735
14720	26	1.00393e-07	0.00242063	3.40847e-08	0.000821834	3.5662e-07	0.00480388	1.15872e-07	0.00156087	8.72732e-07	0.0109551	2.86734e-07	0.00359927	1.46544e-06	0.0154856	4.80001e-07	0.00507225	1.63405e-06	0.0169376	5.44285e-07	0.00564174	1.54582e-06	0.0162653	5.11538e-07	0.00538246
14730	26	1.0553e-07	0.00242166	3.58288e-08	0.000822184	3.63116e-07	0.00480748	1.17983e-07	0.00156204	8.72985e-07	0.0109638	2.86817e-07	0.00360214	1.46407e-06	0.0155002	4.79551e-07	0.00507705	1.63625e-06	0.016954	5.45018e-07	0.00564719	1.54346e-06	0.0162807	5.1076e-07	0.00538757
14740	26	1.0066e-07	0.00242269	3.41754e-08	0.000822533	3.63782e-07	0.00481111	1.18199e-07	0.00156322	8.68862e-07	0.0109725	2.85463e-07	0.003605	1.46319e-06	0.0155149	4.79262e-07	0.00508185	1.63726e-06	0.0169704	5.45353e-07	0.00565264	1.54075e-06	0.0162961	5.09862e-07	0.00539267
14750	26	1.00377e-07	0.00242369	3.40794e-08	0.000822874	3.55507e-07	0.00481471	1.15511e-07	0.00156439	8.64401e-07	0.0109812	2.83997e-07	0.00360785	1.46118e-06	0.0155295	4.78606e-07	0.00508664	1.63326e-06	0.0169867	5.44021e-07	0.00565809	1.55008e-06	0.0163116	5.12949e-07	0.00539779
14760	26	1.03271e-07	0.00242472	3.50618e-08	0.000823222	3.46708e-07	0.00481823	1.12652e-07	0.00156553	8.61003e-07	0.0109898	2.8288e-07	0.00361069	1.44984e-06	0.0155441	4.7489e-07	0.00509141	1.63269e-06	0.017003	5.4383e-07	0.00566353	1.55452e-06	0.0163271	5.14417e-07	0.00540292
14770	26	1.08804e-07	0.00242577	3.69403e-08	0.000823581	3.42757e-07	0.00482167	1.11368e-07	0.00156665	8.59776e-07	0.0109984	2.82477e-07	0.00361351	1.43559e-06	0.0155585	4.70223e-07	0.00509613	1.63863e-06	0.0170194	5.45808e-07	0.00566897	1.54673e-06	0.0163426	5.11839e-07	0.00540806
14780	26	1.07412e-07	0.00242685	3.64679e-08	0.000823947	3.38601e-07	0.00482508	1.10018e-07	0.00156775	8.63413e-07	0.0110071	2.83672e-07	0.00361634	1.43779e-06	0.0155729	4.70942e-07	0.00510084	1.63873e-06	0.0170358	5.45842e-07	0.00567443	1.54439e-06	0.0163581	5.11064e-07	0.00541317
14790	26	1.10739e-07	0.00242794	3.75974e-08	0.000824317	3.31032e-07	0.00482843	1.07558e-07	0.00156884	8.68736e-07	0.0110157	2.85421e-07	0.00361919	1.44854e-06	0.0155873	4.74464e-07	0.00510557	1.64443e-06	0.0170522	5.47742e-07	0.0056799	1.54961e-06	0.0163735	5.12792e-07	0.00541829
14800	26	1.17866e-07	0.00242909	4.00169e-08	0.000824706	3.33299e-07	0.00483175	1.08295e-07	0.00156992	8.77824e-07	0.0110245	2.88407e-07	0.00362206	1.45598e-06	0.0156018	4.76902e-07	0.00511032	1.64074e-06	0.0170686	5.46513e-07	0.00568537	1.553e-06	0.016389	5.13914e-07	0.00542342
14810	26	1.30303e-07	0.00243032	4.42395e-08	0.000825125	3.34543e-07	0.00483509	1.08699e-07	0.00157101	8.90472e-07	0.0110333	2.92562e-07	0.00362496	1.45275e-06	0.0156164	4.75844e-07	0.00511509	1.63276e-06	0.017085	5.43855e-07	0.00569082	1.54581e-06	0.0164045	5.11537e-07	0.00542855
14820	26	1.34756e-07	0.00243165	4.57512e-08	0.000825576	3.34705e-07	0.00483843	1.08752e-07	0.00157209	8.91123e-07	0.0110422	2.92776e-07	0.00362789	1.45581e-06	0.0156309	4.76845e-07	0.00511985	1.63403e-06	0.0171013	5.44278e-07	0.00569626	1.55555e-06	0.01642	5.14759e-07	0.00543368
14830	26	1.21844e-07	0.00243293	4.13674e-08	0.000826011	3.44038e-07	0.00484183	1.11784e-07	0.0015732	8.85226e-07	0.0110511	2.90839e-07	0.00363081	1.46712e-06	0.0156455	4.80549e-07	0.00512464	1.63775e-06	0.0171177	5.45516e-07	0.00570171	1.56739e-06	0.0164356	5.18677e-07	0.00543885
14840	26	1.11e-07	0.0024341	3.76858e-08	0.000826407	3.60694e-07	0.00484535	1.17196e-07	0.00157434	8.77146e-07	0.0110599	2.88184e-07	0.0036337	1.46787e-06	0.0156602	4.80795e-07	0.00512944	1.6307e-06	0.017134	5.43168e-07	0.00570716	1.57128e-06	0.0164513	5.19965e-07	0.00544404
14850	26	1.07312e-07	0.00243519	3.64336e-08	0.000826778	3.65241e-07	0.00484897	1.18673e-07	0.00157552	8.74326e-07	0.0110687	2.87258e-07	0.00363658	1.46431e-06	0.0156749	4.79631e-07	0.00513425	1.63238e-06	0.0171503	5.43728e-07	0.00571259	1.5728e-06	0.0164671	5.20466e-07	0.00544924
14860	26	1.06701e-07	0.00243626	3.62262e-08	0.00082714	3.62187e-07	0.00485261	1.17681e-07	0.0015767	8.72777e-07	0.0110774	2.86749e-07	0.00363945	1.45502e-06	0.0156894	4.76585e-07	0.00513903	1.64683e-06	0.0171667	5.4854e-07	0.00571806	1.5663e-06	0.0164828	5.18315e-07	0.00545443
14870	26	1.23677e-07	0.00243741	4.19898e-08	0.000827531	3.58715e-07	0.00485622	1.16553e-07	0.00157787	8.70356e-07	0.0110861	2.85953e-07	0.00364231	1.44704e-06	0.015704	4.73975e-07	0.00514378	1.65873e-06	0.0171833	5.52506e-07	0.00572356	1.55876e-06	0.0164984	5.1582e-07	0.00545961
14880	26	1.34003e-07	0.0024387	4.54956e-08	0.000827968	3.59019e-07	0.00485981	1.16652e-07	0.00157904	8.83456e-07	0.0110949	2.90257e-07	0.0036452	1.44488e-06	0.0157184	4.73265e-07	0.00514851	1.66004e-06	0.0171999	5.52941e-07	0.00572909	1.55009e-06	0.0165139	5.12953e-07	0.00546475
14890	26	1.44343e-07	0.00244009	4.90063e-08	0.000828442	3.55849e-07	0.00486338	1.15622e-07	0.0015802	8.8752e-07	0.0111037	2.91592e-07	0.00364811	1.4542e-06	0.0157329	4.76319e-07	0.00515326	1.66358e-06	0.0172165	5.54121e-07	0.00573462	1.54778e-06	0.0165294	5.12186e-07	0.00546987
14900	26	1.41263e-07	0.00244153	4.79605e-08	0.000828928	3.50888e-07	0.00486692	1.1401e-07	0.00158135	8.91867e-07	0.0111126	2.93021e-07	0.00365103	1.46419e-06	0.0157475	4.79591e-07	0.00515804	1.66776e-06	0.0172331	5.55514e-07	0.00574017	1.53808e-06	0.0165449	5.08978e-07	0.00547498
14910	26	1.40379e-07	0.00244293	4.76604e-08	0.000829406	3.50771e-07	0.00487043	1.13972e-07	0.00158249	8.82982e-07	0.0111215	2.90101e-07	0.00365394	1.46921e-06	0.0157622	4.81234e-07	0.00516284	1.66287e-06	0.0172498	5.53884e-07	0.00574572	1.53244e-06	0.0165602	5.07113e-07	0.00548006
14920	26	1.31758e-07	0.00244429	4.47333e-08	0.000829868	3.53646e-07	0.00487395	1.14906e-07	0.00158363	8.68724e-07	0.0111303	2.85417e-07	0.00365682	1.46892e-06	0.0157768	4.81141e-07	0.00516765	1.66157e-06	0.0172664	5.53451e-07	0.00575125	1.52311e-06	0.0165755	5.04024e-07	0.00548512
14930	26	1.12977e-07	0.00244551	3.8357e-08	0.000830281	3.58321e-07	0.00487751	1.16425e-07	0.00158479	8.62283e-07	0.0111389	2.83301e-07	0.00365966	1.47628e-06	0.0157916	4.83552e-07	0.00517248	1.65238e-06	0.017283	5.5039e-07	0.00575677	1.53028e-06	0.0165908	5.06396e-07	0.00549017
14940	26	1.11562e-07	0.00244663	3.78768e-08	0.000830663	3.5141e-07	0.00488106	1.1418e-07	0.00158594	8.68335e-07	0.0111476	2.85289e-07	0.00366251	1.47733e-06	0.0158063	4.83894e-07	0.00517732	1.63777e-06	0.0172994	5.45522e-07	0.00576225	1.52738e-06	0.016606	5.05438e-07	0.00549523
14950	26	1.26362e-07	0.00244783	4.29015e-08	0.000831068	3.53965e-07	0.00488459	1.1501e-07	0.00158709	8.74162e-07	0.0111563	2.87204e-07	0.00366537	1.48316e-06	0.0158212	4.85805e-07	0.00518217	1.64992e-06	0.0173159	5.4957e-07	0.00576773	1.53774e-06	0.0166214	5.08864e-07	0.0055003
14960	26	1.23317e-07	0.00244907	4.18677e-08	0.000831491	3.5609e-07	0.00488814	1.157e-07	0.00158824	8.71321e-07	0.011165	2.8627e-07	0.00366824	1.48268e-06	0.015836	4.85647e-07	0.00518702	1.65305e-06	0.0173324	5.50612e-07	0.00577323	1.5455e-06	0.0166368	5.11433e-07	0.00550541
14970	26	1.21507e-07	0.0024503	4.12531e-08	0.000831907	3.49846e-07	0.00489167	1.13671e-07	0.00158939	8.7235e-07	0.0111737	2.86608e-07	0.0036711	1.47618e-06	0.0158508	4.83518e-07	0.00519187	1.65163e-06	0.0173489	5.50141e-07	0.00577874	1.54822e-06	0.0166523	5.12334e-07	0.00551053
14980	26	1.15537e-07	0.00245149	3.92262e-08	0.00083231	3.47622e-07	0.00489516	1.12949e-07	0.00159052	8.72418e-07	0.0111825	2.86631e-07	0.00367397	1.47239e-06	0.0158655	4.82276e-07	0.0051967	1.66041e-06	0.0173655	5.53064e-07	0.00578425	1.53643e-06	0.0166677	5.08431e-07	0.00551563
14990	26	1.1267e-07	0.00245263	3.82529e-08	0.000832698	3.51175e-07	0.00489865	1.14103e-07	0.00159166	8.56453e-07	0.0111911	2.81386e-07	0.00367681	1.48369e-06	0.0158803	4.85979e-07	0.00520154	1.67026e-06	0.0173821	5.56344e-07	0.0057898	1.53041e-06	0.016683	5.0644e-07	0.00552071
15000	26	1.07919e-07	0.00245373	3.66398e-08	0.000833071	3.45337e-07	0.00490213	1.12206e-07	0.00159279	8.4284e-07	0.0111996	2.76913e-07	0.0036796	1.48995e-06	0.0158952	4.88028e-07	0.00520641	1.67564e-06	0.0173989	5.58137e-07	0.00579537	1.53427e-06	0.0166983	5.07716e-07	0.00552578
15010	26	9.5443e-08	0.00245475	3.24041e-08	0.000833419	3.30975e-07	0.0049055	1.0754e-07	0.00159389	8.50147e-07	0.0112081	2.79314e-07	0.00368238	1.50304e-06	0.0159101	4.92314e-07	0.00521131	1.67115e-06	0.0174156	5.56642e-07	0.00580094	1.54146e-06	0.0167137	5.10097e-07	0.00553087
15020	26	9.63319e-08	0.00245571	3.27059e-08	0.000833744	3.15966e-07	0.00490875	1.02663e-07	0.00159494	8.56651e-07	0.0112166	2.8145e-07	0.00368518	1.51234e-06	0.0159252	4.95362e-07	0.00521625	1.67139e-06	0.0174323	5.56723e-07	0.00580651	1.53983e-06	0.0167291	5.09556e-07	0.00553597
15030	26	1.12605e-07	0.00245675	3.82306e-08	0.000834097	3.21932e-07	0.00491194	1.04602e-07	0.00159598	8.58459e-07	0.0112252	2.82045e-07	0.003688	1.51127e-06	0.0159403	4.95013e-07	0.0052212	1.66402e-06	0.017449	5.54268e-07	0.00581206	1.54163e-06	0.0167445	5.10152e-07	0.00554106
15040	26	1.11344e-07	0.00245787	3.78028e-08	0.000834477	3.26128e-07	0.00491518	1.05965e-07	0.00159703	8.57785e-07	0.0112337	2.81823e-07	0.00369082	1.52254e-06	0.0159555	4.98704e-07	0.00522617	1.66575e-06	0.0174656	5.54841e-07	0.00581761	1.55282e-06	0.01676	5.13855e-07	0.00554619
15050	26	1.12384e-07	0.00245898	3.81558e-08	0.000834856	3.30709e-07	0.00491846	1.07453e-07	0.0015981	8.62037e-07	0.0112423	2.8322e-07	0.00369364	1.52857e-06	0.0159708	5.00679e-07	0.00523117	1.67338e-06	0.0174823	5.57384e-07	0.00582317	1.55347e-06	0.0167756	5.14071e-07	0.00555133
15060	26	1.22607e-07	0.00246016	4.16267e-08	0.000835256	3.20684e-07	0.00492172	1.04196e-07	0.00159915	8.5239e-07	0.0112509	2.80051e-07	0.00369646	1.51661e-06	0.015986	4.96761e-07	0.00523616	1.662e-06	0.017499	5.53595e-07	0.00582872	1.54907e-06	0.0167911	5.12616e-07	0.00555646
15070	26	1.22818e-07	0.00246139	4.16982e-08	0.000835672	3.29484e-07	0.00492497	1.07055e-07	0.00160021	8.50141e-07	0.0112594	2.79312e-07	0.00369925	1.49703e-06	0.0160011	4.90348e-07	0.00524109	1.65474e-06	0.0175156	5.51177e-07	0.00583424	1.53577e-06	0.0168065	5.08213e-07	0.00556156
15080	26	1.156e-07	0.00246259	3.92477e-08	0.000836079	3.39765e-07	0.00492832	1.10396e-07	0.0016013	8.59751e-07	0.011268	2.82469e-07	0.00370206	1.48461e-06	0.016016	4.86278e-07	0.00524598	1.65204e-06	0.0175321	5.50277e-07	0.00583975	1.54521e-06	0.0168219	5.11336e-07	0.00556666
15090	26	1.16395e-07	0.00246375	3.95176e-08	0.000836473	3.48609e-07	0.00493175	1.13269e-07	0.00160241	8.62992e-07	0.0112766	2.83534e-07	0.00370489	1.47731e-06	0.0160308	4.83889e-07	0.00525083	1.64833e-06	0.0175486	5.49039e-07	0.00584525	1.5466e-06	0.0168373	5.11798e-07	0.00557177
15100	26	1.13754e-07	0.00246489	3.86209e-08	0.000836862	3.35937e-07	0.00493516	1.09152e-07	0.00160352	8.72617e-07	0.0112853	2.86696e-07	0.00370775	1.47369e-06	0.0160455	4.82704e-07	0.00525566	1.65492e-06	0.0175651	5.51234e-07	0.00585075	1.54745e-06	0.0168528	5.12078e-07	0.00557689
15110	26	1.10268e-07	0.00246601	3.74374e-08	0.000837242	3.32662e-07	0.00493851	1.08088e-07	0.00160461	8.70663e-07	0.011294	2.86054e-07	0.00371061	1.46553e-06	0.0160602	4.8003e-07	0.00526048	1.65696e-06	0.0175817	5.51916e-07	0.00585627	1.54643e-06	0.0168683	5.11741e-07	0.00558201
15120	26	1.05216e-07	0.00246709	3.57222e-08	0.000837609	3.37397e-07	0.00494186	1.09626e-07	0.0016057	8.65451e-07	0.0113027	2.84342e-07	0.00371346	1.46085e-06	0.0160749	4.78498e-07	0.00526527	1.65874e-06	0.0175983	5.52507e-07	0.00586179	1.54406e-06	0.0168837	5.10955e-07	0.00558713
15130	26	9.84612e-08	0.00246811	3.34288e-08	0.000837955	3.34554e-07	0.00494522	1.08703e-07	0.00160679	8.76323e-07	0.0113114	2.87914e-07	0.00371632	1.45851e-06	0.0160895	4.77729e-07	0.00527005	1.65828e-06	0.0176148	5.52356e-07	0.00586731	1.53118e-06	0.0168991	5.06693e-07	0.00559222
15140	26	8.0804e-08	0.00246901	2.7434e-08	0.000838259	3.3354e-07	0.00494856	1.08373e-07	0.00160788	8.77026e-07	0.0113201	2.88145e-07	0.0037192	1.46112e-06	0.0161041	4.78586e-07	0.00527483	1.65555e-06	0.0176314	5.51447e-07	0.00587283	1.53634e-06	0.0169145	5.08403e-07	0.00559729
15150	26	7.14515e-08	0.00246977	2.42587e-08	0.000838518	3.25214e-07	0.00495186	1.05668e-07	0.00160895	8.74733e-07	0.0113289	2.87391e-07	0.00372208	1.46356e-06	0.0161187	4.79385e-07	0.00527962	1.65076e-06	0.0176479	5.4985e-07	0.00587834	1.53965e-06	0.0169298	5.09497e-07	0.00560238
15160	26	7.37192e-08	0.00247049	2.50286e-08	0.000838764	3.24938e-07	0.00495511	1.05578e-07	0.00161	8.82111e-07	0.0113377	2.89815e-07	0.00372497	1.46796e-06	0.0161333	4.80826e-07	0.00528442	1.65723e-06	0.0176645	5.52004e-07	0.00588385	1.5571e-06	0.0169453	5.15273e-07	0.0056075
15170	26	8.56954e-08	0.0024713	2.90947e-08	0.000839037	3.29602e-07	0.00495839	1.07094e-07	0.00161107	8.7048e-07	0.0113464	2.85994e-07	0.00372784	1.46782e-06	0.016148	4.80779e-07	0.00528923	1.66103e-06	0.0176811	5.53271e-07	0.00588937	1.5551e-06	0.0169609	5.14611e-07	0.00561265
15180	26	9.74254e-08	0.00247221	3.30771e-08	0.000839347	3.30417e-07	0.00496169	1.07358e-07	0.00161214	8.64851e-07	0.0113551	2.84145e-07	0.00373069	1.46686e-06	0.0161627	4.80465e-07	0.00529404	1.66104e-06	0.0176977	5.53275e-07	0.00589491	1.55909e-06	0.0169764	5.1593e-07	0.00561781
15190	26	9.56776e-08	0.00247318	3.24837e-08	0.000839675	3.35489e-07	0.00496502	1.09006e-07	0.00161322	8.6488e-07	0.0113638	2.84154e-07	0.00373353	1.46384e-06	0.0161774	4.79475e-07	0.00529884	1.65902e-06	0.0177143	5.52601e-07	0.00590044	1.56414e-06	0.0169921	5.17603e-07	0.00562297
15200	26	1.03509e-07	0.00247417	3.51426e-08	0.000840013	3.34644e-07	0.00496837	1.08732e-07	0.00161431	8.62785e-07	0.0113724	2.83466e-07	0.00373637	1.4621e-06	0.016192	4.78907e-07	0.00530363	1.66414e-06	0.0177309	5.54306e-07	0.00590597	1.56898e-06	0.0170077	5.19203e-07	0.00562816
15210	26	1.06992e-07	0.00247522	3.63253e-08	0.000840369	3.45481e-07	0.00497176	1.12253e-07	0.00161542	8.56255e-07	0.011381	2.81321e-07	0.0037392	1.43877e-06	0.0162065	4.71265e-07	0.00530838	1.66488e-06	0.0177475	5.54554e-07	0.00591151	1.56941e-06	0.0170234	5.19347e-07	0.00563335
15220	26	1.17795e-07	0.00247635	3.99927e-08	0.000840751	3.51838e-07	0.00497525	1.14318e-07	0.00161655	8.51461e-07	0.0113895	2.79745e-07	0.003742	1.43805e-06	0.0162209	4.7103e-07	0.00531309	1.67095e-06	0.0177642	5.56575e-07	0.00591707	1.56938e-06	0.0170391	5.19335e-07	0.00563854
15230	26	1.25068e-07	0.00247757	4.2462e-08	0.000841165	3.47557e-07	0.00497875	1.12928e-07	0.00161769	8.47833e-07	0.011398	2.78553e-07	0.00374479	1.44302e-06	0.0162353	4.72657e-07	0.00531781	1.68024e-06	0.017781	5.59669e-07	0.00592265	1.56335e-06	0.0170548	5.17339e-07	0.00564373
15240	26	1.29546e-07	0.00247884	4.39825e-08	0.000841597	3.43796e-07	0.00498221	1.11706e-07	0.00161881	8.43254e-07	0.0114065	2.77049e-07	0.00374757	1.43895e-06	0.0162497	4.71322e-07	0.00532253	1.68727e-06	0.0177978	5.62011e-07	0.00592826	1.56e-06	0.0170704	5.16232e-07	0.00564889
15250	26	1.35429e-07	0.00248017	4.59797e-08	0.000842048	3.349e-07	0.0049856	1.08815e-07	0.00161991	8.42153e-07	0.0114149	2.76687e-07	0.00375034	1.4325e-06	0.016264	4.6921e-07	0.00532723	1.68301e-06	0.0178147	5.60592e-07	0.00593387	1.56655e-06	0.017086	5.184e-07	0.00565407
15260	26	1.38905e-07	0.00248154	4.71601e-08	0.000842513	3.27542e-07	0.00498891	1.06424e-07	0.00162099	8.38151e-07	0.0114233	2.75372e-07	0.0037531	1.4282e-06	0.0162783	4.67801e-07	0.00533192	1.67073e-06	0.0178314	5.56503e-07	0.00593946	1.57402e-06	0.0171017	5.2087e-07	0.00565926
15270	26	1.38622e-07	0.00248293	4.70638e-08	0.000842984	3.2969e-07	0.0049922	1.07122e-07	0.00162206	8.32426e-07	0.0114317	2.73491e-07	0.00375584	1.4231e-06	0.0162926	4.66132e-07	0.00533659	1.65848e-06	0.0178481	5.52421e-07	0.005945	1.57689e-06	0.0171175	5.21819e-07	0.00566448
15280	26	1.39837e-07	0.00248432	4.74765e-08	0.000843457	3.34653e-07	0.00499552	1.08735e-07	0.00162313	8.27851e-07	0.01144	2.71988e-07	0.00375857	1.42005e-06	0.0163068	4.65132e-07	0.00534125	1.64323e-06	0.0178646	5.47343e-07	0.0059505	1.57416e-06	0.0171332	5.20916e-07	0.00566969
15290	26	1.48922e-07	0.00248576	5.05609e-08	0.000843948	3.35038e-07	0.00499887	1.0886e-07	0.00162422	8.21581e-07	0.0114482	2.69928e-07	0.00376128	1.424e-06	0.016321	4.66428e-07	0.0053459	1.6386e-06	0.017881	5.45799e-07	0.00595597	1.57597e-06	0.017149	5.21515e-07	0.0056749
15300	26	1.51899e-07	0.00248727	5.15718e-08	0.000844459	3.36848e-07	0.00500223	1.09448e-07	0.00162531	8.23784e-07	0.0114564	2.70652e-07	0.00376398	1.43186e-06	0.0163353	4.69e-07	0.00535058	1.6468e-06	0.0178974	5.48531e-07	0.00596144	1.59515e-06	0.0171648	5.27864e-07	0.00568015
15310	26	1.47767e-07	0.00248876	5.01687e-08	0.000844966	3.39346e-07	0.00500561	1.1026e-07	0.00162641	8.20852e-07	0.0114647	2.69689e-07	0.00376668	1.43485e-06	0.0163497	4.69979e-07	0.00535528	1.64899e-06	0.0179139	5.49261e-07	0.00596693	1.59905e-06	0.0171808	5.29154e-07	0.00568543
15320	26	1.41227e-07	0.00249021	4.79485e-08	0.000845459	3.39237e-07	0.005009	1.10224e-07	0.00162752	8.11011e-07	0.0114728	2.66456e-07	0.00376937	1.42927e-06	0.016364	4.68154e-07	0.00535997	1.64887e-06	0.0179304	5.49222e-07	0.00597242	1.59373e-06	0.0171968	5.27395e-07	0.00569072
15330	26	1.46281e-07	0.00249165	4.96642e-08	0.000845947	3.32244e-07	0.00501236	1.07952e-07	0.00162861	8.01579e-07	0.0114809	2.63357e-07	0.00377201	1.42055e-06	0.0163782	4.65296e-07	0.00536463	1.65158e-06	0.0179469	5.50123e-07	0.00597792	1.59465e-06	0.0172127	5.27698e-07	0.00569599
15340	26	1.48653e-07	0.00249313	5.04697e-08	0.000846448	3.17098e-07	0.0050156	1.03031e-07	0.00162966	7.97922e-07	0.0114889	2.62155e-07	0.00377464	1.41339e-06	0.0163924	4.6295e-07	0.00536928	1.64516e-06	0.0179634	5.47984e-07	0.00598341	1.59607e-06	0.0172287	5.28169e-07	0.00570127
15350	26	1.4408e-07	0.00249459	4.89168e-08	0.000846944	3.03237e-07	0.00501871	9.85272e-08	0.00163067	7.95056e-07	0.0114968	2.61214e-07	0.00377726	1.41155e-06	0.0164065	4.62348e-07	0.0053739	1.64336e-06	0.0179798	5.47387e-07	0.00598889	1.5962e-06	0.0172446	5.28211e-07	0.00570655
15360	26	1.29626e-07	0.00249596	4.40095e-08	0.00084741	2.97192e-07	0.00502171	9.6563e-08	0.00163164	7.94582e-07	0.0115048	2.61058e-07	0.00377987	1.40401e-06	0.0164206	4.5988e-07	0.00537851	1.64101e-06	0.0179963	5.46601e-07	0.00599436	1.58743e-06	0.0172606	5.25308e-07	0.00571182
15370	26	1.16882e-07	0.0024972	3.96828e-08	0.000847831	2.8752e-07	0.00502464	9.34204e-08	0.00163259	7.90432e-07	0.0115127	2.59694e-07	0.00378247	1.39553e-06	0.0164346	4.571e-07	0.0053831	1.64552e-06	0.0180127	5.48106e-07	0.00599983	1.57147e-06	0.0172764	5.20027e-07	0.00571705
15380	26	1.04384e-07	0.00249829	3.54398e-08	0.000848202	2.70594e-07	0.00502743	8.79208e-08	0.0016335	7.85119e-07	0.0115206	2.57949e-07	0.00378506	1.39367e-06	0.0164485	4.56493e-07	0.00538767	1.64583e-06	0.0180291	5.48209e-07	0.00600531	1.5564e-06	0.017292	5.1504e-07	0.00572223
15390	26	1.10746e-07	0.00249936	3.75998e-08	0.000848564	2.6815e-07	0.00503013	8.71267e-08	0.00163438	7.8817e-07	0.0115285	2.58951e-07	0.00378765	1.39451e-06	0.0164625	4.56769e-07	0.00539223	1.65261e-06	0.0180456	5.50465e-07	0.00601081	1.53974e-06	0.0173075	5.09528e-07	0.00572735
15400	26	1.15115e-07	0.00250049	3.90829e-08	0.000848948	2.76476e-07	0.00503285	8.98322e-08	0.00163526	7.86138e-07	0.0115363	2.58284e-07	0.00379023	1.39343e-06	0.0164764	4.56414e-07	0.0053968	1.66269e-06	0.0180622	5.53825e-07	0.00601633	1.53992e-06	0.0173229	5.09586e-07	0.00573244
15410	26	1.0987e-07	0.00250161	3.73023e-08	0.000849329	2.75404e-07	0.00503561	8.94838e-08	0.00163616	7.82697e-07	0.0115442	2.57153e-07	0.00379281	1.39871e-06	0.0164904	4.58144e-07	0.00540137	1.65143e-06	0.0180788	5.50074e-07	0.00602185	1.55199e-06	0.0173383	5.13579e-07	0.00573756
15420	26	1.0667e-07	0.0025027	3.62159e-08	0.000849696	2.71057e-07	0.00503834	8.80711e-08	0.00163705	7.875e-07	0.011552	2.58731e-07	0.00379539	1.39223e-06	0.0165043	4.56021e-07	0.00540594	1.64363e-06	0.0180953	5.47475e-07	0.00602734	1.55064e-06	0.0173538	5.13134e-07	0.00574269
15430	26	1.01225e-07	0.00250373	3.43671e-08	0.000850048	2.62816e-07	0.00504101	8.53937e-08	0.00163791	7.88482e-07	0.0115599	2.59054e-07	0.00379798	1.39254e-06	0.0165183	4.56121e-07	0.0054105	1.65183e-06	0.0181117	5.50206e-07	0.00603282	1.55174e-06	0.0173694	5.13498e-07	0.00574782
15440	26	9.6038e-08	0.00250472	3.26061e-08	0.000850384	2.64007e-07	0.00504364	8.57805e-08	0.00163877	7.96257e-07	0.0115678	2.61608e-07	0.00380058	1.39037e-06	0.0165322	4.5541e-07	0.00541506	1.6572e-06	0.0181283	5.51996e-07	0.00603834	1.54344e-06	0.0173848	5.10751e-07	0.00575294
15450	26	9.59667e-08	0.00250568	3.25819e-08	0.00085071	2.68207e-07	0.0050463	8.71451e-08	0.00163963	7.88268e-07	0.0115758	2.58984e-07	0.00380319	1.39368e-06	0.0165461	4.56494e-07	0.00541962	1.65614e-06	0.0181449	5.51642e-07	0.00604385	1.5391e-06	0.0174002	5.09315e-07	0.00575804
15460	26	1.04388e-07	0.00250667	3.54412e-08	0.000851047	2.61728e-07	0.00504896	8.50401e-08	0.0016405	7.71774e-07	0.0115836	2.53564e-07	0.00380575	1.39602e-06	0.01656	4.57261e-07	0.00542419	1.64526e-06	0.0181614	5.48019e-07	0.00604936	1.53445e-06	0.0174156	5.07777e-07	0.00576313
15470	26	1.06827e-07	0.00250773	3.62692e-08	0.000851407	2.48166e-07	0.00505151	8.06336e-08	0.00164133	7.64071e-07	0.0115912	2.51034e-07	0.00380827	1.38989e-06	0.016574	4.55254e-07	0.00542875	1.63061e-06	0.0181778	5.43137e-07	0.00605481	1.52581e-06	0.0174309	5.04917e-07	0.00576819
15480	26	1.03007e-07	0.00250878	3.49723e-08	0.000851763	2.34846e-07	0.00505392	7.63057e-08	0.00164211	7.60805e-07	0.0115989	2.49961e-07	0.00381078	1.40193e-06	0.0165879	4.59196e-07	0.00543332	1.6173e-06	0.018194	5.38706e-07	0.00606022	1.5269e-06	0.0174462	5.05278e-07	0.00577325
15490	26	9.54744e-08	0.00250977	3.24148e-08	0.000852099	2.25661e-07	0.00505622	7.33214e-08	0.00164286	7.58571e-07	0.0116065	2.49227e-07	0.00381327	1.39266e-06	0.0166019	4.5616e-07	0.0054379	1.59741e-06	0.0182101	5.32078e-07	0.00606558	1.54024e-06	0.0174615	5.09692e-07	0.00577832
15500	26	8.14258e-08	0.00251066	2.76451e-08	0.000852401	2.22726e-07	0.00505846	7.23676e-08	0.00164359	7.52378e-07	0.011614	2.47192e-07	0.00381576	1.38185e-06	0.0166158	4.52622e-07	0.00544245	1.58959e-06	0.018226	5.29475e-07	0.00607088	1.54021e-06	0.0174769	5.09683e-07	0.00578342
15510	26	7.44059e-08	0.00251144	2.52617e-08	0.000852666	2.15445e-07	0.00506066	7.0002e-08	0.0016443	7.39808e-07	0.0116215	2.43062e-07	0.00381821	1.37404e-06	0.0166296	4.50063e-07	0.00544696	1.58856e-06	0.0182419	5.29133e-07	0.00607617	1.52889e-06	0.0174923	5.05936e-07	0.0057885
15520	26	6.10851e-08	0.00251211	2.07391e-08	0.000852893	2.20845e-07	0.00506284	7.17564e-08	0.00164501	7.35497e-07	0.0116289	2.41646e-07	0.00382063	1.38114e-06	0.0166434	4.52388e-07	0.00545147	1.59257e-06	0.0182578	5.30468e-07	0.00608147	1.52421e-06	0.0175075	5.04387e-07	0.00579355
15530	26	4.71743e-08	0.00251265	1.60163e-08	0.000853077	2.23742e-07	0.00506507	7.26976e-08	0.00164573	7.32291e-07	0.0116362	2.40592e-07	0.00382304	1.38009e-06	0.0166572	4.52043e-07	0.005456	1.6037e-06	0.0182738	5.34173e-07	0.00608679	1.52555e-06	0.0175228	5.04832e-07	0.00579859
15540	26	3.7409e-08	0.00251307	1.27008e-08	0.000853219	2.21901e-07	0.00506729	7.20997e-08	0.00164645	7.21657e-07	0.0116435	2.37099e-07	0.00382543	1.37209e-06	0.0166709	4.49425e-07	0.0054605	1.6073e-06	0.0182898	5.35375e-07	0.00609214	1.52493e-06	0.017538	5.04628e-07	0.00580364
15550	26	3.94389e-08	0.00251346	1.339e-08	0.00085335	2.16135e-07	0.00506949	7.02261e-08	0.00164717	7.18917e-07	0.0116507	2.36198e-07	0.0038278	1.36542e-06	0.0166846	4.47239e-07	0.00546499	1.60036e-06	0.0183059	5.33062e-07	0.00609748	1.51892e-06	0.0175532	5.02637e-07	0.00580868
15560	26	4.3563e-08	0.00251387	1.47902e-08	0.000853491	2.19116e-07	0.00507166	7.11949e-08	0.00164787	7.26566e-07	0.0116579	2.38711e-07	0.00383017	1.35723e-06	0.0166982	4.44555e-07	0.00546945	1.58861e-06	0.0183218	5.29148e-07	0.00610279	1.51124e-06	0.0175684	5.00097e-07	0.00581369
15570	26	5.35167e-08	0.00251435	1.81696e-08	0.000853654	2.14736e-07	0.00507383	6.97716e-08	0.00164858	7.26987e-07	0.0116652	2.3885e-07	0.00383256	1.35657e-06	0.0167118	4.4434e-07	0.00547389	1.58853e-06	0.0183377	5.29122e-07	0.00610808	1.52241e-06	0.0175836	5.03791e-07	0.00581871
15580	26	5.15874e-08	0.00251488	1.75146e-08	0.000853832	2.04754e-07	0.00507593	6.65282e-08	0.00164926	7.25207e-07	0.0116724	2.38265e-07	0.00383495	1.36264e-06	0.0167254	4.46328e-07	0.00547834	1.5912e-06	0.0183536	5.3001e-07	0.00611338	1.52283e-06	0.0175988	5.0393e-07	0.00582375
15590	26	4.69655e-08	0.00251537	1.59454e-08	0.000853999	1.99129e-07	0.00507795	6.47006e-08	0.00164992	7.25685e-07	0.0116797	2.38422e-07	0.00383733	1.3571e-06	0.016739	4.44514e-07	0.0054828	1.59955e-06	0.0183695	5.32793e-07	0.00611869	1.51728e-06	0.017614	5.02094e-07	0.00582878
15600	26	5.62797e-08	0.00251588	1.91077e-08	0.000854173	1.88812e-07	0.00507989	6.13484e-08	0.00165055	7.20909e-07	0.0116869	2.36853e-07	0.00383971	1.35862e-06	0.0167526	4.45011e-07	0.00548725	1.60165e-06	0.0183855	5.3349e-07	0.00612402	1.51386e-06	0.0176291	5.00964e-07	0.00583379
15610	26	5.90006e-08	0.00251646	2.00314e-08	0.000854368	1.81525e-07	0.00508175	5.89806e-08	0.00165115	7.14483e-07	0.0116941	2.34742e-07	0.00384207	1.36194e-06	0.0167662	4.461e-07	0.0054917	1.60632e-06	0.0184016	5.35048e-07	0.00612937	1.51657e-06	0.0176443	5.01859e-07	0.00583881
15620	26	5.55409e-08	0.00251702	1.88568e-08	0.000854558	1.81608e-07	0.00508357	5.90078e-08	0.00165174	7.06689e-07	0.0117012	2.32181e-07	0.0038444	1.36313e-06	0.0167798	4.46487e-07	0.00549617	1.60229e-06	0.0184176	5.33705e-07	0.00613471	1.51644e-06	0.0176595	5.01817e-07	0.00584382
15630	26	6.03435e-08	0.00251759	2.04874e-08	0.000854755	1.79096e-07	0.00508537	5.81914e-08	0.00165233	7.04099e-07	0.0117082	2.3133e-07	0.00384671	1.35347e-06	0.0167934	4.43324e-07	0.00550062	1.59225e-06	0.0184336	5.30361e-07	0.00614003	1.50845e-06	0.0176746	4.99174e-07	0.00584883
15640	26	6.50909e-08	0.00251822	2.20992e-08	0.000854967	1.71492e-07	0.00508713	5.57209e-08	0.0016529	6.99667e-07	0.0117153	2.29874e-07	0.00384902	1.3477e-06	0.0168069	4.41434e-07	0.00550504	1.59036e-06	0.0184495	5.29732e-07	0.00614533	1.50715e-06	0.0176897	4.98741e-07	0.00585382
15650	26	6.82056e-08	0.00251889	2.31567e-08	0.000855194	1.67922e-07	0.00508882	5.45609e-08	0.00165345	7.04774e-07	0.0117223	2.31552e-07	0.00385133	1.34402e-06	0.0168203	4.40231e-07	0.00550945	1.59573e-06	0.0184654	5.3152e-07	0.00615064	1.51148e-06	0.0177047	5.00175e-07	0.00585881
15660	26	5.39694e-08	0.0025195	1.83233e-08	0.000855402	1.79801e-07	0.00509056	5.84207e-08	0.00165401	6.98794e-07	0.0117293	2.29587e-07	0.00385363	1.34649e-06	0.0168338	4.41037e-07	0.00551385	1.59828e-06	0.0184814	5.3237e-07	0.00615596	1.5132e-06	0.0177199	5.00745e-07	0.00586382
15670	26	5.0126e-08	0.00252002	1.70184e-08	0.000855578	1.90345e-07	0.00509242	6.18465e-08	0.00165462	6.91455e-07	0.0117363	2.27176e-07	0.00385592	1.35314e-06	0.0168473	4.43217e-07	0.00551828	1.59453e-06	0.0184974	5.31121e-07	0.00616128	1.50587e-06	0.017735	4.98319e-07	0.00586881
15680	26	4.3636e-08	0.00252049	1.4815e-08	0.000855738	1.92381e-07	0.00509433	6.25081e-08	0.00165524	7.02201e-07	0.0117432	2.30707e-07	0.00385821	1.35508e-06	0.0168608	4.43851e-07	0.00552271	1.58381e-06	0.0185133	5.2755e-07	0.00616657	1.50293e-06	0.01775	4.97347e-07	0.00587379
15690	26	5.16062e-08	0.00252096	1.75209e-08	0.000855898	1.93141e-07	0.00509626	6.27551e-08	0.00165587	6.95678e-07	0.0117502	2.28563e-07	0.0038605	1.35957e-06	0.0168744	4.45322e-07	0.00552716	1.58531e-06	0.0185291	5.28051e-07	0.00617185	1.5072e-06	0.0177651	4.9876e-07	0.00587877
15700	26	4.92862e-08	0.00252147	1.67333e-08	0.000856069	1.95965e-07	0.0050982	6.36727e-08	0.0016565	6.9074e-07	0.0117571	2.26941e-07	0.00386278	1.37653e-06	0.0168881	4.50878e-07	0.00553164	1.58883e-06	0.018545	5.29223e-07	0.00617713	1.50529e-06	0.0177801	4.98126e-07	0.00588375
15710	26	4.61005e-08	0.00252194	1.56517e-08	0.000856231	1.91424e-07	0.00510014	6.21971e-08	0.00165713	6.90848e-07	0.0117641	2.26976e-07	0.00386505	1.37874e-06	0.0169019	4.516e-07	0.00553615	1.58281e-06	0.0185608	5.27218e-07	0.00618242	1.49923e-06	0.0177951	4.96122e-07	0.00588873
15720	26	4.00778e-08	0.00252237	1.36069e-08	0.000856375	2.02164e-07	0.00510212	6.56867e-08	0.00165777	6.85866e-07	0.0117709	2.2534e-07	0.00386731	1.37617e-06	0.0169156	4.50761e-07	0.00554066	1.57211e-06	0.0185766	5.23654e-07	0.00618767	1.49302e-06	0.0178101	4.94065e-07	0.00589367
15730	26	3.36397e-08	0.00252274	1.14211e-08	0.000856501	2.03017e-07	0.00510414	6.59637e-08	0.00165843	6.94485e-07	0.0117778	2.28171e-07	0.00386958	1.3817e-06	0.0169294	4.5257e-07	0.00554518	1.56225e-06	0.0185923	5.20367e-07	0.00619289	1.48309e-06	0.017825	4.90782e-07	0.0058986
15740	26	2.52568e-08	0.00252304	8.57501e-09	0.000856603	1.81977e-07	0.00510607	5.91275e-08	0.00165906	6.95356e-07	0.0117848	2.28458e-07	0.00387186	1.38393e-06	0.0169433	4.53302e-07	0.00554971	1.55813e-06	0.0186079	5.18996e-07	0.00619809	1.48273e-06	0.0178398	4.90661e-07	0.00590351
15750	26	3.25775e-08	0.00252333	1.10605e-08	0.000856702	1.75371e-07	0.00510786	5.6981e-08	0.00165963	6.8682e-07	0.0117917	2.25653e-07	0.00387413	1.38013e-06	0.0169571	4.52055e-07	0.00555423	1.53659e-06	0.0186234	5.11822e-07	0.00620324	1.47587e-06	0.0178546	4.88391e-07	0.0059084
15760	26	3.68036e-08	0.00252368	1.24953e-08	0.00085682	1.72142e-07	0.00510959	5.59321e-08	0.0016602	6.7942e-07	0.0117985	2.23222e-07	0.00387637	1.36999e-06	0.0169708	4.48736e-07	0.00555873	1.52456e-06	0.0186387	5.07814e-07	0.00620833	1.47193e-06	0.0178693	4.87086e-07	0.00591328
15770	26	1.87154e-08	0.00252396	6.35411e-09	0.000856915	1.70872e-07	0.00511131	5.55193e-08	0.00166076	6.8164e-07	0.0118053	2.23951e-07	0.00387861	1.35619e-06	0.0169845	4.44216e-07	0.0055632	1.53212e-06	0.0186539	5.10331e-07	0.00621342	1.47526e-06	0.0178841	4.88191e-07	0.00591816
15780	26	-8.77924e-09	0.002524	-2.98066e-09	0.000856931	1.773e-07	0.00511305	5.7608e-08	0.00166132	6.80201e-07	0.0118121	2.23478e-07	0.00388084	1.34684e-06	0.016998	4.41154e-07	0.00556763	1.54202e-06	0.0186693	5.1363e-07	0.00621854	1.47562e-06	0.0178988	4.88308e-07	0.00592304
15790	26	-2.45064e-08	0.00252384	-8.32023e-09	0.000856875	1.67324e-07	0.00511478	5.43665e-08	0.00166188	6.72415e-07	0.0118189	2.2092e-07	0.00388307	1.33956e-06	0.0170114	4.3877e-07	0.00557203	1.54626e-06	0.0186848	5.15042e-07	0.00622369	1.46805e-06	0.0179135	4.85804e-07	0.00592791
15800	26	-3.02354e-08	0.00252356	-1.02653e-08	0.000856781	1.61961e-07	0.00511642	5.26241e-08	0.00166242	6.77965e-07	0.0118256	2.22744e-07	0.00388528	1.33935e-06	0.0170248	4.387e-07	0.00557641	1.5439e-06	0.0187002	5.14256e-07	0.00622883	1.46454e-06	0.0179282	4.84643e-07	0.00593276
15810	26	-4.44411e-08	0.00252319	-1.50883e-08	0.000856655	1.62298e-07	0.00511804	5.27334e-08	0.00166294	6.94205e-07	0.0118325	2.28079e-07	0.00388754	1.33722e-06	0.0170382	4.38002e-07	0.0055808	1.5476e-06	0.0187157	5.15489e-07	0.00623398	1.46839e-06	0.0179429	4.85917e-07	0.00593761
15820	26	-5.09497e-08	0.00252272	-1.72981e-08	0.000856495	1.6267e-07	0.00511966	5.28545e-08	0.00166347	6.99999e-07	0.0118395	2.29983e-07	0.00388983	1.3351e-06	0.0170515	4.37308e-07	0.00558517	1.54948e-06	0.0187311	5.16116e-07	0.00623914	1.46068e-06	0.0179575	4.83365e-07	0.00594246
15830	26	-5.3809e-08	0.0025222	-1.82688e-08	0.000856317	1.59181e-07	0.00512128	5.17209e-08	0.001664	6.8998e-07	0.0118464	2.26691e-07	0.00389211	1.32559e-06	0.0170648	4.34191e-07	0.00558953	1.55132e-06	0.0187466	5.16729e-07	0.0062443	1.45404e-06	0.0179721	4.81166e-07	0.00594728
15840	26	-5.42455e-08	0.00252165	-1.8417e-08	0.000856133	1.50742e-07	0.00512283	4.89787e-08	0.0016645	6.7965e-07	0.0118533	2.23297e-07	0.00389436	1.32834e-06	0.0170781	4.35093e-07	0.00559388	1.55006e-06	0.0187622	5.16308e-07	0.00624947	1.45586e-06	0.0179866	4.81769e-07	0.0059521
15850	26	-5.4758e-08	0.00252111	-1.8591e-08	0.000855948	1.49137e-07	0.00512433	4.84574e-08	0.00166499	6.73999e-07	0.01186	2.21441e-07	0.00389659	1.33105e-06	0.0170914	4.3598e-07	0.00559823	1.54664e-06	0.0187776	5.15168e-07	0.00625463	1.46012e-06	0.0180012	4.83178e-07	0.00595692
15860	26	-5.81477e-08	0.00252054	-1.97419e-08	0.000855755	1.45819e-07	0.0051258	4.73793e-08	0.00166546	6.65784e-07	0.0118667	2.18742e-07	0.00389879	1.33109e-06	0.0171047	4.35995e-07	0.00560259	1.54487e-06	0.0187931	5.1458e-07	0.00625978	1.46009e-06	0.0180158	4.83171e-07	0.00596175
15870	26	-5.65531e-08	0.00251997	-1.92005e-08	0.000855562	1.4955e-07	0.00512728	4.85916e-08	0.00166595	6.649e-07	0.0118734	2.18451e-07	0.00390097	1.32365e-06	0.017118	4.33558e-07	0.00560694	1.54265e-06	0.0188085	5.1384e-07	0.00626492	1.45698e-06	0.0180304	4.82141e-07	0.00596658
15880	26	-5.06437e-08	0.00251943	-1.71942e-08	0.00085538	1.51726e-07	0.00512878	4.92986e-08	0.00166643	6.6901e-07	0.0118801	2.19802e-07	0.00390316	1.314e-06	0.0171312	4.30395e-07	0.00561126	1.53326e-06	0.0188239	5.10712e-07	0.00627004	1.45056e-06	0.0180449	4.80015e-07	0.00597139
15890	26	-4.62386e-08	0.00251895	-1.56986e-08	0.000855214	1.4057e-07	0.00513024	4.56736e-08	0.00166691	6.66062e-07	0.0118867	2.18833e-07	0.00390536	1.31605e-06	0.0171443	4.31067e-07	0.00561557	1.51818e-06	0.0188392	5.0569e-07	0.00627512	1.44333e-06	0.0180594	4.77623e-07	0.00597618
15900	26	-4.24439e-08	0.00251851	-1.44102e-08	0.000855064	1.27215e-07	0.00513158	4.13344e-08	0.00166734	6.65588e-07	0.0118934	2.18677e-07	0.00390755	1.31937e-06	0.0171575	4.32154e-07	0.00561988	1.51932e-06	0.0188544	5.06067e-07	0.00628018	1.44275e-06	0.0180738	4.7743e-07	0.00598095
15910	26	-3.49482e-08	0.00251811	-1.18654e-08	0.000854931	1.19936e-07	0.00513282	3.89694e-08	0.00166774	6.59517e-07	0.0119	2.16683e-07	0.00390972	1.31786e-06	0.0171707	4.31661e-07	0.0056242	1.52173e-06	0.0188696	5.06873e-07	0.00628525	1.44121e-06	0.0180883	4.76921e-07	0.00598572
15920	26	-4.06519e-08	0.00251774	-1.38018e-08	0.000854804	1.13438e-07	0.00513399	3.68579e-08	0.00166813	6.48785e-07	0.0119066	2.13157e-07	0.00391187	1.32882e-06	0.0171839	4.35252e-07	0.00562854	1.51325e-06	0.0188847	5.04046e-07	0.0062903	1.43992e-06	0.0181027	4.76495e-07	0.00599049
15930	26	-4.96778e-08	0.00251729	-1.68662e-08	0.000854651	1.20956e-07	0.00513516	3.93009e-08	0.00166851	6.47454e-07	0.011913	2.1272e-07	0.003914	1.33027e-06	0.0171972	4.35726e-07	0.00563289	1.51125e-06	0.0188999	5.03383e-07	0.00629534	1.44641e-06	0.0181171	4.78643e-07	0.00599527
15940	26	-5.10044e-08	0.00251678	-1.73166e-08	0.000854479	1.21906e-07	0.00513638	3.96095e-08	0.0016689	6.47668e-07	0.0119195	2.1279e-07	0.00391613	1.33711e-06	0.0172105	4.37965e-07	0.00563726	1.50532e-06	0.0189149	5.01404e-07	0.00630036	1.44286e-06	0.0181315	4.77468e-07	0.00600005
15950	26	-3.84396e-08	0.00251633	-1.30507e-08	0.000854327	1.15976e-07	0.00513756	3.76827e-08	0.00166929	6.60709e-07	0.0119261	2.17074e-07	0.00391828	1.34442e-06	0.017224	4.40361e-07	0.00564166	1.50185e-06	0.01893	5.00249e-07	0.00630537	1.43668e-06	0.0181459	4.75424e-07	0.00600481
15960	26	-3.05239e-08	0.002516	-1.03632e-08	0.000854212	1.20089e-07	0.00513874	3.90192e-08	0.00166967	6.70956e-07	0.0119327	2.20441e-07	0.00392047	1.34043e-06	0.0172374	4.39053e-07	0.00564605	1.5012e-06	0.018945	5.00032e-07	0.00631037	1.4433e-06	0.0181603	4.77612e-07	0.00600957
15970	26	-1.87093e-08	0.00251575	-6.35203e-09	0.000854127	1.21655e-07	0.00513995	3.95277e-08	0.00167006	6.79493e-07	0.0119395	2.23246e-07	0.00392268	1.34078e-06	0.0172508	4.39167e-07	0.00565044	1.51144e-06	0.0189601	5.03445e-07	0.00631539	1.44155e-06	0.0181748	4.77035e-07	0.00601435
15980	26	-7.82732e-09	0.00251561	-2.65747e-09	0.00085408	1.0978e-07	0.00514112	3.56694e-08	0.00167044	6.82307e-07	0.0119463	2.2417e-07	0.00392492	1.36103e-06	0.0172643	4.45799e-07	0.00565486	1.52519e-06	0.0189752	5.08024e-07	0.00632044	1.44239e-06	0.0181892	4.77313e-07	0.00601912
15990	26	-4.80761e-09	0.00251554	-1.63224e-09	0.000854059	1.06145e-07	0.0051422	3.44884e-08	0.00167079	6.86324e-07	0.0119531	2.2549e-07	0.00392717	1.36133e-06	0.0172779	4.45899e-07	0.00565932	1.53822e-06	0.0189905	5.12364e-07	0.00632554	1.44616e-06	0.0182036	4.78558e-07	0.0060239
16000	26	-1.4775e-08	0.00251544	-5.0163e-09	0.000854024	1.19256e-07	0.00514333	3.87486e-08	0.00167116	6.86813e-07	0.01196	2.25651e-07	0.00392943	1.35696e-06	0.0172915	4.44467e-07	0.00566377	1.53856e-06	0.0190059	5.12477e-07	0.00633067	1.4403e-06	0.018218	4.76621e-07	0.00602867
16010	26	-1.48172e-08	0.00251529	-5.03063e-09	0.000853974	1.07246e-07	0.00514446	3.48461e-08	0.00167153	6.7757e-07	0.0119668	2.22614e-07	0.00393167	1.35442e-06	0.017305	4.43636e-07	0.00566821	1.52235e-06	0.0190212	5.07078e-07	0.00633577	1.43167e-06	0.0182324	4.73765e-07	0.00603343
16020	26	-2.27858e-08	0.0025151	-7.73608e-09	0.000853909	1.03424e-07	0.00514551	3.36045e-08	0.00167187	6.76245e-07	0.0119736	2.22178e-07	0.00393389	1.34768e-06	0.0173186	4.41429e-07	0.00567264	1.51064e-06	0.0190364	5.03179e-07	0.00634081	1.43026e-06	0.0182467	4.73297e-07	0.00603816
16030	26	-3.63395e-08	0.00251481	-1.23377e-08	0.000853809	1.02037e-07	0.00514654	3.31538e-08	0.0016722	6.75794e-07	0.0119803	2.2203e-07	0.00393611	1.33559e-06	0.017332	4.37467e-07	0.00567703	1.51506e-06	0.0190515	5.04651e-07	0.00634585	1.42766e-06	0.018261	4.72437e-07	0.00604289
16040	26	-3.93437e-08	0.00251443	-1.33577e-08	0.000853681	1.03975e-07	0.00514757	3.37834e-08	0.00167254	6.7914e-07	0.0119871	2.2313e-07	0.00393834	1.32554e-06	0.0173453	4.34177e-07	0.00568139	1.51655e-06	0.0190667	5.05145e-07	0.0063509	1.42084e-06	0.0182752	4.70182e-07	0.0060476
16050	26	-4.37667e-08	0.00251402	-1.48593e-08	0.00085354	1.06458e-07	0.00514862	3.459e-08	0.00167288	6.9019e-07	0.011994	2.2676e-07	0.00394059	1.31657e-06	0.0173585	4.31239e-07	0.00568571	1.52799e-06	0.0190819	5.08957e-07	0.00635597	1.42908e-06	0.0182895	4.72907e-07	0.00605232
16060	26	-4.20073e-08	0.00251359	-1.4262e-08	0.000853394	1.0442e-07	0.00514968	3.3928e-08	0.00167322	6.94992e-07	0.0120009	2.28338e-07	0.00394286	1.31894e-06	0.0173717	4.32015e-07	0.00569003	1.54034e-06	0.0190972	5.13071e-07	0.00636108	1.43981e-06	0.0183038	4.76459e-07	0.00605706
16070	26	-3.23913e-08	0.00251321	-1.09973e-08	0.000853265	1.02341e-07	0.00515071	3.32523e-08	0.00167356	6.94143e-07	0.0120078	2.28059e-07	0.00394515	1.32821e-06	0.0173849	4.35051e-07	0.00569436	1.54727e-06	0.0191127	5.15377e-07	0.00636622	1.44732e-06	0.0183183	4.78944e-07	0.00606184
16080	26	-3.28235e-08	0.00251288	-1.1144e-08	0.000853155	1.1623e-07	0.00515181	3.77651e-08	0.00167391	7.00553e-07	0.0120148	2.30165e-07	0.00394744	1.34388e-06	0.0173983	4.40184e-07	0.00569874	1.54637e-06	0.0191281	5.15077e-07	0.00637138	1.4433e-06	0.0183327	4.77614e-07	0.00606662
16090	26	-2.35898e-08	0.0025126	-8.00902e-09	0.00085306	1.23794e-07	0.00515302	4.02229e-08	0.00167431	6.98287e-07	0.0120218	2.2942e-07	0.00394973	1.34852e-06	0.0174117	4.41705e-07	0.00570315	1.54697e-06	0.0191436	5.15278e-07	0.00637653	1.44521e-06	0.0183472	4.78246e-07	0.0060714
16100	26	-2.47904e-08	0.00251236	-8.41666e-09	0.000852978	1.26778e-07	0.00515427	4.11925e-08	0.00167471	6.91505e-07	0.0120288	2.27192e-07	0.00395202	1.34527e-06	0.0174252	4.40637e-07	0.00570756	1.54254e-06	0.0191591	5.13802e-07	0.00638167	1.4548e-06	0.0183617	4.81419e-07	0.0060762
16110	26	-2.20217e-08	0.00251213	-7.47663e-09	0.000852899	1.34684e-07	0.00515557	4.37612e-08	0.00167514	6.88665e-07	0.0120357	2.26259e-07	0.00395428	1.34783e-06	0.0174387	4.41476e-07	0.00571197	1.54166e-06	0.0191745	5.13509e-07	0.00638681	1.46397e-06	0.0183763	4.84452e-07	0.00608103
16120	26	-1.16204e-08	0.00251196	-3.94528e-09	0.000852841	1.45882e-07	0.00515698	4.73996e-08	0.00167559	6.92434e-07	0.0120426	2.27498e-07	0.00395655	1.34601e-06	0.0174521	4.40881e-07	0.00571638	1.54876e-06	0.0191899	5.15875e-07	0.00639196	1.46712e-06	0.0183909	4.85497e-07	0.00608588
16130	26	2.909e-10	0.0025119	9.87643e-11	0.000852823	1.55441e-07	0.00515848	5.05055e-08	0.00167608	6.98483e-07	0.0120495	2.29485e-07	0.00395884	1.35647e-06	0.0174656	4.44307e-07	0.00572081	1.55405e-06	0.0192054	5.17636e-07	0.00639712	1.45588e-06	0.0184055	4.81776e-07	0.00609071
16140	26	1.73484e-09	0.00251191	5.88999e-10	0.000852826	1.55127e-07	0.00516003	5.04035e-08	0.00167659	6.97718e-07	0.0120565	2.29233e-07	0.00396113	1.36209e-06	0.0174792	4.46147e-07	0.00572527	1.56174e-06	0.019221	5.20197e-07	0.00640231	1.44817e-06	0.0184201	4.79225e-07	0.00609552
16150	26	-1.01441e-08	0.00251187	-3.44406e-09	0.000852811	1.54226e-07	0.00516158	5.01108e-08	0.00167709	7.03139e-07	0.0120635	2.31015e-07	0.00396343	1.37341e-06	0.0174929	4.49854e-07	0.00572974	1.54547e-06	0.0192365	5.1478e-07	0.00640748	1.44878e-06	0.0184345	4.79425e-07	0.00610031
16160	26	-1.54542e-08	0.00251174	-5.24689e-09	0.000852768	1.55165e-07	0.00516313	5.0416e-08	0.00167759	7.16069e-07	0.0120706	2.35263e-07	0.00396576	1.37721e-06	0.0175067	4.51101e-07	0.00573425	1.54836e-06	0.019252	5.15743e-07	0.00641264	1.45714e-06	0.0184491	4.82195e-07	0.00610512
16170	26	-1.48602e-08	0.00251158	-5.04523e-09	0.000852714	1.62489e-07	0.00516472	5.27956e-08	0.00167811	7.17653e-07	0.0120778	2.35783e-07	0.00396812	1.3774e-06	0.0175204	4.51164e-07	0.00573876	1.54893e-06	0.0192675	5.15932e-07	0.0064178	1.45608e-06	0.0184636	4.81844e-07	0.00610994
16180	26	1.15856e-08	0.00251158	3.93346e-09	0.000852712	1.67131e-07	0.00516637	5.43039e-08	0.00167865	7.21354e-07	0.012085	2.36999e-07	0.00397048	1.38093e-06	0.0175342	4.5232e-07	0.00574328	1.55313e-06	0.019283	5.1733e-07	0.00642296	1.46121e-06	0.0184782	4.83539e-07	0.00611477
16190	26	4.23894e-08	0.00251182	1.43917e-08	0.000852795	1.70133e-07	0.00516805	5.52792e-08	0.00167919	7.22042e-07	0.0120922	2.37225e-07	0.00397285	1.38589e-06	0.0175481	4.53945e-07	0.00574781	1.55809e-06	0.0192986	5.18984e-07	0.00642814	1.46479e-06	0.0184928	4.84726e-07	0.00611961
16200	26	5.03492e-08	0.00251229	1.70942e-08	0.000852954	1.67803e-07	0.00516974	5.45222e-08	0.00167974	7.31112e-07	0.0120994	2.40205e-07	0.00397524	1.39183e-06	0.0175619	4.5589e-07	0.00575236	1.55893e-06	0.0193142	5.19262e-07	0.00643334	1.47185e-06	0.0185075	4.87062e-07	0.00612447
16210	26	5.49774e-08	0.00251282	1.86655e-08	0.000853133	1.73218e-07	0.00517145	5.62815e-08	0.0016803	7.49247e-07	0.0121068	2.46163e-07	0.00397767	1.38374e-06	0.0175758	4.53238e-07	0.0057569	1.56302e-06	0.0193298	5.20624e-07	0.00643853	1.4779e-06	0.0185223	4.89063e-07	0.00612935
16220	26	6.1494e-08	0.0025134	2.0878e-08	0.000853331	1.76238e-07	0.00517319	5.72628e-08	0.00168086	7.61818e-07	0.0121144	2.50293e-07	0.00398015	1.38589e-06	0.0175897	4.53944e-07	0.00576144	1.56955e-06	0.0193454	5.22798e-07	0.00644375	1.48378e-06	0.0185371	4.9101e-07	0.00613425
16230	26	6.79811e-08	0.00251405	2.30804e-08	0.000853553	1.8667e-07	0.00517502	6.06524e-08	0.00168146	7.66867e-07	0.012122	2.51952e-07	0.00398266	1.38482e-06	0.0176035	4.53593e-07	0.00576598	1.58551e-06	0.0193612	5.28116e-07	0.00644901	1.48359e-06	0.0185519	4.90948e-07	0.00613916
16240	26	6.63117e-08	0.00251472	2.25136e-08	0.00085378	1.98441e-07	0.00517694	6.4477e-08	0.00168208	7.71369e-07	0.0121297	2.53431e-07	0.00398519	1.38456e-06	0.0176174	4.53508e-07	0.00577051	1.60298e-06	0.0193772	5.33936e-07	0.00645432	1.49601e-06	0.0185668	4.95057e-07	0.00614409
16250	26	5.81839e-08	0.00251534	1.97542e-08	0.000853991	2.03986e-07	0.00517895	6.62786e-08	0.00168274	7.78137e-07	0.0121375	2.55655e-07	0.00398774	1.39433e-06	0.0176313	4.56708e-07	0.00577507	1.60094e-06	0.0193932	5.33254e-07	0.00645965	1.50392e-06	0.0185818	4.97675e-07	0.00614905
16260	26	5.47881e-08	0.00251591	1.86012e-08	0.000854183	2.13585e-07	0.00518103	6.93978e-08	0.00168341	7.83568e-07	0.0121453	2.57439e-07	0.0039903	1.39718e-06	0.0176452	4.57642e-07	0.00577964	1.59488e-06	0.0194092	5.31238e-07	0.00646498	1.50882e-06	0.0185969	4.99297e-07	0.00615404
16270	26	4.9426e-08	0.00251643	1.67807e-08	0.00085436	2.29633e-07	0.00518325	7.46117e-08	0.00168413	7.89591e-07	0.0121531	2.59418e-07	0.00399288	1.39006e-06	0.0176592	4.5531e-07	0.0057842	1.59309e-06	0.0194251	5.30642e-07	0.00647028	1.51186e-06	0.018612	5.00303e-07	0.00615904
16280	26	6.06554e-08	0.00251699	2.05933e-08	0.000854551	2.34392e-07	0.00518557	7.6158e-08	0.00168489	7.90863e-07	0.012161	2.59836e-07	0.00399548	1.39827e-06	0.0176731	4.57999e-07	0.00578877	1.58861e-06	0.019441	5.29149e-07	0.00647558	1.51957e-06	0.0186272	5.02852e-07	0.00616405
16290	26	7.84119e-08	0.00251769	2.66218e-08	0.000854786	2.29581e-07	0.00518789	7.45951e-08	0.00168564	7.94679e-07	0.012169	2.6109e-07	0.00399808	1.41299e-06	0.0176872	4.62821e-07	0.00579337	1.5887e-06	0.0194569	5.29177e-07	0.00648087	1.52224e-06	0.0186424	5.03735e-07	0.00616909
16300	26	8.16922e-08	0.00251848	2.77355e-08	0.000855057	2.29421e-07	0.00519019	7.45431e-08	0.00168639	8.00977e-07	0.0121769	2.63159e-07	0.00400071	1.42475e-06	0.0177014	4.66672e-07	0.00579802	1.58854e-06	0.0194728	5.29127e-07	0.00648617	1.52817e-06	0.0186576	5.05699e-07	0.00617413
16310	26	7.37819e-08	0.00251926	2.50499e-08	0.000855321	2.33139e-07	0.0051925	7.57509e-08	0.00168714	8.04186e-07	0.012185	2.64213e-07	0.00400334	1.43152e-06	0.0177156	4.6889e-07	0.0058027	1.58325e-06	0.0194886	5.27362e-07	0.00649145	1.53414e-06	0.0186729	5.07673e-07	0.0061792
16320	26	7.13482e-08	0.00251999	2.42236e-08	0.000855567	2.42909e-07	0.00519488	7.89254e-08	0.00168791	8.01356e-07	0.012193	2.63283e-07	0.00400598	1.43964e-06	0.01773	4.7155e-07	0.0058074	1.58281e-06	0.0195045	5.27217e-07	0.00649672	1.53546e-06	0.0186883	5.08109e-07	0.00618428
16330	26	7.68743e-08	0.00252073	2.60998e-08	0.000855818	2.49254e-07	0.00519734	8.09869e-08	0.00168871	7.89422e-07	0.012201	2.59363e-07	0.00400859	1.43422e-06	0.0177444	4.69774e-07	0.00581211	1.59009e-06	0.0195203	5.29642e-07	0.00650201	1.5355e-06	0.0187036	5.08125e-07	0.00618936
16340	26	8.33473e-08	0.00252153	2.82974e-08	0.00085609	2.49961e-07	0.00519984	8.12167e-08	0.00168952	7.8494e-07	0.0122088	2.5789e-07	0.00401118	1.42405e-06	0.0177587	4.66441e-07	0.00581679	1.59659e-06	0.0195363	5.31806e-07	0.00650731	1.54591e-06	0.018719	5.11569e-07	0.00619446
16350	26	7.72853e-08	0.00252233	2.62393e-08	0.000856362	2.51478e-07	0.00520234	8.17098e-08	0.00169033	7.8796e-07	0.0122167	2.58882e-07	0.00401376	1.41679e-06	0.0177729	4.64066e-07	0.00582144	1.59529e-06	0.0195522	5.31375e-07	0.00651263	1.54994e-06	0.0187345	5.12902e-07	0.00619958
16360	26	6.82869e-08	0.00252307	2.31843e-08	0.000856613	2.46708e-07	0.00520484	8.01598e-08	0.00169115	7.9252e-07	0.0122246	2.6038e-07	0.00401636	1.41967e-06	0.017787	4.65007e-07	0.00582608	1.58687e-06	0.0195681	5.28569e-07	0.00651793	1.54903e-06	0.01875	5.12603e-07	0.00620471
16370	26	5.85862e-08	0.00252369	1.98907e-08	0.000856825	2.45811e-07	0.00520731	7.98683e-08	0.00169195	7.88997e-07	0.0122325	2.59223e-07	0.00401896	1.42193e-06	0.0178012	4.65749e-07	0.00583074	1.57464e-06	0.0195839	5.24496e-07	0.0065232	1.54392e-06	0.0187655	5.10912e-07	0.00620982
16380	26	7.00414e-08	0.00252434	2.37799e-08	0.000857046	2.37521e-07	0.00520972	7.71747e-08	0.00169273	7.89718e-07	0.0122404	2.5946e-07	0.00402155	1.43209e-06	0.0178155	4.69076e-07	0.00583541	1.57512e-06	0.0195997	5.24654e-07	0.00652844	1.53344e-06	0.0187809	5.07443e-07	0.00621492
16390	26	7.3397e-08	0.00252506	2.49192e-08	0.000857291	2.26245e-07	0.00521204	7.35109e-08	0.00169349	8.05026e-07	0.0122484	2.64489e-07	0.00402417	1.42134e-06	0.0178298	4.65556e-07	0.00584009	1.58594e-06	0.0196155	5.28259e-07	0.00653371	1.53097e-06	0.0187962	5.06626e-07	0.00621999
16400	26	7.96707e-08	0.00252582	2.70492e-08	0.000857549	2.13676e-07	0.00521423	6.94271e-08	0.0016942	8.00787e-07	0.0122564	2.63097e-07	0.00402681	1.41753e-06	0.017844	4.64307e-07	0.00584474	1.59191e-06	0.0196314	5.30248e-07	0.006539	1.52939e-06	0.0188115	5.06104e-07	0.00622505
16410	26	7.24456e-08	0.00252659	2.45962e-08	0.000857808	2.23339e-07	0.00521642	7.25669e-08	0.00169491	7.88577e-07	0.0122643	2.59085e-07	0.00402942	1.421e-06	0.0178582	4.65445e-07	0.00584939	1.5859e-06	0.0196473	5.28245e-07	0.00654429	1.51744e-06	0.0188267	5.02146e-07	0.00623009
16420	26	5.65253e-08	0.00252723	1.9191e-08	0.000858026	2.46489e-07	0.00521877	8.00888e-08	0.00169567	7.84414e-07	0.0122722	2.57717e-07	0.004032	1.42465e-06	0.0178724	4.6664e-07	0.00585405	1.58331e-06	0.0196631	5.27383e-07	0.00654957	1.50546e-06	0.0188418	4.98183e-07	0.0062351
16430	26	6.86198e-08	0.00252786	2.32973e-08	0.000858239	2.55878e-07	0.00522128	8.31392e-08	0.00169649	7.8515e-07	0.0122801	2.57959e-07	0.00403458	1.42155e-06	0.0178866	4.65625e-07	0.00585871	1.58496e-06	0.019679	5.27932e-07	0.00655484	1.4964e-06	0.0188568	4.95186e-07	0.00624006
16440	26	6.85308e-08	0.00252855	2.32671e-08	0.000858474	2.57233e-07	0.00522385	8.35796e-08	0.00169732	7.88889e-07	0.0122879	2.59187e-07	0.00403717	1.42634e-06	0.0179009	4.67194e-07	0.00586337	1.58401e-06	0.0196948	5.27616e-07	0.00656012	1.50368e-06	0.0188718	4.97596e-07	0.00624503
16450	26	5.91466e-08	0.00252918	2.0081e-08	0.00085869	2.53916e-07	0.0052264	8.25018e-08	0.00169815	7.92681e-07	0.0122958	2.60433e-07	0.00403977	1.43903e-06	0.0179152	4.7135e-07	0.00586806	1.57548e-06	0.0197106	5.24775e-07	0.00656538	1.50024e-06	0.0188869	4.96457e-07	0.00625
16460	26	5.2269e-08	0.00252975	1.7746e-08	0.00085888	2.53152e-07	0.00522894	8.22537e-08	0.00169898	7.95065e-07	0.0123038	2.61216e-07	0.00404237	1.45771e-06	0.0179297	4.77467e-07	0.0058728	1.57225e-06	0.0197263	5.237e-07	0.00657063	1.48845e-06	0.0189018	4.92554e-07	0.00625494
16470	26	4.58465e-08	0.00253024	1.55655e-08	0.000859048	2.58455e-07	0.00523149	8.39766e-08	0.00169981	7.88544e-07	0.0123117	2.59074e-07	0.00404498	1.45887e-06	0.0179443	4.77849e-07	0.00587758	1.5839e-06	0.0197421	5.27581e-07	0.00657588	1.47362e-06	0.0189166	4.87645e-07	0.00625985
16480	26	4.51143e-08	0.00253069	1.53169e-08	0.000859202	2.62961e-07	0.00523411	8.54408e-08	0.00170066	7.89279e-07	0.0123196	2.59316e-07	0.00404757	1.45864e-06	0.0179588	4.77774e-07	0.00588236	1.59123e-06	0.019758	5.30022e-07	0.00658117	1.47685e-06	0.0189314	4.88717e-07	0.00626473
16490	26	3.69466e-08	0.0025311	1.25438e-08	0.000859342	2.61955e-07	0.00523673	8.51139e-08	0.00170151	7.9134e-07	0.0123275	2.59993e-07	0.00405016	1.46741e-06	0.0179735	4.80644e-07	0.00588715	1.58039e-06	0.0197738	5.26411e-07	0.00658645	1.49184e-06	0.0189462	4.93676e-07	0.00626964
16500	26	4.98937e-08	0.00253154	1.69395e-08	0.00085949	2.60057e-07	0.00523934	8.44971e-08	0.00170236	7.87931e-07	0.0123354	2.58873e-07	0.00405276	1.46599e-06	0.0179881	4.80182e-07	0.00589196	1.57658e-06	0.0197896	5.25141e-07	0.00659171	1.49369e-06	0.0189612	4.94287e-07	0.00627458
16510	26	5.41665e-08	0.00253206	1.83902e-08	0.000859667	2.63323e-07	0.00524196	8.55585e-08	0.00170321	7.93842e-07	0.0123433	2.60815e-07	0.00405536	1.46696e-06	0.0180028	4.80497e-07	0.00589676	1.58657e-06	0.0198054	5.28468e-07	0.00659698	1.49708e-06	0.0189761	4.9541e-07	0.00627953
16520	26	6.32991e-08	0.00253265	2.14908e-08	0.000859865	2.58142e-07	0.00524457	8.38751e-08	0.00170405	8.02754e-07	0.0123513	2.63743e-07	0.00405798	1.46419e-06	0.0180175	4.79591e-07	0.00590156	1.59006e-06	0.0198213	5.29633e-07	0.00660227	1.49527e-06	0.0189911	4.94812e-07	0.00628448
16530	26	7.48714e-08	0.00253334	2.54198e-08	0.0008601	2.53097e-07	0.00524713	8.22358e-08	0.00170489	8.11986e-07	0.0123593	2.66776e-07	0.00406063	1.45919e-06	0.0180321	4.77953e-07	0.00590635	1.58489e-06	0.0198372	5.27911e-07	0.00660755	1.48853e-06	0.019006	4.92582e-07	0.00628942
16540	26	7.31835e-08	0.00253408	2.48467e-08	0.000860352	2.59804e-07	0.00524969	8.44151e-08	0.00170572	8.05156e-07	0.0123674	2.64532e-07	0.00406329	1.45242e-06	0.0180466	4.75736e-07	0.00591112	1.57779e-06	0.019853	5.25544e-07	0.00661282	1.50802e-06	0.019021	4.99029e-07	0.00629438
16550	26	7.92602e-08	0.00253484	2.69098e-08	0.000860611	2.65775e-07	0.00525232	8.63551e-08	0.00170657	8.01945e-07	0.0123755	2.63477e-07	0.00406593	1.45426e-06	0.0180612	4.76338e-07	0.00591588	1.57967e-06	0.0198688	5.26171e-07	0.00661808	1.5291e-06	0.0190362	5.06005e-07	0.0062994
16560	26	7.71313e-08	0.00253563	2.6187e-08	0.000860876	2.61807e-07	0.00525496	8.50657e-08	0.00170743	7.99536e-07	0.0123835	2.62686e-07	0.00406856	1.44936e-06	0.0180757	4.74735e-07	0.00592063	1.58489e-06	0.0198846	5.27909e-07	0.00662335	1.53902e-06	0.0190515	5.09289e-07	0.00630448
16570	26	7.13095e-08	0.00253636	2.42105e-08	0.000861127	2.57917e-07	0.00525756	8.38018e-08	0.00170827	7.8872e-07	0.0123914	2.59132e-07	0.00407117	1.45455e-06	0.0180902	4.76432e-07	0.00592539	1.59385e-06	0.0199005	5.30893e-07	0.00662864	1.54192e-06	0.0190669	5.10248e-07	0.00630957
16580	26	6.88858e-08	0.00253706	2.33876e-08	0.000861365	2.54703e-07	0.00526012	8.27575e-08	0.00170911	7.74704e-07	0.0123992	2.54527e-07	0.00407374	1.44299e-06	0.0181047	4.72648e-07	0.00593014	1.59661e-06	0.0199165	5.31814e-07	0.00663396	1.54448e-06	0.0190823	5.11096e-07	0.00631468
16590	26	7.12728e-08	0.00253776	2.4198e-08	0.000861603	2.65377e-07	0.00526273	8.62257e-08	0.00170996	7.90568e-07	0.0124071	2.59739e-07	0.00407631	1.45276e-06	0.0181192	4.75847e-07	0.00593488	1.59419e-06	0.0199324	5.31008e-07	0.00663927	1.53483e-06	0.0190977	5.07901e-07	0.00631977
16600	26	7.11359e-08	0.00253848	2.41515e-08	0.000861845	2.68929e-07	0.0052654	8.738e-08	0.00171082	8.08985e-07	0.0124151	2.6579e-07	0.00407894	1.46957e-06	0.0181338	4.81352e-07	0.00593967	1.59586e-06	0.0199484	5.31562e-07	0.00664458	1.52612e-06	0.019113	5.0502e-07	0.00632484
16610	26	6.28739e-08	0.00253915	2.13465e-08	0.000862072	2.74801e-07	0.00526812	8.92877e-08	0.00171171	8.19227e-07	0.0124232	2.69155e-07	0.00408161	1.4761e-06	0.0181485	4.83491e-07	0.00594449	1.59173e-06	0.0199643	5.30188e-07	0.00664989	1.52126e-06	0.0191283	5.03412e-07	0.00632988
16620	26	5.76043e-08	0.00253975	1.95574e-08	0.000862277	2.75704e-07	0.00527088	8.95811e-08	0.0017126	8.11806e-07	0.0124314	2.66717e-07	0.00408429	1.47097e-06	0.0181633	4.81812e-07	0.00594932	1.59222e-06	0.0199802	5.3035e-07	0.00665519	1.52085e-06	0.0191435	5.03275e-07	0.00633491
16630	26	6.1101e-08	0.00254034	2.07445e-08	0.000862477	2.71102e-07	0.00527361	8.8086e-08	0.00171349	7.97491e-07	0.0124394	2.62014e-07	0.00408694	1.46087e-06	0.0181779	4.78503e-07	0.00595412	1.59717e-06	0.0199962	5.31999e-07	0.0066605	1.51283e-06	0.0191587	5.00622e-07	0.00633994
16640	26	6.05971e-08	0.00254095	2.05735e-08	0.000862684	2.66847e-07	0.0052763	8.67033e-08	0.00171437	7.81833e-07	0.0124473	2.56869e-07	0.00408953	1.45527e-06	0.0181925	4.76667e-07	0.0059589	1.61157e-06	0.0200122	5.36796e-07	0.00666585	1.51195e-06	0.0191738	5.00332e-07	0.00634494
16650	26	6.06142e-08	0.00254155	2.05793e-08	0.00086289	2.70889e-07	0.00527899	8.80166e-08	0.00171524	7.68322e-07	0.0124551	2.5243e-07	0.00409208	1.44367e-06	0.018207	4.72868e-07	0.00596364	1.61727e-06	0.0200283	5.38696e-07	0.00667122	1.51378e-06	0.0191889	5.00936e-07	0.00634995
16660	26	5.49192e-08	0.00254214	1.86457e-08	0.000863087	2.63358e-07	0.00528167	8.55696e-08	0.00171611	7.61016e-07	0.0124627	2.5003e-07	0.00409459	1.4463e-06	0.0182215	4.7373e-07	0.00596838	1.6247e-06	0.0200446	5.41171e-07	0.00667662	1.51301e-06	0.019204	5.00683e-07	0.00635495
16670	26	4.00257e-08	0.0025426	1.35892e-08	0.000863246	2.61001e-07	0.00528429	8.48039e-08	0.00171696	7.70024e-07	0.0124704	2.5299e-07	0.00409711	1.45513e-06	0.018236	4.76622e-07	0.00597313	1.6093e-06	0.0200607	5.36039e-07	0.00668201	1.52005e-06	0.0192192	5.03011e-07	0.00635997
16680	26	3.90714e-08	0.002543	1.32652e-08	0.00086338	2.56347e-07	0.00528687	8.32919e-08	0.0017178	7.79651e-07	0.0124781	2.56152e-07	0.00409966	1.45733e-06	0.0182505	4.77343e-07	0.0059779	1.59321e-06	0.0200767	5.30682e-07	0.00668734	1.52037e-06	0.0192344	5.03117e-07	0.006365
16690	26	4.01197e-08	0.0025434	1.36211e-08	0.000863517	2.58578e-07	0.00528946	8.40168e-08	0.00171864	7.87573e-07	0.012486	2.58755e-07	0.00410223	1.46074e-06	0.0182651	4.78462e-07	0.00598268	1.58979e-06	0.0200926	5.2954e-07	0.00669264	1.52227e-06	0.0192496	5.03745e-07	0.00637004
16700	26	3.36265e-08	0.00254377	1.14166e-08	0.000863642	2.6751e-07	0.00529208	8.69189e-08	0.00171949	7.90334e-07	0.0124939	2.59662e-07	0.00410482	1.46646e-06	0.0182798	4.80335e-07	0.00598747	1.58734e-06	0.0201085	5.28724e-07	0.00669793	1.52346e-06	0.0192649	5.04141e-07	0.00637508
16710	26	3.96047e-08	0.00254413	1.34463e-08	0.000863764	2.79971e-07	0.00529481	9.09677e-08	0.00172038	7.9072e-07	0.0125018	2.59789e-07	0.00410742	1.45982e-06	0.0182944	4.78158e-07	0.00599227	1.59361e-06	0.0201244	5.30814e-07	0.00670323	1.52565e-06	0.0192801	5.04863e-07	0.00638012
16720	26	3.86738e-08	0.00254452	1.31302e-08	0.000863897	2.76467e-07	0.0052976	8.98292e-08	0.00172128	7.93888e-07	0.0125097	2.6083e-07	0.00411002	1.4533e-06	0.018309	4.76023e-07	0.00599704	1.5957e-06	0.0201404	5.31512e-07	0.00670854	1.51743e-06	0.0192953	5.02145e-07	0.00638516
16730	26	3.97559e-08	0.00254491	1.34976e-08	0.00086403	2.70621e-07	0.00530033	8.79296e-08	0.00172217	7.90436e-07	0.0125176	2.59696e-07	0.00411263	1.45842e-06	0.0183235	4.777e-07	0.00600181	1.59376e-06	0.0201563	5.30865e-07	0.00671385	1.52637e-06	0.0193105	5.05102e-07	0.0063902
16740	26	3.61455e-08	0.00254529	1.22719e-08	0.000864159	2.68293e-07	0.00530303	8.71731e-08	0.00172305	7.86723e-07	0.0125255	2.58476e-07	0.00411522	1.44277e-06	0.018338	4.72575e-07	0.00600656	1.59157e-06	0.0201722	5.30135e-07	0.00671915	1.52991e-06	0.0193258	5.06273e-07	0.00639525
16750	26	3.81411e-08	0.00254566	1.29494e-08	0.000864285	2.62306e-07	0.00530568	8.52279e-08	0.00172391	7.91882e-07	0.0125334	2.60171e-07	0.00411781	1.43841e-06	0.0183524	4.71147e-07	0.00601128	1.58472e-06	0.0201881	5.27852e-07	0.00672444	1.5277e-06	0.0193411	5.05542e-07	0.00640031
16760	26	2.77543e-08	0.002546	9.42294e-09	0.0008644	2.6035e-07	0.00530829	8.45925e-08	0.00172476	7.97118e-07	0.0125413	2.61891e-07	0.00412042	1.43031e-06	0.0183668	4.68493e-07	0.00601598	1.59596e-06	0.020204	5.31598e-07	0.00672974	1.52599e-06	0.0193564	5.04977e-07	0.00640537
16770	26	2.27009e-08	0.00254625	7.70724e-09	0.000864484	2.51945e-07	0.00531084	8.18615e-08	0.00172559	7.94715e-07	0.0125493	2.61102e-07	0.00412303	1.43742e-06	0.0183811	4.70822e-07	0.00602068	1.6092e-06	0.0202201	5.36007e-07	0.00673508	1.52735e-06	0.0193716	5.05426e-07	0.00641042
16780	26	2.25537e-08	0.00254648	7.65725e-09	0.000864561	2.48955e-07	0.00531335	8.089e-08	0.0017264	7.93918e-07	0.0125572	2.6084e-07	0.00412564	1.4415e-06	0.0183955	4.72159e-07	0.00602539	1.60953e-06	0.0202362	5.36117e-07	0.00674044	1.52709e-06	0.0193869	5.05342e-07	0.00641547
16790	26	2.92444e-08	0.00254673	9.92885e-09	0.000864647	2.52564e-07	0.00531586	8.20625e-08	0.00172722	7.93492e-07	0.0125652	2.607e-07	0.00412825	1.44422e-06	0.0184099	4.7305e-07	0.00603012	1.61848e-06	0.0202523	5.39097e-07	0.00674582	1.53673e-06	0.0194022	5.08532e-07	0.00642054
16800	26	4.26486e-08	0.0025471	1.44797e-08	0.000864771	2.7181e-07	0.00531849	8.83159e-08	0.00172807	7.83092e-07	0.012573	2.57283e-07	0.00413084	1.4437e-06	0.0184244	4.72881e-07	0.00603484	1.61673e-06	0.0202685	5.38516e-07	0.0067512	1.53197e-06	0.0194176	5.06956e-07	0.00642562
16810	26	4.69945e-08	0.00254755	1.59552e-08	0.000864924	2.89962e-07	0.00532128	9.42139e-08	0.00172898	7.87918e-07	0.0125809	2.58869e-07	0.00413342	1.44736e-06	0.0184388	4.74079e-07	0.00603958	1.60939e-06	0.0202846	5.36072e-07	0.00675658	1.52408e-06	0.0194329	5.04345e-07	0.00643067
16820	26	5.49236e-08	0.00254805	1.86472e-08	0.000865094	2.82346e-07	0.00532413	9.17393e-08	0.0017299	7.79462e-07	0.0125887	2.5609e-07	0.004136	1.45424e-06	0.0184533	4.76332e-07	0.00604433	1.60697e-06	0.0203007	5.35265e-07	0.00676193	1.53143e-06	0.0194481	5.06776e-07	0.00643573
16830	26	7.03277e-08	0.00254868	2.38771e-08	0.000865308	2.85561e-07	0.00532697	9.27839e-08	0.00173083	7.8051e-07	0.0125965	2.56434e-07	0.00413856	1.44152e-06	0.0184678	4.72167e-07	0.00604907	1.60194e-06	0.0203167	5.33588e-07	0.00676728	1.53129e-06	0.0194634	5.0673e-07	0.00644079
16840	26	7.46226e-08	0.0025494	2.53353e-08	0.000865554	2.82318e-07	0.0053298	9.17302e-08	0.00173175	7.84287e-07	0.0126044	2.57676e-07	0.00414113	1.43366e-06	0.0184822	4.69591e-07	0.00605378	1.6007e-06	0.0203327	5.33176e-07	0.00677261	1.53339e-06	0.0194788	5.07425e-07	0.00644586
16850	26	7.85392e-08	0.00255017	2.6665e-08	0.000865814	2.69476e-07	0.00533257	8.75575e-08	0.00173265	7.85856e-07	0.0126122	2.58191e-07	0.00414371	1.43761e-06	0.0184965	4.70883e-07	0.00605848	1.60769e-06	0.0203488	5.35504e-07	0.00677796	1.54873e-06	0.0194942	5.12502e-07	0.00645097
16860	26	7.60597e-08	0.00255094	2.58232e-08	0.000866077	2.57594e-07	0.00533521	8.36971e-08	0.0017335	7.85553e-07	0.0126201	2.58091e-07	0.00414629	1.43531e-06	0.0185109	4.70132e-07	0.00606319	1.61146e-06	0.0203649	5.36759e-07	0.00678332	1.55204e-06	0.0195097	5.13597e-07	0.0064561
16870	26	7.93905e-08	0.00255172	2.69541e-08	0.000866342	2.58646e-07	0.00533779	8.40386e-08	0.00173434	7.82587e-07	0.0126279	2.57117e-07	0.00414887	1.43502e-06	0.0185253	4.70035e-07	0.00606789	1.60987e-06	0.020381	5.36231e-07	0.00678868	1.54047e-06	0.0195251	5.09769e-07	0.00646121
16880	26	8.947e-08	0.00255256	3.03762e-08	0.000866626	2.65961e-07	0.00534041	8.64154e-08	0.00173519	7.86074e-07	0.0126357	2.58263e-07	0.00415144	1.43009e-06	0.0185396	4.6842e-07	0.00607258	1.6144e-06	0.0203971	5.3774e-07	0.00679405	1.53153e-06	0.0195405	5.06812e-07	0.00646629
16890	26	9.7181e-08	0.00255349	3.29942e-08	0.000866941	2.71759e-07	0.00534309	8.82993e-08	0.00173607	7.82356e-07	0.0126436	2.57041e-07	0.00415402	1.43001e-06	0.0185539	4.68394e-07	0.00607727	1.61196e-06	0.0204132	5.36927e-07	0.00679942	1.51793e-06	0.0195557	5.0231e-07	0.00647134
16900	26	9.16421e-08	0.00255443	3.11136e-08	0.000867262	2.77085e-07	0.00534584	9.00299e-08	0.00173696	7.79791e-07	0.0126514	2.56198e-07	0.00415659	1.42709e-06	0.0185682	4.67439e-07	0.00608195	1.62026e-06	0.0204294	5.39692e-07	0.00680481	1.52247e-06	0.019571	5.03813e-07	0.00647637
16910	26	9.10578e-08	0.00255535	3.09153e-08	0.000867572	2.81683e-07	0.00534863	9.15238e-08	0.00173787	7.69722e-07	0.0126592	2.5289e-07	0.00415913	1.42133e-06	0.0185824	4.65553e-07	0.00608661	1.62699e-06	0.0204456	5.41931e-07	0.00681022	1.53644e-06	0.0195862	5.08434e-07	0.00648143
[truncated: 3,926 more rows]

## Sheet: Statistics
Data series	Section name	No. of data	Start time	End time	Duration	Mean	Mean std. dev.	Slope	Slope std. dev.	Minimum	Maximum	Integral	Peak Area
Temperature [Temperature]
Heat flow [Signal, Ch 1:1]
[truncated: 71 more rows]
