# Supplementary material for: Microbial bioenergetics of coral-algal interactions
Source: PeerJ. 2017 Jun 21;5:e3423. doi: 10.7717/peerj.3423 (PMC5482263; doi:10.7717/peerj.3423)
Supplement: Data S6 — Raw data exported from the TAM III calorimeter for the eighth experimental replicate. [file peerj-05-3423-s011.xls]

## Sheet: Experiment info
Summary
Name	Optode Control Tank 1-3-6 Final Dark (7-11-13).rslt
Start time	2013-07-11 10:01:44
End time	2013-07-12 07:11:54
Operator	Roach
Results file path	C:\Users\Frohwer\Desktop\Roach\Optode Control Tank 1-3-6 Final Dark (7-11-13).rslt
General Experiment Info
Bath temperature	26°C
	Sample - Ch 1:1	Sample - Ch 1:2	Sample - Ch 1:3	Sample - Ch 1:4	Sample - Ch 1:5	Sample - Ch 1:6
Total mass	2.9466g	3.007g	3.0463g	3.0001g	3.0465g	3.0739g
Name	Sigma	Coral Alone (1)	Algae Alone (6)	Interface (3)	Coral (3)	Algae (3)

## Sheet: Raw data
2013-07-11 10:21:14	Temperature [Temperature]	Heat flow [Signal, Ch 1:1]	Heat [Signal, Ch 1:1]	Normalized heat flow [Signal, Ch 1:1]	Normalized heat [Signal, Ch 1:1]	Heat flow [Signal, Ch 1:2]	Heat [Signal, Ch 1:2]	Normalized heat flow [Signal, Ch 1:2]	Normalized heat [Signal, Ch 1:2]	Heat flow [Signal, Ch 1:3]	Heat [Signal, Ch 1:3]	Normalized heat flow [Signal, Ch 1:3]	Normalized heat [Signal, Ch 1:3]	Heat flow [Signal, Ch 1:4]	Heat [Signal, Ch 1:4]	Normalized heat flow [Signal, Ch 1:4]	Normalized heat [Signal, Ch 1:4]	Heat flow [Signal, Ch 1:5]	Heat [Signal, Ch 1:5]	Normalized heat flow [Signal, Ch 1:5]	Normalized heat [Signal, Ch 1:5]	Heat flow [Signal, Ch 1:6]	Heat [Signal, Ch 1:6]	Normalized heat flow [Signal, Ch 1:6]	Normalized heat [Signal, Ch 1:6]	Time markers
s	°C	W	J	W/g	J/g	W	J	W/g	J/g	W	J	W/g	J/g	W	J	W/g	J/g	W	J	W/g	J/g	W	J	W/g	J/g
-1170	26
-1160	26	6.79159e-08		2.30489e-08		2.64031e-09		8.78053e-10		-4.02319e-08		-1.32068e-08		-9.06167e-08		-3.02046e-08		-1.52121e-07		-4.99329e-08		-6.11799e-08		-1.9903e-08
-1150	26	6.77403e-08		2.29893e-08		4.63394e-10		1.54105e-10		-4.12621e-08		-1.3545e-08		-9.21574e-08		-3.07181e-08		-1.48632e-07		-4.87877e-08		-6.10314e-08		-1.98547e-08
-1140	26	6.69348e-08		2.27159e-08		3.03182e-09		1.00825e-09		-4.06904e-08		-1.33573e-08		-8.94633e-08		-2.98201e-08		-1.40695e-07		-4.61826e-08		-6.1189e-08		-1.9906e-08
-1130	26	7.76161e-08		2.63409e-08		1.17911e-08		3.9212e-09		-3.28825e-08		-1.07942e-08		-8.99723e-08		-2.99898e-08		-1.32994e-07		-4.36545e-08		-5.38042e-08		-1.75036e-08
-1120	26	9.28332e-08		3.15052e-08		1.49427e-08		4.96932e-09		-2.34424e-08		-7.69536e-09		-8.14612e-08		-2.71528e-08		-1.27137e-07		-4.17322e-08		-4.06568e-08		-1.32265e-08
-1110	26	9.90165e-08		3.36036e-08		1.65555e-08		5.50564e-09		-1.90125e-08		-6.24119e-09		-6.71516e-08		-2.23831e-08		-1.19515e-07		-3.92302e-08		-2.6067e-08		-8.4801e-09
-1100	26	9.92082e-08		3.36687e-08		2.00573e-08		6.6702e-09		-1.35811e-08		-4.45822e-09		-6.191e-08		-2.0636e-08		-1.05881e-07		-3.4755e-08		-6.76693e-09		-2.20142e-09
-1090	26	1.0328e-07		3.50504e-08		2.14682e-08		7.1394e-09		-8.07334e-09		-2.65021e-09		-6.54091e-08		-2.18023e-08		-9.34676e-08		-3.06803e-08		1.68627e-08		5.48577e-09
-1080	26	1.01689e-07		3.45106e-08		2.1057e-08		7.00266e-09		-1.04672e-08		-3.43605e-09		-6.38176e-08		-2.12718e-08		-9.91926e-08		-3.25595e-08		3.01663e-08		9.8137e-09
-1070	26	1.01259e-07		3.43648e-08		2.1052e-08		7.00101e-09		-5.6254e-09		-1.84663e-09		-5.60317e-08		-1.86766e-08		-9.58871e-08		-3.14745e-08		3.05217e-08		9.9293e-09
-1060	26	1.00177e-07		3.39974e-08		2.23077e-08		7.4186e-09		-1.7943e-09		-5.89008e-10		-4.82915e-08		-1.60966e-08		-9.04288e-08		-2.96828e-08		2.71852e-08		8.84388e-09
-1050	26	9.66877e-08		3.28133e-08		2.65235e-08		8.82058e-09		-6.66306e-09		-2.18726e-09		-4.57441e-08		-1.52475e-08		-8.64461e-08		-2.83756e-08		2.4434e-08		7.94885e-09
-1040	26	9.73669e-08		3.30438e-08		2.74743e-08		9.13678e-09		-1.13254e-08		-3.71774e-09		-4.38887e-08		-1.46291e-08		-8.59582e-08		-2.82154e-08		2.87567e-08		9.35512e-09
-1030	26	9.10289e-08		3.08929e-08		2.57172e-08		8.55244e-09		-1.11489e-08		-3.65981e-09		-4.30619e-08		-1.43535e-08		-8.09365e-08		-2.6567e-08		3.76231e-08		1.22395e-08
-1020	26	8.50241e-08		2.8855e-08		2.45045e-08		8.14916e-09		-5.80826e-09		-1.90666e-09		-4.49249e-08		-1.49745e-08		-6.94556e-08		-2.27985e-08		4.75557e-08		1.54708e-08
-1010	26	8.84234e-08		3.00086e-08		2.80359e-08		9.32354e-09		-2.07996e-10		-6.82782e-11		-4.60546e-08		-1.5351e-08		-5.88907e-08		-1.93306e-08		5.23159e-08		1.70194e-08
-1000	26	8.89789e-08		3.01971e-08		3.55164e-08		1.18112e-08		2.59851e-09		8.53007e-10		-4.18666e-08		-1.39551e-08		-5.26296e-08		-1.72754e-08		4.92378e-08		1.6018e-08
-990	26	8.15592e-08		2.76791e-08		4.35103e-08		1.44697e-08		1.49125e-08		4.89528e-09		-2.12313e-08		-7.07685e-09		-4.09194e-08		-1.34316e-08		5.33286e-08		1.73488e-08
-980	26	8.05988e-08		2.73532e-08		5.10867e-08		1.69893e-08		2.00257e-08		6.57379e-09		-7.76807e-09		-2.58927e-09		-2.84596e-08		-9.34175e-09		5.8769e-08		1.91187e-08
-970	26	8.45131e-08		2.86816e-08		5.84051e-08		1.9423e-08		1.92612e-08		6.32281e-09		3.10716e-09		1.03568e-09		-1.71959e-08		-5.64447e-09		6.08469e-08		1.97947e-08
-960	26	8.83732e-08		2.99916e-08		6.62912e-08		2.20456e-08		2.07125e-08		6.79925e-09		1.9497e-08		6.49879e-09		-7.26627e-09		-2.38512e-09		5.85774e-08		1.90564e-08
-950	26	1.04978e-07		3.56268e-08		7.84096e-08		2.60757e-08		3.51821e-08		1.15491e-08		3.68454e-08		1.22814e-08		5.93212e-09		1.94719e-09		5.91608e-08		1.92462e-08
-940	26	1.14255e-07		3.87751e-08		8.41281e-08		2.79774e-08		4.17302e-08		1.36986e-08		4.18319e-08		1.39435e-08		2.27498e-08		7.4675e-09		7.12295e-08		2.31723e-08
-930	26	1.14548e-07		3.88746e-08		8.56513e-08		2.8484e-08		4.80132e-08		1.57611e-08		4.42768e-08		1.47584e-08		3.67108e-08		1.20502e-08		7.26845e-08		2.36457e-08
-920	26	1.12765e-07		3.82696e-08		9.36391e-08		3.11404e-08		5.63456e-08		1.84964e-08		5.14112e-08		1.71365e-08		4.63364e-08		1.52097e-08		6.88146e-08		2.23867e-08
-910	26	1.12667e-07		3.82363e-08		1.0992e-07		3.65548e-08		6.41083e-08		2.10446e-08		6.11486e-08		2.03822e-08		5.23663e-08		1.7189e-08		7.62584e-08		2.48083e-08
-900	26	1.1452e-07		3.88653e-08		1.12457e-07		3.73984e-08		7.57617e-08		2.48701e-08		6.90294e-08		2.3009e-08		4.95496e-08		1.62644e-08		9.7794e-08		3.18143e-08
-890	26	1.36417e-07		4.62964e-08		1.06631e-07		3.54611e-08		8.80288e-08		2.88969e-08		6.33024e-08		2.11001e-08		6.16414e-08		2.02335e-08		1.02769e-07		3.34329e-08
-880	26	1.49137e-07		5.06133e-08		1.13033e-07		3.75899e-08		9.82207e-08		3.22426e-08		8.85393e-08		2.95121e-08		7.20573e-08		2.36525e-08		1.03549e-07		3.36864e-08
-870	26	1.43264e-07		4.86202e-08		1.1857e-07		3.94313e-08		1.08586e-07		3.56454e-08		1.0417e-07		3.47222e-08		7.6121e-08		2.49864e-08		9.5203e-08		3.09714e-08
-860	26	1.33271e-07		4.52288e-08		1.25651e-07		4.17861e-08		1.13952e-07		3.74068e-08		1.05023e-07		3.50066e-08		7.5548e-08		2.47983e-08		8.87547e-08		2.88737e-08
-850	26	1.27317e-07		4.32081e-08		1.26634e-07		4.2113e-08		1.12197e-07		3.68307e-08		9.98182e-08		3.32716e-08		7.37678e-08		2.4214e-08		8.43664e-08		2.7446e-08
-840	26	1.3404e-07		4.54899e-08		1.097e-07		3.64816e-08		1.03894e-07		3.4105e-08		1.04241e-07		3.47458e-08		7.65878e-08		2.51396e-08		7.85403e-08		2.55507e-08
-830	26	1.30773e-07		4.43809e-08		9.58952e-08		3.18907e-08		1.02754e-07		3.37306e-08		9.63436e-08		3.21135e-08		8.59211e-08		2.82032e-08		7.58671e-08		2.46811e-08
-820	26	1.25063e-07		4.24433e-08		8.90881e-08		2.96269e-08		9.97967e-08		3.276e-08		8.89249e-08		2.96407e-08		8.65161e-08		2.83985e-08		7.43411e-08		2.41846e-08
-810	26	1.16725e-07		3.96136e-08		8.94806e-08		2.97574e-08		9.11174e-08		2.99108e-08		8.68235e-08		2.89402e-08		7.46885e-08		2.45162e-08		7.07781e-08		2.30255e-08
-800	26	9.66638e-08		3.28052e-08		8.28466e-08		2.75512e-08		7.66356e-08		2.51569e-08		8.99015e-08		2.99662e-08		6.99038e-08		2.29456e-08		5.35651e-08		1.74258e-08
-790	26	7.80211e-08		2.64784e-08		7.50658e-08		2.49637e-08		6.99771e-08		2.29712e-08		8.39983e-08		2.79985e-08		6.25517e-08		2.05323e-08		4.04019e-08		1.31435e-08
-780	26	6.12528e-08		2.07876e-08		6.72386e-08		2.23607e-08		7.02528e-08		2.30617e-08		7.27837e-08		2.42604e-08		5.15376e-08		1.6917e-08		3.06034e-08		9.95589e-09
-770	26	4.78184e-08		1.62283e-08		6.26827e-08		2.08456e-08		7.54549e-08		2.47694e-08		6.71724e-08		2.23901e-08		3.3091e-08		1.0862e-08		2.22113e-08		7.22578e-09
-760	26	2.48638e-08		8.43812e-09		5.83972e-08		1.94204e-08		7.52421e-08		2.46995e-08		5.77874e-08		1.92618e-08		3.06055e-08		1.00461e-08		1.5152e-08		4.92924e-09
-750	26	2.25023e-08		7.63669e-09		5.60499e-08		1.86398e-08		7.08664e-08		2.32631e-08		5.09995e-08		1.69993e-08		2.21282e-08		7.26349e-09		5.02976e-09		1.63628e-09
-740	26	2.54684e-08		8.64331e-09		4.21706e-08		1.40242e-08		6.90978e-08		2.26825e-08		4.67474e-08		1.55819e-08		1.69194e-08		5.55371e-09		3.00967e-09		9.79105e-10
-730	26	2.4754e-08		8.40088e-09		2.98845e-08		9.93832e-09		6.68644e-08		2.19494e-08		4.74994e-08		1.58326e-08		1.61361e-08		5.29661e-09		7.92141e-09		2.57699e-09
-720	26	1.89394e-08		6.42754e-09		2.75505e-08		9.16212e-09		6.00465e-08		1.97113e-08		5.07223e-08		1.69069e-08		1.7541e-08		5.75774e-09		1.38197e-08		4.49583e-09
-710	26	6.86593e-09		2.33012e-09		2.65464e-08		8.82819e-09		4.49727e-08		1.47631e-08		4.22575e-08		1.40853e-08		2.11211e-08		6.9329e-09		1.27233e-08		4.13915e-09
-700	26	-3.67513e-09		-1.24725e-09		2.9847e-08		9.92583e-09		4.42073e-08		1.45118e-08		3.07791e-08		1.02594e-08		2.82367e-08		9.26857e-09		1.58331e-08		5.15081e-09
-690	26	-1.22022e-08		-4.14113e-09		2.64351e-08		8.79118e-09		4.80992e-08		1.57894e-08		2.3093e-08		7.6974e-09		2.31471e-08		7.59795e-09		1.46491e-08		4.76563e-09
-680	26	-1.50126e-08		-5.0949e-09		8.16339e-09		2.7148e-09		4.79598e-08		1.57436e-08		1.96888e-08		6.56273e-09		3.89132e-09		1.27731e-09		8.87975e-09		2.88876e-09
-670	26	-1.33638e-08		-4.53532e-09		-1.26312e-08		-4.20059e-09		4.35785e-08		1.43054e-08		1.26849e-08		4.22814e-09		-7.083e-09		-2.32496e-09		8.20277e-09		2.66852e-09
-660	26	-2.13773e-08		-7.25489e-09		-1.2798e-08		-4.25606e-09		4.6312e-08		1.52027e-08		1.23852e-08		4.12826e-09		-1.34262e-08		-4.4071e-09		4.04501e-10		1.31592e-10
-650	26	-2.76159e-08		-9.37213e-09		-1.33521e-08		-4.44032e-09		4.35773e-08		1.4305e-08		5.8437e-09		1.94783e-09		-7.4816e-09		-2.4558e-09		-3.23675e-09		-1.05298e-09
-640	26	-2.55215e-08		-8.66135e-09		-1.24569e-08		-4.14262e-09		3.8019e-08		1.24804e-08		1.34678e-08		4.48913e-09		1.5812e-09		5.19022e-10		-1.54496e-08		-5.02607e-09
-630	26	-3.1237e-08		-1.0601e-08		-1.43653e-08		-4.7773e-09		2.94107e-08		9.65455e-09		1.13763e-08		3.79198e-09		1.15294e-08		3.78446e-09		-1.58022e-08		-5.14076e-09
-620	26	-3.73719e-08		-1.2683e-08		-1.54633e-08		-5.14242e-09		1.99871e-08		6.56112e-09		8.50043e-09		2.83338e-09		1.73574e-08		5.69748e-09		-8.6882e-09		-2.82644e-09
-610	26	-3.3376e-08		-1.1327e-08		-1.1521e-08		-3.83139e-09		1.18662e-08		3.89527e-09		1.98222e-08		6.60719e-09		1.42912e-08		4.69103e-09		-3.35823e-09		-1.0925e-09
-600	26	-4.00408e-08		-1.35888e-08		-1.82541e-08		-6.07054e-09		3.25825e-09		1.06958e-09		1.54292e-08		5.14288e-09		2.39281e-08		7.8543e-09		-3.159e-09		-1.02769e-09
-590	26	-4.09405e-08		-1.38941e-08		-1.05942e-08		-3.52317e-09		-7.27601e-09		-2.38848e-09		7.15403e-09		2.3846e-09		3.19308e-08		1.04811e-08		-3.86309e-09		-1.25674e-09
-580	26	-4.24964e-08		-1.44222e-08		-8.34445e-09		-2.77501e-09		-1.69719e-08		-5.57132e-09		2.71066e-11		9.03522e-12		3.84053e-08		1.26064e-08		-8.37235e-09		-2.72369e-09
-570	26	-5.01886e-08		-1.70327e-08		-1.64946e-08		-5.48539e-09		-2.63086e-08		-8.63624e-09		-7.48015e-09		-2.4933e-09		4.20355e-08		1.3798e-08		-1.48387e-08		-4.82731e-09
-560	26	-6.08067e-08		-2.06362e-08		-2.68248e-08		-8.92077e-09		-4.16834e-08		-1.36833e-08		-2.77785e-08		-9.2592e-09		3.35779e-08		1.10218e-08		-1.51045e-08		-4.91379e-09
-550	26	-6.53853e-08		-2.21901e-08		-3.34459e-08		-1.11227e-08		-4.86157e-08		-1.59589e-08		-3.78595e-08		-1.26194e-08		2.68484e-08		8.81286e-09		-1.21216e-08		-3.94339e-09
-540	26	-6.3959e-08		-2.1706e-08		-3.70578e-08		-1.23239e-08		-4.84065e-08		-1.58903e-08		-3.07257e-08		-1.02415e-08		2.19406e-08		7.20191e-09		-6.61636e-09		-2.15243e-09
-530	26	-7.30318e-08		-2.47851e-08		-4.73301e-08		-1.574e-08		-5.63557e-08		-1.84997e-08		-2.34534e-08		-7.81754e-09		2.39926e-08		7.87547e-09		-9.66468e-09		-3.14411e-09
-520	26	-9.26164e-08		-3.14316e-08		-6.18881e-08		-2.05814e-08		-5.78666e-08		-1.89957e-08		-2.33377e-08		-7.77897e-09		2.75608e-08		9.04671e-09		-1.45003e-08		-4.71722e-09
-510	26	-1.04622e-07		-3.5506e-08		-8.14957e-08		-2.7102e-08		-4.90764e-08		-1.61102e-08		-2.15352e-08		-7.17818e-09		3.2147e-08		1.05521e-08		-2.16785e-08		-7.05246e-09
-500	26	-1.14061e-07		-3.87095e-08		-9.73808e-08		-3.23847e-08		-4.71951e-08		-1.54926e-08		-1.53761e-08		-5.12519e-09		3.53069e-08		1.15893e-08		-3.38159e-08		-1.1001e-08
-490	26	-1.20136e-07		-4.07712e-08		-1.06469e-07		-3.54072e-08		-5.05855e-08		-1.66056e-08		-1.78825e-08		-5.96063e-09		2.92203e-08		9.59144e-09		-4.63143e-08		-1.50669e-08
-480	26	-1.22955e-07		-4.17278e-08		-1.09056e-07		-3.62675e-08		-5.83593e-08		-1.91575e-08		-3.13652e-08		-1.04547e-08		1.4182e-08		4.65519e-09		-5.77685e-08		-1.87932e-08
-470	26	-1.25556e-07		-4.26105e-08		-1.17106e-07		-3.89446e-08		-6.63903e-08		-2.17938e-08		-4.3873e-08		-1.46238e-08		1.72816e-08		5.67262e-09		-6.60093e-08		-2.14741e-08
-460	26	-1.33543e-07		-4.53211e-08		-1.20044e-07		-3.99217e-08		-7.16365e-08		-2.35159e-08		-4.62932e-08		-1.54305e-08		1.967e-08		6.45658e-09		-5.872e-08		-1.91028e-08
-450	26	-1.4234e-07		-4.83066e-08		-1.20561e-07		-4.00935e-08		-7.74156e-08		-2.5413e-08		-4.5495e-08		-1.51645e-08		2.11375e-08		6.93828e-09		-5.17397e-08		-1.68319e-08
-440	26	-1.47942e-07		-5.02077e-08		-1.16739e-07		-3.88225e-08		-8.90902e-08		-2.92454e-08		-4.30895e-08		-1.43627e-08		1.9397e-08		6.36699e-09		-5.40638e-08		-1.7588e-08
-430	26	-1.61683e-07		-5.48709e-08		-1.15116e-07		-3.82828e-08		-9.05313e-08		-2.97185e-08		-5.23145e-08		-1.74376e-08		2.00001e-08		6.56493e-09		-6.34295e-08		-2.06349e-08
-420	26	-1.70014e-07		-5.76985e-08		-1.10725e-07		-3.68226e-08		-8.54651e-08		-2.80554e-08		-5.40648e-08		-1.8021e-08		1.63955e-08		5.38174e-09		-6.63413e-08		-2.15821e-08
-410	26	-1.67873e-07		-5.69718e-08		-1.04376e-07		-3.47109e-08		-8.47559e-08		-2.78226e-08		-5.37785e-08		-1.79256e-08		1.18757e-08		3.89814e-09		-6.64635e-08		-2.16219e-08
-400	26	-1.70851e-07		-5.79825e-08		-1.02613e-07		-3.41247e-08		-8.89786e-08		-2.92087e-08		-5.71892e-08		-1.90624e-08		9.81464e-10		3.22161e-10		-6.38284e-08		-2.07646e-08
-390	26	-1.79456e-07		-6.09028e-08		-1.01096e-07		-3.36202e-08		-9.44117e-08		-3.09922e-08		-5.60137e-08		-1.86706e-08		-7.1422e-09		-2.3444e-09		-6.42664e-08		-2.09071e-08
-380	26	-1.86235e-07		-6.32033e-08		-9.76977e-08		-3.24901e-08		-9.91098e-08		-3.25345e-08		-4.8306e-08		-1.61015e-08		-1.20501e-08		-3.95538e-09		-7.26557e-08		-2.36363e-08
-370	26	-1.85517e-07		-6.29597e-08		-9.81541e-08		-3.26419e-08		-9.53174e-08		-3.12896e-08		-4.01645e-08		-1.33877e-08		-2.47336e-08		-8.11869e-09		-7.48132e-08		-2.43382e-08
-360	26	-1.76057e-07		-5.97492e-08		-1.036e-07		-3.44529e-08		-8.8002e-08		-2.88881e-08		-3.2625e-08		-1.08746e-08		-2.22238e-08		-7.29486e-09		-7.65443e-08		-2.49014e-08
-350	26	-1.57969e-07		-5.36107e-08		-9.70033e-08		-3.22592e-08		-7.94939e-08		-2.60952e-08		-1.36899e-08		-4.56314e-09		-1.46003e-08		-4.79248e-09		-8.29291e-08		-2.69785e-08
-340	26	-1.52338e-07		-5.16994e-08		-8.73527e-08		-2.90498e-08		-7.09421e-08		-2.3288e-08		-7.80345e-09		-2.60106e-09		-5.71526e-09		-1.87601e-09		-8.75429e-08		-2.84794e-08
-330	26	-1.47866e-07		-5.01819e-08		-7.91423e-08		-2.63194e-08		-6.60455e-08		-2.16806e-08		-4.07907e-09		-1.35965e-09		4.32839e-09		1.42077e-09		-8.46858e-08		-2.755e-08
-320	26	-1.42552e-07		-4.83784e-08		-7.27962e-08		-2.42089e-08		-6.50016e-08		-2.13379e-08		-4.79863e-10		-1.59949e-10		1.54397e-08		5.06802e-09		-7.43106e-08		-2.41747e-08
-310	26	-1.22163e-07		-4.14589e-08		-6.95651e-08		-2.31344e-08		-6.6583e-08		-2.1857e-08		7.29155e-09		2.43043e-09		2.17807e-08		7.14942e-09		-7.26257e-08		-2.36266e-08
-300	26	-1.05528e-07		-3.58134e-08		-6.47758e-08		-2.15417e-08		-5.81514e-08		-1.90892e-08		8.76384e-09		2.92118e-09		2.89412e-08		9.49983e-09		-6.97544e-08		-2.26925e-08
-290	26	-8.74182e-08		-2.96675e-08		-6.02245e-08		-2.00281e-08		-5.21657e-08		-1.71243e-08		5.95437e-09		1.98472e-09		3.33969e-08		1.09624e-08		-6.51133e-08		-2.11826e-08
-280	26
-270	26
-260	26
-250	26
-240	26
-230	26
-220	26
-210	26
-200	26
-190	26
-180	26
-170	26
-160	26
-150	26
-140	26
-130	26
-120	26
-110	26
-100	26
-90	26
-80	26
-70	26
-60	26
-50	26
-40	26
-30	26
-20	26
-10	26
0	26																									Reaction start
10	26
20	26
30	26
40	26
50	26
60	26
70	26
80	26
90	26
100	26
110	26
120	26
130	26
140	26
150	26
160	26
170	26
180	26
190	26
200	26
210	26
220	26
230	26
240	26
250	26
260	26
270	26
280	26
290	26
300	26
310	26
320	26
330	26
340	26
350	26
360	26
370	26
380	26
390	26
400	26
410	26
420	26
430	26
440	26
450	26
460	26
470	26
480	26
490	26
500	26
510	26
520	26
530	26
540	26
550	26
560	26
570	26
580	26
590	26
600	26
610	26
620	26
630	26
640	26
650	26
660	26
670	26
680	26
690	26
700	26
710	26
720	26
730	26
740	26
750	26
760	26
770	26
780	26
790	26
800	26
810	26
820	26
830	26
840	26
850	26
860	26
870	26
880	26
890	26
900	26
910	26
920	26
930	26
940	26
950	26
960	26
970	26
980	26
990	26
1000	26
1010	26																									Measuring position
1020	26
1030	26
1040	26
1050	26
1060	26
1070	26
1080	26
1090	26
1100	26
1110	26
1120	26
1130	26
1140	26
1150	26
1160	26
1170	26
1180	26
1190	26
1200	26
1210	26
1220	26
1230	26
1240	26
1250	26
1260	26
1270	26
1280	26
1290	26
1300	26
1310	26
1320	26
1330	26
1340	26
1350	26
1360	26
1370	26
1380	26
1390	26
1400	26
1410	26
1420	26
1430	26
1440	26
1450	26
1460	26
1470	26
1480	26
1490	26
1500	26
1510	26
1520	26
1530	26
1540	26
1550	26
1560	26
1570	26
1580	26
1590	26
1600	26
1610	26
1620	26
1630	26
1640	26
1650	26
1660	26
1670	26
1680	26
1690	26
1700	26
1710	26
1720	26
1730	26
1740	26
1750	26
1760	26
1770	26
1780	26
1790	26
1800	26
1810	26
1820	26
1830	26
1840	26
1850	26
1860	26
1870	26
1880	26
1890	26
1900	26
1910	26
1920	26
1930	26
1940	26
1950	26
1960	26
1970	26
1980	26
1990	26
2000	26
2010	26
2020	26
2030	26
2040	26
2050	26
2060	26
2070	26
2080	26
2090	26
2100	26
2110	26
2120	26
2130	26
2140	26
2150	26
2160	26
2170	26
2180	26
2190	26
2200	26
2210	26
2220	26
2230	26
2240	26
2250	26
2260	26
2270	26
2280	26
2290	26
2300	26
2310	26
2320	26
2330	26
2340	26
2350	26
2360	26
2370	26
2380	26
2390	26
2400	26
2410	26
2420	26
2430	26
2440	26
2450	26
2460	26
2470	26
2480	26
2490	26
2500	26
2510	26
2520	26
2530	26
2540	26
2550	26
2560	26
2570	26
2580	26
2590	26
2600	26
2610	26
2620	26
2630	26
2640	26
2650	26
2660	26
2670	26
2680	26
2690	26
2700	26
2710	26
2720	26
2730	26
2740	26
2750	26
2760	26
2770	26
2780	26
2790	26
2800	26
2810	26
2820	26
2830	26
2840	26
2850	26
2860	26
2870	26
2880	26
2890	26
2900	26
2910	26
2920	26
2930	26
2940	26
2950	26
2960	26
2970	26
2980	26
2990	26
3000	26
3010	26
3020	26
3030	26
3040	26
3050	26
3060	26
3070	26
3080	26
3090	26
3100	26
3110	26
3120	26
3130	26
3140	26
3150	26
3160	26
3170	26
3180	26
3190	26
3200	26
3210	26
3220	26
3230	26
3240	26
3250	26
3260	26
3270	26
3280	26
3290	26
3300	26
3310	26
3320	26
3330	26
3340	26
3350	26
3360	26
3370	26
3380	26
3390	26
3400	26
3410	26
3420	26
3430	26
3440	26
3450	26
3460	26
3470	26
3480	26
3490	26
3500	26
3510	26
3520	26
3530	26
3540	26
3550	26
3560	26
3570	26
3580	26
3590	26
3600	26
3610	26
3620	26
3630	26
3640	26
3650	26
3660	26
3670	26
3680	26
3690	26
3710	26	-4.26495e-07	-4.32174e-06	-1.44741e-07	-1.46669e-06	6.82668e-07	6.84068e-06	2.27026e-07	2.27492e-06	2.11165e-07	2.0746e-06	6.93185e-08	6.81024e-07	2.3182e-07	2.2479e-06	7.72709e-08	7.49276e-07	8.77367e-08	8.44031e-07	2.87992e-08	2.77049e-07	-9.28573e-07	-9.50058e-06	-3.02083e-07	-3.09073e-06	Signal correct
3720	26	-4.19632e-07	-8.54989e-06	-1.42412e-07	-2.90161e-06	6.92302e-07	1.37131e-05	2.3023e-07	4.56039e-06	2.31809e-07	4.27486e-06	7.60953e-08	1.40329e-06	2.57969e-07	4.69983e-06	8.59868e-08	1.56656e-06	1.04684e-07	1.79897e-06	3.43621e-08	5.90503e-07	-8.94491e-07	-1.86187e-05	-2.90995e-07	-6.05702e-06
3730	26	-4.12045e-07	-1.27136e-05	-1.39837e-07	-4.31467e-06	6.99897e-07	2.06694e-05	2.32756e-07	6.87377e-06	2.50472e-07	6.6579e-06	8.22218e-08	2.18557e-06	2.79922e-07	7.37098e-06	9.33043e-08	2.45691e-06	1.23489e-07	2.91145e-06	4.05348e-08	9.55672e-07	-8.64135e-07	-2.74309e-05	-2.8112e-07	-8.92381e-06
3740	26	-4.07771e-07	-1.68158e-05	-1.38387e-07	-5.70686e-06	7.08804e-07	2.77111e-05	2.35718e-07	9.21554e-06	2.55753e-07	9.19184e-06	8.39554e-08	3.01738e-06	2.95697e-07	1.02461e-05	9.85625e-08	3.41526e-06	1.41024e-07	4.24861e-06	4.62905e-08	1.39459e-06	-8.33864e-07	-3.59301e-05	-2.71272e-07	-1.16888e-05
3750	26	-4.12288e-07	-2.09098e-05	-1.3992e-07	-7.09623e-06	7.17222e-07	3.48395e-05	2.38518e-07	1.15861e-05	2.59753e-07	1.17691e-05	8.52684e-08	3.86341e-06	3.12789e-07	1.32832e-05	1.0426e-07	4.42758e-06	1.5414e-07	5.72295e-06	5.05959e-08	1.87853e-06	-8.18638e-07	-4.41936e-05	-2.66319e-07	-1.4377e-05
3760	26	-4.02827e-07	-2.49745e-05	-1.36709e-07	-8.47572e-06	7.27801e-07	4.20765e-05	2.42035e-07	1.39928e-05	2.68147e-07	1.4409e-05	8.80237e-08	4.72998e-06	3.29026e-07	1.65104e-05	1.09672e-07	5.50328e-06	1.77837e-07	7.38367e-06	5.83742e-08	2.42366e-06	-7.93759e-07	-5.22276e-05	-2.58225e-07	-1.69907e-05
3770	26	-3.90778e-07	-2.89416e-05	-1.3262e-07	-9.82204e-06	7.38841e-07	4.94084e-05	2.45707e-07	1.64311e-05	2.79731e-07	1.71529e-05	9.18263e-08	5.63073e-06	3.54611e-07	1.99355e-05	1.182e-07	6.64495e-06	2.01207e-07	9.28561e-06	6.60454e-08	3.04796e-06	-7.63974e-07	-6.00154e-05	-2.48536e-07	-1.95242e-05
3780	26	-3.79973e-07	-3.28011e-05	-1.28953e-07	-1.11318e-05	7.51221e-07	5.68558e-05	2.49824e-07	1.89078e-05	2.93575e-07	2.00264e-05	9.63711e-08	6.57399e-06	3.82702e-07	2.36108e-05	1.27563e-07	7.87001e-06	2.06304e-07	1.13156e-05	6.77184e-08	3.71428e-06	-7.34374e-07	-6.75191e-05	-2.38906e-07	-2.19653e-05
3790	26	-3.69479e-07	-3.65518e-05	-1.25392e-07	-1.24047e-05	7.62238e-07	6.44198e-05	2.53488e-07	2.14233e-05	3.09209e-07	2.30361e-05	1.01503e-07	7.56198e-06	4.00694e-07	2.75226e-05	1.3356e-07	9.17389e-06	2.10354e-07	1.34034e-05	6.90477e-08	4.39961e-06	-7.06102e-07	-7.47304e-05	-2.29709e-07	-2.43113e-05
3800	26	-3.56724e-07	-4.01764e-05	-1.21063e-07	-1.36348e-05	7.73183e-07	7.21097e-05	2.57128e-07	2.39806e-05	3.28734e-07	2.62291e-05	1.07912e-07	8.61016e-06	4.14658e-07	3.16176e-05	1.38215e-07	1.05388e-05	2.2607e-07	1.55887e-05	7.42065e-08	5.11692e-06	-6.76366e-07	-8.16234e-05	-2.20035e-07	-2.65537e-05
3810	26	-3.48943e-07	-4.3707e-05	-1.18422e-07	-1.4833e-05	7.88173e-07	7.99108e-05	2.62113e-07	2.65749e-05	3.47401e-07	2.96008e-05	1.1404e-07	9.71698e-06	4.39294e-07	3.58803e-05	1.46426e-07	1.19597e-05	2.42841e-07	1.79253e-05	7.97116e-08	5.88391e-06	-6.49378e-07	-8.82582e-05	-2.11255e-07	-2.87121e-05
3820	26	-3.4196e-07	-4.71626e-05	-1.16052e-07	-1.60058e-05	7.91212e-07	8.78046e-05	2.63123e-07	2.92001e-05	3.55248e-07	3.31227e-05	1.16616e-07	1.08731e-05	4.56713e-07	4.03546e-05	1.52233e-07	1.34511e-05	2.52198e-07	2.04083e-05	8.27827e-08	6.69895e-06	-6.17394e-07	-9.4597e-05	-2.0085e-07	-3.07743e-05
3830	26	-3.28055e-07	-5.05128e-05	-1.11333e-07	-1.71427e-05	7.99449e-07	9.57589e-05	2.65863e-07	3.18453e-05	3.69811e-07	3.67504e-05	1.21397e-07	1.20639e-05	4.6534e-07	4.49667e-05	1.55108e-07	1.49884e-05	2.65627e-07	2.30001e-05	8.71908e-08	7.54969e-06	-5.80676e-07	-0.000100585	-1.88905e-07	-3.27224e-05
3840	26	-3.22779e-07	-5.37662e-05	-1.09543e-07	-1.82469e-05	8.06556e-07	0.000103793	2.68226e-07	3.45171e-05	3.82639e-07	4.05162e-05	1.25608e-07	1.33001e-05	4.80577e-07	4.97086e-05	1.60187e-07	1.6569e-05	2.79613e-07	2.57317e-05	9.17818e-08	8.44632e-06	-5.53261e-07	-0.00010624	-1.79987e-07	-3.45618e-05
3850	26	-3.22199e-07	-5.69941e-05	-1.09346e-07	-1.93423e-05	8.1551e-07	0.000111901	2.71204e-07	3.72135e-05	3.92252e-07	4.43811e-05	1.28763e-07	1.45688e-05	4.93912e-07	5.45675e-05	1.64632e-07	1.81886e-05	2.92146e-07	2.85806e-05	9.58955e-08	9.38146e-06	-5.3102e-07	-0.000111678	-1.72751e-07	-3.63311e-05
3860	26	-3.22939e-07	-6.02192e-05	-1.09597e-07	-2.04368e-05	8.27467e-07	0.000120116	2.7518e-07	3.99454e-05	3.97889e-07	4.83304e-05	1.30614e-07	1.58653e-05	5.08728e-07	5.95848e-05	1.6957e-07	1.98609e-05	3.06621e-07	3.15769e-05	1.00647e-07	1.0365e-05	-5.11936e-07	-0.000116894	-1.66543e-07	-3.8028e-05
3870	26	-3.19416e-07	-6.34244e-05	-1.08402e-07	-2.15246e-05	8.40297e-07	0.000128453	2.79447e-07	4.27181e-05	4.02443e-07	5.23337e-05	1.32109e-07	1.71794e-05	5.31893e-07	6.47841e-05	1.77292e-07	2.1594e-05	3.28582e-07	3.47543e-05	1.07856e-07	1.14079e-05	-4.9133e-07	-0.000121907	-1.59839e-07	-3.96588e-05
3880	26	-3.04799e-07	-6.65478e-05	-1.03441e-07	-2.25846e-05	8.53111e-07	0.000136918	2.83708e-07	4.55331e-05	4.10513e-07	5.63972e-05	1.34758e-07	1.85134e-05	5.53183e-07	7.0206e-05	1.84388e-07	2.34012e-05	3.56717e-07	3.81762e-05	1.17091e-07	1.25312e-05	-4.61335e-07	-0.000126675	-1.50081e-07	-4.121e-05
3890	26	-2.941e-07	-6.95357e-05	-9.98101e-08	-2.35986e-05	8.59841e-07	0.000145484	2.85947e-07	4.83818e-05	4.22347e-07	6.05755e-05	1.38643e-07	1.98849e-05	5.64448e-07	7.57965e-05	1.88143e-07	2.52647e-05	3.80281e-07	4.18793e-05	1.24825e-07	1.37467e-05	-4.27719e-07	-0.000131087	-1.39145e-07	-4.2645e-05
3900	26	-2.87858e-07	-7.2455e-05	-9.76917e-08	-2.45893e-05	8.62232e-07	0.00015409	2.86742e-07	5.12437e-05	4.37482e-07	6.48609e-05	1.43611e-07	2.12917e-05	5.79191e-07	8.15048e-05	1.93057e-07	2.71673e-05	3.91814e-07	4.57182e-05	1.28611e-07	1.50068e-05	-4.02423e-07	-0.000135272	-1.30916e-07	-4.40066e-05
3910	26	-2.82108e-07	-7.53034e-05	-9.57401e-08	-2.5556e-05	8.64795e-07	0.000162726	2.87594e-07	5.41156e-05	4.49413e-07	6.92975e-05	1.47528e-07	2.27481e-05	6.00825e-07	8.74093e-05	2.00268e-07	2.91355e-05	3.97125e-07	4.96644e-05	1.30354e-07	1.63021e-05	-3.84893e-07	-0.000139205	-1.25213e-07	-4.5286e-05
3920	26	-2.71956e-07	-7.80695e-05	-9.22948e-08	-2.64948e-05	8.71849e-07	0.000171412	2.8994e-07	5.70043e-05	4.60409e-07	7.38564e-05	1.51137e-07	2.42446e-05	6.17546e-07	9.35043e-05	2.05842e-07	3.11671e-05	4.11938e-07	5.37166e-05	1.35217e-07	1.76322e-05	-3.57284e-07	-0.0001429	-1.16232e-07	-4.6488e-05
3930	26	-2.60164e-07	-8.07336e-05	-8.8293e-08	-2.73989e-05	8.78876e-07	0.000180162	2.92277e-07	5.99143e-05	4.76604e-07	7.85327e-05	1.56453e-07	2.57797e-05	6.27912e-07	9.97267e-05	2.09297e-07	3.32411e-05	4.29564e-07	5.79182e-05	1.41002e-07	1.90114e-05	-3.22467e-07	-0.000146312	-1.04905e-07	-4.75983e-05
3940	26	-2.43232e-07	-8.32441e-05	-8.25468e-08	-2.82509e-05	8.87895e-07	0.000189005	2.95276e-07	6.2855e-05	4.82359e-07	8.33278e-05	1.58343e-07	2.73538e-05	6.37624e-07	0.000106061	2.12534e-07	3.53526e-05	4.49207e-07	6.23154e-05	1.4745e-07	2.04547e-05	-2.91068e-07	-0.000149373	-9.46902e-08	-4.85939e-05
3950	26	-2.2396e-07	-8.5584e-05	-7.60063e-08	-2.9045e-05	9.1405e-07	0.00019801	3.03974e-07	6.58495e-05	4.86623e-07	8.81719e-05	1.59742e-07	2.89439e-05	6.59274e-07	0.000112542	2.19751e-07	3.75126e-05	4.59788e-07	6.68579e-05	1.50923e-07	2.19458e-05	-2.66593e-07	-0.000152166	-8.67281e-08	-4.95027e-05
3960	26	-2.16106e-07	-8.7787e-05	-7.33407e-08	-2.97926e-05	9.25177e-07	0.000207201	3.07674e-07	6.89062e-05	4.86963e-07	9.30356e-05	1.59854e-07	3.05405e-05	6.81126e-07	0.000119274	2.27034e-07	3.97568e-05	4.71908e-07	7.15379e-05	1.54902e-07	2.3482e-05	-2.49478e-07	-0.000154729	-8.11602e-08	-5.03364e-05
3970	26	-2.12688e-07	-8.99382e-05	-7.21807e-08	-3.05227e-05	9.28429e-07	0.000216458	3.08756e-07	7.19849e-05	4.8686e-07	9.79077e-05	1.5982e-07	3.21399e-05	7.02199e-07	0.000126146	2.34058e-07	4.20473e-05	4.86683e-07	7.63044e-05	1.59752e-07	2.50466e-05	-2.33608e-07	-0.000157175	-7.59973e-08	-5.1132e-05
3980	26	-2.09196e-07	-9.20444e-05	-7.09957e-08	-3.12375e-05	9.27698e-07	0.000225741	3.08513e-07	7.50718e-05	4.93122e-07	0.000102815	1.61876e-07	3.37508e-05	7.22418e-07	0.000133286	2.40798e-07	4.44273e-05	5.08286e-07	8.12967e-05	1.66842e-07	2.66853e-05	-2.10801e-07	-0.000159376	-6.85777e-08	-5.18481e-05
3990	26	-2.04447e-07	-9.41116e-05	-6.93841e-08	-3.1939e-05	9.37054e-07	0.000235068	3.11624e-07	7.81736e-05	5.08483e-07	0.000107827	1.66918e-07	3.53961e-05	7.43799e-07	0.000140622	2.47925e-07	4.68723e-05	5.28053e-07	8.64818e-05	1.73331e-07	2.83873e-05	-1.80201e-07	-0.000161324	-5.86231e-08	-5.24819e-05
4000	26	-1.91342e-07	-9.60703e-05	-6.49366e-08	-3.26038e-05	9.47206e-07	0.000244494	3.15e-07	8.13084e-05	5.23435e-07	0.000112993	1.71827e-07	3.7092e-05	7.51112e-07	0.000148079	2.50362e-07	4.93581e-05	5.45934e-07	9.18603e-05	1.792e-07	3.01527e-05	-1.469e-07	-0.000162937	-4.77896e-08	-5.30065e-05
4010	26	-1.76837e-07	-9.79403e-05	-6.0014e-08	-3.32384e-05	9.58654e-07	0.000254009	3.18808e-07	8.44726e-05	5.3648e-07	0.000118271	1.76109e-07	3.88244e-05	7.53297e-07	0.000155604	2.51091e-07	5.18662e-05	5.61685e-07	9.73714e-05	1.84371e-07	3.19617e-05	-1.15269e-07	-0.000164302	-3.74991e-08	-5.34507e-05
4020	26	-1.75673e-07	-9.97028e-05	-5.9619e-08	-3.38366e-05	9.76332e-07	0.000263695	3.24687e-07	8.76938e-05	5.48685e-07	0.000123705	1.80115e-07	4.06084e-05	7.65348e-07	0.000163204	2.55108e-07	5.43996e-05	5.71859e-07	0.000103045	1.8771e-07	3.38241e-05	-9.55548e-08	-0.000165345	-3.10858e-08	-5.37899e-05
4030	26	-1.80012e-07	-0.000101476	-6.10913e-08	-3.44384e-05	9.94019e-07	0.000273528	3.30568e-07	9.09639e-05	5.69455e-07	0.000129274	1.86933e-07	4.24363e-05	7.74088e-07	0.000170892	2.58021e-07	5.69622e-05	5.77929e-07	0.000108788	1.89703e-07	3.57091e-05	-8.54498e-08	-0.00016626	-2.77985e-08	-5.40876e-05
4040	26	-1.6936e-07	-0.000103193	-5.74764e-08	-3.50212e-05	9.98372e-07	0.000283496	3.32016e-07	9.42786e-05	5.78613e-07	0.00013503	1.89939e-07	4.43261e-05	7.86049e-07	0.000178722	2.62008e-07	5.95719e-05	5.84134e-07	0.000114613	1.91739e-07	3.7621e-05	-7.17351e-08	-0.000167013	-2.33368e-08	-5.43326e-05
4050	26	-1.54456e-07	-0.00010481	-5.24183e-08	-3.55698e-05	1.0035e-06	0.000293509	3.33722e-07	9.76086e-05	5.85579e-07	0.000140847	1.92226e-07	4.62354e-05	7.95604e-07	0.00018662	2.65192e-07	6.22046e-05	5.91604e-07	0.000120492	1.94191e-07	3.9551e-05	-5.40702e-08	-0.000167638	-1.75901e-08	-5.4536e-05
4060	26	-1.36989e-07	-0.000106273	-4.64905e-08	-3.60665e-05	1.01203e-06	0.000303585	3.36558e-07	0.00010096	5.91672e-07	0.000146732	1.94227e-07	4.81672e-05	8.013e-07	0.000194602	2.67091e-07	6.48652e-05	5.98912e-07	0.00012644	1.9659e-07	4.15035e-05	-3.22567e-08	-0.000168077	-1.04937e-08	-5.46786e-05
4070	26	-1.24996e-07	-0.000107596	-4.24204e-08	-3.65154e-05	1.02347e-06	0.000313754	3.40362e-07	0.000104341	5.9968e-07	0.000152682	1.96855e-07	5.01206e-05	8.06208e-07	0.000202635	2.68727e-07	6.75428e-05	5.96552e-07	0.000132415	1.95816e-07	4.34648e-05	-1.32115e-08	-0.000168322	-4.29797e-09	-5.47584e-05
4080	26	-1.01835e-07	-0.000108702	-3.456e-08	-3.68907e-05	1.03185e-06	0.000324034	3.43149e-07	0.00010776	6.05343e-07	0.00015871	1.98714e-07	5.20992e-05	8.19812e-07	0.000210783	2.73262e-07	7.02586e-05	6.00668e-07	0.000138412	1.97167e-07	4.54331e-05	1.62165e-08	-0.000168275	5.27556e-09	-5.47431e-05
4090	26	-7.76111e-08	-0.000109627	-2.63392e-08	-3.72045e-05	1.02946e-06	0.000334335	3.42353e-07	0.000111186	6.10955e-07	0.000164787	2.00557e-07	5.40941e-05	8.33288e-07	0.000219032	2.77753e-07	7.30082e-05	6.10046e-07	0.000144458	2.00245e-07	4.74176e-05	4.69636e-08	-0.000167992	1.52782e-08	-5.4651e-05
4100	26	-6.50919e-08	-0.000110337	-2.20905e-08	-3.74456e-05	1.02091e-06	0.000344587	3.39512e-07	0.000114595	6.20541e-07	0.00017095	2.03703e-07	5.61172e-05	8.4618e-07	0.000227437	2.8205e-07	7.58099e-05	6.26861e-07	0.000150652	2.05764e-07	4.94509e-05	6.66525e-08	-0.000167418	2.16834e-08	-5.44643e-05
4110	26	-6.09539e-08	-0.000110968	-2.06862e-08	-3.76597e-05	1.02712e-06	0.000354831	3.41577e-07	0.000118002	6.32894e-07	0.000177217	2.07758e-07	5.81746e-05	8.63045e-07	0.000235982	2.87672e-07	7.8658e-05	6.48646e-07	0.000157029	2.12915e-07	5.1544e-05	7.83244e-08	-0.000166692	2.54805e-08	-5.42282e-05
4120	26	-5.91123e-08	-0.000111571	-2.00612e-08	-3.78643e-05	1.04261e-06	0.000365158	3.46727e-07	0.000121436	6.44151e-07	0.000183588	2.11454e-07	6.02658e-05	8.72419e-07	0.000244647	2.90797e-07	8.15464e-05	6.63789e-07	0.00016357	2.17886e-07	5.36912e-05	9.18704e-08	-0.000165856	2.98872e-08	-5.39563e-05
4130	26	-5.92461e-08	-0.000112163	-2.01066e-08	-3.80652e-05	1.05285e-06	0.000375641	3.50133e-07	0.000124922	6.51805e-07	0.000190071	2.13966e-07	6.23941e-05	8.81017e-07	0.000253419	2.93663e-07	8.44701e-05	6.67811e-07	0.00017023	2.19206e-07	5.58773e-05	1.16155e-07	-0.000164804	3.77875e-08	-5.36141e-05
4140	26	-6.44029e-08	-0.000112791	-2.18567e-08	-3.82785e-05	1.05354e-06	0.000386169	3.50362e-07	0.000128423	6.6251e-07	0.00019666	2.1748e-07	6.4557e-05	8.9386e-07	0.000262314	2.97943e-07	8.74352e-05	6.77578e-07	0.000176974	2.22412e-07	5.80911e-05	1.39987e-07	-0.000163489	4.55405e-08	-5.3186e-05
4150	26	-6.58892e-08	-0.000113436	-2.23611e-08	-3.84973e-05	1.05273e-06	0.000396701	3.50091e-07	0.000131926	6.73863e-07	0.000203328	2.21207e-07	6.6746e-05	9.09217e-07	0.000271313	3.03062e-07	9.04346e-05	6.89846e-07	0.000183798	2.26439e-07	6.03309e-05	1.6117e-07	-0.000162011	5.24317e-08	-5.27054e-05
4160	26	-5.33095e-08	-0.000114035	-1.80919e-08	-3.87005e-05	1.05508e-06	0.00040724	3.50876e-07	0.000135431	6.80703e-07	0.000210102	2.23452e-07	6.89696e-05	9.21472e-07	0.000280467	3.07147e-07	9.34859e-05	7.03104e-07	0.000190762	2.30791e-07	6.26169e-05	1.80199e-07	-0.000160305	5.86221e-08	-5.21505e-05
4170	26	-3.87796e-08	-0.000114483	-1.31608e-08	-3.88525e-05	1.05973e-06	0.000417819	3.5242e-07	0.000138949	6.83603e-07	0.000216928	2.24404e-07	7.12104e-05	9.29474e-07	0.000289733	3.09814e-07	9.65746e-05	7.09412e-07	0.000197828	2.32861e-07	6.49362e-05	1.93839e-07	-0.000158423	6.30596e-08	-5.15383e-05
4180	26	-3.01864e-08	-0.000114834	-1.02445e-08	-3.89718e-05	1.06439e-06	0.000428437	3.53971e-07	0.00014248	6.89167e-07	0.00022379	2.26231e-07	7.3463e-05	9.37359e-07	0.000299059	3.12443e-07	9.96829e-05	7.11509e-07	0.000204933	2.3355e-07	6.72682e-05	2.04412e-07	-0.000156436	6.64993e-08	-5.08918e-05
4190	26	-2.07722e-08	-0.000115092	-7.04955e-09	-3.90593e-05	1.07299e-06	0.000439122	3.56829e-07	0.000146033	7.00485e-07	0.000230735	2.29946e-07	7.57425e-05	9.40327e-07	0.000308446	3.13432e-07	0.000102812	7.16733e-07	0.000212072	2.35265e-07	6.96116e-05	2.2481e-07	-0.000154297	7.31351e-08	-5.01958e-05
4200	26	-4.51868e-09	-0.000115225	-1.53352e-09	-3.91043e-05	1.09751e-06	0.000449966	3.64985e-07	0.000149639	7.05969e-07	0.000237764	2.31746e-07	7.80501e-05	9.49259e-07	0.000317891	3.16409e-07	0.00010596	7.16058e-07	0.000219236	2.35043e-07	7.19631e-05	2.44472e-07	-0.000151958	7.95317e-08	-4.9435e-05
4210	26	6.74408e-09	-0.000115211	2.28877e-09	-3.90998e-05	1.10374e-06	0.000460971	3.67056e-07	0.000153299	6.97022e-07	0.000244774	2.28809e-07	8.03514e-05	9.62559e-07	0.000327454	3.20842e-07	0.000109148	7.24346e-07	0.000226442	2.37763e-07	7.43284e-05	2.64565e-07	-0.000149407	8.60682e-08	-4.86052e-05
4220	26	1.25861e-08	-0.000115108	4.27141e-09	-3.90646e-05	1.11093e-06	0.00047206	3.69448e-07	0.000156987	6.90358e-07	0.000251703	2.26622e-07	8.26259e-05	9.68158e-07	0.000337111	3.22709e-07	0.000112367	7.26624e-07	0.000233695	2.38511e-07	7.67092e-05	2.81057e-07	-0.000146654	9.14335e-08	-4.77094e-05
4230	26	1.70093e-08	-0.000114962	5.77251e-09	-3.90152e-05	1.11939e-06	0.000483206	3.72261e-07	0.000160694	6.90744e-07	0.000258624	2.26748e-07	8.48977e-05	9.72061e-07	0.000346813	3.2401e-07	0.0001156	7.31453e-07	0.000240997	2.40096e-07	7.91061e-05	2.97193e-07	-0.000143769	9.66827e-08	-4.67708e-05
4240	26	2.04312e-08	-0.000114775	6.93383e-09	-3.89518e-05	1.12644e-06	0.000494435	3.74607e-07	0.000164428	7.01228e-07	0.000265586	2.3019e-07	8.71831e-05	9.78493e-07	0.000356567	3.26153e-07	0.000118852	7.4634e-07	0.000248388	2.44983e-07	8.15324e-05	3.15451e-07	-0.000140703	1.02622e-07	-4.57736e-05
4250	26	1.69822e-08	-0.000114588	5.76332e-09	-3.88884e-05	1.12836e-06	0.000505704	3.75243e-07	0.000168176	7.04443e-07	0.000272607	2.31245e-07	8.94878e-05	9.87916e-07	0.000366391	3.29294e-07	0.000122126	7.58507e-07	0.000255899	2.48976e-07	8.39976e-05	3.36289e-07	-0.000137464	1.09401e-07	-4.47198e-05
4260	26	1.24868e-08	-0.000114443	4.23769e-09	-3.8839e-05	1.12735e-06	0.000516982	3.7491e-07	0.000171926	7.13638e-07	0.000279709	2.34264e-07	9.18193e-05	1.00106e-06	0.000376346	3.33677e-07	0.000125445	7.7138e-07	0.000263558	2.53202e-07	8.65117e-05	3.50649e-07	-0.000134025	1.14073e-07	-4.36009e-05
4270	26	9.4467e-09	-0.000114334	3.20596e-09	-3.88019e-05	1.12847e-06	0.000528267	3.7528e-07	0.000175679	7.23456e-07	0.000286892	2.37487e-07	9.41772e-05	1.00773e-06	0.000386378	3.35899e-07	0.000128788	7.82854e-07	0.00027133	2.56968e-07	8.9063e-05	3.60817e-07	-0.000130463	1.17381e-07	-4.24423e-05
4280	26	8.6644e-09	-0.000114241	2.94047e-09	-3.87703e-05	1.13269e-06	0.000539571	3.76685e-07	0.000179438	7.28215e-07	0.000294147	2.39049e-07	9.65589e-05	1.00531e-06	0.000396445	3.35092e-07	0.000132144	7.90792e-07	0.000279194	2.59574e-07	9.16442e-05	3.69913e-07	-0.000126814	1.2034e-07	-4.12552e-05
4290	26	1.84774e-08	-0.000114102	6.27076e-09	-3.87232e-05	1.13667e-06	0.000550916	3.78009e-07	0.000183211	7.30667e-07	0.00030144	2.39854e-07	9.8953e-05	1.00777e-06	0.000406514	3.35913e-07	0.0001355	7.9502e-07	0.00028712	2.60962e-07	9.42458e-05	3.77919e-07	-0.000123077	1.22944e-07	-4.00394e-05
4300	26	1.64884e-08	-0.000113945	5.59575e-09	-3.86699e-05	1.14077e-06	0.000562308	3.79372e-07	0.000187	7.38625e-07	0.000308802	2.42466e-07	0.000101369	1.01808e-06	0.00041666	3.39349e-07	0.000138882	8.00828e-07	0.000295108	2.62868e-07	9.68679e-05	3.94309e-07	-0.000119189	1.28277e-07	-3.87747e-05
4310	26	1.14663e-08	-0.00011378	3.89138e-09	-3.86139e-05	1.14424e-06	0.000573725	3.80527e-07	0.000190796	7.48572e-07	0.000316216	2.45732e-07	0.000103803	1.03085e-06	0.00042688	3.43604e-07	0.000142289	8.09024e-07	0.000303147	2.65559e-07	9.95066e-05	4.13934e-07	-0.000115186	1.34661e-07	-3.74724e-05
4320	26	2.66288e-08	-0.000113592	9.03713e-09	-3.85501e-05	1.14464e-06	0.000585169	3.8066e-07	0.000194602	7.53214e-07	0.000323725	2.47255e-07	0.000106268	1.03966e-06	0.000437231	3.46541e-07	0.000145739	8.214e-07	0.000311297	2.69621e-07	0.000102182	4.2779e-07	-0.00011098	1.39169e-07	-3.6104e-05
4330	26	3.28557e-08	-0.000113295	1.11504e-08	-3.84494e-05	1.15426e-06	0.000596672	3.83859e-07	0.000198428	7.51496e-07	0.000331244	2.46691e-07	0.000108737	1.04915e-06	0.00044768	3.49706e-07	0.000149222	8.27789e-07	0.000319544	2.71718e-07	0.000104889	4.36459e-07	-0.000106657	1.41989e-07	-3.46975e-05
4340	26	2.68703e-08	-0.000113006	9.11909e-09	-3.83514e-05	1.15601e-06	0.000608217	3.84441e-07	0.000202267	7.51225e-07	0.00033876	2.46602e-07	0.000111204	1.06283e-06	0.000458249	3.54266e-07	0.000152744	8.35692e-07	0.000327866	2.74312e-07	0.000107621	4.55712e-07	-0.00010218	1.48252e-07	-3.32412e-05
4350	26	1.38868e-08	-0.0001128	4.71282e-09	-3.82814e-05	1.1543e-06	0.000619771	3.8387e-07	0.00020611	7.55549e-07	0.000346296	2.48022e-07	0.000113678	1.07582e-06	0.000468935	3.58596e-07	0.000156306	8.39288e-07	0.000336233	2.75493e-07	0.000110367	4.69382e-07	-9.75715e-05	1.52699e-07	-3.17419e-05
4360	26	-9.15855e-10	-0.000112735	-3.10817e-10	-3.82594e-05	1.15647e-06	0.000631328	3.84592e-07	0.000209953	7.63616e-07	0.000353891	2.5067e-07	0.000116171	1.08346e-06	0.000479728	3.6114e-07	0.000159904	8.38193e-07	0.000344627	2.75133e-07	0.000113122	4.69895e-07	-9.28693e-05	1.52866e-07	-3.02122e-05
4370	26	-1.59337e-08	-0.00011281	-5.40747e-09	-3.82847e-05	1.16271e-06	0.00064292	3.86667e-07	0.000213808	7.70364e-07	0.000361556	2.52885e-07	0.000118687	1.08716e-06	0.000490579	3.62374e-07	0.000163521	8.45352e-07	0.00035304	2.77483e-07	0.000115884	4.78042e-07	-8.81348e-05	1.55516e-07	-2.8672e-05
4380	26	-1.38697e-08	-0.000112953	-4.70702e-09	-3.83333e-05	1.15693e-06	0.000654515	3.84744e-07	0.000217664	7.7619e-07	0.000369288	2.54798e-07	0.000121225	1.09687e-06	0.000501501	3.65612e-07	0.000167161	8.54683e-07	0.000361541	2.80546e-07	0.000118674	4.79429e-07	-8.33498e-05	1.55968e-07	-2.71153e-05
4390	26	-1.17899e-09	-0.000113023	-4.00118e-10	-3.83571e-05	1.1461e-06	0.000666026	3.81144e-07	0.000221492	7.83238e-07	0.000377088	2.57111e-07	0.000123786	1.11385e-06	0.000512561	3.7127e-07	0.000170848	8.634e-07	0.000370134	2.83407e-07	0.000121495	4.88566e-07	-7.85055e-05	1.5894e-07	-2.55394e-05
4400	26	-3.48927e-09	-0.000113054	-1.18417e-09	-3.83676e-05	1.13981e-06	0.000677455	3.79052e-07	0.000225293	7.85138e-07	0.000384929	2.57735e-07	0.000126359	1.11987e-06	0.000523727	3.73279e-07	0.00017457	8.67711e-07	0.00037879	2.84822e-07	0.000124336	5.03487e-07	-7.35375e-05	1.63794e-07	-2.39232e-05
4410	26	-1.10537e-08	-0.000113127	-3.75133e-09	-3.83923e-05	1.1427e-06	0.000688874	3.80014e-07	0.00022909	7.93487e-07	0.000392832	2.60476e-07	0.000128954	1.11688e-06	0.000534906	3.7228e-07	0.000178296	8.7054e-07	0.000387482	2.85751e-07	0.000127189	5.15703e-07	-6.84421e-05	1.67768e-07	-2.22656e-05
4420	26	-1.6978e-08	-0.000113267	-5.76188e-09	-3.844e-05	1.15089e-06	0.000700341	3.82737e-07	0.000232904	8.06052e-07	0.000400821	2.646e-07	0.000131576	1.11356e-06	0.000546064	3.71173e-07	0.000182015	8.74377e-07	0.000396205	2.8701e-07	0.000130052	5.21307e-07	-6.32657e-05	1.69592e-07	-2.05816e-05
4430	26	-2.24004e-08	-0.000113468	-7.60211e-09	-3.85081e-05	1.15809e-06	0.000711893	3.8513e-07	0.000236745	8.11075e-07	0.000408911	2.66249e-07	0.000134232	1.12068e-06	0.000557247	3.73548e-07	0.000185743	8.8193e-07	0.000404994	2.8949e-07	0.000132937	5.20513e-07	-5.8056e-05	1.69333e-07	-1.88868e-05
4440	26	-2.11279e-08	-0.000113673	-7.17026e-09	-3.85777e-05	1.17013e-06	0.000723544	3.89136e-07	0.00024062	8.18903e-07	0.000417067	2.68819e-07	0.000136909	1.14063e-06	0.000568563	3.80196e-07	0.000189515	8.95999e-07	0.00041389	2.94108e-07	0.000135858	5.27354e-07	-5.28017e-05	1.71559e-07	-1.71774e-05
4450	26	-1.44605e-08	-0.00011386	-4.90751e-09	-3.86411e-05	1.18401e-06	0.000735284	3.93751e-07	0.000244524	8.26992e-07	0.000425276	2.71474e-07	0.000139604	1.15194e-06	0.000580016	3.83968e-07	0.000193332	9.04053e-07	0.000422883	2.96751e-07	0.00013881	5.4024e-07	-4.74851e-05	1.75751e-07	-1.54478e-05
4460	26	-1.73154e-09	-0.000113933	-5.8764e-10	-3.86659e-05	1.19155e-06	0.000747166	3.96259e-07	0.000248475	8.28038e-07	0.000433552	2.71818e-07	0.000142321	1.15817e-06	0.000591561	3.86045e-07	0.00019718	9.07908e-07	0.000431938	2.98017e-07	0.000141782	5.59392e-07	-4.19748e-05	1.81981e-07	-1.36552e-05
4470	26	3.59013e-09	-0.000113925	1.2184e-09	-3.86631e-05	1.19055e-06	0.000759073	3.95925e-07	0.000252435	8.2892e-07	0.000441837	2.72107e-07	0.00014504	1.16217e-06	0.000603159	3.87377e-07	0.000201046	9.08893e-07	0.000441021	2.9834e-07	0.000144763	5.69279e-07	-3.63317e-05	1.85198e-07	-1.18194e-05
4480	26	6.51515e-09	-0.000113873	2.21107e-09	-3.86455e-05	1.18815e-06	0.000770965	3.95128e-07	0.00025639	8.28318e-07	0.00045012	2.71909e-07	0.00014776	1.1621e-06	0.00061478	3.87353e-07	0.00020492	9.06481e-07	0.000450095	2.97548e-07	0.000147742	5.79104e-07	-3.05779e-05	1.88394e-07	-9.9476e-06
4490	26	1.0001e-08	-0.000113793	3.39408e-09	-3.86184e-05	1.18621e-06	0.000782842	3.94482e-07	0.00026034	8.27003e-07	0.0004584	2.71478e-07	0.000150478	1.16151e-06	0.000626399	3.87159e-07	0.000208793	9.02742e-07	0.000459146	2.96321e-07	0.000150713	5.89975e-07	-2.47572e-05	1.9193e-07	-8.05402e-06
4500	26	2.52504e-08	-0.000113595	8.56935e-09	-3.85512e-05	1.18567e-06	0.0007947	3.94303e-07	0.000264283	8.28551e-07	0.00046668	2.71986e-07	0.000153196	1.16216e-06	0.000638017	3.87374e-07	0.000212665	9.18197e-07	0.000468254	3.01394e-07	0.000153702	5.97835e-07	-1.88069e-05	1.94488e-07	-6.11825e-06
4510	26	3.42947e-08	-0.00011331	1.16387e-08	-3.84544e-05	1.19136e-06	0.000806587	3.96195e-07	0.000268236	8.38191e-07	0.000475014	2.7515e-07	0.000155931	1.1719e-06	0.000649697	3.90619e-07	0.000216558	9.20844e-07	0.000477447	3.02263e-07	0.00015672	6.10455e-07	-1.2771e-05	1.98593e-07	-4.15466e-06
4520	26	4.35647e-08	-0.00011291	1.47847e-08	-3.83187e-05	1.20335e-06	0.000818572	4.00181e-07	0.000272222	8.42661e-07	0.000483416	2.76618e-07	0.000158689	1.19082e-06	0.000661502	3.96926e-07	0.000220493	9.22676e-07	0.000486664	3.02864e-07	0.000159745	6.26222e-07	-6.57367e-06	2.03722e-07	-2.13855e-06
4530	26	5.11692e-08	-0.00011245	1.73655e-08	-3.81625e-05	1.21437e-06	0.000830649	4.03848e-07	0.000276238	8.43864e-07	0.000491855	2.77013e-07	0.00016146	1.19752e-06	0.000673445	3.99159e-07	0.000224474	9.35094e-07	0.000495959	3.0694e-07	0.000162796	6.40671e-07	-2.5053e-07	2.08423e-07	-8.15024e-08
4540	26	4.90418e-08	-0.000111947	1.66435e-08	-3.79919e-05	1.21915e-06	0.000842813	4.05438e-07	0.000280284	8.52264e-07	0.000500328	2.7977e-07	0.000164241	1.19765e-06	0.000685423	3.99202e-07	0.000228467	9.4843e-07	0.000505381	3.11318e-07	0.000165889	6.51521e-07	6.20199e-06	2.11952e-07	2.01763e-06
4550	26	4.60504e-08	-0.000111474	1.56283e-08	-3.78313e-05	1.22189e-06	0.000855019	4.06347e-07	0.000284343	8.56265e-07	0.000508873	2.81084e-07	0.000167046	1.20244e-06	0.000697432	4.00801e-07	0.00023247	9.57615e-07	0.000514912	3.14333e-07	0.000169018	6.60968e-07	1.27706e-05	2.15026e-07	4.15453e-06
4560	26	5.23307e-08	-0.000110968	1.77597e-08	-3.76597e-05	1.2176e-06	0.000867207	4.04923e-07	0.000288396	8.65409e-07	0.000517494	2.84085e-07	0.000169876	1.21224e-06	0.000709506	4.04067e-07	0.000236494	9.64199e-07	0.000524521	3.16494e-07	0.000172172	6.71914e-07	1.94452e-05	2.18587e-07	6.32591e-06
4570	26	6.17795e-08	-0.000110406	2.09664e-08	-3.74689e-05	1.20836e-06	0.000879343	4.0185e-07	0.000292432	8.7156e-07	0.000526171	2.86104e-07	0.000172725	1.21648e-06	0.000721641	4.0548e-07	0.000240539	9.70193e-07	0.000534191	3.18461e-07	0.000175346	6.81806e-07	2.62048e-05	2.21805e-07	8.52493e-06
4580	26	6.20207e-08	-0.000109791	2.10482e-08	-3.72603e-05	1.20028e-06	0.000891389	3.99162e-07	0.000296438	8.69708e-07	0.000534876	2.85497e-07	0.000175582	1.21685e-06	0.000733806	4.05602e-07	0.000244594	9.74699e-07	0.00054391	3.19941e-07	0.000178536	6.93744e-07	3.30841e-05	2.25689e-07	1.07629e-05
4590	26	5.11859e-08	-0.000109224	1.73712e-08	-3.70679e-05	1.19838e-06	0.000903382	3.98529e-07	0.000300426	8.68215e-07	0.000543567	2.85006e-07	0.000178435	1.21851e-06	0.000745985	4.06155e-07	0.000248653	9.79789e-07	0.000553685	3.21611e-07	0.000181745	7.09916e-07	4.00996e-05	2.3095e-07	1.30452e-05
4600	26	4.34592e-08	-0.000108742	1.47489e-08	-3.69042e-05	1.19837e-06	0.000915368	3.98528e-07	0.000304413	8.6961e-07	0.000552258	2.85464e-07	0.000181288	1.22545e-06	0.000758199	4.08469e-07	0.000252725	9.89757e-07	0.000563524	3.24883e-07	0.000184974	7.19704e-07	4.72395e-05	2.34134e-07	1.53679e-05
4610	26	4.99732e-08	-0.000108275	1.69596e-08	-3.67458e-05	1.20869e-06	0.000927403	4.01959e-07	0.000308415	8.8416e-07	0.000561026	2.90241e-07	0.000184166	1.23114e-06	0.000770482	4.10367e-07	0.000256819	9.94592e-07	0.000573446	3.2647e-07	0.000188231	7.25553e-07	5.44655e-05	2.36037e-07	1.77187e-05
4620	26	4.31209e-08	-0.000107832	1.46341e-08	-3.65955e-05	1.21974e-06	0.000939573	4.05632e-07	0.000312462	8.91677e-07	0.000569921	2.92708e-07	0.000187086	1.23126e-06	0.000782792	4.10405e-07	0.000260922	9.97597e-07	0.000583413	3.27457e-07	0.000191503	7.28772e-07	6.1744e-05	2.37084e-07	2.00865e-05
4630	26	3.43486e-08	-0.000107433	1.1657e-08	-3.646e-05	1.22849e-06	0.000951794	4.08544e-07	0.000316526	8.96101e-07	0.000578846	2.9416e-07	0.000190016	1.2291e-06	0.000795092	4.09686e-07	0.000265022	9.99928e-07	0.000593396	3.28222e-07	0.00019478	7.32283e-07	6.90459e-05	2.38226e-07	2.2462e-05
4640	26	2.47882e-08	-0.000107123	8.41248e-09	-3.63548e-05	1.23196e-06	0.000964091	4.09697e-07	0.000320616	8.95476e-07	0.000587805	2.93955e-07	0.000192957	1.22335e-06	0.000807363	4.07769e-07	0.000269112	1.00124e-06	0.0006034	3.28651e-07	0.000198063	7.37127e-07	7.63857e-05	2.39802e-07	2.48498e-05
4650	26	4.50999e-08	-0.000106744	1.53057e-08	-3.62261e-05	1.23188e-06	0.00097641	4.09671e-07	0.000324712	8.86469e-07	0.000596701	2.90999e-07	0.000195877	1.22879e-06	0.000819632	4.09583e-07	0.000273201	1.00322e-06	0.000613425	3.29303e-07	0.000201354	7.37916e-07	8.37619e-05	2.40059e-07	2.72494e-05
4660	26	5.69652e-08	-0.000106237	1.93325e-08	-3.60539e-05	1.23197e-06	0.000988729	4.09702e-07	0.000328809	8.82588e-07	0.00060555	2.89724e-07	0.000198782	1.23712e-06	0.000831966	4.1236e-07	0.000277313	1.01019e-06	0.000623498	3.31589e-07	0.00020466	7.44743e-07	9.11819e-05	2.42279e-07	2.96632e-05
4670	26	5.42388e-08	-0.000105689	1.84073e-08	-3.5868e-05	1.22947e-06	0.00100103	4.0887e-07	0.000332901	8.83674e-07	0.000614383	2.90081e-07	0.000201682	1.25095e-06	0.000844407	4.16968e-07	0.00028146	1.01997e-06	0.000633647	3.348e-07	0.000207992	7.49638e-07	9.86493e-05	2.43872e-07	3.20925e-05
4680	26	3.96884e-08	-0.000105212	1.34692e-08	-3.57063e-05	1.22671e-06	0.00101332	4.07951e-07	0.000336987	8.8634e-07	0.000623232	2.90956e-07	0.000204586	1.26665e-06	0.000856995	4.22201e-07	0.000285655	1.02831e-06	0.000643887	3.37538e-07	0.000211353	7.49427e-07	0.000106144	2.43803e-07	3.45306e-05
4690	26	3.37977e-08	-0.00010484	1.14701e-08	-3.558e-05	1.22897e-06	0.0010256	4.08704e-07	0.00034107	8.85684e-07	0.00063209	2.90741e-07	0.000207494	1.27719e-06	0.000869714	4.25715e-07	0.000289895	1.03149e-06	0.000654185	3.38581e-07	0.000214733	7.50143e-07	0.000113644	2.44036e-07	3.69707e-05
4700	26	4.54725e-08	-0.000104456	1.54322e-08	-3.54497e-05	1.23475e-06	0.00103792	4.10626e-07	0.000345167	8.78791e-07	0.000640911	2.88478e-07	0.00021039	1.28365e-06	0.000882516	4.2787e-07	0.000294162	1.02733e-06	0.000664476	3.37215e-07	0.000218111	7.60292e-07	0.000121199	2.47338e-07	3.94285e-05
4710	26	6.2922e-08	-0.000103921	2.13541e-08	-3.52682e-05	1.24309e-06	0.00105032	4.13399e-07	0.000349291	8.82643e-07	0.000649739	2.89743e-07	0.000213288	1.28191e-06	0.000895332	4.2729e-07	0.000298434	1.02261e-06	0.000674723	3.35667e-07	0.000221475	7.73486e-07	0.000128881	2.5163e-07	4.19276e-05
4720	26	7.09306e-08	-0.000103232	2.4072e-08	-3.50343e-05	1.25131e-06	0.00106277	4.16134e-07	0.000353432	8.92815e-07	0.000658594	2.93082e-07	0.000216195	1.275e-06	0.000908125	4.24984e-07	0.000302698	1.01795e-06	0.000684932	3.34138e-07	0.000224826	7.85939e-07	0.00013665	2.55681e-07	4.4455e-05
4730	26	7.19164e-08	-0.000102537	2.44066e-08	-3.47985e-05	1.25292e-06	0.00107529	4.16668e-07	0.000357596	8.97979e-07	0.000667552	2.94777e-07	0.000219135	1.26252e-06	0.000920802	4.20826e-07	0.000306924	1.00947e-06	0.000695062	3.31353e-07	0.000228151	7.91278e-07	0.000144541	2.57418e-07	4.70219e-05
4740	26	6.56732e-08	-0.000101838	2.22878e-08	-3.45612e-05	1.2534e-06	0.00108782	4.16827e-07	0.000361763	8.97265e-07	0.000676521	2.94543e-07	0.00022208	1.27102e-06	0.000933498	4.23658e-07	0.000311156	1.01246e-06	0.000705187	3.32336e-07	0.000231474	8.00699e-07	0.000152509	2.60483e-07	4.96142e-05
4750	26	6.418e-08	-0.000101188	2.1781e-08	-3.43406e-05	1.25708e-06	0.00110038	4.1805e-07	0.00036594	8.97449e-07	0.000685502	2.94603e-07	0.000225028	1.28506e-06	0.000946266	4.28339e-07	0.000315411	1.02689e-06	0.000715391	3.37071e-07	0.000234824	8.10426e-07	0.000160558	2.63647e-07	5.22326e-05
4760	26	6.76217e-08	-0.000100527	2.29491e-08	-3.41163e-05	1.26544e-06	0.00111299	4.2083e-07	0.000370133	9.03251e-07	0.000694502	2.96508e-07	0.000227982	1.29208e-06	0.000959148	4.30679e-07	0.000319705	1.04881e-06	0.000725757	3.44268e-07	0.000238227	8.16721e-07	0.00016869	2.65695e-07	5.48783e-05
4770	26	7.62427e-08	-9.98075e-05	2.58748e-08	-3.38721e-05	1.26484e-06	0.00112564	4.20632e-07	0.000374339	9.0787e-07	0.000703557	2.98024e-07	0.000230954	1.29595e-06	0.000972087	4.3197e-07	0.000324018	1.05553e-06	0.000736275	3.46472e-07	0.000241679	8.19324e-07	0.00017687	2.66542e-07	5.75392e-05
4780	26	8.58521e-08	-9.89907e-05	2.9136e-08	-3.35949e-05	1.25917e-06	0.00113826	4.18747e-07	0.000378536	9.10814e-07	0.000712649	2.9899e-07	0.000233939	1.30153e-06	0.000985079	4.33828e-07	0.000328349	1.06263e-06	0.000746874	3.48802e-07	0.000245158	8.25984e-07	0.0001851	2.68709e-07	6.02167e-05
4790	26	9.11253e-08	-9.81125e-05	3.09256e-08	-3.32969e-05	1.26248e-06	0.00115087	4.19847e-07	0.000382731	9.06185e-07	0.000721727	2.97471e-07	0.000236919	1.30915e-06	0.000998141	4.36369e-07	0.000332703	1.0768e-06	0.000757588	3.53454e-07	0.000248675	8.30959e-07	0.00019339	2.70327e-07	6.29135e-05
4800	26	9.19742e-08	-9.71979e-05	3.12137e-08	-3.29865e-05	1.26125e-06	0.00116348	4.19437e-07	0.000386924	8.99803e-07	0.000730762	2.95376e-07	0.000239885	1.31574e-06	0.00101126	4.38565e-07	0.000337074	1.0836e-06	0.000768366	3.55686e-07	0.000252213	8.40397e-07	0.000201748	2.73398e-07	6.56326e-05
4810	26	9.4279e-08	-9.62719e-05	3.19958e-08	-3.26722e-05	1.25484e-06	0.00117607	4.17306e-07	0.00039111	8.92586e-07	0.000739729	2.93006e-07	0.000242829	1.31709e-06	0.00102441	4.39014e-07	0.000341459	1.08118e-06	0.000779192	3.54891e-07	0.000255766	8.55135e-07	0.000210213	2.78192e-07	6.83864e-05
4820	26	8.63474e-08	-9.53606e-05	2.93041e-08	-3.23629e-05	1.25434e-06	0.00118861	4.17141e-07	0.000395283	8.85017e-07	0.000748625	2.90522e-07	0.000245749	1.30457e-06	0.00103753	4.34842e-07	0.000345833	1.08025e-06	0.00079	3.54586e-07	0.000259314	8.69339e-07	0.000218821	2.82813e-07	7.11867e-05
4830	26	8.66938e-08	-9.44951e-05	2.94217e-08	-3.20692e-05	1.25463e-06	0.00120116	4.17235e-07	0.000399455	8.92131e-07	0.000757517	2.92857e-07	0.000248668	1.29585e-06	0.00105053	4.31934e-07	0.000350165	1.07931e-06	0.000800797	3.54278e-07	0.000262858	8.78982e-07	0.00022757	2.8595e-07	7.40329e-05
4840	26	8.63167e-08	-9.3631e-05	2.92937e-08	-3.17759e-05	1.25214e-06	0.00121369	4.1641e-07	0.000403621	8.97289e-07	0.000766471	2.9455e-07	0.000251607	1.28304e-06	0.0010634	4.27666e-07	0.000354455	1.0954e-06	0.000811706	3.59559e-07	0.000266439	8.83933e-07	0.00023639	2.87561e-07	7.69024e-05
4850	26	9.10853e-08	-9.27304e-05	3.0912e-08	-3.14703e-05	1.25523e-06	0.00122624	4.17434e-07	0.000407796	9.03138e-07	0.000775475	2.96471e-07	0.000254563	1.27395e-06	0.0010762	4.24635e-07	0.000358721	1.11054e-06	0.000822721	3.64529e-07	0.000270054	8.87377e-07	0.000245245	2.88681e-07	7.97829e-05
4860	26	1.0263e-07	-9.17768e-05	3.48299e-08	-3.11467e-05	1.26647e-06	0.00123884	4.21174e-07	0.000411984	9.10002e-07	0.000784532	2.98724e-07	0.000257536	1.27158e-06	0.00108893	4.23845e-07	0.000362965	1.11988e-06	0.000833862	3.67597e-07	0.000273711	8.90204e-07	0.000254129	2.89601e-07	8.26733e-05
4870	26	9.23141e-08	-9.08034e-05	3.1329e-08	-3.08163e-05	1.26323e-06	0.00125148	4.20097e-07	0.000416189	9.01462e-07	0.000793589	2.9592e-07	0.000260509	1.27908e-06	0.00110168	4.26346e-07	0.000367215	1.13447e-06	0.000845128	3.72386e-07	0.000277409	9.00511e-07	0.00026308	2.92954e-07	8.5585e-05
4880	26	8.48909e-08	-8.992e-05	2.88098e-08	-3.05165e-05	1.2546e-06	0.00126407	4.17226e-07	0.000420375	8.94526e-07	0.000802566	2.93643e-07	0.000263456	1.28878e-06	0.00111453	4.29578e-07	0.000371496	1.13402e-06	0.000856469	3.72237e-07	0.000281132	9.05248e-07	0.00027211	2.94495e-07	8.85228e-05
4890	26	8.8576e-08	-8.90432e-05	3.00604e-08	-3.0219e-05	1.2589e-06	0.00127665	4.18657e-07	0.000424558	8.95803e-07	0.000811523	2.94063e-07	0.000266396	1.28622e-06	0.00112739	4.28727e-07	0.000375785	1.13633e-06	0.000867826	3.72994e-07	0.00028486	9.1025e-07	0.000281194	2.96122e-07	9.14781e-05
4900	26	9.47904e-08	-8.81289e-05	3.21694e-08	-2.99087e-05	1.26075e-06	0.00128923	4.19271e-07	0.000428744	8.9679e-07	0.000820482	2.94387e-07	0.000269337	1.28045e-06	0.00114023	4.26802e-07	0.000380063	1.13305e-06	0.000879161	3.71918e-07	0.000288581	9.12606e-07	0.000290303	2.96889e-07	9.44412e-05
4910	26	9.71124e-08	-8.71782e-05	3.29574e-08	-2.9586e-05	1.25439e-06	0.00130181	4.17156e-07	0.000432926	8.92328e-07	0.000829423	2.92922e-07	0.000272272	1.27623e-06	0.00115302	4.25395e-07	0.000384326	1.12235e-06	0.000890445	3.68406e-07	0.000292284	9.11359e-07	0.000299423	2.96483e-07	9.74083e-05
4920	26	8.60673e-08	-8.62662e-05	2.9209e-08	-2.92765e-05	1.24664e-06	0.00131431	4.14579e-07	0.000437084	8.79186e-07	0.000838277	2.88608e-07	0.000275179	1.27684e-06	0.00116578	4.25598e-07	0.000388581	1.11714e-06	0.000901642	3.66697e-07	0.00029596	9.10944e-07	0.000308535	2.96348e-07	0.000100373
4930	26	7.6181e-08	-8.54603e-05	2.58539e-08	-2.9003e-05	1.24232e-06	0.00132676	4.13143e-07	0.000441223	8.77059e-07	0.00084707	2.87909e-07	0.000278065	1.26845e-06	0.00117849	4.22802e-07	0.000392817	1.11467e-06	0.000912801	3.65887e-07	0.000299623	9.14659e-07	0.000317671	2.97557e-07	0.000103344
4940	26	7.08056e-08	-8.47109e-05	2.40296e-08	-2.87487e-05	1.24195e-06	0.00133919	4.13021e-07	0.000445356	8.77092e-07	0.000855836	2.8792e-07	0.000280943	1.26162e-06	0.00119116	4.20527e-07	0.00039704	1.11786e-06	0.000923969	3.66934e-07	0.000303289	9.19257e-07	0.000326832	2.99052e-07	0.000106325
4950	26	7.24692e-08	-8.39972e-05	2.45942e-08	-2.85065e-05	1.24632e-06	0.00135162	4.14472e-07	0.000449492	8.71978e-07	0.000864583	2.86242e-07	0.000283814	1.26512e-06	0.00120379	4.21693e-07	0.00040125	1.12792e-06	0.000935189	3.70233e-07	0.000306972	9.21736e-07	0.000336036	2.99859e-07	0.000109319
4960	26	6.7502e-08	-8.32948e-05	2.29085e-08	-2.82681e-05	1.24574e-06	0.00136408	4.14279e-07	0.000453636	8.69561e-07	0.000873292	2.85448e-07	0.000286673	1.26002e-06	0.00121642	4.19993e-07	0.000405459	1.11967e-06	0.000946431	3.67525e-07	0.000310662	9.224e-07	0.000345256	3.00075e-07	0.000112319
4970	26	7.30862e-08	-8.25814e-05	2.48036e-08	-2.8026e-05	1.2446e-06	0.00137653	4.13901e-07	0.000457776	8.68602e-07	0.000881982	2.85133e-07	0.000289526	1.26142e-06	0.00122903	4.20458e-07	0.000409663	1.11786e-06	0.000957617	3.66932e-07	0.000314334	9.29167e-07	0.000354526	3.02276e-07	0.000115334
4980	26	6.95809e-08	-8.18706e-05	2.3614e-08	-2.77848e-05	1.24867e-06	0.001389	4.15255e-07	0.000461922	8.71428e-07	0.000890682	2.86061e-07	0.000292382	1.26835e-06	0.00124167	4.22768e-07	0.000413878	1.12102e-06	0.000968811	3.6797e-07	0.000318008	9.2777e-07	0.000363807	3.01822e-07	0.000118353
4990	26	6.87568e-08	-8.11771e-05	2.33343e-08	-2.75494e-05	1.25138e-06	0.0014015	4.16156e-07	0.000466079	8.7218e-07	0.000899399	2.86308e-07	0.000295243	1.28748e-06	0.00125447	4.29147e-07	0.000418143	1.12516e-06	0.000980045	3.6933e-07	0.000321695	9.37678e-07	0.000373146	3.05045e-07	0.000121392
5000	26	6.7306e-08	-8.05008e-05	2.28419e-08	-2.73199e-05	1.2532e-06	0.00141402	4.16759e-07	0.000470244	8.71246e-07	0.000908117	2.86002e-07	0.000298105	1.30227e-06	0.00126741	4.34075e-07	0.000422455	1.13092e-06	0.000991325	3.71219e-07	0.000325398	9.50055e-07	0.000382574	3.09071e-07	0.000124459
5010	26	6.15563e-08	-7.98542e-05	2.08906e-08	-2.71004e-05	1.25664e-06	0.00142657	4.17904e-07	0.000474417	8.67865e-07	0.000916806	2.84891e-07	0.000300957	1.30329e-06	0.00128043	4.34415e-07	0.000426797	1.13994e-06	0.00100268	3.7418e-07	0.000329124	9.57494e-07	0.000392109	3.11492e-07	0.000127561
5020	26	6.36721e-08	-7.92241e-05	2.16087e-08	-2.68866e-05	1.26192e-06	0.00143917	4.19661e-07	0.000478607	8.59365e-07	0.000925444	2.82101e-07	0.000303793	1.29798e-06	0.00129343	4.32644e-07	0.00043113	1.14401e-06	0.0010141	3.75516e-07	0.000332873	9.67203e-07	0.000401739	3.1465e-07	0.000130694
5030	26	6.92217e-08	-7.85676e-05	2.34921e-08	-2.66638e-05	1.26857e-06	0.00145181	4.21873e-07	0.000482811	8.56333e-07	0.000934024	2.81106e-07	0.000306609	1.29225e-06	0.0013064	4.30736e-07	0.000435451	1.14056e-06	0.00102552	3.74382e-07	0.000336623	9.72189e-07	0.000411429	3.16272e-07	0.000133846
5040	26	7.20333e-08	-7.7861e-05	2.44462e-08	-2.6424e-05	1.26063e-06	0.00146446	4.19232e-07	0.000487016	8.56239e-07	0.000942589	2.81075e-07	0.000309421	1.29914e-06	0.00131935	4.33031e-07	0.00043977	1.12812e-06	0.00103686	3.70302e-07	0.000340346	9.78574e-07	0.000421183	3.18349e-07	0.000137019
5050	26	7.0099e-08	-7.7148e-05	2.37898e-08	-2.6182e-05	1.25608e-06	0.00147704	4.17719e-07	0.000491201	8.61037e-07	0.000951179	2.8265e-07	0.000312241	1.30234e-06	0.00133236	4.34099e-07	0.000444105	1.13328e-06	0.00104817	3.71995e-07	0.000344058	9.94137e-07	0.00043105	3.23412e-07	0.000140229
5060	26	8.23469e-08	-7.63798e-05	2.79464e-08	-2.59213e-05	1.26109e-06	0.00148963	4.19386e-07	0.000495387	8.69847e-07	0.000959829	2.85542e-07	0.00031508	1.29705e-06	0.00134535	4.32334e-07	0.000448436	1.14545e-06	0.00105957	3.75988e-07	0.0003478	1.0018e-06	0.000441033	3.25906e-07	0.000143477
5070	26	8.00294e-08	-7.55764e-05	2.71599e-08	-2.56487e-05	1.26238e-06	0.00150225	4.19815e-07	0.000499583	8.77329e-07	0.000968567	2.87998e-07	0.000317949	1.30077e-06	0.00135835	4.33576e-07	0.000452768	1.15235e-06	0.00107106	3.78254e-07	0.000351571	1.00698e-06	0.000451077	3.27591e-07	0.000146744
5080	26	8.76197e-08	-7.47282e-05	2.97359e-08	-2.53608e-05	1.25742e-06	0.00151484	4.18165e-07	0.000503772	8.82057e-07	0.000977362	2.8955e-07	0.000320836	1.29975e-06	0.00137135	4.33236e-07	0.0004571	1.15971e-06	0.00108262	3.8067e-07	0.000355366	1.0078e-06	0.000461148	3.27856e-07	0.000150021
5090	26	1.03365e-07	-7.37744e-05	3.50795e-08	-2.50371e-05	1.25507e-06	0.00152741	4.17383e-07	0.000507951	8.8159e-07	0.00098618	2.89397e-07	0.00032373	1.29745e-06	0.00138434	4.32468e-07	0.00046143	1.16386e-06	0.00109424	3.82033e-07	0.000359178	1.01333e-06	0.000471261	3.29656e-07	0.00015331
5100	26	1.10555e-07	-7.27125e-05	3.75196e-08	-2.46768e-05	1.25877e-06	0.00153997	4.18612e-07	0.00051213	8.74343e-07	0.000994949	2.87018e-07	0.000326609	1.2981e-06	0.00139731	4.32685e-07	0.000465755	1.1597e-06	0.00110586	3.80666e-07	0.000362993	1.02176e-06	0.000481427	3.32398e-07	0.000156618
5110	26	1.0551e-07	-7.16329e-05	3.58073e-08	-2.43104e-05	1.26187e-06	0.00155259	4.19643e-07	0.000516324	8.70916e-07	0.00100369	2.85893e-07	0.000329479	1.29642e-06	0.00141029	4.32124e-07	0.00047008	1.15102e-06	0.0011174	3.77816e-07	0.000366783	1.01651e-06	0.000491617	3.30691e-07	0.000159933
5120	26	1.07221e-07	-7.05713e-05	3.6388e-08	-2.39501e-05	1.27255e-06	0.00156524	4.23196e-07	0.000520534	8.79775e-07	0.00101243	2.88801e-07	0.000332349	1.30139e-06	0.00142327	4.33781e-07	0.000474408	1.147e-06	0.0011289	3.76496e-07	0.000370556	1.01718e-06	0.000501785	3.30909e-07	0.00016324
5130	26	1.06667e-07	-6.95035e-05	3.62001e-08	-2.35877e-05	1.27703e-06	0.001578	4.24685e-07	0.000524774	8.81306e-07	0.00102124	2.89304e-07	0.000335239	1.30123e-06	0.00143628	4.3373e-07	0.000478744	1.15144e-06	0.0011404	3.77955e-07	0.000374332	1.02361e-06	0.000512	3.33e-07	0.000166564
5140	26	1.08298e-07	-6.84286e-05	3.67534e-08	-2.32229e-05	1.27329e-06	0.00159075	4.23442e-07	0.000529014	8.83268e-07	0.00103006	2.89948e-07	0.000338135	1.29845e-06	0.00144928	4.32803e-07	0.000483077	1.15233e-06	0.00115192	3.78248e-07	0.000378111	1.02798e-06	0.000522252	3.34421e-07	0.000169899
5150	26	1.06945e-07	-6.73578e-05	3.62943e-08	-2.28595e-05	1.26419e-06	0.00160342	4.20414e-07	0.00053323	8.86284e-07	0.00103891	2.90938e-07	0.000341041	1.29596e-06	0.00146225	4.31974e-07	0.000487401	1.15636e-06	0.00116347	3.79568e-07	0.000381904	1.02551e-06	0.000532512	3.33619e-07	0.000173237
5160	26	1.03209e-07	-6.62998e-05	3.50263e-08	-2.25005e-05	1.25766e-06	0.00161605	4.18245e-07	0.000537428	8.85789e-07	0.00104776	2.90775e-07	0.000343946	1.2979e-06	0.00147523	4.32619e-07	0.000491726	1.16299e-06	0.00117505	3.81745e-07	0.000385706	1.02175e-06	0.000542759	3.32395e-07	0.00017657
5170	26	1.02161e-07	-6.52728e-05	3.46708e-08	-2.21519e-05	1.26061e-06	0.00162864	4.19227e-07	0.000541615	8.70278e-07	0.00105655	2.85684e-07	0.000346829	1.31347e-06	0.00148828	4.37809e-07	0.000496077	1.16339e-06	0.00118668	3.81877e-07	0.000389524	1.02485e-06	0.000552991	3.33403e-07	0.000179899
5180	26	1.0573e-07	-6.42295e-05	3.58819e-08	-2.17978e-05	1.26043e-06	0.00164124	4.19164e-07	0.000545807	8.7556e-07	0.00106529	2.87417e-07	0.000349699	1.31652e-06	0.00150143	4.38826e-07	0.000500459	1.16493e-06	0.00119833	3.82384e-07	0.000393346	1.02653e-06	0.000563249	3.3395e-07	0.000183236
5190	26	1.0574e-07	-6.31742e-05	3.58855e-08	-2.14397e-05	1.25728e-06	0.00165383	4.18117e-07	0.000549993	8.81093e-07	0.00107407	2.89234e-07	0.000352582	1.32664e-06	0.00151465	4.42199e-07	0.000504867	1.16534e-06	0.00120998	3.82518e-07	0.00039717	1.02898e-06	0.000573528	3.34748e-07	0.00018658
5200	26	1.14141e-07	-6.20615e-05	3.87366e-08	-2.10621e-05	1.25924e-06	0.00166642	4.1877e-07	0.00055418	8.82049e-07	0.00108288	2.89548e-07	0.000355475	1.33244e-06	0.00152794	4.44132e-07	0.000509295	1.16051e-06	0.0012216	3.80932e-07	0.000400985	1.02812e-06	0.000583808	3.34468e-07	0.000189924
5210	26	1.30941e-07	-6.08515e-05	4.44381e-08	-2.06514e-05	1.26505e-06	0.00167903	4.20703e-07	0.000558374	8.81631e-07	0.00109171	2.89411e-07	0.000358371	1.33227e-06	0.00154127	4.44076e-07	0.000513739	1.15309e-06	0.00123318	3.78497e-07	0.000404786	1.02564e-06	0.000594084	3.33661e-07	0.000193267
5220	26	1.38904e-07	-5.9501e-05	4.71405e-08	-2.01931e-05	1.26254e-06	0.00169167	4.19868e-07	0.000562576	8.86889e-07	0.00110055	2.91136e-07	0.000361274	1.34172e-06	0.00155464	4.47226e-07	0.000518196	1.15291e-06	0.00124471	3.78439e-07	0.00040857	1.03118e-06	0.00060437	3.35464e-07	0.000196613
5230	26	1.42153e-07	-5.80981e-05	4.82432e-08	-1.9717e-05	1.27183e-06	0.00170435	4.22957e-07	0.000566793	8.89019e-07	0.00110943	2.91836e-07	0.000364188	1.33719e-06	0.00156803	4.45717e-07	0.000522658	1.14696e-06	0.0012562	3.76484e-07	0.000412343	1.03849e-06	0.00061472	3.37842e-07	0.000199981
5240	26	1.41965e-07	-5.66788e-05	4.81793e-08	-1.92353e-05	1.2757e-06	0.00171708	4.24243e-07	0.000571027	8.8777e-07	0.00111831	2.91426e-07	0.000367104	1.33908e-06	0.00158141	4.46346e-07	0.00052712	1.13904e-06	0.00126764	3.73885e-07	0.000416096	1.05134e-06	0.000625169	3.42021e-07	0.00020338
5250	26	1.47559e-07	-5.52319e-05	5.00777e-08	-1.87443e-05	1.27292e-06	0.00172982	4.23318e-07	0.000575265	8.77692e-07	0.00112714	2.88117e-07	0.000370003	1.3419e-06	0.00159482	4.47284e-07	0.000531588	1.13898e-06	0.00127903	3.73867e-07	0.000419835	1.06204e-06	0.000635732	3.45501e-07	0.000206816
5260	26	1.52039e-07	-5.37344e-05	5.1598e-08	-1.82361e-05	1.27169e-06	0.00174255	4.2291e-07	0.000579496	8.66266e-07	0.00113585	2.84367e-07	0.000372863	1.34295e-06	0.00160824	4.47636e-07	0.000536063	1.15239e-06	0.0012905	3.78268e-07	0.0004236	1.06719e-06	0.000646382	3.47178e-07	0.000210281
5270	26	1.47404e-07	-5.2238e-05	5.00252e-08	-1.77282e-05	1.27336e-06	0.00175527	4.23465e-07	0.000583729	8.60764e-07	0.00114449	2.82561e-07	0.0003757	1.34549e-06	0.00162168	4.48483e-07	0.000540542	1.16547e-06	0.00130207	3.82561e-07	0.000427399	1.07316e-06	0.000657082	3.49121e-07	0.000213762
5280	26	1.37546e-07	-5.08074e-05	4.66796e-08	-1.72427e-05	1.27653e-06	0.00176802	4.24521e-07	0.000587967	8.58789e-07	0.00115309	2.81912e-07	0.000378523	1.34196e-06	0.00163512	4.47306e-07	0.000545021	1.16538e-06	0.00131372	3.8253e-07	0.000431223	1.08089e-06	0.000667847	3.51635e-07	0.000217264
5290	26	1.28965e-07	-4.94858e-05	4.37673e-08	-1.67942e-05	1.2718e-06	0.00178075	4.22948e-07	0.000592202	8.61018e-07	0.0011617	2.82644e-07	0.000381347	1.32888e-06	0.00164845	4.42947e-07	0.000549466	1.15527e-06	0.00132531	3.79212e-07	0.000435028	1.08554e-06	0.000678685	3.53146e-07	0.000220789
5300	26	1.24813e-07	-4.82122e-05	4.23582e-08	-1.6362e-05	1.26976e-06	0.00179346	4.22268e-07	0.000596429	8.63862e-07	0.00117032	2.83577e-07	0.000384179	1.32615e-06	0.00166175	4.42037e-07	0.000553897	1.15058e-06	0.00133685	3.77672e-07	0.000438814	1.08398e-06	0.000689518	3.5264e-07	0.000224314
5310	26	1.24512e-07	-4.69611e-05	4.22562e-08	-1.59374e-05	1.27082e-06	0.00180617	4.22621e-07	0.000600655	8.65967e-07	0.00117897	2.84269e-07	0.000387017	1.33054e-06	0.00167503	4.43497e-07	0.000558325	1.14987e-06	0.00134835	3.77438e-07	0.000442591	1.08009e-06	0.000700345	3.51373e-07	0.000227836
5320	26	1.29181e-07	-4.56876e-05	4.38408e-08	-1.55052e-05	1.27793e-06	0.00181892	4.24986e-07	0.000604896	8.63697e-07	0.00118761	2.83523e-07	0.000389854	1.33903e-06	0.00168837	4.46328e-07	0.000562773	1.15233e-06	0.00135987	3.78248e-07	0.00044637	1.08139e-06	0.000711154	3.51799e-07	0.000231352
5330	26	1.38436e-07	-4.43445e-05	4.69815e-08	-1.50494e-05	1.28171e-06	0.0018317	4.26243e-07	0.000609147	8.60322e-07	0.00119623	2.82415e-07	0.000392684	1.34754e-06	0.00170181	4.49165e-07	0.000567251	1.15928e-06	0.00137143	3.80527e-07	0.000450166	1.08497e-06	0.000721988	3.52962e-07	0.000234877
5340	26	1.51868e-07	-4.29027e-05	5.15401e-08	-1.45601e-05	1.28073e-06	0.00184452	4.25918e-07	0.000613409	8.56979e-07	0.00120482	2.81318e-07	0.000395504	1.34918e-06	0.00171528	4.49712e-07	0.000571742	1.17104e-06	0.00138308	3.84388e-07	0.000453988	1.08239e-06	0.000732817	3.52122e-07	0.0002384
5350	26	1.63285e-07	-4.132e-05	5.54148e-08	-1.40229e-05	1.28851e-06	0.00185738	4.28503e-07	0.000617684	8.55558e-07	0.00121339	2.80851e-07	0.000398315	1.34465e-06	0.00172877	4.48202e-07	0.000576236	1.18338e-06	0.00139486	3.88438e-07	0.000457855	1.07225e-06	0.0007436	3.48823e-07	0.000241908
5360	26	1.59598e-07	-3.97251e-05	5.41634e-08	-1.34817e-05	1.29005e-06	0.00187026	4.29014e-07	0.000621968	8.61378e-07	0.00122198	2.82762e-07	0.000401135	1.35488e-06	0.00174227	4.51613e-07	0.000580739	1.1935e-06	0.00140673	3.91761e-07	0.000461754	1.07334e-06	0.000754329	3.49179e-07	0.000245398
5370	26	1.50589e-07	-3.81622e-05	5.11059e-08	-1.29513e-05	1.28958e-06	0.00188316	4.2886e-07	0.000626259	8.70125e-07	0.00123063	2.85633e-07	0.000403975	1.35862e-06	0.00175583	4.52858e-07	0.000585256	1.19789e-06	0.00141868	3.93201e-07	0.000465677	1.07681e-06	0.000765086	3.50306e-07	0.000248897
5380	26	1.53642e-07	-3.66437e-05	5.2142e-08	-1.24359e-05	1.29487e-06	0.00189608	4.30617e-07	0.000630555	8.72656e-07	0.00123934	2.86464e-07	0.000406835	1.35769e-06	0.00176941	4.52547e-07	0.000589783	1.19526e-06	0.00143065	3.9234e-07	0.000469605	1.08465e-06	0.000775889	3.52859e-07	0.000252412
5390	26	1.48392e-07	-3.51341e-05	5.03603e-08	-1.19236e-05	1.28834e-06	0.00190899	4.28449e-07	0.00063485	8.72816e-07	0.00124807	2.86517e-07	0.0004097	1.35699e-06	0.00178298	4.52315e-07	0.000594308	1.19321e-06	0.00144259	3.91665e-07	0.000473525	1.10124e-06	0.000786817	3.58255e-07	0.000255967
5400	26	1.44277e-07	-3.36698e-05	4.89638e-08	-1.14266e-05	1.28503e-06	0.00192186	4.27347e-07	0.000639129	8.67417e-07	0.00125677	2.84744e-07	0.000412557	1.35766e-06	0.00179656	4.5254e-07	0.000598832	1.19119e-06	0.00145452	3.91001e-07	0.000477438	1.10162e-06	0.000797829	3.58377e-07	0.00025955
5410	26	1.44396e-07	-3.22247e-05	4.90042e-08	-1.09362e-05	1.29443e-06	0.00193477	4.30473e-07	0.000643421	8.76303e-07	0.0012655	2.87662e-07	0.000415421	1.35529e-06	0.00181012	4.51749e-07	0.000603353	1.18815e-06	0.00146641	3.90005e-07	0.000481343	1.10802e-06	0.000808883	3.60459e-07	0.000263146
5420	26	1.47413e-07	-3.07627e-05	5.00281e-08	-1.04401e-05	1.29559e-06	0.00194771	4.30857e-07	0.000647725	8.78877e-07	0.00127427	2.88507e-07	0.0004183	1.357e-06	0.00182369	4.52317e-07	0.000607875	1.19534e-06	0.00147834	3.92366e-07	0.000485259	1.11476e-06	0.000819999	3.62652e-07	0.000266762
5430	26	1.49225e-07	-2.9284e-05	5.06432e-08	-9.93824e-06	1.29261e-06	0.00196066	4.29866e-07	0.000652031	8.73481e-07	0.00128303	2.86735e-07	0.000421175	1.35822e-06	0.00183725	4.52725e-07	0.000612398	1.20595e-06	0.00149034	3.95847e-07	0.000489198	1.11612e-06	0.000831145	3.63095e-07	0.000270388
5440	26	1.47889e-07	-2.77962e-05	5.01898e-08	-9.43331e-06	1.29465e-06	0.00197359	4.30547e-07	0.000656332	8.66648e-07	0.00129174	2.84492e-07	0.000424034	1.3539e-06	0.00185082	4.51283e-07	0.000616919	1.21122e-06	0.00150242	3.97578e-07	0.000493163	1.1113e-06	0.000842288	3.61529e-07	0.000274013
5450	26	1.58168e-07	-2.62631e-05	5.3678e-08	-8.91303e-06	1.29078e-06	0.00198652	4.29257e-07	0.00066063	8.71375e-07	0.00130043	2.86044e-07	0.000426888	1.35949e-06	0.00186439	4.53149e-07	0.000621443	1.21077e-06	0.00151453	3.97429e-07	0.000497137	1.11344e-06	0.000853414	3.62223e-07	0.000277632
5460	26	1.66966e-07	-2.46407e-05	5.66639e-08	-8.36243e-06	1.29225e-06	0.00199943	4.29747e-07	0.000664926	8.70513e-07	0.00130914	2.85761e-07	0.000429749	1.36164e-06	0.001878	4.53864e-07	0.000625978	1.21143e-06	0.00152664	3.97647e-07	0.000501114	1.11876e-06	0.000864581	3.63954e-07	0.000281265
5470	26	1.60137e-07	-2.30064e-05	5.43462e-08	-7.80777e-06	1.29489e-06	0.00201237	4.30626e-07	0.000669228	8.82739e-07	0.00131791	2.89774e-07	0.000432627	1.36252e-06	0.00189162	4.54159e-07	0.000630518	1.21269e-06	0.00153876	3.98059e-07	0.000505091	1.13785e-06	0.000875865	3.70165e-07	0.000284936
5480	26	1.51353e-07	-2.14544e-05	5.13652e-08	-7.28106e-06	1.29612e-06	0.00202532	4.31033e-07	0.000673535	8.8272e-07	0.00132673	2.89768e-07	0.000435523	1.3634e-06	0.00190525	4.5445e-07	0.000635061	1.20227e-06	0.00155082	3.94638e-07	0.000509051	1.13885e-06	0.000887242	3.70489e-07	0.000288637
5490	26	1.43067e-07	-1.9983e-05	4.85534e-08	-6.78171e-06	1.27907e-06	0.0020382	4.25363e-07	0.000677819	8.81926e-07	0.00133556	2.89507e-07	0.00043842	1.36973e-06	0.00191891	4.56562e-07	0.000639615	1.19551e-06	0.00156282	3.9242e-07	0.000512988	1.13836e-06	0.00089863	3.70332e-07	0.000292342
5500	26	1.35464e-07	-1.8591e-05	4.59729e-08	-6.30929e-06	1.28232e-06	0.00205101	4.26444e-07	0.000682079	8.82844e-07	0.00134438	2.89809e-07	0.000441317	1.37736e-06	0.00193265	4.59103e-07	0.000644196	1.19517e-06	0.00157478	3.92308e-07	0.000516914	1.13882e-06	0.000910016	3.7048e-07	0.000296046
5510	26	1.28103e-07	-1.72642e-05	4.34748e-08	-5.85904e-06	1.28658e-06	0.00206386	4.27861e-07	0.000686351	8.85032e-07	0.00135322	2.90527e-07	0.000444218	1.38114e-06	0.00194645	4.60365e-07	0.000648794	1.19948e-06	0.00158675	3.93724e-07	0.000520842	1.13884e-06	0.000921404	3.70487e-07	0.000299751
5520	26	1.28072e-07	-1.59806e-05	4.34644e-08	-5.42339e-06	1.29962e-06	0.00207678	4.32199e-07	0.000690647	8.73168e-07	0.00136201	2.86632e-07	0.000447102	1.38768e-06	0.00196028	4.62545e-07	0.000653406	1.21163e-06	0.0015988	3.97713e-07	0.0005248	1.13023e-06	0.000932746	3.67685e-07	0.000303441
5530	26	1.38158e-07	-1.46328e-05	4.68871e-08	-4.96598e-06	1.30012e-06	0.00208977	4.32363e-07	0.00069497	8.75612e-07	0.00137076	2.87435e-07	0.000449976	1.39556e-06	0.00197421	4.6517e-07	0.000658049	1.22043e-06	0.00161097	4.006e-07	0.000528795	1.14512e-06	0.000944152	3.7253e-07	0.000307151
5540	26	1.46097e-07	-1.32207e-05	4.95817e-08	-4.48676e-06	1.29679e-06	0.00210276	4.31255e-07	0.000699287	8.84727e-07	0.00137956	2.90427e-07	0.000452864	1.40165e-06	0.0019882	4.67202e-07	0.00066271	1.22488e-06	0.00162319	4.0206e-07	0.000532806	1.16149e-06	0.000955671	3.77855e-07	0.000310899
5550	26	1.50329e-07	-1.17397e-05	5.10177e-08	-3.98414e-06	1.29224e-06	0.0021157	4.29745e-07	0.000703593	8.92474e-07	0.00138844	2.9297e-07	0.000455779	1.40643e-06	0.00200223	4.68793e-07	0.000667389	1.22584e-06	0.00163545	4.02377e-07	0.000536828	1.16452e-06	0.000967295	3.78841e-07	0.00031468
5560	26	1.55564e-07	-1.02107e-05	5.27944e-08	-3.46524e-06	1.28886e-06	0.00212861	4.28619e-07	0.000707885	8.9105e-07	0.00139736	2.92502e-07	0.000458706	1.40982e-06	0.00201631	4.69924e-07	0.000672082	1.22525e-06	0.0016477	4.02183e-07	0.00054085	1.15129e-06	0.000978873	3.74538e-07	0.000318447
5570	26	1.57551e-07	-8.6478e-06	5.34686e-08	-2.93484e-06	1.28852e-06	0.0021415	4.28508e-07	0.000712172	8.88152e-07	0.00140626	2.91551e-07	0.000461628	1.40949e-06	0.00203041	4.69813e-07	0.00067678	1.22259e-06	0.00165995	4.0131e-07	0.00054487	1.13946e-06	0.000990335	3.70689e-07	0.000322175
5580	26	1.54769e-07	-7.08831e-06	5.25245e-08	-2.40559e-06	1.296e-06	0.00215443	4.30995e-07	0.000716471	8.89855e-07	0.00141515	2.9211e-07	0.000464546	1.40588e-06	0.00204448	4.68611e-07	0.000681472	1.23036e-06	0.00167222	4.03859e-07	0.000548897	1.13905e-06	0.00100173	3.70554e-07	0.000325881
5590	26	1.51116e-07	-5.56225e-06	5.12847e-08	-1.88768e-06	1.2969e-06	0.00216739	4.31292e-07	0.00072078	8.99205e-07	0.00142411	2.9518e-07	0.000467488	1.41033e-06	0.00205858	4.70095e-07	0.000686169	1.23375e-06	0.00168453	4.04973e-07	0.00055294	1.14503e-06	0.00101316	3.72501e-07	0.000329601
5600	26	1.49975e-07	-4.04998e-06	5.08976e-08	-1.37446e-06	1.2991e-06	0.00218037	4.32024e-07	0.000725099	9.09144e-07	0.00143313	2.98442e-07	0.000470451	1.4174e-06	0.00207271	4.72452e-07	0.000690879	1.24043e-06	0.00169691	4.07166e-07	0.000557002	1.15541e-06	0.00102465	3.75877e-07	0.00033334
5610	26	1.54393e-07	-2.52965e-06	5.23969e-08	-8.58499e-07	1.31115e-06	0.00219342	4.36031e-07	0.000729438	9.12235e-07	0.00144224	2.99457e-07	0.00047344	1.42442e-06	0.00208691	4.74792e-07	0.000695615	1.25783e-06	0.00170939	4.12876e-07	0.000561101	1.16764e-06	0.00103626	3.79856e-07	0.000337117
5620	26	1.55897e-07	-9.78912e-07	5.29076e-08	-3.32217e-07	1.32383e-06	0.00220659	4.40249e-07	0.000733817	9.15147e-07	0.00145138	3.00413e-07	0.000476439	1.43896e-06	0.00210122	4.79638e-07	0.000700385	1.26979e-06	0.00172203	4.16804e-07	0.000565247	1.17115e-06	0.00104796	3.80997e-07	0.000340921
5630	26	1.64209e-07	6.25377e-07	5.57282e-08	2.12237e-07	1.33378e-06	0.00221988	4.43559e-07	0.000738238	9.25431e-07	0.00146058	3.03788e-07	0.000479461	1.44132e-06	0.00211563	4.80425e-07	0.000705185	1.27481e-06	0.00173475	4.18451e-07	0.000569424	1.16876e-06	0.00105966	3.8022e-07	0.000344727
5640	26	1.6667e-07	2.27672e-06	5.65633e-08	7.7266e-07	1.34372e-06	0.00223326	4.46864e-07	0.000742687	9.23393e-07	0.00146983	3.0312e-07	0.000482496	1.44118e-06	0.00213004	4.80377e-07	0.000709989	1.26723e-06	0.00174747	4.15962e-07	0.000573598	1.18084e-06	0.00107139	3.84152e-07	0.000348545
5650	26	1.57048e-07	3.88255e-06	5.3298e-08	1.31764e-06	1.34771e-06	0.00224672	4.4819e-07	0.000747164	9.22244e-07	0.00147906	3.02742e-07	0.000485525	1.44475e-06	0.00214447	4.81566e-07	0.000714801	1.25994e-06	0.00176009	4.13568e-07	0.000577743	1.18554e-06	0.00108323	3.85679e-07	0.000352396
5660	26	1.45096e-07	5.39908e-06	4.92418e-08	1.83231e-06	1.36062e-06	0.00226026	4.52483e-07	0.000751666	9.19401e-07	0.00148826	3.01809e-07	0.000488548	1.46376e-06	0.00215901	4.87904e-07	0.000719646	1.25591e-06	0.00177268	4.12248e-07	0.000581873	1.19305e-06	0.00109512	3.88123e-07	0.000356264
5670	26	1.53576e-07	6.9019e-06	5.21198e-08	2.34233e-06	1.35214e-06	0.00227381	4.49663e-07	0.000756173	9.17858e-07	0.00149745	3.01302e-07	0.000491564	1.4752e-06	0.00217371	4.91718e-07	0.000724546	1.25365e-06	0.00178522	4.11506e-07	0.000585991	1.19736e-06	0.00110708	3.89525e-07	0.000360153
5680	26	1.69756e-07	8.52862e-06	5.76106e-08	2.89439e-06	1.34242e-06	0.00228729	4.46433e-07	0.000760654	9.17598e-07	0.00150663	3.01217e-07	0.000494576	1.47746e-06	0.00218847	4.92471e-07	0.000729466	1.25926e-06	0.0017978	4.13348e-07	0.000590119	1.20382e-06	0.00111909	3.91625e-07	0.000364062
5690	26	1.85213e-07	1.02822e-05	6.28564e-08	3.48951e-06	1.33702e-06	0.00230069	4.44637e-07	0.000765112	9.16839e-07	0.0015158	3.00968e-07	0.000497587	1.47457e-06	0.00220323	4.91508e-07	0.000734387	1.26925e-06	0.00181043	4.16626e-07	0.000594264	1.21033e-06	0.00113115	3.93744e-07	0.000367985
5700	26	1.92575e-07	1.21693e-05	6.53549e-08	4.12996e-06	1.3293e-06	0.00231402	4.42067e-07	0.000769544	9.15526e-07	0.00152496	3.00537e-07	0.000500596	1.47168e-06	0.00221797	4.90543e-07	0.000739299	1.27629e-06	0.00182316	4.18937e-07	0.000598444	1.21246e-06	0.00114327	3.94438e-07	0.000371928
5710	26	1.87096e-07	1.40709e-05	6.34955e-08	4.7753e-06	1.32435e-06	0.00232729	4.40422e-07	0.000773957	9.2046e-07	0.00153414	3.02157e-07	0.000503608	1.4838e-06	0.00223274	4.94584e-07	0.000744222	1.28648e-06	0.00183597	4.2228e-07	0.000602649	1.22458e-06	0.00115545	3.9838e-07	0.00037589
5720	26	1.82859e-07	1.59166e-05	6.20577e-08	5.40169e-06	1.33012e-06	0.00234058	4.42342e-07	0.000778376	9.24538e-07	0.00154337	3.03495e-07	0.000506638	1.49202e-06	0.00224763	4.97324e-07	0.000749184	1.29861e-06	0.00184891	4.26262e-07	0.000606896	1.23552e-06	0.00116776	4.01939e-07	0.000379895
5730	26	1.82045e-07	1.77488e-05	6.17815e-08	6.02348e-06	1.3329e-06	0.00235388	4.43267e-07	0.0007828	9.32952e-07	0.00155267	3.06257e-07	0.000509692	1.4958e-06	0.00226256	4.98584e-07	0.000754161	1.30803e-06	0.00186194	4.29355e-07	0.000611174	1.24147e-06	0.00118014	4.03874e-07	0.000383921
5740	26	1.84011e-07	1.95768e-05	6.24487e-08	6.64385e-06	1.33057e-06	0.0023672	4.42492e-07	0.000787229	9.44856e-07	0.00156206	3.10165e-07	0.000512772	1.49655e-06	0.00227752	4.98833e-07	0.000759149	1.31287e-06	0.00187504	4.30943e-07	0.000615473	1.2425e-06	0.00119256	4.04209e-07	0.000387962
5750	26	1.81525e-07	2.13967e-05	6.16048e-08	7.26147e-06	1.33029e-06	0.00238051	4.42399e-07	0.000791655	9.47396e-07	0.00157151	3.10999e-07	0.000515874	1.50384e-06	0.00229254	5.01263e-07	0.000764154	1.30864e-06	0.00188813	4.29556e-07	0.000619771	1.24481e-06	0.001205	4.04961e-07	0.000392009
5760	26	1.77852e-07	2.3199e-05	6.03584e-08	7.87314e-06	1.33014e-06	0.00239381	4.42347e-07	0.000796078	9.50269e-07	0.001581	3.11942e-07	0.00051899	1.51054e-06	0.0023076	5.03496e-07	0.000769173	1.30334e-06	0.0019012	4.27815e-07	0.000624062	1.24944e-06	0.00121747	4.06468e-07	0.000396066
5770	26	1.7504e-07	2.49651e-05	5.9404e-08	8.4725e-06	1.33056e-06	0.00240711	4.42486e-07	0.000800504	9.59802e-07	0.00159054	3.15071e-07	0.000522123	1.51178e-06	0.00232271	5.03911e-07	0.00077421	1.30383e-06	0.00191424	4.27978e-07	0.000628342	1.25732e-06	0.00122999	4.09031e-07	0.000400141
5780	26	1.71778e-07	2.66971e-05	5.8297e-08	9.0603e-06	1.34239e-06	0.00242049	4.46421e-07	0.000804951	9.61823e-07	0.00160015	3.15735e-07	0.000525277	1.51798e-06	0.00233786	5.05976e-07	0.000779261	1.31102e-06	0.00192732	4.30337e-07	0.000632635	1.26125e-06	0.00124259	4.10309e-07	0.000404238
5790	26	1.75319e-07	2.84366e-05	5.94986e-08	9.65064e-06	1.34562e-06	0.00243392	4.47497e-07	0.000809417	9.60891e-07	0.00160976	3.15429e-07	0.000528432	1.5192e-06	0.00235304	5.06382e-07	0.000784321	1.31421e-06	0.00194044	4.31382e-07	0.000636941	1.25691e-06	0.00125518	4.08899e-07	0.000408333
5800	26	1.82927e-07	3.02389e-05	6.20806e-08	1.02623e-05	1.34697e-06	0.00244739	4.47944e-07	0.000813897	9.61417e-07	0.00161938	3.15602e-07	0.000531589	1.51869e-06	0.00236823	5.06213e-07	0.000789385	1.32028e-06	0.00195363	4.33378e-07	0.000641271	1.25859e-06	0.00126777	4.09445e-07	0.000412431
5810	26	1.8868e-07	3.20902e-05	6.40331e-08	1.08906e-05	1.35236e-06	0.00246088	4.49739e-07	0.000818385	9.63517e-07	0.001629	3.16291e-07	0.000534748	1.51922e-06	0.00238342	5.06389e-07	0.000794447	1.32938e-06	0.00196687	4.36363e-07	0.000645617	1.26714e-06	0.00128039	4.12226e-07	0.000416536
5820	26	1.87338e-07	3.39634e-05	6.35775e-08	1.15263e-05	1.35833e-06	0.00247444	4.51723e-07	0.000822893	9.62131e-07	0.00163863	3.15836e-07	0.000537907	1.51635e-06	0.00239859	5.05435e-07	0.000799505	1.32856e-06	0.00198015	4.36095e-07	0.000649976	1.26413e-06	0.00129303	4.11246e-07	0.00042065
5830	26	1.81097e-07	3.58033e-05	6.14598e-08	1.21507e-05	1.36169e-06	0.00248803	4.52839e-07	0.000827413	9.63426e-07	0.00164826	3.16261e-07	0.00054107	1.51749e-06	0.00241378	5.05814e-07	0.000804565	1.32507e-06	0.00199342	4.34949e-07	0.000654332	1.25596e-06	0.00130564	4.08589e-07	0.000424749
5840	26	1.72476e-07	3.75715e-05	5.85339e-08	1.27508e-05	1.35939e-06	0.00250163	4.52074e-07	0.000831936	9.68498e-07	0.00165792	3.17926e-07	0.000544241	1.52586e-06	0.002429	5.08603e-07	0.000809638	1.32199e-06	0.00200666	4.33936e-07	0.000658677	1.24719e-06	0.00131815	4.05734e-07	0.000428821
5850	26	1.6987e-07	3.92861e-05	5.76496e-08	1.33327e-05	1.35131e-06	0.00251519	4.49389e-07	0.000836444	9.69152e-07	0.00166761	3.18141e-07	0.000547421	1.53512e-06	0.00244429	5.11691e-07	0.000814738	1.32022e-06	0.00201987	4.33355e-07	0.000663013	1.24584e-06	0.00133062	4.05297e-07	0.000432877
5860	26	1.6777e-07	4.0975e-05	5.69368e-08	1.39059e-05	1.35252e-06	0.00252871	4.49791e-07	0.000840942	9.67138e-07	0.00167729	3.17479e-07	0.000550599	1.53904e-06	0.00245966	5.12996e-07	0.000819859	1.32687e-06	0.00203311	4.3554e-07	0.000667358	1.24803e-06	0.00134309	4.06009e-07	0.000436934
5870	26	1.60239e-07	4.26113e-05	5.43811e-08	1.44612e-05	1.35591e-06	0.00254226	4.50918e-07	0.000845446	9.66508e-07	0.00168696	3.17273e-07	0.000553773	1.54169e-06	0.00247506	5.13878e-07	0.000824994	1.32854e-06	0.00204638	4.36088e-07	0.000671716	1.25984e-06	0.00135564	4.09849e-07	0.000441015
5880	26	1.56701e-07	4.42005e-05	5.31804e-08	1.50005e-05	1.35298e-06	0.00255579	4.49943e-07	0.000849948	9.68282e-07	0.00169663	3.17855e-07	0.000556949	1.53818e-06	0.00249045	5.1271e-07	0.000830124	1.3257e-06	0.00205965	4.35155e-07	0.000676072	1.2614e-06	0.00136823	4.10357e-07	0.000445111
5890	26	1.55999e-07	4.57615e-05	5.29419e-08	1.55303e-05	1.34863e-06	0.0025693	4.48497e-07	0.000854441	9.71135e-07	0.00170633	3.18792e-07	0.000560132	1.53423e-06	0.00250582	5.11394e-07	0.000835246	1.32569e-06	0.00207291	4.35153e-07	0.000680424	1.25393e-06	0.00138081	4.07929e-07	0.000449204
5900	26	1.49584e-07	4.7301e-05	5.07649e-08	1.60527e-05	1.35028e-06	0.0025828	4.49044e-07	0.000858928	9.74444e-07	0.00171605	3.19878e-07	0.000563324	1.54191e-06	0.00252119	5.13952e-07	0.000840369	1.33143e-06	0.00208619	4.37036e-07	0.000684781	1.25332e-06	0.00139335	4.07729e-07	0.000453283
5910	26	1.47697e-07	4.87862e-05	5.01246e-08	1.65568e-05	1.35469e-06	0.00259632	4.50513e-07	0.000863427	9.84955e-07	0.00172586	3.23328e-07	0.000566542	1.54584e-06	0.00253663	5.15263e-07	0.000845515	1.32785e-06	0.00209948	4.35861e-07	0.000689145	1.24752e-06	0.00140585	4.05842e-07	0.000457349
5920	26	1.38883e-07	5.02126e-05	4.71332e-08	1.70409e-05	1.35351e-06	0.00260986	4.50118e-07	0.000867929	9.78828e-07	0.00173567	3.21317e-07	0.000569763	1.54714e-06	0.0025521	5.15695e-07	0.00085067	1.32453e-06	0.00211274	4.34771e-07	0.000693498	1.24359e-06	0.0014183	4.04563e-07	0.000461401
5930	26	1.38345e-07	5.1607e-05	4.69506e-08	1.75141e-05	1.35693e-06	0.00262342	4.51256e-07	0.000872439	9.74749e-07	0.00174544	3.19978e-07	0.00057297	1.55641e-06	0.00256763	5.18786e-07	0.000855848	1.32608e-06	0.002126	4.35279e-07	0.00069785	1.24831e-06	0.00143077	4.061e-07	0.000465458
5940	26	1.41629e-07	5.3001e-05	4.80653e-08	1.79872e-05	1.36162e-06	0.00263701	4.52818e-07	0.000876956	9.75404e-07	0.00175519	3.20193e-07	0.000576171	1.56473e-06	0.00258322	5.21559e-07	0.000861044	1.328e-06	0.00213927	4.35909e-07	0.000702204	1.25442e-06	0.00144327	4.08088e-07	0.000469525
5950	26	1.41638e-07	5.44172e-05	4.80684e-08	1.84678e-05	1.36253e-06	0.00265063	4.53121e-07	0.000881486	9.81326e-07	0.00176498	3.22137e-07	0.000579383	1.56066e-06	0.00259884	5.20203e-07	0.000866252	1.32736e-06	0.00215254	4.35701e-07	0.000706562	1.25802e-06	0.00145584	4.0926e-07	0.000473613
5960	26	1.41252e-07	5.58323e-05	4.79371e-08	1.89481e-05	1.36443e-06	0.00266426	4.53752e-07	0.000886021	9.86143e-07	0.00177481	3.23718e-07	0.000582611	1.55834e-06	0.00261444	5.19428e-07	0.000871451	1.3331e-06	0.00216585	4.37585e-07	0.000710929	1.26419e-06	0.00146844	4.11266e-07	0.000477713
5970	26	1.42186e-07	5.72485e-05	4.82544e-08	1.94287e-05	1.36751e-06	0.00267792	4.54777e-07	0.000890562	9.83696e-07	0.00178466	3.22915e-07	0.000585845	1.55804e-06	0.00263002	5.1933e-07	0.000876645	1.34483e-06	0.00217922	4.41435e-07	0.00071532	1.2537e-06	0.00148104	4.07854e-07	0.000481812
5980	26	1.38405e-07	5.86472e-05	4.69712e-08	1.99034e-05	1.3712e-06	0.00269162	4.56003e-07	0.000895117	9.84523e-07	0.0017945	3.23186e-07	0.000589076	1.55046e-06	0.00264556	5.16802e-07	0.000881823	1.34308e-06	0.00219266	4.40859e-07	0.000719731	1.24729e-06	0.00149354	4.05767e-07	0.000485878
5990	26	1.43838e-07	6.00595e-05	4.88148e-08	2.03826e-05	1.37491e-06	0.00270536	4.57238e-07	0.000899686	9.93903e-07	0.00180442	3.26266e-07	0.000592332	1.54602e-06	0.00266104	5.15323e-07	0.000886984	1.34362e-06	0.0022061	4.41037e-07	0.000724141	1.25731e-06	0.00150607	4.09029e-07	0.000489953
6000	26	1.48617e-07	6.15214e-05	5.04368e-08	2.08788e-05	1.37769e-06	0.00271911	4.58162e-07	0.000904261	1.00247e-06	0.00181438	3.29077e-07	0.000595602	1.54847e-06	0.00267651	5.16141e-07	0.000892141	1.35124e-06	0.00221957	4.43538e-07	0.000728564	1.27748e-06	0.00151874	4.15589e-07	0.000494076
6010	26	1.4637e-07	6.29947e-05	4.96741e-08	2.13788e-05	1.37771e-06	0.00273289	4.58166e-07	0.000908842	1.00114e-06	0.0018244	3.28641e-07	0.00059889	1.54419e-06	0.00269197	5.14714e-07	0.000897295	1.35993e-06	0.00223313	4.46392e-07	0.000733014	1.28744e-06	0.00153157	4.18829e-07	0.000498248
6020	26	1.43886e-07	6.44447e-05	4.88313e-08	2.18709e-05	1.38485e-06	0.00274671	4.60541e-07	0.000913438	1.00013e-06	0.00183441	3.28309e-07	0.000602175	1.54535e-06	0.00270743	5.151e-07	0.000902446	1.35977e-06	0.00224672	4.46338e-07	0.000737475	1.28713e-06	0.00154443	4.18729e-07	0.000502434
6030	26	1.50747e-07	6.59156e-05	5.11598e-08	2.237e-05	1.39014e-06	0.00276058	4.62302e-07	0.000918052	1.00802e-06	0.00184446	3.30901e-07	0.000605474	1.55205e-06	0.00272291	5.17332e-07	0.000907606	1.35462e-06	0.0022603	4.44648e-07	0.000741932	1.27852e-06	0.00155727	4.15929e-07	0.000506609
6040	26	1.7209e-07	6.75504e-05	5.84029e-08	2.29249e-05	1.39043e-06	0.00277448	4.62398e-07	0.000922674	1.01649e-06	0.00185457	3.33682e-07	0.000608796	1.55473e-06	0.00273844	5.18225e-07	0.000912783	1.35235e-06	0.00227383	4.43904e-07	0.000746375	1.27053e-06	0.00157001	4.13327e-07	0.000510755
6050	26	1.89897e-07	6.93489e-05	6.4446e-08	2.35352e-05	1.3883e-06	0.00278838	4.61688e-07	0.000927296	1.02032e-06	0.00186476	3.34936e-07	0.000612138	1.54689e-06	0.00275395	5.15614e-07	0.000917954	1.35495e-06	0.00228737	4.44757e-07	0.000750817	1.27631e-06	0.00158274	4.15209e-07	0.000514897
6060	26	2.04856e-07	7.13282e-05	6.95227e-08	2.4207e-05	1.39464e-06	0.0028023	4.63799e-07	0.000931926	1.02227e-06	0.00187497	3.35577e-07	0.000615491	1.54273e-06	0.0027694	5.14227e-07	0.000923104	1.35298e-06	0.0023009	4.44109e-07	0.000755261	1.29161e-06	0.00159559	4.20187e-07	0.000519078
6070	26	2.12518e-07	7.34172e-05	7.21233e-08	2.49159e-05	1.40865e-06	0.00281633	4.68457e-07	0.00093659	1.03011e-06	0.00188524	3.38153e-07	0.000618862	1.55405e-06	0.0027849	5.18e-07	0.000928269	1.34872e-06	0.00231441	4.42711e-07	0.000759694	1.30866e-06	0.0016086	4.25733e-07	0.000523311
6080	26	2.18129e-07	7.5567e-05	7.40274e-08	2.56455e-05	1.42087e-06	0.00283046	4.72521e-07	0.000941291	1.03811e-06	0.00189557	3.40779e-07	0.000622255	1.56906e-06	0.00280051	5.23001e-07	0.000933472	1.34237e-06	0.00232786	4.40629e-07	0.000764111	1.32376e-06	0.00162176	4.30646e-07	0.000527589
6090	26	2.24435e-07	7.77746e-05	7.61675e-08	2.63947e-05	1.42925e-06	0.0028447	4.75308e-07	0.000946027	1.04671e-06	0.00190599	3.43602e-07	0.000625674	1.58445e-06	0.00281626	5.28134e-07	0.000938722	1.3346e-06	0.00234126	4.38077e-07	0.000768507	1.33505e-06	0.00163503	4.34316e-07	0.000531908
6100	26	2.36114e-07	8.0069e-05	8.01311e-08	2.71734e-05	1.43601e-06	0.00285902	4.77555e-07	0.000950789	1.06349e-06	0.00191653	3.4911e-07	0.000629134	1.60006e-06	0.00283217	5.33335e-07	0.000944025	1.32844e-06	0.00235458	4.36053e-07	0.000772879	1.33942e-06	0.0016484	4.35739e-07	0.000536258
6110	26	2.45402e-07	8.24788e-05	8.32831e-08	2.79912e-05	1.43299e-06	0.00287337	4.7655e-07	0.00095556	1.05522e-06	0.00192712	3.46394e-07	0.000632611	1.59315e-06	0.00284813	5.31031e-07	0.000949346	1.33261e-06	0.00236788	4.37423e-07	0.000777247	1.35397e-06	0.00166187	4.40474e-07	0.00054064
6120	26	2.53322e-07	8.49752e-05	8.59708e-08	2.88384e-05	1.43733e-06	0.00288772	4.77995e-07	0.000960333	1.05451e-06	0.00193767	3.46162e-07	0.000636074	1.59601e-06	0.00286408	5.31987e-07	0.000954662	1.34583e-06	0.00238128	4.41763e-07	0.000781645	1.35194e-06	0.0016754	4.39813e-07	0.000545041
6130	26	2.48432e-07	8.74804e-05	8.43114e-08	2.96886e-05	1.43672e-06	0.00290209	4.77792e-07	0.000965112	1.05279e-06	0.00194821	3.45596e-07	0.000639532	1.59139e-06	0.00288001	5.30445e-07	0.000959972	1.34444e-06	0.00239473	4.41306e-07	0.00078606	1.3438e-06	0.00168887	4.37164e-07	0.000549423
6140	26	2.58155e-07	9.0041e-05	8.76113e-08	3.05576e-05	1.43647e-06	0.00291646	4.77709e-07	0.000969889	1.05789e-06	0.00195877	3.4727e-07	0.000643001	1.58896e-06	0.00289591	5.29635e-07	0.000965273	1.34345e-06	0.00240817	4.40983e-07	0.000790471	1.34838e-06	0.00170235	4.38654e-07	0.000553808
6150	26	2.71706e-07	9.26524e-05	9.22101e-08	3.14438e-05	1.43686e-06	0.00293082	4.77839e-07	0.000974667	1.06413e-06	0.00196936	3.4932e-07	0.000646477	1.58876e-06	0.00291181	5.2957e-07	0.00097057	1.34382e-06	0.00242161	4.41102e-07	0.000794882	1.35716e-06	0.00171586	4.41512e-07	0.000558202
6160	26	2.74139e-07	9.53822e-05	9.30359e-08	3.23703e-05	1.4384e-06	0.0029452	4.7835e-07	0.000979448	1.06322e-06	0.00198	3.49021e-07	0.000649969	1.5928e-06	0.00292772	5.30915e-07	0.000975873	1.34659e-06	0.00243506	4.42012e-07	0.000799298	1.36096e-06	0.00172945	4.42747e-07	0.000562623
6170	26	2.74172e-07	9.81221e-05	9.3047e-08	3.33001e-05	1.43844e-06	0.00295958	4.78363e-07	0.000984231	1.0636e-06	0.00199064	3.49144e-07	0.00065346	1.5843e-06	0.00294359	5.28083e-07	0.000981165	1.34637e-06	0.00244852	4.41941e-07	0.000803717	1.36469e-06	0.00174308	4.43961e-07	0.000567057
6180	26	2.72174e-07	0.000100852	9.2369e-08	3.42267e-05	1.43723e-06	0.00297396	4.77961e-07	0.000989013	1.06408e-06	0.00200127	3.49301e-07	0.000656952	1.57491e-06	0.00295939	5.24952e-07	0.00098643	1.34711e-06	0.00246199	4.42181e-07	0.000808138	1.36464e-06	0.00175672	4.43946e-07	0.000571496
6190	26	2.69102e-07	0.000103558	9.13263e-08	3.51449e-05	1.43912e-06	0.00298835	4.7859e-07	0.000993797	1.06341e-06	0.00201191	3.49084e-07	0.000660444	1.56536e-06	0.00297509	5.21769e-07	0.000991662	1.35135e-06	0.00247549	4.43576e-07	0.000812568	1.36347e-06	0.00177036	4.43563e-07	0.000575934
6200	26	2.6687e-07	0.000106244	9.05687e-08	3.60564e-05	1.44507e-06	0.00300276	4.80569e-07	0.00099859	1.06119e-06	0.00202253	3.48353e-07	0.000663932	1.55496e-06	0.0029907	5.18304e-07	0.000996868	1.35708e-06	0.00248902	4.45456e-07	0.00081701	1.36395e-06	0.001784	4.4372e-07	0.00058037
6210	26	2.73056e-07	0.000108945	9.26681e-08	3.69731e-05	1.44655e-06	0.00301722	4.81062e-07	0.0010034	1.05692e-06	0.00203312	3.46951e-07	0.000667408	1.5564e-06	0.00300626	5.18783e-07	0.00100205	1.35144e-06	0.00250256	4.43605e-07	0.000821455	1.36563e-06	0.00179765	4.44266e-07	0.00058481
6220	26	2.72306e-07	0.000111669	9.24136e-08	3.78974e-05	1.45799e-06	0.00303175	4.84864e-07	0.00100823	1.06066e-06	0.00204372	3.4818e-07	0.000670885	1.55237e-06	0.0030218	5.17438e-07	0.00100723	1.35161e-06	0.00251608	4.43659e-07	0.000825892	1.36049e-06	0.00181127	4.42594e-07	0.000589243
6230	26	2.64766e-07	0.000114349	8.98548e-08	3.88071e-05	1.47361e-06	0.00304641	4.90059e-07	0.00101311	1.05579e-06	0.00205429	3.4658e-07	0.000674356	1.54845e-06	0.0030373	5.16134e-07	0.0010124	1.35573e-06	0.00252962	4.45012e-07	0.000830336	1.34952e-06	0.00182482	4.39027e-07	0.000593649
6240	26	2.61055e-07	0.000116983	8.85954e-08	3.9701e-05	1.48184e-06	0.00306118	4.92798e-07	0.00101802	1.04674e-06	0.00206481	3.43611e-07	0.000677808	1.54759e-06	0.00305279	5.15845e-07	0.00101756	1.35833e-06	0.00254319	4.45865e-07	0.00083479	1.34819e-06	0.00183832	4.38592e-07	0.00059804
6250	26	2.63388e-07	0.000119605	8.9387e-08	4.05909e-05	1.48023e-06	0.00307599	4.92261e-07	0.00102294	1.0416e-06	0.00207525	3.41924e-07	0.000681236	1.54765e-06	0.00306826	5.15865e-07	0.00102272	1.35968e-06	0.00255678	4.46309e-07	0.000839251	1.35538e-06	0.00185183	4.4093e-07	0.000602437
6260	26	2.6452e-07	0.000122242	8.97714e-08	4.14856e-05	1.47654e-06	0.00309078	4.91035e-07	0.00102786	1.04009e-06	0.00208566	3.41426e-07	0.000684653	1.54417e-06	0.00308372	5.14707e-07	0.00102787	1.36231e-06	0.00257038	4.47171e-07	0.000843717	1.35659e-06	0.00186539	4.41324e-07	0.000606847
6270	26	2.6025e-07	0.000124861	8.83222e-08	4.23747e-05	1.47662e-06	0.00310555	4.91062e-07	0.00103277	1.02936e-06	0.00209599	3.37904e-07	0.000688045	1.53059e-06	0.00309908	5.10178e-07	0.00103299	1.35495e-06	0.00258396	4.44755e-07	0.000848173	1.34867e-06	0.0018789	4.38749e-07	0.000611244
6280	26	2.65015e-07	0.000127505	8.99392e-08	4.32719e-05	1.47371e-06	0.00312029	4.90093e-07	0.00103768	1.01314e-06	0.00210617	3.32582e-07	0.000691387	1.52528e-06	0.00311436	5.08409e-07	0.00103809	1.35221e-06	0.0025975	4.43858e-07	0.000852617	1.34256e-06	0.00189235	4.36762e-07	0.000615619
6290	26	2.71213e-07	0.000130162	9.20427e-08	4.41735e-05	1.46878e-06	0.00313501	4.88454e-07	0.00104257	9.96498e-07	0.00211627	3.27117e-07	0.000694701	1.52345e-06	0.00312961	5.07801e-07	0.00104317	1.35447e-06	0.00261104	4.44598e-07	0.000857063	1.33764e-06	0.00190577	4.35159e-07	0.000619983
6300	26	2.66585e-07	0.000132843	9.0472e-08	4.50835e-05	1.45889e-06	0.00314963	4.85165e-07	0.00104743	9.88853e-07	0.00212618	3.24608e-07	0.000697956	1.52377e-06	0.00314485	5.07908e-07	0.00104825	1.37485e-06	0.00262472	4.51287e-07	0.000861554	1.3355e-06	0.00191913	4.34463e-07	0.00062433
6310	26	2.61125e-07	0.000135482	8.86189e-08	4.5979e-05	1.44696e-06	0.00316416	4.81196e-07	0.00105227	9.86283e-07	0.00213607	3.23764e-07	0.000701202	1.51991e-06	0.00316006	5.06619e-07	0.00105332	1.37511e-06	0.00263842	4.51373e-07	0.00086605	1.33582e-06	0.00193249	4.34569e-07	0.000628678
6320	26	2.54591e-07	0.00013807	8.64017e-08	4.68575e-05	1.43354e-06	0.00317859	4.76736e-07	0.00105706	9.87516e-07	0.00214594	3.24169e-07	0.00070444	1.51283e-06	0.00317523	5.04259e-07	0.00105838	1.35698e-06	0.00265211	4.45421e-07	0.000870544	1.33794e-06	0.00194586	4.35259e-07	0.000633025
6330	26	2.45347e-07	0.000140563	8.32643e-08	4.77033e-05	1.42363e-06	0.00319287	4.7344e-07	0.00106181	9.81173e-07	0.00215577	3.22087e-07	0.000707669	1.51138e-06	0.00319035	5.03776e-07	0.00106342	1.33968e-06	0.00266558	4.39744e-07	0.000874966	1.33592e-06	0.00195922	4.34603e-07	0.000637374
6340	26	2.3967e-07	0.000142992	8.1338e-08	4.85277e-05	1.41892e-06	0.00320708	4.71872e-07	0.00106654	9.76463e-07	0.00216556	3.20541e-07	0.000710883	1.50083e-06	0.00320541	5.00259e-07	0.00106844	1.32904e-06	0.00267893	4.36253e-07	0.000879348	1.32765e-06	0.00197254	4.31909e-07	0.000641706
6350	26	2.43594e-07	0.000145414	8.26696e-08	4.93499e-05	1.41903e-06	0.00322127	4.7191e-07	0.00107126	9.78639e-07	0.00217535	3.21255e-07	0.000714094	1.48753e-06	0.00322034	4.95825e-07	0.00107341	1.31634e-06	0.00269215	4.32084e-07	0.000883686	1.32183e-06	0.00198578	4.30019e-07	0.000646015
6360	26	2.45031e-07	0.000147848	8.31571e-08	5.01757e-05	1.41597e-06	0.00323545	4.70891e-07	0.00107597	9.8209e-07	0.00218514	3.22388e-07	0.000717311	1.48074e-06	0.0032352	4.93564e-07	0.00107836	1.30552e-06	0.00270526	4.28531e-07	0.00088799	1.31485e-06	0.00199897	4.27748e-07	0.000650304
6370	26	2.40038e-07	0.000150284	8.14628e-08	5.10024e-05	1.41006e-06	0.00324958	4.68925e-07	0.00108067	9.83538e-07	0.00219497	3.22863e-07	0.000720538	1.48328e-06	0.00325002	4.94411e-07	0.0010833	1.29918e-06	0.0027183	4.26451e-07	0.000892269	1.30657e-06	0.00201208	4.25053e-07	0.000654569
6380	26	2.42405e-07	0.000152697	8.22658e-08	5.18216e-05	1.41371e-06	0.0032637	4.7014e-07	0.00108537	9.85431e-07	0.00220482	3.23485e-07	0.000723769	1.4838e-06	0.00326485	4.94584e-07	0.00108825	1.29674e-06	0.00273128	4.25648e-07	0.000896529	1.30672e-06	0.00202515	4.25101e-07	0.00065882
6390	26	2.48609e-07	0.000155154	8.43716e-08	5.26552e-05	1.42039e-06	0.00327788	4.72362e-07	0.00109008	9.7712e-07	0.0022146	3.20756e-07	0.000726982	1.48336e-06	0.00327968	4.94438e-07	0.00109319	1.28592e-06	0.00274419	4.22098e-07	0.000900767	1.30766e-06	0.00203822	4.25407e-07	0.000663073
6400	26	2.61655e-07	0.000157725	8.8799e-08	5.35277e-05	1.42782e-06	0.00329211	4.74832e-07	0.00109482	9.66984e-07	0.00222435	3.17429e-07	0.00073018	1.48122e-06	0.00329451	4.93725e-07	0.00109813	1.2831e-06	0.00275703	4.21173e-07	0.000904983	1.30859e-06	0.0020513	4.25709e-07	0.000667328
6410	26	2.6999e-07	0.000160367	9.16275e-08	5.44245e-05	1.43316e-06	0.00330642	4.76608e-07	0.00109957	9.61064e-07	0.00223399	3.15486e-07	0.000733345	1.47476e-06	0.00330928	4.91571e-07	0.00110306	1.28318e-06	0.00276986	4.21197e-07	0.000909195	1.30787e-06	0.00206438	4.25475e-07	0.000671584
6420	26	2.68154e-07	0.000163059	9.10045e-08	5.5338e-05	1.42466e-06	0.00332071	4.73781e-07	0.00110433	9.56509e-07	0.00224358	3.13991e-07	0.000736493	1.47659e-06	0.00332404	4.9218e-07	0.00110798	1.28239e-06	0.00278269	4.20937e-07	0.000913405	1.30212e-06	0.00207744	4.23606e-07	0.000675831
6430	26	2.5631e-07	0.000165681	8.69851e-08	5.6228e-05	1.41028e-06	0.00333489	4.68998e-07	0.00110904	9.46393e-07	0.00225309	3.1067e-07	0.000739617	1.47462e-06	0.0033388	4.91523e-07	0.00111289	1.27433e-06	0.00279546	4.18292e-07	0.000917598	1.30203e-06	0.00209046	4.23577e-07	0.000680066
6440	26	2.43586e-07	0.000168162	8.26667e-08	5.70699e-05	1.40316e-06	0.00334894	4.66632e-07	0.00111372	9.44337e-07	0.00226255	3.09995e-07	0.000742719	1.46878e-06	0.0033535	4.89578e-07	0.0011178	1.26808e-06	0.00280818	4.16243e-07	0.000921772	1.29649e-06	0.00210344	4.21773e-07	0.00068429
6450	26	2.39982e-07	0.000170589	8.14436e-08	5.78936e-05	1.3951e-06	0.00336294	4.6395e-07	0.00111837	9.43279e-07	0.00227198	3.09647e-07	0.000745818	1.46624e-06	0.00336818	4.88731e-07	0.00112269	1.2584e-06	0.0028208	4.13064e-07	0.000925917	1.29656e-06	0.00211641	4.21796e-07	0.00068851
6460	26	2.41509e-07	0.000172996	8.19619e-08	5.87104e-05	1.39412e-06	0.00337689	4.63625e-07	0.00112301	9.40472e-07	0.0022814	3.08726e-07	0.00074891	1.45895e-06	0.00338281	4.86299e-07	0.00112757	1.24495e-06	0.00283333	4.08648e-07	0.000930027	1.2994e-06	0.00212939	4.22722e-07	0.000692732
6470	26	2.39422e-07	0.000175398	8.12537e-08	5.95257e-05	1.39874e-06	0.00339085	4.6516e-07	0.00112765	9.4232e-07	0.00229082	3.09333e-07	0.000752001	1.44308e-06	0.00339731	4.8101e-07	0.0011324	1.23503e-06	0.00284572	4.05393e-07	0.000934095	1.29655e-06	0.00214237	4.21794e-07	0.000696954
6480	26	2.30241e-07	0.000177744	7.81378e-08	6.03217e-05	1.39476e-06	0.00340481	4.63838e-07	0.0011323	9.52596e-07	0.00230029	3.12706e-07	0.00075511	1.42755e-06	0.00341167	4.75835e-07	0.00113719	1.23173e-06	0.00285807	4.0431e-07	0.000938148	1.28806e-06	0.00215529	4.19031e-07	0.000701159
6490	26	2.17868e-07	0.000179992	7.39388e-08	6.10846e-05	1.38317e-06	0.00341871	4.59985e-07	0.00113692	9.57969e-07	0.00230984	3.1447e-07	0.000758245	1.41425e-06	0.00342588	4.714e-07	0.00114192	1.23388e-06	0.0028704	4.05016e-07	0.000942195	1.28382e-06	0.00216815	4.17651e-07	0.000705343
6500	26	2.22477e-07	0.000182208	7.5503e-08	6.18367e-05	1.36932e-06	0.00343245	4.55378e-07	0.00114149	9.5413e-07	0.00231939	3.1321e-07	0.00076138	1.41263e-06	0.00344002	4.70861e-07	0.00114664	1.23662e-06	0.00288275	4.05914e-07	0.000946249	1.27894e-06	0.00218096	4.16065e-07	0.000709509
6510	26	2.23984e-07	0.000184424	7.60145e-08	6.25888e-05	1.36108e-06	0.00344612	4.52639e-07	0.00114603	9.48982e-07	0.00232891	3.1152e-07	0.000764504	1.41301e-06	0.00345415	4.70989e-07	0.00115135	1.23346e-06	0.0028951	4.04877e-07	0.000950304	1.27858e-06	0.00219376	4.15948e-07	0.000713673
6520	26	2.18523e-07	0.000186646	7.41611e-08	6.33427e-05	1.3603e-06	0.00345973	4.52378e-07	0.00115056	9.43865e-07	0.00233838	3.0984e-07	0.000767614	1.41378e-06	0.00346828	4.71244e-07	0.00115606	1.23291e-06	0.00290743	4.04697e-07	0.000954351	1.284e-06	0.00220656	4.1771e-07	0.000717839
6530	26	2.09613e-07	0.000188765	7.11373e-08	6.40621e-05	1.35876e-06	0.00347332	4.51867e-07	0.00115508	9.36989e-07	0.00234777	3.07583e-07	0.000770696	1.41252e-06	0.00348241	4.70825e-07	0.00116077	1.23644e-06	0.00291979	4.05856e-07	0.000958407	1.27987e-06	0.00221937	4.16366e-07	0.000722004
6540	26	1.98674e-07	0.00019081	6.74249e-08	6.4756e-05	1.35929e-06	0.00348692	4.5204e-07	0.0011596	9.30323e-07	0.00235711	3.05394e-07	0.000773763	1.41249e-06	0.00349654	4.70814e-07	0.00116548	1.24137e-06	0.00293218	4.07473e-07	0.000962474	1.27496e-06	0.00223215	4.1477e-07	0.000726162
6550	26	1.84601e-07	0.000192732	6.26488e-08	6.54081e-05	1.36409e-06	0.00350053	4.53638e-07	0.00116413	9.24531e-07	0.00236639	3.03493e-07	0.000776808	1.41541e-06	0.00351068	4.71788e-07	0.00117019	1.24807e-06	0.00294462	4.09674e-07	0.000966559	1.27098e-06	0.00224488	4.13476e-07	0.000730304
6560	26	1.85488e-07	0.000194606	6.295e-08	6.60444e-05	1.35173e-06	0.0035141	4.49528e-07	0.00116864	9.08547e-07	0.00237555	2.98246e-07	0.000779816	1.41551e-06	0.00352483	4.71823e-07	0.00117491	1.24647e-06	0.00295708	4.09148e-07	0.000970648	1.26063e-06	0.00225751	4.10107e-07	0.000734413
6570	26	1.88962e-07	0.000196461	6.41288e-08	6.66739e-05	1.34337e-06	0.00352758	4.46747e-07	0.00117312	8.95831e-07	0.00238457	2.94072e-07	0.000782775	1.41211e-06	0.00353897	4.70686e-07	0.00117962	1.24342e-06	0.00296954	4.08146e-07	0.000974738	1.24836e-06	0.00227008	4.06117e-07	0.000738501
6580	26	1.80742e-07	0.0001983	6.13393e-08	6.72978e-05	1.33975e-06	0.00354099	4.45545e-07	0.00117758	8.86595e-07	0.00239349	2.9104e-07	0.000785703	1.40827e-06	0.00355307	4.69407e-07	0.00118432	1.2468e-06	0.002982	4.09256e-07	0.000978827	1.23754e-06	0.0022825	4.02597e-07	0.000742542
6590	26	1.77942e-07	0.000200105	6.03891e-08	6.79105e-05	1.33392e-06	0.00355437	4.43606e-07	0.00118203	8.76525e-07	0.00240231	2.87734e-07	0.000788599	1.40717e-06	0.00356715	4.69041e-07	0.00118901	1.25648e-06	0.00299451	4.12434e-07	0.000982935	1.23785e-06	0.00229489	4.02696e-07	0.000746573
6600	26	1.83816e-07	0.000201922	6.23823e-08	6.85271e-05	1.33342e-06	0.0035677	4.43437e-07	0.00118647	8.79871e-07	0.0024111	2.88833e-07	0.000791484	1.43046e-06	0.00358135	4.76803e-07	0.00119374	1.26479e-06	0.00300711	4.15161e-07	0.000987072	1.24716e-06	0.00230732	4.05726e-07	0.000750617
6610	26	1.91634e-07	0.00020379	6.50356e-08	6.9161e-05	1.32645e-06	0.003581	4.4112e-07	0.00119089	8.78567e-07	0.00241989	2.88404e-07	0.000794369	1.43693e-06	0.00359569	4.78959e-07	0.00119852	1.26526e-06	0.00301976	4.15316e-07	0.000991223	1.25554e-06	0.00231983	4.08452e-07	0.000754686
6620	26	1.8789e-07	0.000205684	6.37649e-08	6.98039e-05	1.32668e-06	0.00359427	4.41197e-07	0.0011953	8.75917e-07	0.00242866	2.87535e-07	0.000797248	1.43899e-06	0.00361007	4.79647e-07	0.00120332	1.26301e-06	0.0030324	4.14578e-07	0.000995373	1.25869e-06	0.0023324	4.09478e-07	0.000758776
6630	26	1.81931e-07	0.000207529	6.17428e-08	7.04301e-05	1.33109e-06	0.00360756	4.42664e-07	0.00119972	8.72504e-07	0.0024374	2.86414e-07	0.000800118	1.44027e-06	0.00362446	4.80075e-07	0.00120811	1.26207e-06	0.00304503	4.1427e-07	0.000999517	1.26615e-06	0.00234503	4.11904e-07	0.000762886
6640	26	1.76011e-07	0.000209324	5.97337e-08	7.10391e-05	1.33436e-06	0.00362088	4.43752e-07	0.00120415	8.67765e-07	0.0024461	2.84859e-07	0.000802975	1.43775e-06	0.00363884	4.79234e-07	0.00121291	1.26318e-06	0.00305766	4.14633e-07	0.00100366	1.27162e-06	0.00235771	4.13684e-07	0.000767008
6650	26	1.72145e-07	0.000211064	5.84216e-08	7.16298e-05	1.33745e-06	0.00363425	4.44778e-07	0.0012086	8.63014e-07	0.00245475	2.83299e-07	0.000805813	1.42129e-06	0.00365311	4.73747e-07	0.00121766	1.26674e-06	0.00307031	4.15802e-07	0.00100782	1.26566e-06	0.00237039	4.11743e-07	0.000771134
6660	26	1.75689e-07	0.000212815	5.96245e-08	7.22241e-05	1.33418e-06	0.00364759	4.43692e-07	0.00121303	8.62379e-07	0.00246339	2.8309e-07	0.000808649	1.40829e-06	0.00366727	4.69415e-07	0.00122238	1.26495e-06	0.00308296	4.15214e-07	0.00101197	1.25616e-06	0.00238299	4.08654e-07	0.000775233
6670	26	1.78663e-07	0.000214571	6.06336e-08	7.282e-05	1.32448e-06	0.0036609	4.40465e-07	0.00121746	8.67688e-07	0.00247203	2.84833e-07	0.000811487	1.40105e-06	0.00368133	4.67003e-07	0.00122707	1.26147e-06	0.0030956	4.14072e-07	0.00101612	1.24814e-06	0.00239553	4.06045e-07	0.000779313
6680	26	1.71231e-07	0.000216321	5.81115e-08	7.34138e-05	1.31641e-06	0.0036741	4.37782e-07	0.00122185	8.83096e-07	0.00248079	2.89891e-07	0.000814362	1.40579e-06	0.00369537	4.6858e-07	0.00123175	1.25981e-06	0.00310821	4.13527e-07	0.00102025	1.2477e-06	0.00240801	4.05902e-07	0.000783373
6690	26	1.63137e-07	0.000217994	5.53644e-08	7.39816e-05	1.32651e-06	0.00368732	4.41141e-07	0.00122624	8.84879e-07	0.00248963	2.90477e-07	0.000817263	1.39805e-06	0.00370939	4.66002e-07	0.00123642	1.26037e-06	0.00312081	4.1371e-07	0.00102439	1.24101e-06	0.00242045	4.03724e-07	0.000787421
6700	26	1.62576e-07	0.000219628	5.51742e-08	7.45361e-05	1.33475e-06	0.00370063	4.4388e-07	0.00123067	8.80298e-07	0.00249844	2.88973e-07	0.000820157	1.4013e-06	0.0037234	4.67084e-07	0.00124109	1.26557e-06	0.00313345	4.15419e-07	0.00102854	1.23814e-06	0.00243285	4.02791e-07	0.000791453
6710	26	1.60356e-07	0.000221233	5.44208e-08	7.50809e-05	1.33431e-06	0.00371396	4.43735e-07	0.00123511	8.77956e-07	0.00250724	2.88204e-07	0.000823046	1.40462e-06	0.00373742	4.6819e-07	0.00124576	1.26856e-06	0.00314611	4.16398e-07	0.0010327	1.23931e-06	0.00244524	4.03173e-07	0.000795485
6720	26	1.5123e-07	0.000222807	5.13237e-08	7.5615e-05	1.32267e-06	0.00372727	4.39864e-07	0.00123953	8.81325e-07	0.00251604	2.8931e-07	0.000825932	1.40069e-06	0.00375145	4.66881e-07	0.00125044	1.26559e-06	0.00315878	4.15425e-07	0.00103686	1.2443e-06	0.00245765	4.04795e-07	0.000799522
6730	26	1.44897e-07	0.000224288	4.91743e-08	7.61176e-05	1.31815e-06	0.00374047	4.3836e-07	0.00124392	8.72121e-07	0.0025248	2.86289e-07	0.000828808	1.38957e-06	0.0037654	4.63173e-07	0.00125509	1.27045e-06	0.00317147	4.17018e-07	0.00104102	1.23849e-06	0.00247006	4.02905e-07	0.00080356
6740	26	1.35905e-07	0.000225687	4.61228e-08	7.65922e-05	1.32706e-06	0.0037537	4.41323e-07	0.00124832	8.74144e-07	0.00253353	2.86953e-07	0.000831676	1.39304e-06	0.00377932	4.64333e-07	0.00125973	1.26393e-06	0.00318413	4.14878e-07	0.00104518	1.23431e-06	0.00248242	4.01544e-07	0.000807581
6750	26	1.39578e-07	0.000227076	4.73691e-08	7.70637e-05	1.33112e-06	0.00376699	4.42672e-07	0.00125274	8.77254e-07	0.00254229	2.87973e-07	0.000834551	1.39083e-06	0.00379323	4.63593e-07	0.00126437	1.25728e-06	0.00319673	4.12697e-07	0.00104931	1.23174e-06	0.00249475	4.0071e-07	0.000811592
6760	26	1.46922e-07	0.000228504	4.98614e-08	7.75483e-05	1.33347e-06	0.00378032	4.43456e-07	0.00125717	8.83569e-07	0.0025511	2.90047e-07	0.000837443	1.38839e-06	0.00380713	4.62782e-07	0.001269	1.25437e-06	0.0032093	4.11741e-07	0.00105344	1.23066e-06	0.00250707	4.00359e-07	0.000815598
6770	26	1.5257e-07	0.000229998	5.17782e-08	7.80552e-05	1.33711e-06	0.00379367	4.44667e-07	0.00126161	8.93091e-07	0.00255998	2.93172e-07	0.000840356	1.39132e-06	0.00382103	4.63758e-07	0.00127363	1.25598e-06	0.00322185	4.12269e-07	0.00105756	1.23171e-06	0.00251938	4.00701e-07	0.000819603
6780	26	1.62655e-07	0.000231563	5.52008e-08	7.85864e-05	1.33843e-06	0.00380705	4.45105e-07	0.00126606	8.88726e-07	0.00256889	2.9174e-07	0.000843282	1.39952e-06	0.00383497	4.66492e-07	0.00127828	1.25885e-06	0.00323442	4.13211e-07	0.00106168	1.23691e-06	0.00253172	4.0239e-07	0.000823617
6790	26	1.62888e-07	0.000233191	5.52801e-08	7.91389e-05	1.33943e-06	0.00382044	4.45439e-07	0.00127051	8.93864e-07	0.00257781	2.93426e-07	0.00084621	1.40759e-06	0.00384902	4.6918e-07	0.00128296	1.26413e-06	0.00324704	4.14945e-07	0.00106583	1.23369e-06	0.00254407	4.01345e-07	0.000827634
6800	26	1.63814e-07	0.000234827	5.55941e-08	7.96941e-05	1.34724e-06	0.00383389	4.48035e-07	0.00127499	8.8801e-07	0.0025867	2.91504e-07	0.000849127	1.4199e-06	0.00386319	4.73284e-07	0.00128769	1.26421e-06	0.00325968	4.1497e-07	0.00106997	1.23219e-06	0.00255639	4.00856e-07	0.000831645
6810	26	1.62897e-07	0.000236455	5.52832e-08	8.02469e-05	1.35219e-06	0.00384737	4.49681e-07	0.00127947	8.81708e-07	0.00259556	2.89436e-07	0.000852036	1.43082e-06	0.00387742	4.76926e-07	0.00129243	1.26411e-06	0.00327232	4.1494e-07	0.00107413	1.23161e-06	0.00256871	4.00666e-07	0.000835653
6820	26	1.56113e-07	0.000238047	5.29809e-08	8.07869e-05	1.34443e-06	0.00386085	4.471e-07	0.00128395	8.82211e-07	0.00260438	2.89601e-07	0.000854932	1.43392e-06	0.00389174	4.77957e-07	0.0012972	1.26713e-06	0.00328498	4.15931e-07	0.00107828	1.23296e-06	0.00258104	4.01105e-07	0.000839663
6830	26	1.45802e-07	0.000239555	4.94815e-08	8.12987e-05	1.33317e-06	0.00387423	4.43356e-07	0.00128841	8.8613e-07	0.00261322	2.90887e-07	0.000857835	1.42845e-06	0.00390605	4.76132e-07	0.00130197	1.27027e-06	0.00329767	4.1696e-07	0.00108244	1.23891e-06	0.0025934	4.0304e-07	0.000843684
6840	26	1.42349e-07	0.000241012	4.83095e-08	8.17934e-05	1.32583e-06	0.00388754	4.40913e-07	0.00129283	8.91327e-07	0.00262211	2.92593e-07	0.000860753	1.42417e-06	0.00392032	4.74706e-07	0.00130673	1.27477e-06	0.0033104	4.18437e-07	0.00108662	1.24216e-06	0.0026058	4.04099e-07	0.000847717
6850	26	1.47643e-07	0.000242455	5.01061e-08	8.22831e-05	1.3244e-06	0.00390079	4.40439e-07	0.00129724	8.97834e-07	0.00263105	2.94729e-07	0.000863688	1.42589e-06	0.00393457	4.7528e-07	0.00131148	1.28135e-06	0.00332317	4.20598e-07	0.00109082	1.24073e-06	0.00261821	4.03634e-07	0.000851756
6860	26	1.48224e-07	0.000243934	5.03036e-08	8.27849e-05	1.32476e-06	0.00391404	4.4056e-07	0.00130164	9.11484e-07	0.0026401	2.9921e-07	0.000866658	1.4328e-06	0.00394886	4.77585e-07	0.00131624	1.29034e-06	0.00333603	4.23547e-07	0.00109504	1.24332e-06	0.00263063	4.04476e-07	0.000855797
6870	26	1.49994e-07	0.000245426	5.0904e-08	8.32913e-05	1.33193e-06	0.00392733	4.42942e-07	0.00130606	9.03548e-07	0.00264916	2.96605e-07	0.000869633	1.43802e-06	0.00396322	4.79324e-07	0.00132103	1.29043e-06	0.00334893	4.23577e-07	0.00109927	1.2406e-06	0.00264305	4.03592e-07	0.000859837
6880	26	1.43063e-07	0.00024689	4.85518e-08	8.37882e-05	1.34653e-06	0.00394072	4.47798e-07	0.00131051	8.97802e-07	0.00265817	2.94719e-07	0.000872591	1.43385e-06	0.00397758	4.77935e-07	0.00132581	1.29008e-06	0.00336183	4.23462e-07	0.00110351	1.24653e-06	0.00265549	4.05521e-07	0.000863883
6890	26	1.38977e-07	0.000248301	4.71651e-08	8.42668e-05	1.35391e-06	0.00395422	4.50252e-07	0.00131501	8.91585e-07	0.00266711	2.92678e-07	0.000875526	1.42886e-06	0.00399189	4.76272e-07	0.00133058	1.29283e-06	0.00337475	4.24365e-07	0.00110775	1.2492e-06	0.00266797	4.06388e-07	0.000867942
6900	26	1.38688e-07	0.000249689	4.70673e-08	8.47379e-05	1.35447e-06	0.00396776	4.50438e-07	0.00131951	8.85249e-07	0.002676	2.90598e-07	0.000878444	1.4306e-06	0.00400619	4.76851e-07	0.00133535	1.29128e-06	0.00338766	4.23857e-07	0.00111198	1.24867e-06	0.00268046	4.06215e-07	0.000872005
6910	26	1.401e-07	0.000251083	4.75462e-08	8.52112e-05	1.35248e-06	0.0039813	4.49776e-07	0.00132401	8.85885e-07	0.00268486	2.90807e-07	0.000881351	1.43757e-06	0.00402053	4.79174e-07	0.00134013	1.28545e-06	0.00340055	4.21942e-07	0.00111621	1.24987e-06	0.00269295	4.06608e-07	0.000876069
6920	26	1.47392e-07	0.000252518	5.00211e-08	8.56981e-05	1.34892e-06	0.0039948	4.48594e-07	0.0013285	8.97574e-07	0.00269377	2.94644e-07	0.000884277	1.43599e-06	0.0040349	4.78648e-07	0.00134492	1.2905e-06	0.00341343	4.23601e-07	0.00112044	1.25103e-06	0.00270545	4.06985e-07	0.000880137
6930	26	1.50086e-07	0.000254005	5.09354e-08	8.62026e-05	1.34786e-06	0.00400829	4.4824e-07	0.00133299	8.99806e-07	0.00270276	2.95377e-07	0.000887227	1.42248e-06	0.00404919	4.74144e-07	0.00134969	1.28191e-06	0.00342629	4.20781e-07	0.00112466	1.25484e-06	0.00271798	4.08223e-07	0.000884213
6940	26	1.47075e-07	0.000255488	4.99136e-08	8.67059e-05	1.34725e-06	0.00402176	4.48038e-07	0.00133747	8.97053e-07	0.00271174	2.94473e-07	0.000890175	1.4244e-06	0.00406343	4.74783e-07	0.00135443	1.27979e-06	0.0034391	4.20084e-07	0.00112887	1.25151e-06	0.00273051	4.0714e-07	0.000888289
6950	26	1.5317e-07	0.000257002	5.19819e-08	8.72199e-05	1.3523e-06	0.00403527	4.49718e-07	0.00134196	8.98666e-07	0.00272073	2.95003e-07	0.000893125	1.42591e-06	0.00407768	4.75289e-07	0.00135918	1.27884e-06	0.00345189	4.19774e-07	0.00113307	1.25316e-06	0.00274304	4.07679e-07	0.000892365
6960	26	1.62807e-07	0.000258575	5.52526e-08	8.77538e-05	1.35821e-06	0.00404882	4.51683e-07	0.00134646	8.99781e-07	0.00272971	2.95369e-07	0.000896074	1.42699e-06	0.00409195	4.75648e-07	0.00136394	1.27762e-06	0.00346467	4.19373e-07	0.00113726	1.25373e-06	0.00275557	4.07862e-07	0.000896441
6970	26	1.69758e-07	0.00026024	5.76114e-08	8.83189e-05	1.3609e-06	0.00406241	4.52576e-07	0.00135099	8.95453e-07	0.00273869	2.93948e-07	0.00089902	1.42976e-06	0.00410623	4.76571e-07	0.0013687	1.27707e-06	0.00347745	4.19192e-07	0.00114146	1.24714e-06	0.00276807	4.05718e-07	0.000900508
6980	26	1.75834e-07	0.000261973	5.96736e-08	8.89069e-05	1.36505e-06	0.00407605	4.53957e-07	0.00135552	8.91416e-07	0.00274762	2.92623e-07	0.000901952	1.42946e-06	0.00412052	4.7647e-07	0.00137346	1.28151e-06	0.00349025	4.20649e-07	0.00114566	1.24342e-06	0.00278053	4.04509e-07	0.000904561
6990	26	1.8059e-07	0.000263745	6.12875e-08	8.95081e-05	1.36693e-06	0.0040897	4.54583e-07	0.00136006	8.89177e-07	0.00275653	2.91888e-07	0.000904877	1.42683e-06	0.00413481	4.75595e-07	0.00137822	1.28432e-06	0.00350307	4.21573e-07	0.00114987	1.25073e-06	0.00279301	4.06886e-07	0.00090862
7000	26	1.79624e-07	0.000265545	6.09597e-08	9.01191e-05	1.36076e-06	0.00410334	4.5253e-07	0.0013646	8.86961e-07	0.00276541	2.9116e-07	0.000907792	1.42395e-06	0.00414906	4.74636e-07	0.00138297	1.27916e-06	0.00351589	4.19879e-07	0.00115407	1.25314e-06	0.00280553	4.07672e-07	0.000912693
7010	26	1.70612e-07	0.000267291	5.79012e-08	9.07118e-05	1.34941e-06	0.00411689	4.48756e-07	0.0013691	8.77943e-07	0.00277423	2.882e-07	0.000910687	1.42966e-06	0.00416334	4.76538e-07	0.00138773	1.26756e-06	0.00352861	4.16072e-07	0.00115825	1.26021e-06	0.00281811	4.09971e-07	0.000916786
7020	26	1.64342e-07	0.000268971	5.57735e-08	9.12817e-05	1.34645e-06	0.00413037	4.47771e-07	0.00137358	8.69379e-07	0.00278297	2.85388e-07	0.000913557	1.44152e-06	0.00417769	4.8049e-07	0.00139252	1.25936e-06	0.00354125	4.13378e-07	0.0011624	1.274e-06	0.00283075	4.14457e-07	0.000920898
7030	26	1.52245e-07	0.000270536	5.16681e-08	9.18129e-05	1.36092e-06	0.00414393	4.52584e-07	0.0013781	8.62819e-07	0.00279162	2.83235e-07	0.000916398	1.44879e-06	0.00419214	4.82915e-07	0.00139733	1.2589e-06	0.00355385	4.1323e-07	0.00116654	1.28813e-06	0.00284356	4.19056e-07	0.000925066
7040	26	1.5113e-07	0.000272069	5.12897e-08	9.23331e-05	1.37058e-06	0.00415757	4.55797e-07	0.00138263	8.59502e-07	0.00280024	2.82146e-07	0.000919227	1.45217e-06	0.00420664	4.8404e-07	0.00140217	1.26551e-06	0.00356647	4.15398e-07	0.00117068	1.29496e-06	0.00285648	4.21275e-07	0.000929269
7050	26	1.64571e-07	0.000273649	5.58512e-08	9.28695e-05	1.37102e-06	0.00417128	4.55942e-07	0.00138719	8.64495e-07	0.00280887	2.83785e-07	0.000922059	1.45045e-06	0.00422115	4.83466e-07	0.001407	1.27314e-06	0.00357916	4.17902e-07	0.00117484	1.29525e-06	0.00286943	4.21371e-07	0.000933482
7060	26	1.7892e-07	0.00027535	6.07209e-08	9.34468e-05	1.37031e-06	0.00418499	4.55706e-07	0.00139175	8.76576e-07	0.00281756	2.87751e-07	0.000924911	1.44459e-06	0.00423563	4.81515e-07	0.00141183	1.2713e-06	0.00359189	4.173e-07	0.00117902	1.2951e-06	0.00288238	4.21322e-07	0.000937696
7070	26	1.81405e-07	0.000277152	6.1564e-08	9.40581e-05	1.36668e-06	0.00419867	4.54499e-07	0.0013963	8.74411e-07	0.00282631	2.8704e-07	0.000927786	1.43216e-06	0.00425002	4.7737e-07	0.00141663	1.26558e-06	0.00360457	4.15421e-07	0.00118318	1.29093e-06	0.00289531	4.19964e-07	0.000941901
7080	26	1.83781e-07	0.00027898	6.23706e-08	9.46786e-05	1.3598e-06	0.0042123	4.52212e-07	0.00140083	8.84838e-07	0.00283512	2.90463e-07	0.000930677	1.41662e-06	0.00426425	4.7219e-07	0.00142137	1.26038e-06	0.00361719	4.13716e-07	0.00118733	1.28337e-06	0.00290818	4.17504e-07	0.000946088
7090	26	1.90833e-07	0.000280867	6.47636e-08	9.53189e-05	1.36295e-06	0.00422593	4.53258e-07	0.00140536	8.92114e-07	0.00284401	2.92852e-07	0.000933595	1.42547e-06	0.00427849	4.75139e-07	0.00142612	1.26032e-06	0.0036298	4.13695e-07	0.00119147	1.27981e-06	0.002921	4.16347e-07	0.000950259
7100	26	2.01858e-07	0.000282821	6.85055e-08	9.59823e-05	1.36996e-06	0.00423958	4.55591e-07	0.0014099	8.94259e-07	0.00285293	2.93556e-07	0.000936523	1.44236e-06	0.00429281	4.80772e-07	0.00143089	1.26265e-06	0.00364242	4.14459e-07	0.00119561	1.28378e-06	0.00293382	4.17638e-07	0.000954429
7110	26	2.16997e-07	0.000284924	7.3643e-08	9.66957e-05	1.37456e-06	0.00425331	4.57121e-07	0.00141447	8.85321e-07	0.00286182	2.90622e-07	0.000939442	1.4549e-06	0.0043073	4.8495e-07	0.00143572	1.26655e-06	0.00365507	4.1574e-07	0.00119976	1.29059e-06	0.0029467	4.19853e-07	0.00095862
7120	26	2.23716e-07	0.000287123	7.59236e-08	9.74421e-05	1.37084e-06	0.00426703	4.55883e-07	0.00141903	8.76335e-07	0.00287063	2.87672e-07	0.000942335	1.46929e-06	0.00432192	4.89747e-07	0.00144059	1.2734e-06	0.00366776	4.17989e-07	0.00120393	1.29714e-06	0.00295962	4.21986e-07	0.000962824
7130	26	2.33065e-07	0.000289404	7.90963e-08	9.82162e-05	1.37942e-06	0.00428078	4.58737e-07	0.00142361	8.72099e-07	0.00287938	2.86281e-07	0.000945205	1.47911e-06	0.00433665	4.9302e-07	0.0014455	1.28191e-06	0.00368054	4.20782e-07	0.00120812	1.29853e-06	0.0029726	4.22439e-07	0.000967046
7140	26	2.33484e-07	0.000291729	7.92384e-08	9.90054e-05	1.38158e-06	0.00429458	4.59454e-07	0.0014282	8.74525e-07	0.00288812	2.87078e-07	0.000948074	1.4803e-06	0.00435145	4.93418e-07	0.00145043	1.28469e-06	0.00369337	4.21693e-07	0.00121233	1.30445e-06	0.00298563	4.24364e-07	0.000971284
7150	26	2.31413e-07	0.000294061	7.85356e-08	9.97969e-05	1.38007e-06	0.0043084	4.58954e-07	0.00143279	8.80055e-07	0.00289689	2.88893e-07	0.000950953	1.47537e-06	0.00436622	4.91772e-07	0.00145536	1.28425e-06	0.00370621	4.21551e-07	0.00121655	1.31083e-06	0.00299869	4.26439e-07	0.000975534
7160	26	2.34516e-07	0.000296388	7.95887e-08	0.000100586	1.38195e-06	0.0043222	4.59579e-07	0.00143738	8.88389e-07	0.00290572	2.91629e-07	0.000953853	1.46175e-06	0.00438092	4.87233e-07	0.00146026	1.28209e-06	0.00371905	4.20839e-07	0.00122076	1.31347e-06	0.00301181	4.27299e-07	0.000979802
7170	26	2.28532e-07	0.000298703	7.75578e-08	0.000101372	1.36803e-06	0.00433595	4.54948e-07	0.00144195	8.99688e-07	0.00291466	2.95338e-07	0.000956787	1.47049e-06	0.00439558	4.90147e-07	0.00146515	1.28998e-06	0.00373191	4.23432e-07	0.00122498	1.32323e-06	0.003025	4.30474e-07	0.000984091
7180	26	2.3097e-07	0.000301002	7.83853e-08	0.000102152	1.37233e-06	0.00434966	4.56378e-07	0.00144651	9.05281e-07	0.00292369	2.97174e-07	0.000959751	1.475e-06	0.00441031	4.91651e-07	0.00147006	1.29449e-06	0.00374483	4.2491e-07	0.00122922	1.32104e-06	0.00303822	4.29761e-07	0.000988391
7190	26	2.30084e-07	0.000303304	7.80845e-08	0.000102934	1.37628e-06	0.00436341	4.57692e-07	0.00145108	9.03527e-07	0.00293273	2.96598e-07	0.000962718	1.47234e-06	0.00442504	4.90764e-07	0.00147497	1.30197e-06	0.00375783	4.27366e-07	0.00123349	1.32198e-06	0.00305143	4.30067e-07	0.000992691
7200	26	2.28638e-07	0.000305599	7.75938e-08	0.000103712	1.37701e-06	0.00437717	4.57936e-07	0.00145566	8.98601e-07	0.00294174	2.94981e-07	0.000965675	1.46862e-06	0.00443975	4.89522e-07	0.00147987	1.30818e-06	0.00377087	4.29404e-07	0.00123777	1.32514e-06	0.00306467	4.31093e-07	0.000996998
7210	26	2.27374e-07	0.000307881	7.71648e-08	0.000104487	1.37209e-06	0.00439092	4.56298e-07	0.00146023	8.89901e-07	0.00295069	2.92125e-07	0.000968614	1.46509e-06	0.00445442	4.88348e-07	0.00148476	1.31093e-06	0.00378396	4.30306e-07	0.00124207	1.33125e-06	0.00307795	4.33081e-07	0.00100132
7220	26	2.12368e-07	0.000310074	7.20722e-08	0.000105231	1.37028e-06	0.00440463	4.55696e-07	0.00146479	8.87853e-07	0.00295958	2.91453e-07	0.000971532	1.45496e-06	0.00446902	4.8497e-07	0.00148962	1.30576e-06	0.00379704	4.28608e-07	0.00124636	1.31624e-06	0.00309118	4.28199e-07	0.00100562
7230	26	2.14505e-07	0.000312227	7.27976e-08	0.000105962	1.3805e-06	0.00441839	4.59095e-07	0.00146937	8.79764e-07	0.00296841	2.88798e-07	0.000974431	1.44007e-06	0.00448348	4.80007e-07	0.00149444	1.30442e-06	0.00381009	4.28171e-07	0.00125065	1.31591e-06	0.00310435	4.28092e-07	0.00100991
7240	26	2.214e-07	0.000314392	7.51374e-08	0.000106697	1.39238e-06	0.00443225	4.63047e-07	0.00147398	8.76884e-07	0.0029772	2.87852e-07	0.000977316	1.42559e-06	0.00449782	4.75182e-07	0.00149922	1.30453e-06	0.00382314	4.28205e-07	0.00125493	1.31937e-06	0.00311752	4.29216e-07	0.00101419
7250	26	2.27698e-07	0.000316639	7.72749e-08	0.000107459	1.40596e-06	0.00444624	4.67563e-07	0.00147863	8.80115e-07	0.00298598	2.88913e-07	0.0009802	1.41375e-06	0.00451202	4.71236e-07	0.00150396	1.31193e-06	0.00383622	4.30637e-07	0.00125922	1.3198e-06	0.00313071	4.29356e-07	0.00101848
7260	26	2.29271e-07	0.000318921	7.78088e-08	0.000108233	1.41471e-06	0.00446034	4.70473e-07	0.00148332	8.79535e-07	0.00299478	2.88722e-07	0.000983088	1.41234e-06	0.00452615	4.70764e-07	0.00150867	1.32552e-06	0.00384941	4.35095e-07	0.00126355	1.32704e-06	0.00314395	4.31711e-07	0.00102279
7270	26	2.27745e-07	0.000321204	7.72908e-08	0.000109008	1.40689e-06	0.00447445	4.67871e-07	0.00148801	8.77372e-07	0.00300356	2.88012e-07	0.000985971	1.42454e-06	0.00454034	4.74832e-07	0.0015134	1.33146e-06	0.00386269	4.37047e-07	0.00126791	1.33175e-06	0.00315724	4.33244e-07	0.00102711
7280	26	2.24996e-07	0.000323467	7.63577e-08	0.000109776	1.39544e-06	0.00448846	4.64064e-07	0.00149267	8.75853e-07	0.00301233	2.87514e-07	0.000988849	1.43916e-06	0.00455466	4.79704e-07	0.00151817	1.33259e-06	0.00387601	4.37418e-07	0.00127228	1.33455e-06	0.00317058	4.34156e-07	0.00103145
7290	26	2.22496e-07	0.000325706	7.55094e-08	0.000110536	1.38674e-06	0.00450237	4.61169e-07	0.0014973	8.84687e-07	0.00302113	2.90414e-07	0.000991738	1.45371e-06	0.00456912	4.84555e-07	0.00152299	1.33404e-06	0.00388935	4.37891e-07	0.00127666	1.33967e-06	0.00318395	4.35821e-07	0.0010358
7300	26	2.28107e-07	0.000327974	7.74136e-08	0.000111306	1.38589e-06	0.00451624	4.60888e-07	0.00150191	8.94473e-07	0.00303003	2.93626e-07	0.00099466	1.46674e-06	0.00458374	4.88898e-07	0.00152786	1.33343e-06	0.00390268	4.37692e-07	0.00128104	1.3369e-06	0.00319732	4.3492e-07	0.00104015
7310	26	2.35895e-07	0.000330284	8.00568e-08	0.00011209	1.3926e-06	0.00453015	4.6312e-07	0.00150653	8.99374e-07	0.003039	2.95235e-07	0.000997603	1.47508e-06	0.00459843	4.91678e-07	0.00153276	1.33146e-06	0.003916	4.37046e-07	0.00128541	1.33543e-06	0.00321069	4.34441e-07	0.0010445
7320	26	2.43594e-07	0.000332681	8.26694e-08	0.000112903	1.40345e-06	0.00454412	4.66726e-07	0.00151118	9.00991e-07	0.003048	2.95766e-07	0.00100056	1.47354e-06	0.00461317	4.91162e-07	0.00153767	1.32882e-06	0.00392931	4.36178e-07	0.00128978	1.33831e-06	0.00322406	4.3538e-07	0.00104885
7330	26	2.58505e-07	0.000335193	8.773e-08	0.000113756	1.40519e-06	0.00455815	4.67306e-07	0.00151585	9.08011e-07	0.00305705	2.9807e-07	0.00100353	1.46889e-06	0.00462788	4.89615e-07	0.00154258	1.32422e-06	0.00394257	4.3467e-07	0.00129413	1.34165e-06	0.00323746	4.36464e-07	0.00105321
7340	26	2.66063e-07	0.000337815	9.02948e-08	0.000114646	1.40394e-06	0.0045722	4.6689e-07	0.00152052	9.15298e-07	0.00306616	3.00462e-07	0.00100652	1.46737e-06	0.00464256	4.89107e-07	0.00154747	1.32061e-06	0.0039558	4.33485e-07	0.00129847	1.34738e-06	0.00325091	4.38329e-07	0.00105758
7350	26	2.58524e-07	0.000340443	8.77363e-08	0.000115538	1.40416e-06	0.00458624	4.66964e-07	0.00152519	9.21481e-07	0.00307534	3.02492e-07	0.00100953	1.4715e-06	0.00465726	4.90485e-07	0.00155237	1.31936e-06	0.003969	4.33073e-07	0.00130281	1.35551e-06	0.00326441	4.40973e-07	0.00106198
7360	26	2.51375e-07	0.000342984	8.53101e-08	0.0001164	1.41188e-06	0.00460032	4.69532e-07	0.00152987	9.34039e-07	0.00308462	3.06614e-07	0.00101258	1.47673e-06	0.00467201	4.92228e-07	0.00155728	1.31768e-06	0.00398218	4.32523e-07	0.00130713	1.35821e-06	0.00327798	4.41852e-07	0.00106639
7370	26	2.49759e-07	0.000345493	8.47616e-08	0.000117252	1.42377e-06	0.0046145	4.73485e-07	0.00153459	9.35862e-07	0.00309397	3.07213e-07	0.00101565	1.48139e-06	0.00468679	4.93782e-07	0.00156221	1.32916e-06	0.00399542	4.3629e-07	0.00131148	1.36349e-06	0.00329159	4.4357e-07	0.00107082
7380	26	2.49783e-07	0.000347991	8.47698e-08	0.000118099	1.43059e-06	0.00462877	4.75754e-07	0.00153933	9.34894e-07	0.00310332	3.06895e-07	0.00101872	1.48883e-06	0.00470165	4.96261e-07	0.00156716	1.33749e-06	0.00400875	4.39024e-07	0.00131586	1.37394e-06	0.00330528	4.46969e-07	0.00107527
7390	26	2.53765e-07	0.000350518	8.61214e-08	0.000118957	1.4305e-06	0.00464308	4.75723e-07	0.00154409	9.30718e-07	0.00311265	3.05524e-07	0.00102178	1.50352e-06	0.00471663	5.01158e-07	0.00157216	1.34259e-06	0.00402216	4.40698e-07	0.00132026	1.37407e-06	0.00331902	4.47011e-07	0.00107974
7400	26	2.58696e-07	0.000353072	8.77947e-08	0.000119823	1.41923e-06	0.00465732	4.71976e-07	0.00154882	9.29604e-07	0.00312195	3.05158e-07	0.00102483	1.51651e-06	0.0047317	5.05487e-07	0.00157718	1.34562e-06	0.00403559	4.41694e-07	0.00132467	1.36906e-06	0.00333273	4.45381e-07	0.0010842
7410	26	2.61148e-07	0.000355669	8.86269e-08	0.000120705	1.40808e-06	0.00467147	4.68267e-07	0.00155353	9.29959e-07	0.00313125	3.05275e-07	0.00102788	1.51643e-06	0.00474687	5.05461e-07	0.00158224	1.343e-06	0.00404904	4.40832e-07	0.00132908	1.37085e-06	0.00334644	4.45965e-07	0.00108866
7420	26	2.49629e-07	0.000358225	8.47176e-08	0.000121572	1.41584e-06	0.00468558	4.70847e-07	0.00155823	9.26985e-07	0.00314053	3.04299e-07	0.00103093	1.51641e-06	0.00476203	5.05454e-07	0.00158729	1.34545e-06	0.00406248	4.41638e-07	0.00133349	1.38282e-06	0.0033602	4.49859e-07	0.00109314
7430	26	2.35953e-07	0.000360655	8.00762e-08	0.000122397	1.42821e-06	0.0046998	4.74963e-07	0.00156295	9.29171e-07	0.00314982	3.05016e-07	0.00103398	1.51824e-06	0.00477721	5.06063e-07	0.00159235	1.35548e-06	0.00407599	4.44932e-07	0.00133793	1.37811e-06	0.003374	4.48325e-07	0.00109763
7440	26	2.40412e-07	0.000363043	8.15896e-08	0.000123207	1.42415e-06	0.00471406	4.73613e-07	0.0015677	9.32916e-07	0.00315913	3.06246e-07	0.00103704	1.52012e-06	0.0047924	5.06688e-07	0.00159741	1.36065e-06	0.00408958	4.46628e-07	0.00134238	1.369e-06	0.00338773	4.45362e-07	0.0011021
7450	26	2.44548e-07	0.000365468	8.29933e-08	0.000124031	1.42638e-06	0.00472832	4.74354e-07	0.00157244	9.3707e-07	0.00316848	3.07609e-07	0.00104011	1.52148e-06	0.0048076	5.07142e-07	0.00160248	1.36375e-06	0.0041032	4.47646e-07	0.00134686	1.36061e-06	0.00340138	4.42632e-07	0.00110653
7460	26	2.4566e-07	0.000367917	8.33706e-08	0.000124861	1.42942e-06	0.0047426	4.75365e-07	0.00157719	9.39728e-07	0.00317786	3.08482e-07	0.00104319	1.51954e-06	0.0048228	5.06496e-07	0.00160755	1.36436e-06	0.00411683	4.47844e-07	0.00135133	1.3599e-06	0.00341499	4.42402e-07	0.00111096
7470	26	2.46221e-07	0.00037038	8.3561e-08	0.000125697	1.43303e-06	0.00475691	4.76565e-07	0.00158195	9.41413e-07	0.00318726	3.09035e-07	0.00104627	1.51549e-06	0.00483798	5.05148e-07	0.0016126	1.357e-06	0.00413044	4.4543e-07	0.0013558	1.37278e-06	0.00342866	4.46592e-07	0.00111541
7480	26	2.49501e-07	0.000372853	8.46741e-08	0.000126537	1.44055e-06	0.00477128	4.79066e-07	0.00158672	9.47074e-07	0.00319671	3.10893e-07	0.00104937	1.51378e-06	0.00485313	5.04577e-07	0.00161765	1.35311e-06	0.00414399	4.44153e-07	0.00136025	1.38922e-06	0.00344248	4.51942e-07	0.00111991
7490	26	2.54078e-07	0.000375378	8.62275e-08	0.000127394	1.4463e-06	0.00478571	4.80979e-07	0.00159152	9.54816e-07	0.00320621	3.13435e-07	0.00105249	1.52033e-06	0.0048683	5.06761e-07	0.00162271	1.35592e-06	0.00415754	4.45074e-07	0.0013647	1.40871e-06	0.00345644	4.58282e-07	0.00112445
7500	26	2.49456e-07	0.000377874	8.46588e-08	0.000128241	1.4498e-06	0.00480019	4.82141e-07	0.00159634	9.54102e-07	0.00321575	3.132e-07	0.00105563	1.5294e-06	0.00488355	5.09781e-07	0.0016278	1.35973e-06	0.00417113	4.46324e-07	0.00136915	1.41111e-06	0.00347054	4.59061e-07	0.00112904
7510	26	2.38874e-07	0.000380327	8.10678e-08	0.000129073	1.45046e-06	0.00481469	4.82362e-07	0.00160116	9.51044e-07	0.00322528	3.12196e-07	0.00105875	1.53778e-06	0.00489889	5.12577e-07	0.00163291	1.36575e-06	0.00418476	4.48302e-07	0.00137363	1.41208e-06	0.00348466	4.59379e-07	0.00113363
7520	26	2.34312e-07	0.000382695	7.95195e-08	0.000129877	1.45586e-06	0.00482922	4.84158e-07	0.00160599	9.45674e-07	0.00323476	3.10434e-07	0.00106187	1.54255e-06	0.00491428	5.14165e-07	0.00163804	1.38166e-06	0.0041985	4.53524e-07	0.00137814	1.41273e-06	0.00349878	4.59589e-07	0.00113822
7530	26	2.31958e-07	0.000385029	7.87205e-08	0.000130669	1.46261e-06	0.00484382	4.86403e-07	0.00161085	9.48364e-07	0.00324425	3.11317e-07	0.00106498	1.54876e-06	0.00492974	5.16236e-07	0.00164319	1.39393e-06	0.00421237	4.5755e-07	0.00138269	1.41122e-06	0.0035129	4.59097e-07	0.00114281
7540	26	2.3051e-07	0.000387342	7.82291e-08	0.000131454	1.46349e-06	0.00485844	4.86694e-07	0.00161571	9.57738e-07	0.00325377	3.14394e-07	0.0010681	1.56251e-06	0.0049453	5.20819e-07	0.00164838	1.40089e-06	0.00422634	4.59836e-07	0.00138728	1.40011e-06	0.00352694	4.55484e-07	0.00114738
7550	26	2.28682e-07	0.000389637	7.76087e-08	0.000132233	1.46263e-06	0.00487307	4.86409e-07	0.00162058	9.60875e-07	0.00326336	3.15424e-07	0.00107125	1.57406e-06	0.00496099	5.24669e-07	0.00165361	1.40477e-06	0.00424037	4.61111e-07	0.00139188	1.3912e-06	0.00354091	4.52583e-07	0.00115193
7560	26	2.26813e-07	0.000391915	7.69745e-08	0.000133006	1.45751e-06	0.00488767	4.84707e-07	0.00162543	9.67835e-07	0.00327301	3.17708e-07	0.00107442	1.5836e-06	0.00497677	5.27849e-07	0.00165887	1.41582e-06	0.00425448	4.64737e-07	0.00139651	1.3879e-06	0.00355481	4.51511e-07	0.00115645
7570	26	2.25333e-07	0.000394177	7.64721e-08	0.000133774	1.45071e-06	0.00490222	4.82446e-07	0.00163027	9.78977e-07	0.00328274	3.21366e-07	0.00107761	1.59265e-06	0.00499265	5.30864e-07	0.00166416	1.42829e-06	0.00426869	4.6883e-07	0.00140118	1.39313e-06	0.00356872	4.53213e-07	0.00116097
7580	26	2.22674e-07	0.000396418	7.55698e-08	0.000134534	1.44817e-06	0.00491671	4.81599e-07	0.00163509	9.86284e-07	0.00329256	3.23765e-07	0.00108084	1.59341e-06	0.00500858	5.31118e-07	0.00166947	1.43295e-06	0.00428299	4.70358e-07	0.00140587	1.38169e-06	0.00358257	4.49492e-07	0.00116548
7590	26	2.12734e-07	0.000398589	7.21966e-08	0.000135271	1.45323e-06	0.00493122	4.83281e-07	0.00163991	9.77409e-07	0.00330237	3.20851e-07	0.00108406	1.5739e-06	0.00502441	5.24617e-07	0.00167475	1.43407e-06	0.00429732	4.70726e-07	0.00141058	1.37228e-06	0.00359636	4.46429e-07	0.00116997
7600	26	2.00664e-07	0.00040065	6.81002e-08	0.00013597	1.46231e-06	0.0049458	4.86303e-07	0.00164476	9.74355e-07	0.00331213	3.19849e-07	0.00108726	1.56705e-06	0.00504011	5.22332e-07	0.00167998	1.42009e-06	0.00431159	4.6614e-07	0.00141526	1.37007e-06	0.00361007	4.4571e-07	0.00117443
7610	26	1.84551e-07	0.000402583	6.26318e-08	0.000136626	1.46565e-06	0.00496044	4.87411e-07	0.00164963	9.71314e-07	0.00332186	3.1885e-07	0.00109046	1.57145e-06	0.0050558	5.238e-07	0.00168521	1.40609e-06	0.00432573	4.61544e-07	0.0014199	1.3695e-06	0.00362377	4.45526e-07	0.00117888
7620	26	1.77716e-07	0.000404394	6.03123e-08	0.000137241	1.46316e-06	0.00497508	4.86586e-07	0.0016545	9.59824e-07	0.0033315	3.15079e-07	0.00109362	1.57308e-06	0.00507152	5.24342e-07	0.00169045	1.4076e-06	0.0043398	4.62038e-07	0.00142452	1.36602e-06	0.00363744	4.44394e-07	0.00118333
7630	26	1.75611e-07	0.000406164	5.95978e-08	0.000137841	1.45579e-06	0.00498967	4.84135e-07	0.00165935	9.52217e-07	0.00334107	3.12581e-07	0.00109676	1.57306e-06	0.00508725	5.24336e-07	0.00169569	1.4065e-06	0.00435386	4.61678e-07	0.00142913	1.35906e-06	0.00365107	4.42129e-07	0.00118776
7640	26	1.75669e-07	0.000407921	5.96176e-08	0.000138438	1.44662e-06	0.0050042	4.81085e-07	0.00166418	9.48548e-07	0.00335058	3.11377e-07	0.00109989	1.57203e-06	0.00510298	5.23993e-07	0.00170094	1.40134e-06	0.00436791	4.59983e-07	0.00143375	1.34844e-06	0.00366462	4.38675e-07	0.00119217
7650	26	1.78564e-07	0.000409693	6.06e-08	0.000139039	1.45081e-06	0.00501869	4.82478e-07	0.001669	9.39477e-07	0.00336002	3.08399e-07	0.00110298	1.5646e-06	0.00511866	5.21517e-07	0.00170616	1.40262e-06	0.00438193	4.60405e-07	0.00143835	1.3463e-06	0.00367809	4.37977e-07	0.00119656
7660	26	1.82576e-07	0.000411501	6.19617e-08	0.000139653	1.45578e-06	0.00503323	4.84131e-07	0.00167384	9.4049e-07	0.00336942	3.08732e-07	0.00110607	1.55567e-06	0.00513426	5.1854e-07	0.00171136	1.40556e-06	0.00439597	4.6137e-07	0.00144296	1.34363e-06	0.00369154	4.37108e-07	0.00120093
7670	26	1.84856e-07	0.000413339	6.27352e-08	0.000140277	1.45511e-06	0.00504778	4.83909e-07	0.00167867	9.36651e-07	0.0033788	3.07472e-07	0.00110915	1.55465e-06	0.00514981	5.18199e-07	0.00171655	1.40578e-06	0.00441003	4.61442e-07	0.00144757	1.35785e-06	0.00370508	4.41737e-07	0.00120533
7680	26	1.88111e-07	0.000415209	6.38401e-08	0.000140911	1.44889e-06	0.00506229	4.81839e-07	0.0016835	9.29737e-07	0.00338813	3.05202e-07	0.00111221	1.55621e-06	0.00516536	5.18718e-07	0.00172173	1.40356e-06	0.00442407	4.60712e-07	0.00145218	1.37618e-06	0.00371873	4.47699e-07	0.00120978
7690	26	1.95666e-07	0.000417125	6.64041e-08	0.000141562	1.43638e-06	0.00507672	4.77678e-07	0.0016883	9.23282e-07	0.0033974	3.03083e-07	0.00111525	1.55478e-06	0.00518092	5.18242e-07	0.00172692	1.39911e-06	0.00443809	4.59253e-07	0.00145678	1.38549e-06	0.00373253	4.50728e-07	0.00121427
7700	26	1.99709e-07	0.000419101	6.77761e-08	0.000142232	1.43843e-06	0.00509111	4.7836e-07	0.00169309	9.31402e-07	0.0034067	3.05749e-07	0.00111831	1.54799e-06	0.00519642	5.15979e-07	0.00173208	1.39076e-06	0.00445202	4.56512e-07	0.00146136	1.39583e-06	0.00374645	4.54092e-07	0.00121879
7710	26	2.02994e-07	0.000421115	6.88909e-08	0.000142916	1.44213e-06	0.00510551	4.79592e-07	0.00169787	9.41732e-07	0.00341606	3.0914e-07	0.00112138	1.53986e-06	0.00521186	5.13269e-07	0.00173723	1.38614e-06	0.00446592	4.54995e-07	0.00146592	1.39971e-06	0.00376041	4.55354e-07	0.00122334
7720	26	2.06934e-07	0.000423157	7.02282e-08	0.000143609	1.44087e-06	0.00511993	4.79172e-07	0.00170267	9.47926e-07	0.00342549	3.11173e-07	0.00112448	1.53245e-06	0.00522724	5.108e-07	0.00174235	1.38914e-06	0.00447979	4.55979e-07	0.00147047	1.39334e-06	0.00377439	4.5328e-07	0.00122788
7730	26	2.05382e-07	0.000425219	6.97014e-08	0.000144308	1.44935e-06	0.00513439	4.81991e-07	0.00170748	9.40978e-07	0.00343493	3.08892e-07	0.00112757	1.53442e-06	0.00524257	5.11455e-07	0.00174747	1.39066e-06	0.00449369	4.56479e-07	0.00147503	1.39367e-06	0.00378833	4.53388e-07	0.00123242
7740	26	2.16885e-07	0.000427347	7.36052e-08	0.00014503	1.45125e-06	0.00514889	4.82625e-07	0.0017123	9.31318e-07	0.00344428	3.05721e-07	0.00113064	1.53314e-06	0.00525791	5.11031e-07	0.00175258	1.38706e-06	0.00450757	4.55298e-07	0.00147959	1.38428e-06	0.0038022	4.50334e-07	0.00123693
7750	26	2.23566e-07	0.000429533	7.58726e-08	0.000145772	1.4465e-06	0.00516337	4.81044e-07	0.00171712	9.24937e-07	0.00345357	3.03627e-07	0.00113369	1.52633e-06	0.0052732	5.08759e-07	0.00175767	1.38746e-06	0.00452146	4.55426e-07	0.00148415	1.37694e-06	0.00381602	4.47944e-07	0.00124143
7760	26	2.22074e-07	0.00043176	7.5366e-08	0.000146528	1.43549e-06	0.00517779	4.77382e-07	0.00172191	9.22622e-07	0.00346281	3.02866e-07	0.00113673	1.51616e-06	0.00528843	5.05369e-07	0.00176275	1.38993e-06	0.00453533	4.56237e-07	0.0014887	1.37436e-06	0.00382978	4.47108e-07	0.0012459
7770	26	2.13647e-07	0.000433933	7.25064e-08	0.000147265	1.42219e-06	0.00519207	4.72961e-07	0.00172666	9.22825e-07	0.00347204	3.02933e-07	0.00113976	1.51635e-06	0.00530359	5.05433e-07	0.0017678	1.37845e-06	0.00454917	4.52469e-07	0.00149324	1.3779e-06	0.00384355	4.48259e-07	0.00125038
7780	26	2.12637e-07	0.000436064	7.21636e-08	0.000147989	1.4213e-06	0.00520629	4.72662e-07	0.00173139	9.19284e-07	0.00348125	3.01771e-07	0.00114278	1.52563e-06	0.00531878	5.08527e-07	0.00177287	1.37471e-06	0.00456294	4.51242e-07	0.00149776	1.37464e-06	0.00385731	4.47198e-07	0.00125486
7790	26	2.16459e-07	0.000438219	7.34608e-08	0.00014872	1.4097e-06	0.00522041	4.68807e-07	0.00173609	9.08217e-07	0.00349036	2.98138e-07	0.00114577	1.52506e-06	0.00533403	5.08338e-07	0.00177795	1.37039e-06	0.00457665	4.49826e-07	0.00150227	1.37443e-06	0.00387106	4.47128e-07	0.00125933
7800	26	2.19917e-07	0.0004404	7.46342e-08	0.00014946	1.3994e-06	0.00523446	4.6538e-07	0.00174076	9.01107e-07	0.00349942	2.95804e-07	0.00114874	1.51966e-06	0.00534925	5.06537e-07	0.00178302	1.36763e-06	0.00459035	4.48919e-07	0.00150676	1.37321e-06	0.0038848	4.46733e-07	0.0012638
7810	26	2.22976e-07	0.000442608	7.56723e-08	0.00015021	1.39056e-06	0.00524843	4.62442e-07	0.0017454	8.98134e-07	0.00350842	2.94828e-07	0.0011517	1.5094e-06	0.00536441	5.03116e-07	0.00178808	1.3665e-06	0.00460402	4.48547e-07	0.00151125	1.37092e-06	0.00389852	4.45986e-07	0.00126827
7820	26	2.13972e-07	0.000444786	7.26166e-08	0.000150949	1.3955e-06	0.00526237	4.64085e-07	0.00175004	8.94471e-07	0.00351738	2.93625e-07	0.00115464	1.50077e-06	0.00537946	5.0024e-07	0.00179309	1.37743e-06	0.00461775	4.52134e-07	0.00151575	1.37337e-06	0.00391224	4.46784e-07	0.00127273
7830	26	2.19274e-07	0.000446951	7.44161e-08	0.000151684	1.40238e-06	0.00527636	4.66373e-07	0.00175469	8.92952e-07	0.00352632	2.93127e-07	0.00115757	1.50347e-06	0.00539448	5.01139e-07	0.0017981	1.36906e-06	0.00463148	4.49388e-07	0.00152026	1.36589e-06	0.00392594	4.4435e-07	0.00127719
7840	26	2.1465e-07	0.000449113	7.28466e-08	0.000152417	1.40358e-06	0.00529038	4.6677e-07	0.00175936	8.98538e-07	0.00353528	2.9496e-07	0.00116052	1.49748e-06	0.00540948	4.99145e-07	0.0018031	1.35359e-06	0.00464508	4.44308e-07	0.00152473	1.35237e-06	0.00393952	4.39951e-07	0.0012816
7850	26	2.14516e-07	0.000451266	7.28011e-08	0.000153148	1.39767e-06	0.00530438	4.64806e-07	0.00176401	9.01326e-07	0.00354428	2.95876e-07	0.00116347	1.49652e-06	0.00542445	4.98824e-07	0.00180809	1.34172e-06	0.00465856	4.40415e-07	0.00152915	1.3413e-06	0.00395299	4.3635e-07	0.00128599
7860	26	2.19247e-07	0.000453433	7.44069e-08	0.000153883	1.38806e-06	0.00531832	4.6161e-07	0.00176864	9.01773e-07	0.0035533	2.96022e-07	0.00116643	1.50252e-06	0.00543945	5.00825e-07	0.00181309	1.3393e-06	0.00467198	4.3962e-07	0.00153356	1.33356e-06	0.00396637	4.33833e-07	0.00129034
7870	26	2.22914e-07	0.000455641	7.56512e-08	0.000154633	1.3798e-06	0.00533216	4.58863e-07	0.00177325	9.03717e-07	0.00356232	2.9666e-07	0.00116939	1.51231e-06	0.00545452	5.04087e-07	0.00181811	1.34926e-06	0.00468541	4.42887e-07	0.00153797	1.32772e-06	0.00397968	4.31935e-07	0.00129467
7880	26	2.152e-07	0.000457828	7.30333e-08	0.000155375	1.37351e-06	0.00534592	4.56771e-07	0.00177782	9.02469e-07	0.00357135	2.96251e-07	0.00117236	1.5183e-06	0.00546968	5.06083e-07	0.00182317	1.35224e-06	0.00469892	4.43866e-07	0.0015424	1.32709e-06	0.00399295	4.31728e-07	0.00129899
7890	26	2.11143e-07	0.000459958	7.16563e-08	0.000156098	1.36493e-06	0.00535961	4.53917e-07	0.00178238	8.99925e-07	0.00358036	2.95416e-07	0.00117531	1.51669e-06	0.00548484	5.05547e-07	0.00182822	1.35261e-06	0.00471244	4.43987e-07	0.00154684	1.32694e-06	0.00400622	4.3168e-07	0.0013033
7900	26	2.06662e-07	0.000462046	7.01358e-08	0.000156806	1.35582e-06	0.00537323	4.50888e-07	0.00178691	8.96254e-07	0.00358935	2.94211e-07	0.00117826	1.50933e-06	0.00549998	5.03093e-07	0.00183327	1.35102e-06	0.00472596	4.43466e-07	0.00155128	1.32644e-06	0.00401949	4.31515e-07	0.00130762
7910	26	2.07319e-07	0.000464119	7.03586e-08	0.00015751	1.35991e-06	0.00538681	4.52249e-07	0.00179142	8.89562e-07	0.00359828	2.92014e-07	0.0011812	1.50451e-06	0.00551505	5.01488e-07	0.00183829	1.35007e-06	0.00473947	4.43156e-07	0.00155571	1.3244e-06	0.00403275	4.30853e-07	0.00131193
7920	26	2.07366e-07	0.00046619	7.03746e-08	0.000158213	1.36213e-06	0.00540042	4.52986e-07	0.00179595	8.90079e-07	0.00360718	2.92184e-07	0.00118412	1.4996e-06	0.00553007	4.99851e-07	0.0018433	1.34932e-06	0.00475296	4.42908e-07	0.00156014	1.3206e-06	0.00404597	4.29617e-07	0.00131623
7930	26	2.00573e-07	0.000468228	6.80692e-08	0.000158905	1.36776e-06	0.00541407	4.54857e-07	0.00180049	8.9548e-07	0.00361611	2.93957e-07	0.00118705	1.49495e-06	0.00554504	4.98299e-07	0.00184828	1.34673e-06	0.00476644	4.42059e-07	0.00156456	1.31565e-06	0.00405914	4.28008e-07	0.00132052
7940	26	1.89537e-07	0.000470178	6.43239e-08	0.000159566	1.36765e-06	0.00542774	4.54821e-07	0.00180503	8.97247e-07	0.00362507	2.94537e-07	0.00118999	1.4896e-06	0.00555996	4.96517e-07	0.00185326	1.34051e-06	0.00477988	4.40018e-07	0.00156897	1.31004e-06	0.00407227	4.26183e-07	0.00132479
7950	26	1.8469e-07	0.000472049	6.26789e-08	0.000160201	1.36179e-06	0.0054414	4.52874e-07	0.00180958	8.94504e-07	0.00363403	2.93636e-07	0.00119293	1.48346e-06	0.00557484	4.9447e-07	0.00185822	1.33201e-06	0.00479325	4.37225e-07	0.00157336	1.30438e-06	0.00408535	4.24342e-07	0.00132905
7960	26	1.83983e-07	0.000473899	6.2439e-08	0.000160829	1.3569e-06	0.00545499	4.51248e-07	0.0018141	8.85098e-07	0.00364293	2.90548e-07	0.00119585	1.47251e-06	0.00558961	4.9082e-07	0.00186314	1.32708e-06	0.00480654	4.35608e-07	0.00157773	1.3064e-06	0.00409841	4.24998e-07	0.00133329
7970	26	1.85915e-07	0.000475747	6.30948e-08	0.000161456	1.35291e-06	0.00546854	4.49919e-07	0.0018186	8.88038e-07	0.0036518	2.91514e-07	0.00119877	1.46065e-06	0.00560427	4.86867e-07	0.00186803	1.32488e-06	0.0048198	4.34886e-07	0.00158208	1.30901e-06	0.00411149	4.25847e-07	0.00133755
7980	26	1.8871e-07	0.000477616	6.40432e-08	0.00016209	1.35507e-06	0.00548208	4.50638e-07	0.00182311	8.914e-07	0.0036607	2.92617e-07	0.00120169	1.46125e-06	0.00561888	4.87067e-07	0.0018729	1.32325e-06	0.00483304	4.34351e-07	0.00158642	1.31454e-06	0.00412461	4.27647e-07	0.00134182
7990	26	1.82906e-07	0.00047947	6.20737e-08	0.00016272	1.35356e-06	0.00549562	4.50138e-07	0.00182761	8.87248e-07	0.00366958	2.91254e-07	0.0012046	1.46314e-06	0.0056335	4.87698e-07	0.00187777	1.32241e-06	0.00484627	4.34075e-07	0.00159077	1.31663e-06	0.00413776	4.28325e-07	0.0013461
8000	26	1.83999e-07	0.000481313	6.24446e-08	0.000163345	1.35097e-06	0.00550915	4.49276e-07	0.00183211	8.77307e-07	0.0036784	2.87991e-07	0.0012075	1.46405e-06	0.00564814	4.88e-07	0.00188265	1.33268e-06	0.00485954	4.37446e-07	0.00159512	1.31447e-06	0.00415091	4.27623e-07	0.00135037
8010	26	1.87369e-07	0.000483166	6.35882e-08	0.000163974	1.35532e-06	0.00552268	4.50721e-07	0.00183661	8.64324e-07	0.00368712	2.83729e-07	0.00121036	1.46863e-06	0.00566281	4.89528e-07	0.00188754	1.33978e-06	0.00487291	4.39778e-07	0.00159951	1.30906e-06	0.00416403	4.25863e-07	0.00135464
8020	26	1.87656e-07	0.00048504	6.36856e-08	0.00016461	1.35678e-06	0.00553624	4.51207e-07	0.00184112	8.55346e-07	0.00369571	2.80782e-07	0.00121318	1.47755e-06	0.00567755	4.92501e-07	0.00189245	1.3427e-06	0.00488632	4.40734e-07	0.00160391	1.29898e-06	0.00417706	4.22584e-07	0.00135888
8030	26	1.85152e-07	0.000486904	6.28357e-08	0.000165243	1.36247e-06	0.00554984	4.53098e-07	0.00184564	8.50599e-07	0.00370425	2.79224e-07	0.00121598	1.48482e-06	0.00569235	4.94923e-07	0.00189739	1.33874e-06	0.00489972	4.39436e-07	0.00160831	1.28907e-06	0.00419001	4.19361e-07	0.00136309
8040	26	1.72679e-07	0.000488674	5.86026e-08	0.000165843	1.3743e-06	0.00556351	4.57033e-07	0.00185019	8.50421e-07	0.00371275	2.79165e-07	0.00121877	1.48686e-06	0.00570721	4.95604e-07	0.00190234	1.32624e-06	0.00491305	4.35333e-07	0.00161269	1.28386e-06	0.00420288	4.17666e-07	0.00136728
8050	26	1.65794e-07	0.000490381	5.62662e-08	0.000166423	1.36804e-06	0.00557723	4.54952e-07	0.00185475	8.43786e-07	0.00372122	2.76987e-07	0.00122156	1.4926e-06	0.00572211	4.97517e-07	0.0019073	1.31713e-06	0.00492627	4.32343e-07	0.00161703	1.28454e-06	0.00421572	4.17885e-07	0.00137146
8060	26	1.64552e-07	0.000492029	5.58446e-08	0.000166982	1.34792e-06	0.00559079	4.48259e-07	0.00185926	8.53136e-07	0.00372972	2.80057e-07	0.00122435	1.49758e-06	0.00573706	4.99176e-07	0.00191229	1.30505e-06	0.00493937	4.28377e-07	0.00162133	1.29431e-06	0.00422863	4.21065e-07	0.00137566
8070	26	1.59358e-07	0.000493643	5.40818e-08	0.00016753	1.34421e-06	0.00560426	4.47027e-07	0.00186374	8.64381e-07	0.00373831	2.83748e-07	0.00122716	1.49253e-06	0.005752	4.97492e-07	0.00191727	1.30197e-06	0.00495242	4.27364e-07	0.00162561	1.30533e-06	0.00424162	4.24651e-07	0.00137988
8080	26	1.55893e-07	0.000495224	5.2906e-08	0.000168066	1.35263e-06	0.00561774	4.49827e-07	0.00186822	8.70112e-07	0.00374698	2.85629e-07	0.00123001	1.48229e-06	0.00576688	4.94081e-07	0.00192223	1.30586e-06	0.00496545	4.28643e-07	0.00162989	1.31306e-06	0.00425471	4.27165e-07	0.00138414
8090	26	1.53679e-07	0.000496775	5.21546e-08	0.000168593	1.35406e-06	0.00563127	4.50303e-07	0.00187272	8.7057e-07	0.00375568	2.8578e-07	0.00123287	1.47664e-06	0.00578168	4.92196e-07	0.00192716	1.30784e-06	0.00497852	4.29293e-07	0.00163418	1.31723e-06	0.00426786	4.28522e-07	0.00138842
8100	26	1.50106e-07	0.000498292	5.09423e-08	0.000169107	1.3529e-06	0.00564481	4.49916e-07	0.00187722	8.70042e-07	0.00376438	2.85606e-07	0.00123572	1.47446e-06	0.00579643	4.91469e-07	0.00193208	1.30497e-06	0.00499158	4.2835e-07	0.00163846	1.32217e-06	0.00428106	4.30128e-07	0.00139271
8110	26	1.41989e-07	0.000499745	4.81873e-08	0.000169601	1.36171e-06	0.00565838	4.52846e-07	0.00188174	8.74177e-07	0.0037731	2.86963e-07	0.00123859	1.48106e-06	0.00581122	4.93669e-07	0.00193701	1.29588e-06	0.00500458	4.25365e-07	0.00164273	1.31306e-06	0.00429423	4.27165e-07	0.001397
8120	26	1.45098e-07	0.000501198	4.92424e-08	0.000170093	1.37621e-06	0.00567207	4.57667e-07	0.00188629	8.77244e-07	0.00378186	2.8797e-07	0.00124146	1.47851e-06	0.00582601	4.92822e-07	0.00194194	1.30164e-06	0.00501757	4.27257e-07	0.00164699	1.30052e-06	0.0043073	4.23084e-07	0.00140125
8130	26	1.56959e-07	0.000502698	5.32679e-08	0.000170603	1.37989e-06	0.00568585	4.58891e-07	0.00189087	8.70547e-07	0.00379059	2.85772e-07	0.00124433	1.47568e-06	0.00584078	4.91877e-07	0.00194686	1.31151e-06	0.00503064	4.30496e-07	0.00165129	1.29368e-06	0.00432027	4.20859e-07	0.00140547
8140	26	1.66787e-07	0.000504318	5.66032e-08	0.000171153	1.37849e-06	0.00569964	4.58426e-07	0.00189546	8.68888e-07	0.0037993	2.85227e-07	0.00124719	1.47655e-06	0.00585554	4.92168e-07	0.00195178	1.31424e-06	0.00504376	4.31394e-07	0.00165559	1.28657e-06	0.00433317	4.18546e-07	0.00140966
8150	26	1.61263e-07	0.000505962	5.47286e-08	0.000171711	1.37656e-06	0.00571342	4.57787e-07	0.00190004	8.77401e-07	0.00380802	2.88022e-07	0.00125005	1.47839e-06	0.00587032	4.9278e-07	0.00195671	1.31091e-06	0.00505689	4.303e-07	0.0016599	1.27766e-06	0.004346	4.15647e-07	0.00141384
8160	26	1.5797e-07	0.000507559	5.3611e-08	0.000172253	1.36785e-06	0.00572714	4.54889e-07	0.0019046	8.85446e-07	0.00381683	2.90663e-07	0.00125294	1.48254e-06	0.00588512	4.94164e-07	0.00196164	1.30112e-06	0.00506996	4.27086e-07	0.00166419	1.275e-06	0.00435877	4.14782e-07	0.00141799
8170	26	1.56314e-07	0.000509131	5.30489e-08	0.000172786	1.35888e-06	0.00574078	4.51907e-07	0.00190914	8.92848e-07	0.00382573	2.93093e-07	0.00125586	1.466e-06	0.00589986	4.8865e-07	0.00196656	1.29969e-06	0.00508296	4.26616e-07	0.00166846	1.28397e-06	0.00437156	4.17702e-07	0.00142215
8180	26	1.54725e-07	0.000510684	5.25097e-08	0.000173313	1.35846e-06	0.00575436	4.51767e-07	0.00191366	8.93212e-07	0.00383466	2.93212e-07	0.00125879	1.4668e-06	0.00591453	4.88917e-07	0.00197144	1.30401e-06	0.00509598	4.28037e-07	0.00167273	1.28653e-06	0.00438442	4.18533e-07	0.00142634
8190	26	1.52966e-07	0.000512223	5.19127e-08	0.000173835	1.36046e-06	0.00576796	4.5243e-07	0.00191818	8.7673e-07	0.0038435	2.87802e-07	0.00126169	1.46887e-06	0.00592921	4.89607e-07	0.00197634	1.3068e-06	0.00510904	4.28951e-07	0.00167702	1.29076e-06	0.0043973	4.1991e-07	0.00143053
8200	26	1.57379e-07	0.000513783	5.34104e-08	0.000174365	1.36532e-06	0.00578159	4.54049e-07	0.00192271	8.66982e-07	0.00385223	2.84602e-07	0.00126456	1.46925e-06	0.0059439	4.89735e-07	0.00198123	1.31578e-06	0.00512216	4.319e-07	0.00168133	1.29834e-06	0.00441025	4.22376e-07	0.00143474
8210	26	1.68583e-07	0.000515402	5.72128e-08	0.000174914	1.37281e-06	0.00579528	4.56539e-07	0.00192726	8.69406e-07	0.00386091	2.85397e-07	0.00126741	1.46826e-06	0.00595859	4.89404e-07	0.00198613	1.32736e-06	0.00513536	4.35699e-07	0.00168566	1.30709e-06	0.00442327	4.25223e-07	0.00143898
8220	26	1.76492e-07	0.000517126	5.98968e-08	0.000175499	1.37781e-06	0.00580903	4.582e-07	0.00193184	8.7007e-07	0.0038696	2.85615e-07	0.00127026	1.46734e-06	0.00597326	4.89098e-07	0.00199102	1.32355e-06	0.00514861	4.34449e-07	0.00169001	1.31104e-06	0.00443636	4.26507e-07	0.00144324
8230	26	1.67063e-07	0.00051885	5.66969e-08	0.000176084	1.37082e-06	0.00582278	4.55876e-07	0.00193641	8.64021e-07	0.00387828	2.83629e-07	0.00127311	1.47306e-06	0.00598799	4.91004e-07	0.00199593	1.30989e-06	0.00516179	4.29967e-07	0.00169434	1.30917e-06	0.00444946	4.25899e-07	0.0014475
8240	26	1.62768e-07	0.0005205	5.52392e-08	0.000176644	1.36375e-06	0.00583645	4.53526e-07	0.00194095	8.53409e-07	0.00388687	2.80146e-07	0.00127593	1.48161e-06	0.00600274	4.93853e-07	0.00200085	1.31984e-06	0.00517494	4.33233e-07	0.00169865	1.30929e-06	0.00446256	4.25939e-07	0.00145176
8250	26	1.57445e-07	0.000522095	5.34328e-08	0.000177186	1.35512e-06	0.00585004	4.50654e-07	0.00194547	8.45362e-07	0.00389535	2.77505e-07	0.00127872	1.4946e-06	0.00601763	4.98183e-07	0.00200581	1.3311e-06	0.00518821	4.36927e-07	0.00170301	1.31091e-06	0.00447566	4.26464e-07	0.00145602
8260	26	1.59282e-07	0.000523689	5.40563e-08	0.000177727	1.36132e-06	0.00586364	4.52718e-07	0.00195	8.43561e-07	0.0039038	2.76913e-07	0.00128149	1.51067e-06	0.00603268	5.03539e-07	0.00201083	1.33366e-06	0.00520152	4.37768e-07	0.00170738	1.31593e-06	0.0044888	4.28097e-07	0.0014603
8270	26	1.65127e-07	0.000525311	5.60399e-08	0.000178277	1.37115e-06	0.00587729	4.55986e-07	0.00195453	8.44407e-07	0.00391224	2.77191e-07	0.00128426	1.52168e-06	0.00604781	5.07211e-07	0.00201587	1.33258e-06	0.00521485	4.37414e-07	0.00171175	1.31963e-06	0.00450197	4.29303e-07	0.00146458
8280	26	1.73719e-07	0.000527008	5.89557e-08	0.000178853	1.37478e-06	0.00589101	4.57194e-07	0.0019591	8.45493e-07	0.00392069	2.77547e-07	0.00128703	1.51669e-06	0.006063	5.05547e-07	0.00202093	1.33128e-06	0.00522817	4.36986e-07	0.00171612	1.31649e-06	0.00451515	4.28281e-07	0.00146887
8290	26	1.76894e-07	0.000528753	6.00331e-08	0.000179445	1.37349e-06	0.00590475	4.56765e-07	0.00196367	8.4755e-07	0.00392916	2.78223e-07	0.00128981	1.50349e-06	0.00607809	5.01148e-07	0.00202596	1.33506e-06	0.00524152	4.38229e-07	0.0017205	1.31623e-06	0.00452832	4.28195e-07	0.00147315
8300	26	1.76766e-07	0.000530519	5.99897e-08	0.000180045	1.36985e-06	0.00591847	4.55552e-07	0.00196823	8.49496e-07	0.00393764	2.78862e-07	0.0012926	1.4903e-06	0.00609306	4.96752e-07	0.00203095	1.34082e-06	0.00525488	4.40118e-07	0.00172489	1.31716e-06	0.00454148	4.28497e-07	0.00147743
8310	26	1.70371e-07	0.000532251	5.78197e-08	0.000180632	1.36901e-06	0.00593217	4.55275e-07	0.00197279	8.44916e-07	0.00394611	2.77358e-07	0.00129538	1.47849e-06	0.0061079	4.92813e-07	0.0020359	1.34017e-06	0.00526829	4.39904e-07	0.00172929	1.31535e-06	0.00455464	4.27908e-07	0.00148171
8320	26	1.66425e-07	0.000533933	5.64802e-08	0.000181203	1.37169e-06	0.00594587	4.56166e-07	0.00197734	8.45811e-07	0.00395457	2.77652e-07	0.00129815	1.46629e-06	0.00612263	4.88748e-07	0.00204081	1.334e-06	0.00528165	4.3788e-07	0.00173368	1.31695e-06	0.00456781	4.28429e-07	0.001486
8330	26	1.62663e-07	0.000535581	5.52037e-08	0.000181762	1.37417e-06	0.0059596	4.56991e-07	0.00198191	8.46632e-07	0.00396303	2.77921e-07	0.00130093	1.46008e-06	0.00613726	4.86677e-07	0.00204569	1.33267e-06	0.00529499	4.37443e-07	0.00173806	1.32324e-06	0.00458101	4.30477e-07	0.00149029
8340	26	1.5677e-07	0.000537178	5.32038e-08	0.000182304	1.37897e-06	0.00597336	4.58588e-07	0.00198648	8.42978e-07	0.00397147	2.76722e-07	0.0013037	1.45669e-06	0.00615185	4.85548e-07	0.00205055	1.3304e-06	0.0053083	4.36698e-07	0.00174243	1.33119e-06	0.00459428	4.33061e-07	0.00149461
8350	26	1.54244e-07	0.000538738	5.23464e-08	0.000182834	1.36992e-06	0.0059871	4.55578e-07	0.00199105	8.39813e-07	0.00397989	2.75683e-07	0.00130647	1.46101e-06	0.00616645	4.86987e-07	0.00205542	1.3168e-06	0.00532154	4.32232e-07	0.00174677	1.33284e-06	0.0046076	4.336e-07	0.00149894
8360	26	1.61555e-07	0.000540314	5.48277e-08	0.000183369	1.35259e-06	0.0060007	4.49813e-07	0.00199558	8.457e-07	0.00398832	2.77615e-07	0.00130923	1.46992e-06	0.0061811	4.89957e-07	0.0020603	1.30965e-06	0.00533467	4.29888e-07	0.00175108	1.32827e-06	0.0046209	4.32114e-07	0.00150327
8370	26	1.61719e-07	0.00054193	5.48831e-08	0.000183917	1.34196e-06	0.00601418	4.46279e-07	0.00200006	8.53404e-07	0.00399682	2.80144e-07	0.00131202	1.48285e-06	0.00619586	4.94266e-07	0.00206522	1.31315e-06	0.00534779	4.31036e-07	0.00175539	1.31403e-06	0.00463411	4.2748e-07	0.00150757
8380	26	1.55106e-07	0.00054351	5.26389e-08	0.000184453	1.34143e-06	0.0060276	4.46102e-07	0.00200452	8.4906e-07	0.00400532	2.78718e-07	0.00131481	1.49133e-06	0.00621073	4.97094e-07	0.00207017	1.32957e-06	0.00536101	4.36425e-07	0.00175973	1.30881e-06	0.00464723	4.2578e-07	0.00151183
8390	26	1.49856e-07	0.000545037	5.08572e-08	0.000184971	1.33783e-06	0.00604099	4.44907e-07	0.00200898	8.43117e-07	0.00401378	2.76767e-07	0.00131759	1.49201e-06	0.00622564	4.97319e-07	0.00207514	1.34398e-06	0.00537438	4.41155e-07	0.00176412	1.30928e-06	0.00466032	4.25934e-07	0.00151609
8400	26	1.51857e-07	0.00054655	5.15362e-08	0.000185485	1.33276e-06	0.00605435	4.43219e-07	0.00201342	8.39089e-07	0.00402219	2.75445e-07	0.00132035	1.48588e-06	0.00624053	4.95276e-07	0.00208011	1.34961e-06	0.00538784	4.43003e-07	0.00176853	1.31069e-06	0.00467342	4.26394e-07	0.00152036
8410	26	1.56609e-07	0.00054809	5.3149e-08	0.000186008	1.33685e-06	0.0060677	4.44578e-07	0.00201786	8.36643e-07	0.00403057	2.74642e-07	0.0013231	1.47396e-06	0.00625533	4.91304e-07	0.00208504	1.34851e-06	0.00540133	4.42642e-07	0.00177296	1.3129e-06	0.00468654	4.27112e-07	0.00152462
8420	26	1.59641e-07	0.000549672	5.41782e-08	0.000186545	1.34633e-06	0.00608112	4.47733e-07	0.00202232	8.39604e-07	0.00403896	2.75614e-07	0.00132586	1.4685e-06	0.00627006	4.89485e-07	0.00208995	1.34033e-06	0.00541476	4.39958e-07	0.00177737	1.31842e-06	0.0046997	4.28906e-07	0.0015289
8430	26	1.55035e-07	0.000551246	5.2615e-08	0.000187079	1.3537e-06	0.00609462	4.50184e-07	0.00202681	8.47676e-07	0.00404739	2.78264e-07	0.00132862	1.48013e-06	0.00628481	4.93359e-07	0.00209487	1.33405e-06	0.00542815	4.37896e-07	0.00178176	1.32577e-06	0.00471292	4.313e-07	0.00153321
8440	26	1.50651e-07	0.000552774	5.1127e-08	0.000187597	1.35317e-06	0.00610814	4.50007e-07	0.00203131	8.52281e-07	0.00405589	2.79776e-07	0.00133141	1.48744e-06	0.00629964	4.95796e-07	0.00209981	1.33592e-06	0.0054415	4.38509e-07	0.00178615	1.32463e-06	0.00472616	4.30927e-07	0.00153751
8450	26	1.45773e-07	0.000554251	4.94715e-08	0.000188099	1.34767e-06	0.00612165	4.48177e-07	0.0020358	8.48566e-07	0.00406438	2.78556e-07	0.0013342	1.48858e-06	0.00631451	4.96176e-07	0.00210477	1.34551e-06	0.00545491	4.41658e-07	0.00179055	1.3192e-06	0.00473938	4.29161e-07	0.00154181
8460	26	1.38331e-07	0.000555683	4.69459e-08	0.000188585	1.34077e-06	0.0061351	4.45883e-07	0.00204027	8.40182e-07	0.00407284	2.75804e-07	0.00133698	1.4805e-06	0.00632936	4.93484e-07	0.00210972	1.35002e-06	0.00546839	4.43137e-07	0.00179497	1.31457e-06	0.00475256	4.27656e-07	0.0015461
8470	26	1.27946e-07	0.000557006	4.34216e-08	0.000189034	1.34281e-06	0.00614852	4.4656e-07	0.00204474	8.43164e-07	0.00408125	2.76783e-07	0.00133974	1.47635e-06	0.00634414	4.92102e-07	0.00211464	1.35567e-06	0.00548191	4.44992e-07	0.00179941	1.3147e-06	0.00476571	4.27699e-07	0.00155038
8480	26	1.21101e-07	0.000558249	4.10984e-08	0.000189455	1.3451e-06	0.00616196	4.47324e-07	0.0020492	8.51286e-07	0.00408972	2.79449e-07	0.00134252	1.47804e-06	0.00635893	4.92662e-07	0.00211957	1.36151e-06	0.0054955	4.46908e-07	0.00180387	1.31398e-06	0.00477884	4.27463e-07	0.00155465
8490	26	1.17569e-07	0.000559447	3.98998e-08	0.000189862	1.34489e-06	0.00617541	4.47254e-07	0.00205368	8.50065e-07	0.00409823	2.79049e-07	0.00134531	1.48505e-06	0.00637373	4.95e-07	0.00212451	1.36472e-06	0.00550913	4.47962e-07	0.00180835	1.31096e-06	0.00479197	4.26482e-07	0.00155892
8500	26	1.18202e-07	0.000560628	4.01148e-08	0.000190263	1.34033e-06	0.00618882	4.45736e-07	0.00205814	8.40815e-07	0.00410667	2.76012e-07	0.00134808	1.48734e-06	0.0063886	4.95764e-07	0.00212946	1.36512e-06	0.00552278	4.48094e-07	0.00181283	1.30746e-06	0.00480506	4.25344e-07	0.00156318
8510	26	1.19031e-07	0.000561813	4.03959e-08	0.000190665	1.33998e-06	0.00620223	4.45619e-07	0.0020626	8.3612e-07	0.00411507	2.74471e-07	0.00135084	1.49266e-06	0.0064035	4.97538e-07	0.00213443	1.36728e-06	0.00553644	4.48803e-07	0.00181731	1.31022e-06	0.00481816	4.26239e-07	0.00156744
8520	26	1.17203e-07	0.000562994	3.97757e-08	0.000191066	1.34596e-06	0.00621566	4.4761e-07	0.00206706	8.3746e-07	0.00412343	2.74911e-07	0.00135359	1.49944e-06	0.00641845	4.99796e-07	0.00213941	1.36642e-06	0.00555011	4.48521e-07	0.0018218	1.31456e-06	0.00483128	4.27651e-07	0.00157171
8530	26	1.06997e-07	0.000564105	3.63119e-08	0.000191443	1.35402e-06	0.00622917	4.50288e-07	0.00207156	8.40956e-07	0.00413183	2.76058e-07	0.00135634	1.49787e-06	0.00643344	4.99273e-07	0.00214441	1.35881e-06	0.00556373	4.46024e-07	0.00182627	1.30735e-06	0.00484438	4.25306e-07	0.00157597
8540	26	9.37558e-08	0.00056513	3.18183e-08	0.00019179	1.36265e-06	0.00624274	4.53159e-07	0.00207607	8.48797e-07	0.00414027	2.78632e-07	0.00135912	1.49247e-06	0.0064484	4.97475e-07	0.00214939	1.35502e-06	0.0055773	4.4478e-07	0.00183073	1.29685e-06	0.00485741	4.21891e-07	0.00158021
8550	26	1.02462e-07	0.000566112	3.4773e-08	0.000192124	1.36928e-06	0.0062564	4.55365e-07	0.00208061	8.57758e-07	0.00414881	2.81574e-07	0.00136192	1.49519e-06	0.00646334	4.9838e-07	0.00215437	1.34833e-06	0.00559082	4.42583e-07	0.00183516	1.28054e-06	0.00487029	4.16584e-07	0.0015844
8560	26	1.06917e-07	0.000567156	3.62849e-08	0.000192478	1.36693e-06	0.00627008	4.54582e-07	0.00208516	8.77631e-07	0.00415747	2.88097e-07	0.00136476	1.49633e-06	0.00647829	4.9876e-07	0.00215936	1.35001e-06	0.00560431	4.43135e-07	0.00183959	1.27595e-06	0.00488308	4.15092e-07	0.00158856
8570	26	1.07534e-07	0.000568228	3.64942e-08	0.000192842	1.35491e-06	0.00628369	4.50585e-07	0.00208969	8.81667e-07	0.00416627	2.89422e-07	0.00136765	1.48885e-06	0.00649322	4.96266e-07	0.00216433	1.34487e-06	0.00561779	4.41448e-07	0.00184401	1.28557e-06	0.00489589	4.18222e-07	0.00159273
8580	26	9.94736e-08	0.000569258	3.37588e-08	0.000193192	1.35137e-06	0.00629722	4.49407e-07	0.00209419	8.70432e-07	0.00417502	2.85734e-07	0.00137052	1.49211e-06	0.00650813	4.97354e-07	0.0021693	1.35453e-06	0.00563129	4.44617e-07	0.00184845	1.29477e-06	0.00490879	4.21215e-07	0.00159693
8590	26	8.87375e-08	0.000570182	3.01152e-08	0.000193505	1.34993e-06	0.00631073	4.4893e-07	0.00209868	8.56368e-07	0.00418363	2.81118e-07	0.00137335	1.49467e-06	0.00652306	4.98208e-07	0.00217428	1.36242e-06	0.00564488	4.47207e-07	0.00185291	1.2981e-06	0.00492176	4.22297e-07	0.00160115
8600	26	8.49117e-08	0.000571066	2.88168e-08	0.000193805	1.34439e-06	0.00632419	4.47087e-07	0.00210316	8.50409e-07	0.00419219	2.79161e-07	0.00137616	1.49474e-06	0.00653801	4.98229e-07	0.00217926	1.36181e-06	0.00565849	4.47008e-07	0.00185737	1.30191e-06	0.00493476	4.23536e-07	0.00160538
8610	26	8.87535e-08	0.000571925	3.01207e-08	0.000194097	1.3343e-06	0.00633761	4.43732e-07	0.00210762	8.54187e-07	0.0042007	2.80402e-07	0.00137895	1.49272e-06	0.00655295	4.97556e-07	0.00218424	1.35299e-06	0.00567208	4.44111e-07	0.00186184	1.30733e-06	0.0049478	4.253e-07	0.00160962
8620	26	8.07848e-08	0.000572766	2.74163e-08	0.000194382	1.3335e-06	0.00635094	4.43466e-07	0.00211205	8.6442e-07	0.0042093	2.8376e-07	0.00138178	1.50247e-06	0.00656793	5.00806e-07	0.00218924	1.36338e-06	0.00568567	4.47522e-07	0.0018663	1.31126e-06	0.00496089	4.26577e-07	0.00161388
8630	26	9.87245e-08	0.000573683	3.35046e-08	0.000194693	1.33177e-06	0.00636427	4.42891e-07	0.00211648	8.61459e-07	0.00421793	2.82789e-07	0.00138461	1.50659e-06	0.00658298	5.0218e-07	0.00219425	1.36365e-06	0.0056993	4.47613e-07	0.00187077	1.3065e-06	0.00497398	4.25029e-07	0.00161813
8640	26	1.21374e-07	0.000574777	4.11913e-08	0.000195064	1.32693e-06	0.00637756	4.4128e-07	0.00212091	8.55034e-07	0.00422651	2.8068e-07	0.00138742	1.50822e-06	0.00659805	5.02724e-07	0.00219928	1.3591e-06	0.00571292	4.46119e-07	0.00187524	1.29604e-06	0.00498699	4.21627e-07	0.00162237
8650	26	1.22477e-07	0.000575986	4.15657e-08	0.000195475	1.32735e-06	0.00639084	4.4142e-07	0.00212532	8.61544e-07	0.0042351	2.82816e-07	0.00139025	1.50674e-06	0.00661312	5.0223e-07	0.0022043	1.36127e-06	0.00572653	4.46829e-07	0.00187971	1.29341e-06	0.00499994	4.20772e-07	0.00162658
8660	26	1.10378e-07	0.000577157	3.74593e-08	0.000195872	1.3332e-06	0.00640414	4.43365e-07	0.00212974	8.73413e-07	0.00424377	2.86713e-07	0.00139309	1.50277e-06	0.00662817	5.00907e-07	0.00220932	1.36519e-06	0.00574015	4.48116e-07	0.00188418	1.29257e-06	0.00501287	4.20499e-07	0.00163078
8670	26	1.02326e-07	0.000578226	3.47269e-08	0.000196235	1.34176e-06	0.00641751	4.46212e-07	0.00213419	8.72171e-07	0.0042525	2.86305e-07	0.00139595	1.49524e-06	0.00664317	4.98397e-07	0.00221432	1.36194e-06	0.00575379	4.47051e-07	0.00188866	1.28272e-06	0.00502575	4.17293e-07	0.00163497
8680	26	1.08267e-07	0.000579286	3.67432e-08	0.000196595	1.35144e-06	0.00643098	4.49432e-07	0.00213867	8.52794e-07	0.00426111	2.79944e-07	0.00139878	1.47965e-06	0.00665803	4.93199e-07	0.00221927	1.35661e-06	0.00576738	4.45302e-07	0.00189312	1.27389e-06	0.00503853	4.1442e-07	0.00163913
8690	26	1.22567e-07	0.000580429	4.1596e-08	0.000196983	1.35134e-06	0.00644449	4.49399e-07	0.00214316	8.48138e-07	0.00426962	2.78416e-07	0.00140158	1.46261e-06	0.00667275	4.87521e-07	0.00222418	1.35184e-06	0.00578092	4.43734e-07	0.00189756	1.27207e-06	0.00505126	4.13831e-07	0.00164327
8700	26	1.29401e-07	0.000581686	4.39153e-08	0.000197409	1.35516e-06	0.00645803	4.50668e-07	0.00214766	8.50166e-07	0.00427811	2.79081e-07	0.00140436	1.44535e-06	0.0066873	4.81766e-07	0.00222902	1.34414e-06	0.00579441	4.41206e-07	0.00190199	1.28337e-06	0.00506404	4.17505e-07	0.00164743
8710	26	1.19289e-07	0.000582904	4.04835e-08	0.000197822	1.35926e-06	0.00647161	4.52031e-07	0.00215218	8.49767e-07	0.00428661	2.78951e-07	0.00140715	1.44872e-06	0.00670178	4.82889e-07	0.00223385	1.34228e-06	0.00580784	4.40598e-07	0.0019064	1.2788e-06	0.00507683	4.16019e-07	0.00165159
8720	26	1.14056e-07	0.00058409	3.87078e-08	0.000198225	1.36382e-06	0.00648522	4.53548e-07	0.00215671	8.49226e-07	0.00429511	2.78773e-07	0.00140994	1.45221e-06	0.00671628	4.84055e-07	0.00223868	1.33866e-06	0.00582123	4.39409e-07	0.00191079	1.27474e-06	0.00508961	4.14697e-07	0.00165575
8730	26	1.18849e-07	0.000585255	4.03344e-08	0.00019862	1.36813e-06	0.00649888	4.54982e-07	0.00216125	8.49488e-07	0.0043036	2.78859e-07	0.00141273	1.45367e-06	0.00673081	4.84542e-07	0.00224353	1.33227e-06	0.00583459	4.37311e-07	0.00191518	1.2746e-06	0.00510236	4.14653e-07	0.0016599
8740	26	1.32662e-07	0.000586517	4.50222e-08	0.000199049	1.36733e-06	0.00651255	4.54715e-07	0.0021658	8.53534e-07	0.00431212	2.80187e-07	0.00141553	1.45812e-06	0.00674537	4.86024e-07	0.00224838	1.32835e-06	0.0058479	4.36024e-07	0.00191955	1.28128e-06	0.00511514	4.16825e-07	0.00166406
8750	26	1.40134e-07	0.000587873	4.75578e-08	0.000199509	1.36754e-06	0.00652623	4.54787e-07	0.00217035	8.56361e-07	0.00432066	2.81115e-07	0.00141833	1.46391e-06	0.00675997	4.87952e-07	0.00225325	1.3337e-06	0.00586121	4.3778e-07	0.00192392	1.28617e-06	0.00512797	4.18415e-07	0.00166823
8760	26	1.50024e-07	0.000589344	5.09144e-08	0.000200008	1.37297e-06	0.00653994	4.56593e-07	0.00217491	8.59147e-07	0.00432925	2.8203e-07	0.00142115	1.46999e-06	0.00677465	4.8998e-07	0.00225814	1.33765e-06	0.00587456	4.39079e-07	0.0019283	1.2934e-06	0.00514088	4.2077e-07	0.00167243
8770	26	1.62126e-07	0.000590888	5.50214e-08	0.000200532	1.38122e-06	0.00655371	4.59336e-07	0.00217948	8.6228e-07	0.00433785	2.83058e-07	0.00142397	1.47503e-06	0.00678937	4.9166e-07	0.00226305	1.33736e-06	0.00588794	4.38981e-07	0.00193269	1.30081e-06	0.00515384	4.23181e-07	0.00167665
8780	26	1.66878e-07	0.000592532	5.66342e-08	0.00020109	1.3909e-06	0.00656757	4.62554e-07	0.00218409	8.64233e-07	0.00434648	2.83699e-07	0.00142681	1.47655e-06	0.00680413	4.92167e-07	0.00226797	1.33548e-06	0.0059013	4.38366e-07	0.00193708	1.29988e-06	0.00516684	4.22878e-07	0.00168088
8790	26	1.75178e-07	0.00059424	5.9451e-08	0.00020167	1.39324e-06	0.00658148	4.63331e-07	0.00218872	8.71449e-07	0.00435516	2.86068e-07	0.00142966	1.47602e-06	0.00681889	4.91989e-07	0.00227289	1.32627e-06	0.00591461	4.35342e-07	0.00194144	1.30939e-06	0.00517989	4.25969e-07	0.00168512
8800	26	1.84525e-07	0.000596038	6.26232e-08	0.00020228	1.39228e-06	0.00659541	4.63012e-07	0.00219335	8.70146e-07	0.00436387	2.8564e-07	0.00143251	1.47095e-06	0.00683362	4.90301e-07	0.0022778	1.32041e-06	0.00592784	4.33417e-07	0.00194579	1.30738e-06	0.00519298	4.25318e-07	0.00168938
8810	26	1.76555e-07	0.000597834	5.99184e-08	0.00020289	1.39458e-06	0.00660935	4.63777e-07	0.00219799	8.61389e-07	0.00437252	2.82766e-07	0.00143535	1.47031e-06	0.00684833	4.90086e-07	0.0022827	1.33043e-06	0.00594111	4.36708e-07	0.00195014	1.30854e-06	0.00520606	4.25693e-07	0.00169363
8820	26	1.65052e-07	0.000599547	5.60143e-08	0.000203471	1.39498e-06	0.00662329	4.6391e-07	0.00220262	8.52205e-07	0.00438109	2.79751e-07	0.00143817	1.47393e-06	0.00686306	4.91294e-07	0.00228761	1.34097e-06	0.00595446	4.40169e-07	0.00195452	1.3207e-06	0.00521921	4.29649e-07	0.00169791
8830	26	1.63404e-07	0.000601193	5.54551e-08	0.000204029	1.38596e-06	0.00663719	4.60911e-07	0.00220725	8.50663e-07	0.00438961	2.79245e-07	0.00144096	1.47973e-06	0.00687782	4.93228e-07	0.00229253	1.34273e-06	0.00596788	4.40744e-07	0.00195893	1.33437e-06	0.00523248	4.34097e-07	0.00170223
8840	26	1.68792e-07	0.000602852	5.72837e-08	0.000204593	1.38034e-06	0.00665103	4.59044e-07	0.00221185	8.61562e-07	0.00439817	2.82822e-07	0.00144377	1.48281e-06	0.00689263	4.94255e-07	0.00229747	1.3398e-06	0.00598129	4.39784e-07	0.00196333	1.34121e-06	0.00524586	4.36321e-07	0.00170658
8850	26	1.72448e-07	0.000604557	5.85244e-08	0.000205171	1.37831e-06	0.00666482	4.58366e-07	0.00221644	8.66488e-07	0.0044068	2.8444e-07	0.00144661	1.48743e-06	0.00690749	4.95795e-07	0.00230242	1.33604e-06	0.00599467	4.3855e-07	0.00196772	1.34467e-06	0.00525929	4.37449e-07	0.00171095
8860	26	1.77183e-07	0.000606314	6.01315e-08	0.000205767	1.37803e-06	0.00667861	4.58273e-07	0.00222102	8.65109e-07	0.00441546	2.83987e-07	0.00144945	1.49418e-06	0.00692239	4.98043e-07	0.00230739	1.33414e-06	0.00600802	4.37924e-07	0.00197211	1.33849e-06	0.0052727	4.35438e-07	0.00171531
8870	26	1.8353e-07	0.000608116	6.22853e-08	0.000206379	1.37972e-06	0.0066924	4.58836e-07	0.00222561	8.69552e-07	0.00442414	2.85445e-07	0.0014523	1.49949e-06	0.00693736	4.99812e-07	0.00231238	1.33847e-06	0.0060214	4.39347e-07	0.0019765	1.33047e-06	0.00528604	4.32827e-07	0.00171965
8880	26	1.92518e-07	0.000609993	6.53356e-08	0.000207016	1.3833e-06	0.00670622	4.60027e-07	0.0022302	8.73294e-07	0.00443285	2.86674e-07	0.00145516	1.50776e-06	0.0069524	5.02569e-07	0.00231739	1.34158e-06	0.00603478	4.40368e-07	0.00198089	1.32562e-06	0.00529932	4.31249e-07	0.00172397
8890	26	2.03292e-07	0.000611973	6.89919e-08	0.000207688	1.38918e-06	0.00672007	4.61982e-07	0.00223481	8.72749e-07	0.00444158	2.86495e-07	0.00145802	1.51719e-06	0.00696751	5.05712e-07	0.00232243	1.32974e-06	0.00604814	4.36482e-07	0.00198528	1.32901e-06	0.00531261	4.32354e-07	0.00172829
8900	26	2.0308e-07	0.000614	6.89202e-08	0.000208376	1.39893e-06	0.00673402	4.65224e-07	0.00223945	8.69582e-07	0.00445029	2.85455e-07	0.00146089	1.51165e-06	0.00698265	5.03867e-07	0.00232747	1.33277e-06	0.00606146	4.37476e-07	0.00198965	1.33696e-06	0.00532592	4.34939e-07	0.00173263
8910	26	2.05981e-07	0.000616051	6.99047e-08	0.000209072	1.40507e-06	0.00674804	4.67266e-07	0.00224411	8.67567e-07	0.00445898	2.84794e-07	0.00146374	1.51289e-06	0.00699778	5.04279e-07	0.00233251	1.33776e-06	0.00607481	4.39113e-07	0.00199403	1.33183e-06	0.00533927	4.3327e-07	0.00173697
8920	26	2.10523e-07	0.000618129	7.14461e-08	0.000209777	1.41416e-06	0.00676215	4.70288e-07	0.0022488	8.7137e-07	0.00446768	2.86042e-07	0.00146659	1.51763e-06	0.00701293	5.0586e-07	0.00233757	1.34357e-06	0.00608822	4.41021e-07	0.00199843	1.33024e-06	0.00535257	4.32752e-07	0.0017413
8930	26	2.12583e-07	0.000620249	7.21453e-08	0.000210497	1.42753e-06	0.00677636	4.74737e-07	0.00225353	8.82704e-07	0.00447647	2.89763e-07	0.00146948	1.52199e-06	0.00702813	5.07311e-07	0.00234263	1.3497e-06	0.00610169	4.43032e-07	0.00200285	1.34076e-06	0.00536595	4.36175e-07	0.00174565
8940	26	2.23286e-07	0.00062244	7.57775e-08	0.00021124	1.43656e-06	0.00679068	4.7774e-07	0.00225829	8.93339e-07	0.00448533	2.93254e-07	0.00147239	1.51608e-06	0.00704331	5.05343e-07	0.00234769	1.35624e-06	0.00611522	4.45181e-07	0.00200729	1.34906e-06	0.00537938	4.38876e-07	0.00175002
8950	26	2.3289e-07	0.000624699	7.90368e-08	0.000212007	1.44079e-06	0.00680505	4.79145e-07	0.00226307	8.97202e-07	0.00449429	2.94522e-07	0.00147533	1.5081e-06	0.00705844	5.02682e-07	0.00235274	1.36055e-06	0.0061288	4.46594e-07	0.00201175	1.35326e-06	0.0053929	4.40241e-07	0.00175442
8960	26	2.34258e-07	0.000627031	7.95013e-08	0.000212798	1.43813e-06	0.00681944	4.78262e-07	0.00226786	8.96051e-07	0.00450325	2.94144e-07	0.00147827	1.50382e-06	0.00707351	5.01257e-07	0.00235776	1.36089e-06	0.0061424	4.46706e-07	0.00201622	1.3609e-06	0.00540646	4.42729e-07	0.00175883
8970	26	2.2967e-07	0.000629351	7.79442e-08	0.000213585	1.43108e-06	0.00683379	4.75916e-07	0.00227263	8.94386e-07	0.0045122	2.93597e-07	0.00148121	1.506e-06	0.00708855	5.01985e-07	0.00236277	1.36197e-06	0.00615602	4.47059e-07	0.00202069	1.35479e-06	0.00542004	4.40741e-07	0.00176324
8980	26	2.28865e-07	0.000631645	7.76708e-08	0.000214364	1.42652e-06	0.00684807	4.74401e-07	0.00227738	8.96596e-07	0.00452116	2.94323e-07	0.00148415	1.5023e-06	0.00710359	5.0075e-07	0.00236778	1.37242e-06	0.0061697	4.50492e-07	0.00202518	1.35638e-06	0.0054336	4.41257e-07	0.00176766
8990	26	2.30951e-07	0.000633946	7.83788e-08	0.000215145	1.42258e-06	0.00686232	4.7309e-07	0.00228212	8.97451e-07	0.00453013	2.94604e-07	0.00148709	1.49949e-06	0.0071186	4.99815e-07	0.00237279	1.38379e-06	0.00618348	4.54224e-07	0.0020297	1.35505e-06	0.00544715	4.40824e-07	0.00177207
9000	26	2.29474e-07	0.000636245	7.78776e-08	0.000215925	1.4208e-06	0.00687654	4.72497e-07	0.00228684	8.96951e-07	0.0045391	2.9444e-07	0.00149004	1.50088e-06	0.0071336	5.00276e-07	0.00237779	1.38839e-06	0.00619733	4.55733e-07	0.00203425	1.34748e-06	0.00546067	4.38361e-07	0.00177646
9010	26	2.21975e-07	0.000638506	7.53324e-08	0.000216692	1.42281e-06	0.00689076	4.73167e-07	0.00229157	9.03013e-07	0.00454811	2.9643e-07	0.00149299	1.50903e-06	0.00714866	5.02993e-07	0.00238281	1.38254e-06	0.00621119	4.53814e-07	0.00203879	1.34134e-06	0.00547412	4.36364e-07	0.00178084
9020	26	2.26875e-07	0.000640746	7.69955e-08	0.000217453	1.42396e-06	0.00690499	4.7355e-07	0.00229631	9.195e-07	0.00455721	3.01841e-07	0.00149598	1.52363e-06	0.00716381	5.0786e-07	0.00238786	1.37783e-06	0.00622499	4.52266e-07	0.00204333	1.34521e-06	0.00548754	4.37622e-07	0.00178521
9030	26	2.2996e-07	0.000643033	7.80424e-08	0.000218229	1.43011e-06	0.00691927	4.75594e-07	0.00230105	9.2409e-07	0.00456643	3.03348e-07	0.00149901	1.52448e-06	0.00717905	5.08143e-07	0.00239294	1.37589e-06	0.00623876	4.5163e-07	0.00204785	1.34532e-06	0.005501	4.37659e-07	0.00178958
9040	26	2.41273e-07	0.000645381	8.1882e-08	0.000219026	1.44231e-06	0.00693361	4.7965e-07	0.00230582	9.18084e-07	0.00457565	3.01377e-07	0.00150203	1.52058e-06	0.00719428	5.06844e-07	0.00239801	1.37622e-06	0.00625252	4.51739e-07	0.00205236	1.34431e-06	0.00551445	4.37331e-07	0.00179396
9050	26	2.43785e-07	0.000647803	8.27343e-08	0.000219848	1.44612e-06	0.00694806	4.80917e-07	0.00231063	9.18169e-07	0.00458483	3.01405e-07	0.00150505	1.51927e-06	0.00720948	5.06405e-07	0.00240308	1.37985e-06	0.00626631	4.52928e-07	0.00205689	1.34795e-06	0.00552791	4.38514e-07	0.00179834
9060	26	2.42455e-07	0.000650234	8.2283e-08	0.000220673	1.45135e-06	0.00696255	4.82658e-07	0.00231545	9.25415e-07	0.00459406	3.03783e-07	0.00150808	1.51944e-06	0.00722467	5.06464e-07	0.00240814	1.38307e-06	0.00628012	4.53985e-07	0.00206142	1.34792e-06	0.00554138	4.38506e-07	0.00180272
9070	26	2.40569e-07	0.000652649	8.16428e-08	0.000221492	1.44992e-06	0.00697704	4.82183e-07	0.00232027	9.36811e-07	0.00460337	3.07524e-07	0.00151113	1.51918e-06	0.00723986	5.06376e-07	0.00241321	1.38419e-06	0.00629395	4.54353e-07	0.00206596	1.34174e-06	0.00555483	4.36495e-07	0.0018071
9080	26	2.35734e-07	0.000655027	8.00021e-08	0.000222299	1.43695e-06	0.00699148	4.7787e-07	0.00232507	9.41053e-07	0.00461275	3.08917e-07	0.00151421	1.51477e-06	0.00725503	5.04906e-07	0.00241826	1.38177e-06	0.00630778	4.53558e-07	0.0020705	1.33998e-06	0.00556824	4.3592e-07	0.00181146
9090	26	2.32438e-07	0.000657372	7.88835e-08	0.000223095	1.43219e-06	0.00700583	4.76287e-07	0.00232984	9.37785e-07	0.00462214	3.07844e-07	0.0015173	1.50784e-06	0.00727014	5.02598e-07	0.0024233	1.37621e-06	0.00632157	4.51735e-07	0.00207503	1.3342e-06	0.00558161	4.34041e-07	0.00181581
9100	26	2.32355e-07	0.000659698	7.88553e-08	0.000223885	1.43033e-06	0.00702014	4.75666e-07	0.0023346	9.30081e-07	0.00463148	3.05315e-07	0.00152036	1.50319e-06	0.0072852	5.01046e-07	0.00242832	1.3717e-06	0.00633531	4.50254e-07	0.00207954	1.32688e-06	0.00559492	4.31659e-07	0.00182014
9110	26	2.34442e-07	0.00066203	7.95636e-08	0.000224676	1.43057e-06	0.00703445	4.75746e-07	0.00233936	9.24085e-07	0.00464075	3.03347e-07	0.00152341	1.50658e-06	0.00730025	5.02175e-07	0.00243333	1.37348e-06	0.00634904	4.50838e-07	0.00208404	1.32611e-06	0.00560818	4.31408e-07	0.00182445
9120	26	2.36066e-07	0.000664384	8.01149e-08	0.000225475	1.43608e-06	0.00704879	4.77581e-07	0.00234413	9.18558e-07	0.00464996	3.01532e-07	0.00152643	1.50722e-06	0.00731531	5.02389e-07	0.00243836	1.37258e-06	0.00636276	4.50544e-07	0.00208855	1.32499e-06	0.00562144	4.31044e-07	0.00182876
9130	26	2.35514e-07	0.00066674	7.99275e-08	0.000226274	1.44089e-06	0.00706317	4.7918e-07	0.00234891	9.17409e-07	0.00465915	3.01155e-07	0.00152944	1.49718e-06	0.00733034	4.99045e-07	0.00244336	1.3781e-06	0.00637652	4.52354e-07	0.00209306	1.32833e-06	0.00563471	4.32131e-07	0.00183308
9140	26	2.3018e-07	0.000669069	7.81173e-08	0.000227065	1.44367e-06	0.00707759	4.80101e-07	0.00235371	9.2132e-07	0.00466834	3.02439e-07	0.00153246	1.49235e-06	0.00734529	4.97435e-07	0.00244835	1.38792e-06	0.00639035	4.55577e-07	0.0020976	1.33403e-06	0.00564801	4.33985e-07	0.00183741
9150	26	2.22464e-07	0.000671332	7.54985e-08	0.000227833	1.44838e-06	0.00709205	4.81671e-07	0.00235852	9.22042e-07	0.00467755	3.02676e-07	0.00153549	1.49698e-06	0.00736025	4.98977e-07	0.00245333	1.38743e-06	0.00640422	4.55417e-07	0.00210216	1.33356e-06	0.00566135	4.33834e-07	0.00184175
9160	26	2.21816e-07	0.000673555	7.52786e-08	0.000228587	1.45398e-06	0.00710657	4.83531e-07	0.00236334	9.18265e-07	0.00468676	3.01436e-07	0.00153851	1.50375e-06	0.00737524	5.01233e-07	0.00245833	1.3841e-06	0.00641808	4.54324e-07	0.00210671	1.33914e-06	0.00567473	4.35648e-07	0.0018461
9170	26	2.28757e-07	0.000675805	7.76342e-08	0.000229351	1.45461e-06	0.00712111	4.83741e-07	0.00236818	9.21804e-07	0.00469596	3.02598e-07	0.00154153	1.50496e-06	0.00739028	5.01638e-07	0.00246335	1.38631e-06	0.00643193	4.55051e-07	0.00211125	1.34328e-06	0.00568813	4.36996e-07	0.00185046
9180	26	2.32724e-07	0.000678111	7.89805e-08	0.000230133	1.45362e-06	0.00713565	4.83411e-07	0.00237301	9.2346e-07	0.00470518	3.03141e-07	0.00154456	1.505e-06	0.00740533	5.01649e-07	0.00246836	1.39242e-06	0.00644582	4.57056e-07	0.00211581	1.34605e-06	0.00570158	4.37897e-07	0.00185484
9190	26	2.35001e-07	0.000680449	7.97533e-08	0.000230927	1.45153e-06	0.00715018	4.82718e-07	0.00237784	9.21078e-07	0.0047144	3.0236e-07	0.00154758	1.49281e-06	0.00742032	4.97585e-07	0.00247336	1.39601e-06	0.00645977	4.58233e-07	0.00212039	1.35512e-06	0.00571508	4.40848e-07	0.00185923
9200	26	2.31361e-07	0.000682778	7.85181e-08	0.000231717	1.44188e-06	0.00716463	4.79507e-07	0.00238265	9.17192e-07	0.00472359	3.01084e-07	0.0015506	1.50058e-06	0.0074353	5.00177e-07	0.00247835	1.39767e-06	0.00647373	4.58778e-07	0.00212497	1.36228e-06	0.00572868	4.43175e-07	0.00186365
9210	26	2.29121e-07	0.000685081	7.77579e-08	0.000232499	1.43489e-06	0.00717902	4.77182e-07	0.00238743	9.27066e-07	0.00473283	3.04325e-07	0.00155363	1.50756e-06	0.00745034	5.02502e-07	0.00248336	1.39641e-06	0.0064877	4.58364e-07	0.00212956	1.36182e-06	0.00574229	4.43026e-07	0.00186808
9220	26	2.27724e-07	0.000687366	7.72838e-08	0.000233274	1.42784e-06	0.00719333	4.74838e-07	0.0023922	9.3655e-07	0.00474214	3.07439e-07	0.00155669	1.51293e-06	0.00746544	5.04295e-07	0.0024884	1.39587e-06	0.00650167	4.58187e-07	0.00213414	1.36112e-06	0.00575591	4.42798e-07	0.00187251
9230	26	2.26853e-07	0.000689639	7.69879e-08	0.000234046	1.41755e-06	0.00720756	4.71418e-07	0.00239693	9.34511e-07	0.00475149	3.06769e-07	0.00155976	1.51994e-06	0.0074806	5.06629e-07	0.00249345	1.3927e-06	0.0065156	4.57149e-07	0.00213872	1.36816e-06	0.00576956	4.4509e-07	0.00187695
9240	26	2.28534e-07	0.000691917	7.75585e-08	0.000234819	1.40821e-06	0.00722169	4.6831e-07	0.00240163	9.31064e-07	0.00476082	3.05638e-07	0.00156282	1.52614e-06	0.00749583	5.08695e-07	0.00249853	1.38384e-06	0.0065295	4.54241e-07	0.00214328	1.37206e-06	0.00578326	4.46359e-07	0.00188141
9250	26	2.34004e-07	0.00069423	7.9415e-08	0.000235604	1.4072e-06	0.00723577	4.67976e-07	0.00240631	9.2946e-07	0.00477012	3.05111e-07	0.00156587	1.52302e-06	0.00751107	5.07658e-07	0.00250361	1.38737e-06	0.00654335	4.55397e-07	0.00214783	1.37009e-06	0.00579696	4.45718e-07	0.00188586
9260	26	2.33918e-07	0.000696569	7.93859e-08	0.000236397	1.41454e-06	0.00724988	4.70417e-07	0.002411	9.11488e-07	0.00477932	2.99211e-07	0.00156889	1.52333e-06	0.0075263	5.07761e-07	0.00250868	1.39181e-06	0.00655725	4.56857e-07	0.00215239	1.36338e-06	0.00581064	4.43533e-07	0.00189032
9270	26	2.36848e-07	0.000698929	8.03802e-08	0.000237199	1.41983e-06	0.00726406	4.72173e-07	0.00241572	8.95106e-07	0.00478834	2.93834e-07	0.00157185	1.51845e-06	0.0075415	5.06134e-07	0.00251375	1.3897e-06	0.00657115	4.56164e-07	0.00215695	1.35734e-06	0.00582423	4.41569e-07	0.00189474
9280	26	2.39855e-07	0.000701308	8.14007e-08	0.000238006	1.42335e-06	0.00727827	4.73347e-07	0.00242044	8.84615e-07	0.00479726	2.9039e-07	0.00157478	1.51162e-06	0.00755666	5.03856e-07	0.0025188	1.38598e-06	0.00658503	4.54941e-07	0.00216151	1.35106e-06	0.00583777	4.39528e-07	0.00189914
9290	26	2.35575e-07	0.00070368	7.99481e-08	0.000238811	1.42161e-06	0.00729249	4.72768e-07	0.00242517	8.81777e-07	0.00480609	2.89458e-07	0.00157768	1.5098e-06	0.00757177	5.03249e-07	0.00252384	1.38912e-06	0.00659891	4.55971e-07	0.00216606	1.34757e-06	0.00585127	4.38392e-07	0.00190353
9300	26	2.21299e-07	0.000705981	7.51031e-08	0.000239592	1.40889e-06	0.00730666	4.68538e-07	0.00242988	8.77648e-07	0.00481489	2.88103e-07	0.00158057	1.51742e-06	0.0075869	5.0579e-07	0.00252888	1.40211e-06	0.00661285	4.60237e-07	0.00217064	1.35565e-06	0.00586479	4.4102e-07	0.00190793
9310	26	2.1079e-07	0.000708132	7.15367e-08	0.000240322	1.41292e-06	0.00732077	4.69878e-07	0.00243458	8.77145e-07	0.00482366	2.87938e-07	0.00158345	1.52154e-06	0.0076021	5.07162e-07	0.00253395	1.40474e-06	0.00662689	4.61099e-07	0.00217525	1.36126e-06	0.00587837	4.42844e-07	0.00191235
9320	26	2.12366e-07	0.00071026	7.20714e-08	0.000241044	1.40595e-06	0.00733484	4.6756e-07	0.00243926	8.78766e-07	0.00483245	2.8847e-07	0.00158633	1.51705e-06	0.00761728	5.05667e-07	0.00253901	1.40372e-06	0.00664093	4.60764e-07	0.00217986	1.36274e-06	0.00589199	4.43328e-07	0.00191678
9330	26	2.14771e-07	0.000712384	7.28876e-08	0.000241765	1.39836e-06	0.00734888	4.65036e-07	0.00244393	8.8216e-07	0.00484125	2.89584e-07	0.00158922	1.51473e-06	0.00763245	5.04892e-07	0.00254407	1.39968e-06	0.00665494	4.59438e-07	0.00218446	1.36166e-06	0.00590561	4.42976e-07	0.00192121
9340	26	2.10268e-07	0.000714513	7.13594e-08	0.000242487	1.39757e-06	0.00736286	4.64772e-07	0.00244857	8.88533e-07	0.0048501	2.91676e-07	0.00159213	1.52468e-06	0.00764764	5.08211e-07	0.00254913	1.39053e-06	0.0066689	4.56437e-07	0.00218904	1.35876e-06	0.00591921	4.42032e-07	0.00192564
9350	26	2.18571e-07	0.000716674	7.41774e-08	0.000243221	1.39617e-06	0.00737683	4.64308e-07	0.00245322	8.84367e-07	0.00485895	2.90309e-07	0.00159503	1.52363e-06	0.00766288	5.0786e-07	0.00255421	1.39615e-06	0.00668285	4.58279e-07	0.00219362	1.36627e-06	0.00593285	4.44474e-07	0.00193007
9360	26	2.20616e-07	0.000718856	7.48712e-08	0.000243961	1.39544e-06	0.00739079	4.64064e-07	0.00245786	8.79774e-07	0.00486778	2.88801e-07	0.00159793	1.51878e-06	0.00767809	5.06245e-07	0.00255928	1.40562e-06	0.00669686	4.61387e-07	0.00219822	1.36996e-06	0.00594652	4.45676e-07	0.00193452
9370	26	2.14516e-07	0.000721038	7.28011e-08	0.000244702	1.39436e-06	0.00740474	4.63705e-07	0.0024625	8.75124e-07	0.00487655	2.87274e-07	0.00160081	1.51256e-06	0.00769325	5.04171e-07	0.00256433	1.4159e-06	0.00671095	4.64763e-07	0.00220284	1.36774e-06	0.00596021	4.44954e-07	0.00193897
9380	26	2.04516e-07	0.000723135	6.94075e-08	0.000245414	1.38744e-06	0.00741865	4.61404e-07	0.00246713	8.65275e-07	0.00488526	2.84041e-07	0.00160367	1.51121e-06	0.00770837	5.03719e-07	0.00256937	1.42036e-06	0.00672513	4.66227e-07	0.00220749	1.35987e-06	0.00597385	4.42391e-07	0.00194341
9390	26	1.97721e-07	0.00072514	6.71014e-08	0.000246094	1.38309e-06	0.0074325	4.59956e-07	0.00247173	8.58812e-07	0.00489387	2.8192e-07	0.0016065	1.51574e-06	0.00772351	5.05231e-07	0.00257442	1.4128e-06	0.00673929	4.63745e-07	0.00221214	1.35089e-06	0.0059874	4.39472e-07	0.00194782
9400	26	1.87793e-07	0.000727068	6.3732e-08	0.000246748	1.38309e-06	0.00744633	4.59958e-07	0.00247633	8.57615e-07	0.00490246	2.81527e-07	0.00160932	1.51684e-06	0.00773867	5.05596e-07	0.00257947	1.40604e-06	0.00675339	4.61527e-07	0.00221677	1.33755e-06	0.00600084	4.3513e-07	0.00195219
9410	26	1.77832e-07	0.000728895	6.03515e-08	0.000247368	1.38641e-06	0.00746018	4.61062e-07	0.00248094	8.58031e-07	0.00491104	2.81663e-07	0.00161213	1.51519e-06	0.00775383	5.05047e-07	0.00258452	1.39646e-06	0.00676739	4.58383e-07	0.00222137	1.32291e-06	0.00601414	4.30368e-07	0.00195652
9420	26	1.66987e-07	0.000730618	5.66711e-08	0.000247953	1.38963e-06	0.00747406	4.62132e-07	0.00248555	8.5748e-07	0.00491961	2.81482e-07	0.00161495	1.50671e-06	0.00776894	5.02218e-07	0.00258956	1.38622e-06	0.00678131	4.55021e-07	0.00222593	1.31815e-06	0.00602735	4.28819e-07	0.00196082
9430	26	1.50868e-07	0.000732216	5.12005e-08	0.000248495	1.39261e-06	0.00748797	4.63124e-07	0.00249018	8.59065e-07	0.0049282	2.82003e-07	0.00161777	1.48952e-06	0.00778393	4.96489e-07	0.00259456	1.38274e-06	0.00679516	4.53877e-07	0.00223048	1.32462e-06	0.00604056	4.30924e-07	0.00196511
9440	26	1.34443e-07	0.000733645	4.56265e-08	0.00024898	1.39906e-06	0.00750193	4.65267e-07	0.00249482	8.60816e-07	0.0049368	2.82577e-07	0.00162059	1.48089e-06	0.00779878	4.93613e-07	0.00259951	1.38612e-06	0.006809	4.54989e-07	0.00223502	1.32445e-06	0.00605381	4.3087e-07	0.00196942
9450	26	1.33417e-07	0.000734985	4.52783e-08	0.000249435	1.40367e-06	0.00751594	4.66801e-07	0.00249948	8.61976e-07	0.00494541	2.82958e-07	0.00162342	1.48339e-06	0.0078136	4.94447e-07	0.00260445	1.38511e-06	0.00682286	4.54655e-07	0.00223957	1.32932e-06	0.00606708	4.32453e-07	0.00197374
9460	26	1.3471e-07	0.000736326	4.57172e-08	0.00024989	1.39881e-06	0.00752995	4.65186e-07	0.00250414	8.6125e-07	0.00495403	2.8272e-07	0.00162624	1.47979e-06	0.00782842	4.93248e-07	0.00260939	1.38619e-06	0.00683672	4.55012e-07	0.00224412	1.32964e-06	0.00608037	4.32557e-07	0.00197806
9470	26	1.34109e-07	0.000737668	4.55131e-08	0.000250345	1.38773e-06	0.00754387	4.615e-07	0.00250877	8.64316e-07	0.00496266	2.83727e-07	0.00162908	1.48104e-06	0.00784323	4.93665e-07	0.00261432	1.3825e-06	0.00685055	4.53801e-07	0.00224866	1.32943e-06	0.00609367	4.3249e-07	0.00198239
9480	26	1.36779e-07	0.000739028	4.64194e-08	0.000250807	1.37741e-06	0.0075577	4.58068e-07	0.00251337	8.67058e-07	0.00497132	2.84627e-07	0.00163192	1.47783e-06	0.00785801	4.92592e-07	0.00261925	1.38034e-06	0.00686437	4.53091e-07	0.0022532	1.33823e-06	0.00610701	4.35352e-07	0.00198673
9490	26	1.41654e-07	0.00074041	4.80736e-08	0.000251276	1.37111e-06	0.00757145	4.55974e-07	0.00251794	8.69236e-07	0.00498	2.85342e-07	0.00163477	1.47062e-06	0.00787277	4.90191e-07	0.00262417	1.38192e-06	0.00687818	4.5361e-07	0.00225773	1.33367e-06	0.00612035	4.3387e-07	0.00199107
9500	26	1.35847e-07	0.000741796	4.61031e-08	0.000251746	1.3705e-06	0.00758516	4.55769e-07	0.0025225	8.70839e-07	0.0049887	2.85868e-07	0.00163762	1.47682e-06	0.00788751	4.92257e-07	0.00262908	1.38589e-06	0.00689202	4.54911e-07	0.00226228	1.32512e-06	0.00613366	4.31086e-07	0.0019954
9510	26	1.27776e-07	0.000743101	4.3364e-08	0.000252189	1.37133e-06	0.00759887	4.56045e-07	0.00252706	8.68364e-07	0.00499739	2.85055e-07	0.00164048	1.48138e-06	0.0079023	4.93778e-07	0.00263401	1.38663e-06	0.00690589	4.55156e-07	0.00226683	1.32063e-06	0.00614689	4.29627e-07	0.0019997
9520	26	1.24344e-07	0.000744376	4.21992e-08	0.000252622	1.37234e-06	0.00761259	4.5638e-07	0.00253162	8.67725e-07	0.00500607	2.84846e-07	0.00164333	1.4838e-06	0.00791712	4.94584e-07	0.00263895	1.38423e-06	0.00691974	4.54368e-07	0.00227137	1.32206e-06	0.0061601	4.30092e-07	0.002004
9530	26	1.27216e-07	0.000745632	4.31739e-08	0.000253048	1.3723e-06	0.00762631	4.5637e-07	0.00253619	8.72822e-07	0.00501478	2.86519e-07	0.00164619	1.48305e-06	0.00793196	4.94333e-07	0.0026439	1.37852e-06	0.00693355	4.52492e-07	0.00227591	1.32083e-06	0.00617331	4.29693e-07	0.0020083
9540	26	1.2319e-07	0.000746883	4.18077e-08	0.000253473	1.3677e-06	0.00764001	4.54839e-07	0.00254074	8.83849e-07	0.00502356	2.90139e-07	0.00164907	1.4797e-06	0.00794677	4.93218e-07	0.00264884	1.37516e-06	0.00694732	4.51391e-07	0.00228043	1.31655e-06	0.0061865	4.28299e-07	0.00201259
9550	26	1.1962e-07	0.000748097	4.05958e-08	0.000253885	1.35998e-06	0.00765365	4.5227e-07	0.00254528	8.86117e-07	0.0050324	2.90883e-07	0.00165197	1.47428e-06	0.00796154	4.91409e-07	0.00265376	1.37474e-06	0.00696107	4.51253e-07	0.00228494	1.31741e-06	0.00619967	4.28579e-07	0.00201688
9560	26	1.22325e-07	0.000749312	4.15139e-08	0.000254297	1.35791e-06	0.00766724	4.51583e-07	0.0025498	8.85349e-07	0.00504126	2.90631e-07	0.00165488	1.46902e-06	0.00797625	4.89658e-07	0.00265866	1.37625e-06	0.00697483	4.51748e-07	0.00228946	1.31985e-06	0.00621286	4.29372e-07	0.00202116
9570	26	1.23682e-07	0.000750536	4.19746e-08	0.000254713	1.3562e-06	0.00768081	4.51016e-07	0.00255431	8.86702e-07	0.00505012	2.91075e-07	0.00165779	1.46296e-06	0.00799092	4.87638e-07	0.00266355	1.37838e-06	0.0069886	4.52446e-07	0.00229398	1.31918e-06	0.00622605	4.29154e-07	0.00202546
9580	26	1.24705e-07	0.000751787	4.23218e-08	0.000255137	1.35296e-06	0.00769435	4.49937e-07	0.00255881	8.81858e-07	0.00505896	2.89485e-07	0.00166069	1.45606e-06	0.00800551	4.85336e-07	0.00266841	1.37727e-06	0.00700237	4.52083e-07	0.0022985	1.31666e-06	0.00623923	4.28334e-07	0.00202974
9590	26	1.33651e-07	0.000753075	4.53576e-08	0.000255574	1.35061e-06	0.00770787	4.49157e-07	0.00256331	8.70894e-07	0.0050677	2.85886e-07	0.00166356	1.44979e-06	0.00802004	4.83247e-07	0.00267326	1.36901e-06	0.0070161	4.49372e-07	0.002303	1.31828e-06	0.00625241	4.28863e-07	0.00203403
9600	26	1.34692e-07	0.000754408	4.57111e-08	0.000256026	1.35033e-06	0.00772138	4.49064e-07	0.0025678	8.62841e-07	0.0050764	2.83242e-07	0.00166641	1.45876e-06	0.00803462	4.86235e-07	0.00267812	1.35073e-06	0.00702966	4.4337e-07	0.00230745	1.31411e-06	0.00626556	4.27505e-07	0.00203831
9610	26	1.33789e-07	0.000755754	4.54044e-08	0.000256483	1.35092e-06	0.00773488	4.49258e-07	0.00257229	8.68927e-07	0.00508506	2.8524e-07	0.00166926	1.47133e-06	0.00804923	4.90428e-07	0.00268299	1.33171e-06	0.00704313	4.37127e-07	0.00231188	1.28982e-06	0.00627859	4.19604e-07	0.00204255
9620	26	1.36354e-07	0.000757106	4.6275e-08	0.000256942	1.3535e-06	0.00774841	4.50116e-07	0.00257679	8.76508e-07	0.00509379	2.87729e-07	0.00167212	1.47637e-06	0.00806398	4.92107e-07	0.0026879	1.33011e-06	0.00705644	4.36603e-07	0.00231624	1.27026e-06	0.00629138	4.13241e-07	0.00204671
9630	26	1.43267e-07	0.000758507	4.86212e-08	0.000257418	1.36087e-06	0.00776198	4.52567e-07	0.0025813	8.78156e-07	0.00510256	2.8827e-07	0.001675	1.47694e-06	0.00807874	4.92298e-07	0.00269282	1.33374e-06	0.00706976	4.37793e-07	0.00232062	1.28004e-06	0.00630414	4.16421e-07	0.00205086
9640	26	1.5057e-07	0.000759976	5.10997e-08	0.000257916	1.37114e-06	0.00777564	4.55984e-07	0.00258585	8.7044e-07	0.0051113	2.85737e-07	0.00167787	1.45916e-06	0.00809342	4.86371e-07	0.00269772	1.33093e-06	0.00708308	4.36871e-07	0.00232499	1.28546e-06	0.00631697	4.18186e-07	0.00205503
9650	26	1.41895e-07	0.000761434	4.81555e-08	0.000258411	1.37884e-06	0.00778939	4.58544e-07	0.00259042	8.61197e-07	0.00511996	2.82703e-07	0.00168071	1.44988e-06	0.00810796	4.83276e-07	0.00270256	1.32716e-06	0.00709637	4.35633e-07	0.00232935	1.28828e-06	0.00632984	4.19102e-07	0.00205922
9660	26	1.25612e-07	0.000762766	4.26294e-08	0.000258863	1.37746e-06	0.00780316	4.58084e-07	0.002595	8.54111e-07	0.00512853	2.80377e-07	0.00168353	1.44367e-06	0.00812243	4.81207e-07	0.00270739	1.32727e-06	0.00710964	4.3567e-07	0.00233371	1.28775e-06	0.00634272	4.18931e-07	0.00206341
9670	26	1.15818e-07	0.000763983	3.93057e-08	0.000259276	1.3711e-06	0.00781691	4.5597e-07	0.00259957	8.56032e-07	0.00513708	2.81007e-07	0.00168633	1.43148e-06	0.0081368	4.77144e-07	0.00271218	1.33483e-06	0.00712296	4.38151e-07	0.00233808	1.28833e-06	0.0063556	4.1912e-07	0.0020676
9680	26	1.15963e-07	0.000765139	3.93548e-08	0.000259668	1.37134e-06	0.00783063	4.56048e-07	0.00260413	8.63106e-07	0.00514568	2.83329e-07	0.00168916	1.41628e-06	0.00815105	4.72079e-07	0.00271693	1.34438e-06	0.00713634	4.41287e-07	0.00234247	1.28567e-06	0.00636847	4.18255e-07	0.00207179
9690	26	1.0573e-07	0.00076624	3.5882e-08	0.000260042	1.37381e-06	0.00784435	4.56869e-07	0.0026087	8.52021e-07	0.00515425	2.79691e-07	0.00169197	1.41671e-06	0.00816522	4.72221e-07	0.00272165	1.33812e-06	0.00714976	4.39232e-07	0.00234688	1.28286e-06	0.00638132	4.17339e-07	0.00207597
9700	26	1.0108e-07	0.000767282	3.43041e-08	0.000260396	1.37434e-06	0.00785809	4.57047e-07	0.00261326	8.34123e-07	0.00516269	2.73815e-07	0.00169474	1.41781e-06	0.00817939	4.72588e-07	0.00272637	1.33662e-06	0.00716314	4.3874e-07	0.00235127	1.28913e-06	0.00639416	4.19378e-07	0.00208015
9710	26	9.6613e-08	0.000768265	3.2788e-08	0.000260729	1.36592e-06	0.00787178	4.54247e-07	0.00261782	8.3311e-07	0.00517103	2.73483e-07	0.00169748	1.42305e-06	0.0081936	4.74334e-07	0.00273111	1.3363e-06	0.0071765	4.38634e-07	0.00235565	1.28176e-06	0.00640701	4.16981e-07	0.00208433
9720	26	9.37014e-08	0.000769223	3.17998e-08	0.000261054	1.36044e-06	0.00788542	4.52424e-07	0.00262235	8.34179e-07	0.00517937	2.73833e-07	0.00170022	1.42899e-06	0.00820785	4.76315e-07	0.00273586	1.33033e-06	0.00718983	4.36674e-07	0.00236003	1.27898e-06	0.00641982	4.16079e-07	0.00208849
9730	26	9.77934e-08	0.00077018	3.31886e-08	0.000261379	1.35739e-06	0.00789901	4.51409e-07	0.00262688	8.35884e-07	0.00518772	2.74393e-07	0.00170296	1.43154e-06	0.00822216	4.77165e-07	0.00274063	1.32116e-06	0.0072031	4.33664e-07	0.00236439	1.28023e-06	0.00643262	4.16483e-07	0.00209266
9740	26	1.02997e-07	0.000771187	3.49544e-08	0.000261721	1.35751e-06	0.00791259	4.51449e-07	0.00263139	8.35626e-07	0.00519607	2.74308e-07	0.0017057	1.43729e-06	0.00823651	4.79082e-07	0.00274541	1.33063e-06	0.00721637	4.36774e-07	0.00236874	1.28728e-06	0.00644547	4.18777e-07	0.00209684
9750	26	1.08801e-07	0.000772252	3.69241e-08	0.000262083	1.35868e-06	0.00792617	4.51839e-07	0.00263591	8.33019e-07	0.00520441	2.73453e-07	0.00170844	1.44094e-06	0.0082509	4.80298e-07	0.00275021	1.33543e-06	0.00722969	4.38348e-07	0.00237311	1.28674e-06	0.00645832	4.18601e-07	0.00210102
9760	26	1.14315e-07	0.000773355	3.87956e-08	0.000262457	1.35958e-06	0.00793976	4.5214e-07	0.00264043	8.2848e-07	0.00521273	2.71963e-07	0.00171117	1.44043e-06	0.00826529	4.80126e-07	0.00275501	1.33789e-06	0.00724305	4.39156e-07	0.0023775	1.28196e-06	0.00647118	4.17047e-07	0.0021052
9770	26	1.16863e-07	0.000774511	3.96602e-08	0.000262849	1.35573e-06	0.00795334	4.50859e-07	0.00264494	8.21208e-07	0.00522097	2.69576e-07	0.00171387	1.42329e-06	0.00827961	4.74415e-07	0.00275978	1.34044e-06	0.00725645	4.39994e-07	0.0023819	1.27895e-06	0.00648398	4.16067e-07	0.00210937
9780	26	1.17039e-07	0.000775679	3.972e-08	0.000263246	1.35625e-06	0.0079669	4.51031e-07	0.00264945	8.19687e-07	0.00522918	2.69076e-07	0.00171657	1.41486e-06	0.0082938	4.71606e-07	0.00276451	1.34782e-06	0.0072699	4.42416e-07	0.00238631	1.26456e-06	0.00649667	4.11385e-07	0.00211349
9790	26	1.16123e-07	0.000776846	3.94092e-08	0.000263641	1.36127e-06	0.00798048	4.52701e-07	0.00265397	8.18549e-07	0.00523737	2.68703e-07	0.00171926	1.40928e-06	0.00830792	4.69743e-07	0.00276922	1.35028e-06	0.00728338	4.43225e-07	0.00239074	1.25433e-06	0.00650928	4.08059e-07	0.0021176
9800	26	1.15254e-07	0.000778002	3.91142e-08	0.000264034	1.36584e-06	0.00799412	4.54219e-07	0.0026585	8.17638e-07	0.00524555	2.68404e-07	0.00172194	1.40969e-06	0.00832202	4.69881e-07	0.00277391	1.34845e-06	0.00729688	4.42624e-07	0.00239517	1.26462e-06	0.00652189	4.11407e-07	0.0021217
9810	26	1.1229e-07	0.000779136	3.81084e-08	0.000264419	1.36396e-06	0.00800776	4.53595e-07	0.00266304	8.18123e-07	0.00525373	2.68563e-07	0.00172463	1.41386e-06	0.00833614	4.7127e-07	0.00277862	1.34629e-06	0.00731034	4.41913e-07	0.00239959	1.28193e-06	0.0065346	4.17036e-07	0.00212583
9820	26	1.01364e-07	0.000780218	3.44003e-08	0.000264786	1.35774e-06	0.00802137	4.51525e-07	0.00266757	8.1984e-07	0.00526192	2.69126e-07	0.00172731	1.41572e-06	0.00835029	4.71891e-07	0.00278334	1.33704e-06	0.00732375	4.38877e-07	0.00240399	1.28047e-06	0.00654742	4.16562e-07	0.00213
9830	26	9.71065e-08	0.000781206	3.29555e-08	0.000265121	1.35533e-06	0.00803494	4.50723e-07	0.00267208	8.26449e-07	0.00527016	2.71296e-07	0.00173002	1.40704e-06	0.00836438	4.68999e-07	0.00278803	1.3345e-06	0.00733712	4.38043e-07	0.00240838	1.27534e-06	0.00656019	4.14894e-07	0.00213416
9840	26	9.51578e-08	0.000782166	3.22941e-08	0.000265447	1.35429e-06	0.00804849	4.50378e-07	0.00267658	8.28192e-07	0.00527843	2.71868e-07	0.00173273	1.39505e-06	0.00837841	4.65e-07	0.00279271	1.33441e-06	0.00735046	4.38014e-07	0.00241276	1.2784e-06	0.00657297	4.1589e-07	0.00213832
9850	26	9.32588e-08	0.000783109	3.16496e-08	0.000265767	1.34994e-06	0.00806201	4.48932e-07	0.00268108	8.2076e-07	0.00528667	2.69429e-07	0.00173544	1.39407e-06	0.00839236	4.64675e-07	0.00279736	1.32879e-06	0.00736378	4.3617e-07	0.00241713	1.28342e-06	0.00658577	4.17522e-07	0.00214248
9860	26	9.74644e-08	0.000784076	3.30769e-08	0.000266095	1.34816e-06	0.0080755	4.48341e-07	0.00268557	8.15158e-07	0.00529484	2.6759e-07	0.00173812	1.39214e-06	0.00840628	4.64031e-07	0.002802	1.33103e-06	0.00737709	4.36906e-07	0.0024215	1.28213e-06	0.00659859	4.17103e-07	0.00214665
9870	26	1.0438e-07	0.000785077	3.54238e-08	0.000266435	1.3474e-06	0.00808898	4.48088e-07	0.00269005	8.11718e-07	0.00530299	2.6646e-07	0.0017408	1.39056e-06	0.0084202	4.63505e-07	0.00280664	1.33533e-06	0.00739042	4.38317e-07	0.00242587	1.28618e-06	0.00661144	4.1842e-07	0.00215083
9880	26	1.15481e-07	0.000786183	3.91912e-08	0.00026681	1.34775e-06	0.00810246	4.48203e-07	0.00269453	8.14349e-07	0.00531112	2.67324e-07	0.00174347	1.39169e-06	0.00843411	4.63881e-07	0.00281128	1.33968e-06	0.00740379	4.39743e-07	0.00243026	1.29242e-06	0.00662433	4.20449e-07	0.00215502
9890	26	1.18134e-07	0.000787342	4.00918e-08	0.000267203	1.34027e-06	0.00811589	4.45716e-07	0.002699	8.2107e-07	0.0053193	2.6953e-07	0.00174615	1.40125e-06	0.00844809	4.67068e-07	0.00281593	1.33727e-06	0.00741717	4.38952e-07	0.00243465	1.29232e-06	0.00663725	4.20419e-07	0.00215923
9900	26	1.15063e-07	0.000788504	3.90495e-08	0.000267598	1.33569e-06	0.00812928	4.44192e-07	0.00270345	8.25397e-07	0.00532753	2.70951e-07	0.00174885	1.41232e-06	0.00846215	4.70759e-07	0.00282062	1.33383e-06	0.00743053	4.37822e-07	0.00243904	1.28615e-06	0.00665014	4.18411e-07	0.00216342
9910	26	1.08654e-07	0.000789625	3.68745e-08	0.000267978	1.3361e-06	0.00814263	4.44331e-07	0.00270789	8.25568e-07	0.00533579	2.71007e-07	0.00175156	1.41785e-06	0.00847629	4.72602e-07	0.00282534	1.3334e-06	0.00744387	4.37681e-07	0.00244342	1.28114e-06	0.00666299	4.16779e-07	0.0021676
9920	26	9.48683e-08	0.000790638	3.21959e-08	0.000268322	1.3283e-06	0.00815595	4.41737e-07	0.00271232	8.26595e-07	0.00534405	2.71344e-07	0.00175428	1.40632e-06	0.00849041	4.68758e-07	0.00283004	1.33806e-06	0.00745723	4.39212e-07	0.0024478	1.28019e-06	0.00667579	4.16471e-07	0.00217177
9930	26	8.32818e-08	0.00079152	2.82637e-08	0.000268621	1.32472e-06	0.00816922	4.40546e-07	0.00271673	8.23475e-07	0.00535229	2.7032e-07	0.00175698	1.40175e-06	0.00850445	4.67233e-07	0.00283472	1.34074e-06	0.00747062	4.40093e-07	0.0024522	1.27765e-06	0.00668858	4.15644e-07	0.00217593
9940	26	7.72801e-08	0.000792335	2.62269e-08	0.000268898	1.32506e-06	0.00818247	4.4066e-07	0.00272114	8.19108e-07	0.00536051	2.68886e-07	0.00175968	1.40183e-06	0.00851847	4.67261e-07	0.00283939	1.34051e-06	0.00748403	4.40015e-07	0.0024566	1.27654e-06	0.00670135	4.15282e-07	0.00218008
9950	26	7.90473e-08	0.000793117	2.68266e-08	0.000269163	1.32799e-06	0.00819573	4.41632e-07	0.00272555	8.21796e-07	0.00536871	2.69769e-07	0.00176237	1.40897e-06	0.00853252	4.69641e-07	0.00284408	1.33262e-06	0.00749739	4.37426e-07	0.00246098	1.27538e-06	0.00671411	4.14908e-07	0.00218423
9960	26	7.3524e-08	0.000793871	2.49522e-08	0.000269419	1.33272e-06	0.00820904	4.43207e-07	0.00272998	8.2776e-07	0.00537696	2.71726e-07	0.00176508	1.41243e-06	0.00854663	4.70795e-07	0.00284878	1.32373e-06	0.00751067	4.34507e-07	0.00246534	1.27211e-06	0.00672685	4.13841e-07	0.00218838
9970	26	5.95904e-08	0.000794555	2.02234e-08	0.000269651	1.34226e-06	0.00822241	4.46379e-07	0.00273442	8.24107e-07	0.00538522	2.70527e-07	0.00176779	1.40487e-06	0.00856072	4.68275e-07	0.00285348	1.32331e-06	0.00752391	4.3437e-07	0.00246969	1.27133e-06	0.00673956	4.13587e-07	0.00219251
9980	26	6.31032e-08	0.000795169	2.14156e-08	0.00026986	1.34676e-06	0.00823585	4.47876e-07	0.00273889	8.24065e-07	0.00539346	2.70513e-07	0.0017705	1.40579e-06	0.00857477	4.68581e-07	0.00285816	1.32767e-06	0.00753717	4.35803e-07	0.00247404	1.26728e-06	0.00675226	4.12271e-07	0.00219664
9990	26	6.77976e-08	0.000795825	2.30088e-08	0.000270083	1.3442e-06	0.0082493	4.47023e-07	0.00274337	8.2721e-07	0.00540172	2.71546e-07	0.00177321	1.39807e-06	0.00858879	4.66006e-07	0.00286283	1.33393e-06	0.00755048	4.37858e-07	0.00247841	1.26057e-06	0.00676489	4.10087e-07	0.00220075
10000	26	6.59307e-08	0.00079649	2.23752e-08	0.000270308	1.34592e-06	0.00826276	4.47597e-07	0.00274784	8.28634e-07	0.00541	2.72013e-07	0.00177593	1.39748e-06	0.00860277	4.65812e-07	0.00286749	1.33418e-06	0.00756381	4.3794e-07	0.00248279	1.25607e-06	0.00677748	4.08623e-07	0.00220485
10010	26	6.10768e-08	0.000797124	2.07279e-08	0.000270523	1.34709e-06	0.00827622	4.47984e-07	0.00275232	8.30865e-07	0.0054183	2.72745e-07	0.00177865	1.40884e-06	0.00861681	4.69598e-07	0.00287217	1.34242e-06	0.00757721	4.40644e-07	0.00248719	1.25615e-06	0.00679004	4.0865e-07	0.00220893
10020	26	5.69342e-08	0.000797714	1.9322e-08	0.000270724	1.34344e-06	0.00828967	4.46771e-07	0.00275679	8.35026e-07	0.00542663	2.74112e-07	0.00178138	1.42092e-06	0.00863096	4.73623e-07	0.00287689	1.36039e-06	0.00759072	4.4654e-07	0.00249162	1.26299e-06	0.00680264	4.10874e-07	0.00221303
10030	26	5.11911e-08	0.000798252	1.73729e-08	0.000270906	1.33849e-06	0.00830308	4.45124e-07	0.00276125	8.37736e-07	0.00543499	2.75001e-07	0.00178413	1.43009e-06	0.00864521	4.7668e-07	0.00288164	1.36806e-06	0.00760436	4.49059e-07	0.0024961	1.27976e-06	0.00681536	4.1633e-07	0.00221717
10040	26	4.25022e-08	0.000798714	1.44242e-08	0.000271063	1.33263e-06	0.00831643	4.43177e-07	0.00276569	8.41357e-07	0.00544339	2.7619e-07	0.00178689	1.44345e-06	0.00865957	4.81133e-07	0.00288643	1.36637e-06	0.00761803	4.48505e-07	0.00250058	1.2891e-06	0.0068282	4.19369e-07	0.00222135
10050	26	3.6738e-08	0.000799126	1.24679e-08	0.000271203	1.33281e-06	0.00832978	4.43236e-07	0.00277013	8.42038e-07	0.0054518	2.76413e-07	0.00178965	1.4454e-06	0.00867401	4.81783e-07	0.00289124	1.36311e-06	0.00763168	4.47436e-07	0.00250506	1.29209e-06	0.0068411	4.20342e-07	0.00222554
10060	26	3.76903e-08	0.000799497	1.27911e-08	0.000271329	1.34368e-06	0.00834315	4.46851e-07	0.00277458	8.3706e-07	0.0054602	2.74779e-07	0.0017924	1.44484e-06	0.00868846	4.81599e-07	0.00289606	1.36247e-06	0.00764531	4.47223e-07	0.00250954	1.28977e-06	0.00685401	4.19587e-07	0.00222974
10070	26	3.71125e-08	0.00079987	1.2595e-08	0.000271455	1.35019e-06	0.00835662	4.49016e-07	0.00277905	8.33474e-07	0.00546855	2.73602e-07	0.00179515	1.445e-06	0.00870291	4.81652e-07	0.00290087	1.36176e-06	0.00765893	4.4699e-07	0.00251401	1.29113e-06	0.00686692	4.20029e-07	0.00223394
10080	26	3.5143e-08	0.000800231	1.19266e-08	0.000271578	1.35978e-06	0.00837017	4.52205e-07	0.00278356	8.31889e-07	0.00547688	2.73082e-07	0.00179788	1.44721e-06	0.00871737	4.82386e-07	0.00290569	1.36346e-06	0.00767256	4.47549e-07	0.00251848	1.29453e-06	0.00687984	4.21135e-07	0.00223815
10090	26	2.84444e-08	0.000800535	9.65331e-09	0.000271681	1.36514e-06	0.00838379	4.53986e-07	0.00278809	8.2849e-07	0.00548517	2.71966e-07	0.0018006	1.45701e-06	0.00873191	4.85655e-07	0.00291054	1.36783e-06	0.00768622	4.48983e-07	0.00252297	1.28832e-06	0.00689274	4.19114e-07	0.00224234
10100	26	1.90879e-08	0.000800779	6.47795e-09	0.000271764	1.36579e-06	0.00839745	4.54202e-07	0.00279263	8.21731e-07	0.00549343	2.69747e-07	0.00180331	1.46505e-06	0.0087465	4.88334e-07	0.0029154	1.37144e-06	0.00769991	4.50168e-07	0.00252746	1.27773e-06	0.00690558	4.15672e-07	0.00224652
10110	26	8.73562e-09	0.000800931	2.96464e-09	0.000271815	1.3614e-06	0.00841109	4.52742e-07	0.00279717	8.08786e-07	0.00550159	2.65498e-07	0.00180599	1.45616e-06	0.00876112	4.85371e-07	0.00292028	1.36986e-06	0.00771362	4.49651e-07	0.00253196	1.27028e-06	0.00691833	4.13246e-07	0.00225067
10120	26	2.76076e-08	0.00080113	9.36929e-09	0.000271883	1.36519e-06	0.00842472	4.54004e-07	0.0028017	7.97981e-07	0.00550962	2.61951e-07	0.00180863	1.45109e-06	0.00877565	4.83682e-07	0.00292512	1.36887e-06	0.00772731	4.49326e-07	0.00253646	1.27447e-06	0.00693106	4.14609e-07	0.00225481
10130	26	3.52635e-08	0.000801441	1.19675e-08	0.000271989	1.36598e-06	0.00843838	4.54267e-07	0.00280624	7.94491e-07	0.00551759	2.60805e-07	0.00181124	1.45607e-06	0.0087902	4.85339e-07	0.00292997	1.36696e-06	0.00774099	4.48698e-07	0.00254095	1.27177e-06	0.00694379	4.13731e-07	0.00225895
10140	26	3.63856e-08	0.000801799	1.23483e-08	0.00027211	1.36578e-06	0.00845204	4.54201e-07	0.00281079	8.01086e-07	0.00552558	2.6297e-07	0.00181386	1.45957e-06	0.00880477	4.86506e-07	0.00293483	1.37081e-06	0.00775469	4.49961e-07	0.00254544	1.26237e-06	0.00695645	4.10675e-07	0.00226307
10150	26	3.64791e-08	0.000802163	1.23801e-08	0.000272233	1.36577e-06	0.00846569	4.54196e-07	0.00281533	8.1218e-07	0.00553363	2.66612e-07	0.00181651	1.45967e-06	0.00881937	4.8654e-07	0.00293969	1.37637e-06	0.00776841	4.51787e-07	0.00254995	1.25511e-06	0.00696906	4.08313e-07	0.00226717
10160	26	3.63634e-08	0.000802527	1.23408e-08	0.000272357	1.36479e-06	0.00847935	4.53872e-07	0.00281987	8.15365e-07	0.00554177	2.67658e-07	0.00181918	1.46329e-06	0.00883399	4.87748e-07	0.00294456	1.36908e-06	0.00778213	4.49393e-07	0.00255445	1.26575e-06	0.00698166	4.11772e-07	0.00227127
10170	26	4.69754e-08	0.000802957	1.59422e-08	0.000272503	1.36361e-06	0.00849299	4.53477e-07	0.00282441	8.16584e-07	0.00554992	2.68058e-07	0.00182186	1.46463e-06	0.00884862	4.88194e-07	0.00294944	1.36248e-06	0.00779579	4.47226e-07	0.00255893	1.2685e-06	0.00699433	4.12669e-07	0.00227539
10180	26	5.4352e-08	0.000803455	1.84457e-08	0.000272672	1.36559e-06	0.00850664	4.54137e-07	0.00282894	8.22482e-07	0.00555813	2.69994e-07	0.00182455	1.46978e-06	0.0088633	4.89911e-07	0.00295434	1.36122e-06	0.00780942	4.46815e-07	0.00256341	1.26959e-06	0.00700702	4.13023e-07	0.00227952
10190	26	5.37108e-08	0.000803992	1.82281e-08	0.000272854	1.37064e-06	0.00852032	4.55816e-07	0.00283349	8.28425e-07	0.00556636	2.71945e-07	0.00182725	1.48094e-06	0.00887806	4.93631e-07	0.00295925	1.36493e-06	0.00782304	4.48031e-07	0.00256788	1.2735e-06	0.00701974	4.14293e-07	0.00228366
10200	26	5.00046e-08	0.000804509	1.69703e-08	0.00027303	1.375e-06	0.00853405	4.57267e-07	0.00283806	8.18301e-07	0.00557459	2.68621e-07	0.00182996	1.49615e-06	0.00889295	4.98699e-07	0.00296422	1.36797e-06	0.00783671	4.4903e-07	0.00257237	1.28273e-06	0.00703252	4.17296e-07	0.00228782
10210	26	5.67699e-08	0.000805049	1.92663e-08	0.000273213	1.38166e-06	0.00854783	4.59481e-07	0.00284264	8.23435e-07	0.00558281	2.70306e-07	0.00183265	1.48848e-06	0.00890785	4.96144e-07	0.00296919	1.37668e-06	0.00785043	4.5189e-07	0.00257687	1.29116e-06	0.00704539	4.20039e-07	0.002292
10220	26	5.79196e-08	0.000805622	1.96564e-08	0.000273407	1.38341e-06	0.00856165	4.60063e-07	0.00284724	8.32135e-07	0.00559109	2.73162e-07	0.00183537	1.47463e-06	0.00892267	4.91526e-07	0.00297412	1.39043e-06	0.00786427	4.56402e-07	0.00258141	1.28209e-06	0.00705825	4.17088e-07	0.00229619
10230	26	5.78559e-08	0.000806202	1.96348e-08	0.000273604	1.38527e-06	0.0085755	4.60681e-07	0.00285184	8.36619e-07	0.00559944	2.74635e-07	0.00183811	1.47235e-06	0.00893741	4.90766e-07	0.00297904	1.39884e-06	0.00787822	4.59163e-07	0.00258599	1.27879e-06	0.00707106	4.16014e-07	0.00230035
10240	26	6.20432e-08	0.000806804	2.10559e-08	0.000273809	1.39422e-06	0.00858939	4.63658e-07	0.00285647	8.35205e-07	0.00560779	2.7417e-07	0.00184085	1.47592e-06	0.00895215	4.91958e-07	0.00298395	1.40664e-06	0.00789225	4.61722e-07	0.0025906	1.28436e-06	0.00708388	4.17828e-07	0.00230452
10250	26	6.59466e-08	0.000807436	2.23806e-08	0.000274023	1.39463e-06	0.00860334	4.63796e-07	0.0028611	8.30845e-07	0.00561613	2.72739e-07	0.00184359	1.48088e-06	0.00896693	4.9361e-07	0.00298888	1.41544e-06	0.00790635	4.64613e-07	0.00259522	1.29035e-06	0.00709674	4.19775e-07	0.00230871
10260	26	6.20006e-08	0.00080808	2.10414e-08	0.000274241	1.39377e-06	0.00861728	4.63508e-07	0.00286574	8.35614e-07	0.00562446	2.74305e-07	0.00184632	1.48443e-06	0.00898175	4.94793e-07	0.00299382	1.41699e-06	0.00792051	4.65121e-07	0.00259987	1.29443e-06	0.00710966	4.21104e-07	0.00231291
10270	26	5.87913e-08	0.000808681	1.99523e-08	0.000274445	1.39566e-06	0.00863123	4.64137e-07	0.00287038	8.44583e-07	0.00563286	2.77249e-07	0.00184908	1.48729e-06	0.00899661	4.95748e-07	0.00299877	1.41866e-06	0.00793469	4.65669e-07	0.00260453	1.28643e-06	0.00712256	4.185e-07	0.00231711
10280	26	5.05241e-08	0.000809208	1.71466e-08	0.000274624	1.39855e-06	0.0086452	4.65097e-07	0.00287503	8.51421e-07	0.00564136	2.79494e-07	0.00185187	1.48815e-06	0.00901149	4.96032e-07	0.00300373	1.42021e-06	0.00794888	4.66178e-07	0.00260919	1.29412e-06	0.00713549	4.21004e-07	0.00232131
10290	26	4.33248e-08	0.000809688	1.47033e-08	0.000274787	1.40159e-06	0.0086592	4.66108e-07	0.00287968	8.54399e-07	0.00564987	2.80471e-07	0.00185467	1.49126e-06	0.0090264	4.97069e-07	0.0030087	1.42231e-06	0.0079631	4.66868e-07	0.00261385	1.30621e-06	0.00714849	4.24935e-07	0.00232554
10300	26	4.07592e-08	0.000810111	1.38326e-08	0.000274931	1.40611e-06	0.00867324	4.67612e-07	0.00288435	8.50799e-07	0.0056584	2.79289e-07	0.00185747	1.49985e-06	0.00904135	4.99933e-07	0.00301368	1.42554e-06	0.00797733	4.67926e-07	0.00261852	1.31913e-06	0.00716161	4.29139e-07	0.00232981
10310	26	4.59109e-08	0.000810554	1.5581e-08	0.000275081	1.41217e-06	0.00868733	4.69627e-07	0.00288904	8.51463e-07	0.00566692	2.79507e-07	0.00186026	1.51058e-06	0.0090564	5.03509e-07	0.0030187	1.42284e-06	0.00799157	4.67039e-07	0.0026232	1.325e-06	0.00717482	4.31048e-07	0.00233411
10320	26	5.94748e-08	0.000811087	2.01842e-08	0.000275262	1.41774e-06	0.00870148	4.7148e-07	0.00289374	8.57236e-07	0.00567547	2.81402e-07	0.00186307	1.52006e-06	0.00907155	5.0667e-07	0.00302375	1.42499e-06	0.00800581	4.67747e-07	0.00262787	1.32267e-06	0.00718805	4.30291e-07	0.00233841
10330	26	8.00126e-08	0.000811788	2.71542e-08	0.0002755	1.42211e-06	0.00871568	4.72934e-07	0.00289846	8.64611e-07	0.00568407	2.83823e-07	0.00186589	1.52766e-06	0.00908679	5.09202e-07	0.00302883	1.42886e-06	0.00802008	4.69018e-07	0.00263256	1.31651e-06	0.00720125	4.28287e-07	0.00234271
10340	26	1.0028e-07	0.000812692	3.40325e-08	0.000275807	1.42669e-06	0.00872993	4.74456e-07	0.0029032	8.63864e-07	0.00569271	2.83578e-07	0.00186873	1.53757e-06	0.00910212	5.12507e-07	0.00303394	1.43315e-06	0.00803439	4.70424e-07	0.00263725	1.32013e-06	0.00721444	4.29464e-07	0.002347
10350	26	1.14346e-07	0.000813749	3.88061e-08	0.000276165	1.4299e-06	0.00874421	4.75523e-07	0.00290795	8.61615e-07	0.00570134	2.8284e-07	0.00187156	1.53784e-06	0.00911749	5.12597e-07	0.00303906	1.44073e-06	0.00804876	4.72913e-07	0.00264197	1.32968e-06	0.00722769	4.3257e-07	0.00235131
10360	26	1.25031e-07	0.000814948	4.24323e-08	0.000276572	1.43196e-06	0.00875852	4.76209e-07	0.00291271	8.6596e-07	0.00570998	2.84266e-07	0.0018744	1.53609e-06	0.00913286	5.12014e-07	0.00304419	1.44542e-06	0.00806319	4.74451e-07	0.00264671	1.34164e-06	0.00724105	4.36463e-07	0.00235565
10370	26	1.34362e-07	0.00081624	4.55991e-08	0.000277011	1.43404e-06	0.00877285	4.76899e-07	0.00291747	8.75635e-07	0.00571869	2.87442e-07	0.00187726	1.5428e-06	0.00914826	5.14249e-07	0.00304932	1.44569e-06	0.00807764	4.74542e-07	0.00265145	1.35088e-06	0.0072545	4.39467e-07	0.00236003
10380	26	1.39615e-07	0.000817607	4.73819e-08	0.000277475	1.43713e-06	0.0087872	4.77928e-07	0.00292225	8.80185e-07	0.00572746	2.88936e-07	0.00188014	1.55924e-06	0.00916376	5.19731e-07	0.00305449	1.4447e-06	0.00809209	4.74216e-07	0.00265619	1.35432e-06	0.00726803	4.40586e-07	0.00236443
10390	26	1.47335e-07	0.000819039	5.00016e-08	0.000277961	1.44405e-06	0.0088016	4.80229e-07	0.00292704	8.8253e-07	0.00573627	2.89706e-07	0.00188303	1.56546e-06	0.00917938	5.21804e-07	0.00305969	1.44264e-06	0.00810653	4.73541e-07	0.00266093	1.36496e-06	0.00728165	4.44049e-07	0.00236886
10400	26	1.49525e-07	0.000820524	5.07448e-08	0.000278465	1.45237e-06	0.0088161	4.82996e-07	0.00293186	8.90338e-07	0.00574515	2.92269e-07	0.00188594	1.57076e-06	0.00919507	5.23569e-07	0.00306492	1.43443e-06	0.00812091	4.70846e-07	0.00266565	1.37172e-06	0.00729532	4.46248e-07	0.00237331
10410	26	1.55863e-07	0.000822054	5.28958e-08	0.000278984	1.45689e-06	0.00883064	4.84499e-07	0.00293669	8.93968e-07	0.00575407	2.9346e-07	0.00188887	1.5727e-06	0.00921078	5.24216e-07	0.00307016	1.43504e-06	0.00813527	4.71046e-07	0.00267036	1.37513e-06	0.00730905	4.47358e-07	0.00237778
10420	26	1.71776e-07	0.000823688	5.82964e-08	0.000279538	1.45794e-06	0.00884521	4.84848e-07	0.00294154	8.95794e-07	0.00576301	2.9406e-07	0.00189181	1.57069e-06	0.0092265	5.23545e-07	0.0030754	1.44422e-06	0.00814966	4.7406e-07	0.00267509	1.38262e-06	0.00732284	4.49795e-07	0.00238226
10430	26	1.85736e-07	0.000825484	6.30339e-08	0.000280148	1.4628e-06	0.00885983	4.86464e-07	0.0029464	9.02538e-07	0.00577202	2.96273e-07	0.00189476	1.57305e-06	0.00924223	5.24331e-07	0.00308064	1.45416e-06	0.00816416	4.77323e-07	0.00267985	1.38614e-06	0.00733668	4.50938e-07	0.00238677
10440	26	1.91881e-07	0.000827371	6.51194e-08	0.000280789	1.47083e-06	0.00887449	4.89136e-07	0.00295128	9.09975e-07	0.00578107	2.98715e-07	0.00189774	1.58101e-06	0.009258	5.26986e-07	0.0030859	1.4609e-06	0.00817873	4.79533e-07	0.00268463	1.39195e-06	0.00735058	4.52828e-07	0.00239129
10450	26	1.97654e-07	0.000829318	6.70787e-08	0.000281449	1.47524e-06	0.00888922	4.90603e-07	0.00295618	9.09418e-07	0.00579017	2.98532e-07	0.00190072	1.58875e-06	0.00927384	5.29565e-07	0.00309118	1.46318e-06	0.00819335	4.80282e-07	0.00268943	1.40068e-06	0.00736453	4.55669e-07	0.00239583
10460	26	1.98474e-07	0.000831297	6.73571e-08	0.000282121	1.48427e-06	0.008904	4.93605e-07	0.00296109	9.11126e-07	0.00579927	2.99093e-07	0.00190371	1.59619e-06	0.00928976	5.32046e-07	0.00309648	1.46374e-06	0.00820798	4.80466e-07	0.00269423	1.41197e-06	0.00737861	4.59343e-07	0.00240041
10470	26	2.11409e-07	0.000833359	7.17467e-08	0.00028282	1.48723e-06	0.00891886	4.94589e-07	0.00296603	9.1664e-07	0.00580841	3.00903e-07	0.00190671	1.59747e-06	0.00930572	5.32473e-07	0.0031018	1.47181e-06	0.00822267	4.83115e-07	0.00269905	1.41512e-06	0.00739273	4.60368e-07	0.002405
10480	26	2.10943e-07	0.000835463	7.15888e-08	0.000283534	1.48944e-06	0.00893374	4.95323e-07	0.00297098	9.2411e-07	0.00581762	3.03355e-07	0.00190973	1.60442e-06	0.00932174	5.34787e-07	0.00310714	1.47229e-06	0.00823739	4.83274e-07	0.00270389	1.41415e-06	0.00740688	4.60051e-07	0.0024096
10490	26	2.13376e-07	0.000837593	7.24142e-08	0.000284258	1.48742e-06	0.00894862	4.94652e-07	0.00297593	9.26579e-07	0.00582687	3.04165e-07	0.00191277	1.60557e-06	0.00933778	5.35173e-07	0.00311249	1.46943e-06	0.00825209	4.82333e-07	0.00270871	1.41532e-06	0.00742103	4.60432e-07	0.00241421
10500	26	2.18876e-07	0.000839743	7.42807e-08	0.000284987	1.48258e-06	0.00896348	4.93044e-07	0.00298087	9.22614e-07	0.00583611	3.02864e-07	0.0019158	1.60093e-06	0.00935382	5.33626e-07	0.00311784	1.46663e-06	0.00826678	4.81414e-07	0.00271353	1.41463e-06	0.00743518	4.60207e-07	0.00241881
10510	26	2.13747e-07	0.000841908	7.25403e-08	0.000285722	1.48026e-06	0.00897829	4.92272e-07	0.0029858	9.15678e-07	0.00584531	3.00587e-07	0.00191882	1.59957e-06	0.00936982	5.33173e-07	0.00312317	1.46496e-06	0.00828143	4.80868e-07	0.00271834	1.42716e-06	0.00744938	4.64283e-07	0.00242343
10520	26	2.11243e-07	0.000844034	7.16906e-08	0.000286444	1.48182e-06	0.0089931	4.92791e-07	0.00299072	9.25662e-07	0.00585452	3.03864e-07	0.00192184	1.59787e-06	0.00938581	5.32605e-07	0.0031285	1.46642e-06	0.00829609	4.81345e-07	0.00272316	1.43279e-06	0.00746368	4.66114e-07	0.00242808
10530	26	2.08035e-07	0.000846128	7.06016e-08	0.000287154	1.47798e-06	0.0090079	4.91513e-07	0.00299564	9.30861e-07	0.0058638	3.05571e-07	0.00192489	1.60489e-06	0.00940183	5.34944e-07	0.00313384	1.47859e-06	0.00831083	4.85339e-07	0.00272799	1.43154e-06	0.007478	4.65707e-07	0.00243274
10540	26	2.08e-07	0.000848211	7.05897e-08	0.000287861	1.47454e-06	0.00902266	4.9037e-07	0.00300055	9.27068e-07	0.00587308	3.04326e-07	0.00192794	1.5989e-06	0.00941784	5.32949e-07	0.00313917	1.49249e-06	0.00832568	4.89903e-07	0.00273287	1.42897e-06	0.0074923	4.64873e-07	0.00243739
10550	26	2.03635e-07	0.000850269	6.91084e-08	0.000288559	1.47524e-06	0.00903741	4.90603e-07	0.00300546	9.18636e-07	0.00588232	3.01558e-07	0.00193097	1.59691e-06	0.00943382	5.32287e-07	0.0031445	1.50412e-06	0.00834066	4.93722e-07	0.00273778	1.42584e-06	0.00750657	4.63854e-07	0.00244204
10560	26	1.98358e-07	0.000852279	6.73174e-08	0.000289241	1.47734e-06	0.00905218	4.91301e-07	0.00301037	9.17666e-07	0.0058915	3.0124e-07	0.00193399	1.59678e-06	0.00944979	5.32243e-07	0.00314982	1.51323e-06	0.00835575	4.9671e-07	0.00274274	1.43198e-06	0.00752088	4.65853e-07	0.00244669
10570	26	1.98052e-07	0.000854259	6.72138e-08	0.000289913	1.47731e-06	0.00906695	4.91289e-07	0.00301528	9.23634e-07	0.00590071	3.03199e-07	0.00193701	1.5961e-06	0.00946575	5.32015e-07	0.00315515	1.51775e-06	0.0083709	4.98194e-07	0.00274771	1.43857e-06	0.00753522	4.67994e-07	0.00245136
10580	26	1.95125e-07	0.000856226	6.62205e-08	0.000290581	1.47546e-06	0.00908171	4.90675e-07	0.00302019	9.28927e-07	0.00590997	3.04936e-07	0.00194005	1.59957e-06	0.00948174	5.33174e-07	0.00316047	1.51446e-06	0.00838606	4.97115e-07	0.00275269	1.43858e-06	0.0075496	4.67998e-07	0.00245603
10590	26	1.96149e-07	0.000858184	6.65678e-08	0.000291245	1.47036e-06	0.00909644	4.8898e-07	0.00302509	9.28599e-07	0.00591925	3.04828e-07	0.0019431	1.60161e-06	0.00949774	5.33853e-07	0.00316581	1.51105e-06	0.00840119	4.95997e-07	0.00275765	1.43073e-06	0.00756395	4.65445e-07	0.0024607
10600	26	1.84627e-07	0.000860088	6.26578e-08	0.000291892	1.46485e-06	0.00911112	4.87145e-07	0.00302997	9.24416e-07	0.00592852	3.03455e-07	0.00194614	1.59761e-06	0.00951373	5.3252e-07	0.00317114	1.50443e-06	0.00841627	4.93821e-07	0.0027626	1.43238e-06	0.00757827	4.65981e-07	0.00246536
10610	26	1.74962e-07	0.000861883	5.93777e-08	0.000292501	1.46408e-06	0.00912577	4.86891e-07	0.00303484	9.22814e-07	0.00593776	3.02929e-07	0.00194917	1.59528e-06	0.0095297	5.31742e-07	0.00317646	1.49544e-06	0.00843126	4.9087e-07	0.00276752	1.42889e-06	0.00759256	4.64844e-07	0.00247001
10620	26	1.71237e-07	0.000863621	5.81133e-08	0.000293091	1.46372e-06	0.0091404	4.86772e-07	0.00303971	9.24753e-07	0.005947	3.03566e-07	0.0019522	1.5957e-06	0.00954566	5.31883e-07	0.00318178	1.48737e-06	0.00844618	4.88224e-07	0.00277242	1.42133e-06	0.00760682	4.62388e-07	0.00247465
10630	26	1.71758e-07	0.000865336	5.82901e-08	0.000293673	1.46059e-06	0.00915502	4.85729e-07	0.00304457	9.30067e-07	0.00595627	3.05311e-07	0.00195525	1.59762e-06	0.00956162	5.32522e-07	0.0031871	1.48181e-06	0.00846103	4.86396e-07	0.0027773	1.41765e-06	0.00762101	4.61188e-07	0.00247927
10640	26	1.73863e-07	0.000867065	5.90045e-08	0.000294259	1.47032e-06	0.00916966	4.88964e-07	0.00304944	9.35815e-07	0.0059656	3.07197e-07	0.00195831	1.59931e-06	0.0095776	5.33085e-07	0.00319243	1.47252e-06	0.00847582	4.83347e-07	0.00278215	1.41919e-06	0.0076352	4.61691e-07	0.00248388
10650	26	1.76057e-07	0.000868815	5.97492e-08	0.000294853	1.46068e-06	0.00918431	4.85759e-07	0.00305431	9.38516e-07	0.00597497	3.08084e-07	0.00196139	1.59318e-06	0.00959355	5.31044e-07	0.00319774	1.48373e-06	0.0084906	4.87029e-07	0.002787	1.41625e-06	0.00764938	4.60733e-07	0.00248849
10660	26	1.77835e-07	0.000870581	6.03527e-08	0.000295453	1.46486e-06	0.00919894	4.8715e-07	0.00305918	9.37573e-07	0.00598435	3.07774e-07	0.00196447	1.58817e-06	0.00960946	5.29371e-07	0.00320305	1.47997e-06	0.00850542	4.85794e-07	0.00279186	1.40741e-06	0.00766348	4.5786e-07	0.00249308
10670	26	1.78365e-07	0.000872362	6.05323e-08	0.000296057	1.47332e-06	0.00921364	4.89964e-07	0.00306406	9.25419e-07	0.00599367	3.03785e-07	0.00196752	1.58403e-06	0.00962533	5.27991e-07	0.00320834	1.4818e-06	0.00852023	4.86394e-07	0.00279673	1.40328e-06	0.00767755	4.56516e-07	0.00249766
10680	26	1.74206e-07	0.000874119	5.91212e-08	0.000296653	1.47866e-06	0.00922839	4.91739e-07	0.00306897	9.10708e-07	0.00600283	2.98955e-07	0.00197053	1.57464e-06	0.00964111	5.24862e-07	0.0032136	1.48148e-06	0.00853505	4.86288e-07	0.00280159	1.40923e-06	0.00769161	4.58451e-07	0.00250223
10690	26	1.75087e-07	0.000875867	5.942e-08	0.000297246	1.47429e-06	0.00924316	4.90286e-07	0.00307388	9.01135e-07	0.0060119	2.95813e-07	0.00197351	1.5644e-06	0.00965682	5.21451e-07	0.00321883	1.47244e-06	0.00854982	4.83323e-07	0.00280644	1.40656e-06	0.00770568	4.5758e-07	0.00250681
10700	26	1.77042e-07	0.000877629	6.00836e-08	0.000297845	1.46979e-06	0.00925788	4.8879e-07	0.00307878	9.03034e-07	0.00602092	2.96436e-07	0.00197647	1.55948e-06	0.00967243	5.19808e-07	0.00322404	1.46697e-06	0.00856451	4.81528e-07	0.00281126	1.40552e-06	0.00771975	4.57244e-07	0.00251139
10710	26	1.73996e-07	0.000879378	5.90497e-08	0.000298438	1.46572e-06	0.00927255	4.87434e-07	0.00308366	9.09956e-07	0.00602999	2.98709e-07	0.00197945	1.55778e-06	0.00968802	5.19241e-07	0.00322923	1.45752e-06	0.00857913	4.78425e-07	0.00281606	1.40802e-06	0.00773382	4.58055e-07	0.00251596
10720	26	1.69917e-07	0.000881105	5.76653e-08	0.000299024	1.46036e-06	0.00928718	4.85654e-07	0.00308852	9.1718e-07	0.00603912	3.0108e-07	0.00198244	1.55833e-06	0.0097036	5.19426e-07	0.00323443	1.45722e-06	0.00859371	4.78325e-07	0.00282085	1.41357e-06	0.00774793	4.59863e-07	0.00252055
10730	26	1.79034e-07	0.000882848	6.07594e-08	0.000299616	1.45954e-06	0.0093018	4.85382e-07	0.00309338	9.14105e-07	0.00604827	3.0007e-07	0.00198545	1.55883e-06	0.00971918	5.19592e-07	0.00323962	1.45692e-06	0.00860826	4.78228e-07	0.00282562	1.41632e-06	0.00776207	4.60756e-07	0.00252515
10740	26	1.72627e-07	0.00088461	5.8585e-08	0.000300214	1.46876e-06	0.00931644	4.88447e-07	0.00309825	9.04188e-07	0.00605737	2.96815e-07	0.00198843	1.54329e-06	0.0097347	5.14412e-07	0.00324479	1.44576e-06	0.00862278	4.74564e-07	0.00283039	1.41491e-06	0.00777623	4.60298e-07	0.00252976
10750	26	1.7999e-07	0.000886378	6.10841e-08	0.000300814	1.46666e-06	0.0093311	4.87749e-07	0.00310313	8.99703e-07	0.00606638	2.95343e-07	0.00199139	1.54465e-06	0.00975014	5.14865e-07	0.00324994	1.43593e-06	0.00863719	4.71337e-07	0.00283512	1.40443e-06	0.0077903	4.56889e-07	0.00253434
10760	26	1.80042e-07	0.000888175	6.11016e-08	0.000301424	1.45905e-06	0.00934573	4.85218e-07	0.00310799	9.00231e-07	0.00607539	2.95516e-07	0.00199435	1.54656e-06	0.0097656	5.15503e-07	0.00325509	1.43221e-06	0.00865154	4.70117e-07	0.00283983	1.39635e-06	0.00780432	4.54259e-07	0.0025389
10770	26	1.79082e-07	0.000889972	6.07759e-08	0.000302033	1.4507e-06	0.00936028	4.82441e-07	0.00311283	8.99691e-07	0.00608438	2.95339e-07	0.0019973	1.54875e-06	0.00978108	5.16234e-07	0.00326025	1.43525e-06	0.00866588	4.71115e-07	0.00284454	1.39411e-06	0.00781827	4.53531e-07	0.00254344
10780	26	1.79445e-07	0.000891766	6.08991e-08	0.000302642	1.44461e-06	0.00937476	4.80414e-07	0.00311764	8.96307e-07	0.00609336	2.94228e-07	0.00200025	1.55088e-06	0.00979657	5.16942e-07	0.00326542	1.43556e-06	0.00868023	4.71217e-07	0.00284925	1.39266e-06	0.00783221	4.53061e-07	0.00254797
10790	26	1.83044e-07	0.000893585	6.21204e-08	0.00030326	1.44394e-06	0.0093892	4.80194e-07	0.00312245	8.89099e-07	0.00610228	2.91862e-07	0.00200318	1.5515e-06	0.00981208	5.1715e-07	0.00327059	1.43861e-06	0.00869461	4.72216e-07	0.00285397	1.39401e-06	0.00784615	4.53499e-07	0.00255251
10800	26	1.87951e-07	0.000895437	6.37857e-08	0.000303888	1.44348e-06	0.00940363	4.8004e-07	0.00312725	8.82495e-07	0.00611115	2.89694e-07	0.00200609	1.55086e-06	0.00982759	5.16936e-07	0.00327576	1.44064e-06	0.008709	4.72885e-07	0.00285869	1.39665e-06	0.0078601	4.54359e-07	0.00255704
10810	26	1.94095e-07	0.000897345	6.58709e-08	0.000304536	1.44133e-06	0.00941806	4.79324e-07	0.00313205	8.78597e-07	0.00611996	2.88414e-07	0.00200898	1.54836e-06	0.00984309	5.16102e-07	0.00328092	1.4394e-06	0.0087234	4.72478e-07	0.00286342	1.40071e-06	0.00787408	4.55679e-07	0.00256159
10820	26	1.89601e-07	0.000899244	6.43458e-08	0.00030518	1.43836e-06	0.00943245	4.78337e-07	0.00313683	8.78574e-07	0.00612875	2.88407e-07	0.00201187	1.54351e-06	0.00985854	5.14487e-07	0.00328607	1.43152e-06	0.00873773	4.6989e-07	0.00286812	1.39334e-06	0.00788803	4.53281e-07	0.00256613
10830	26	1.77315e-07	0.000901086	6.0176e-08	0.000305805	1.43595e-06	0.00944683	4.77534e-07	0.00314161	8.80825e-07	0.00613754	2.89146e-07	0.00201475	1.53988e-06	0.00987397	5.13277e-07	0.00329121	1.41967e-06	0.008752	4.66001e-07	0.00287281	1.38538e-06	0.00790195	4.50692e-07	0.00257066
10840	26	1.52629e-07	0.000902766	5.17982e-08	0.000306375	1.43605e-06	0.00946119	4.77568e-07	0.00314639	8.85895e-07	0.00614637	2.9081e-07	0.00201765	1.54234e-06	0.00988938	5.14095e-07	0.00329635	1.4028e-06	0.00876614	4.60462e-07	0.00287744	1.38754e-06	0.00791581	4.51393e-07	0.00257517
10850	26	1.50178e-07	0.000904277	5.09664e-08	0.000306888	1.42984e-06	0.00947551	4.75505e-07	0.00315115	8.78324e-07	0.00615518	2.88325e-07	0.00202054	1.52952e-06	0.00990472	5.09822e-07	0.00330146	1.39864e-06	0.00878014	4.59096e-07	0.00288204	1.37638e-06	0.00792961	4.47764e-07	0.00257966
10860	26	1.54194e-07	0.000905805	5.23294e-08	0.000307407	1.41971e-06	0.00948975	4.72135e-07	0.00315589	8.75755e-07	0.00616395	2.87482e-07	0.00202342	1.51658e-06	0.00991994	5.05509e-07	0.00330654	1.39439e-06	0.0087941	4.57702e-07	0.00288662	1.3601e-06	0.00794328	4.42467e-07	0.00258411
10870	26	1.50736e-07	0.000907318	5.11558e-08	0.00030792	1.41408e-06	0.00950393	4.70262e-07	0.0031606	8.78645e-07	0.00617273	2.8843e-07	0.0020263	1.51696e-06	0.00993513	5.05638e-07	0.0033116	1.39889e-06	0.00880808	4.59181e-07	0.00289121	1.36069e-06	0.00795691	4.42659e-07	0.00258854
10880	26	1.39446e-07	0.000908778	4.73245e-08	0.000308416	1.41471e-06	0.00951807	4.70471e-07	0.00316531	8.82896e-07	0.00618153	2.89826e-07	0.00202919	1.52424e-06	0.00995032	5.08063e-07	0.00331666	1.40634e-06	0.00882209	4.61623e-07	0.00289581	1.37391e-06	0.00797057	4.46961e-07	0.00259298
10890	26	1.31223e-07	0.000910138	4.45335e-08	0.000308877	1.41745e-06	0.00953223	4.71382e-07	0.00317001	8.81394e-07	0.00619035	2.89333e-07	0.00203209	1.52073e-06	0.00996555	5.06894e-07	0.00332174	1.40178e-06	0.00883614	4.60127e-07	0.00290042	1.37603e-06	0.00798432	4.47649e-07	0.00259745
10900	26	1.33544e-07	0.000911464	4.53214e-08	0.000309327	1.41361e-06	0.00954638	4.70106e-07	0.00317472	8.75269e-07	0.00619913	2.87322e-07	0.00203497	1.52953e-06	0.00998081	5.09827e-07	0.00332682	1.39909e-06	0.00885014	4.59246e-07	0.00290502	1.37074e-06	0.00799805	4.45928e-07	0.00260192
10910	26	1.34542e-07	0.000912804	4.566e-08	0.000309782	1.41214e-06	0.00956051	4.69617e-07	0.00317942	8.65543e-07	0.00620784	2.84129e-07	0.00203783	1.52719e-06	0.00999609	5.09047e-07	0.00333192	1.38665e-06	0.00886407	4.55163e-07	0.00290959	1.37311e-06	0.00801176	4.46698e-07	0.00260638
10920	26	1.30865e-07	0.000914127	4.44121e-08	0.000310231	1.41378e-06	0.00957465	4.70162e-07	0.00318412	8.71858e-07	0.00621654	2.86202e-07	0.00204068	1.53366e-06	0.0100114	5.11202e-07	0.00333702	1.38628e-06	0.00887794	4.55039e-07	0.00291414	1.36885e-06	0.00802547	4.45314e-07	0.00261084
10930	26	1.36384e-07	0.00091548	4.62852e-08	0.00031069	1.42107e-06	0.00958882	4.72588e-07	0.00318883	8.72882e-07	0.00622525	2.86538e-07	0.00204355	1.53671e-06	0.0100268	5.12219e-07	0.00334214	1.39033e-06	0.00889183	4.56369e-07	0.0029187	1.36671e-06	0.00803915	4.44618e-07	0.00261529
10940	26	1.45293e-07	0.000916878	4.93086e-08	0.000311165	1.42255e-06	0.00960303	4.73079e-07	0.00319356	8.71512e-07	0.00623398	2.86089e-07	0.00204641	1.53356e-06	0.0100421	5.11169e-07	0.00334725	1.39165e-06	0.00890573	4.56802e-07	0.00292327	1.36598e-06	0.00805281	4.44379e-07	0.00261974
10950	26	1.47106e-07	0.000918338	4.99239e-08	0.00031166	1.42271e-06	0.00961726	4.73134e-07	0.00319829	8.75661e-07	0.00624271	2.87451e-07	0.00204928	1.52371e-06	0.0100574	5.07885e-07	0.00335235	1.38518e-06	0.00891962	4.5468e-07	0.00292782	1.36275e-06	0.00806645	4.43328e-07	0.00262418
10960	26	1.45567e-07	0.000919801	4.94016e-08	0.000312157	1.42048e-06	0.00963147	4.7239e-07	0.00320302	8.72444e-07	0.00625145	2.86395e-07	0.00205215	1.51893e-06	0.0100726	5.06293e-07	0.00335742	1.38803e-06	0.00893348	4.55615e-07	0.00293238	1.35581e-06	0.00808005	4.41071e-07	0.0026286
10970	26	1.46464e-07	0.000921262	4.97063e-08	0.000312653	1.41253e-06	0.00964564	4.69746e-07	0.00320773	8.7466e-07	0.00626019	2.87122e-07	0.00205501	1.51325e-06	0.0100878	5.04399e-07	0.00336248	1.39337e-06	0.00894739	4.57368e-07	0.00293694	1.35158e-06	0.00809358	4.39696e-07	0.002633
10980	26	1.51051e-07	0.000922749	5.12628e-08	0.000313157	1.40495e-06	0.00965973	4.67228e-07	0.00321241	8.70614e-07	0.00626892	2.85794e-07	0.00205788	1.51121e-06	0.0101029	5.0372e-07	0.00336752	1.39599e-06	0.00896134	4.58229e-07	0.00294152	1.34768e-06	0.00810708	4.38426e-07	0.00263739
10990	26	1.60521e-07	0.00092431	5.44768e-08	0.000313687	1.40215e-06	0.00967377	4.66294e-07	0.00321708	8.72523e-07	0.00627765	2.86421e-07	0.00206074	1.51072e-06	0.010118	5.03556e-07	0.00337255	1.39624e-06	0.0089753	4.5831e-07	0.0029461	1.35154e-06	0.00812058	4.39682e-07	0.00264178
11000	26	1.61851e-07	0.000925916	5.49279e-08	0.000314232	1.40933e-06	0.00968783	4.68682e-07	0.00322176	8.81252e-07	0.0062864	2.89286e-07	0.00206362	1.51139e-06	0.0101331	5.03781e-07	0.00337759	1.39425e-06	0.00898925	4.57657e-07	0.00295068	1.36035e-06	0.00813414	4.42549e-07	0.0026462
11010	26	1.56004e-07	0.00092751	5.29437e-08	0.000314773	1.41983e-06	0.00970197	4.72173e-07	0.00322646	8.81708e-07	0.00629521	2.89436e-07	0.00206651	1.51248e-06	0.0101482	5.04144e-07	0.00338263	1.38754e-06	0.00900315	4.55454e-07	0.00295524	1.36443e-06	0.00814776	4.43877e-07	0.00265063
11020	26	1.57323e-07	0.000929078	5.33915e-08	0.000315305	1.42157e-06	0.00971618	4.72754e-07	0.00323119	8.78443e-07	0.00630401	2.88364e-07	0.0020694	1.51206e-06	0.0101633	5.04004e-07	0.00338767	1.3747e-06	0.00901697	4.51239e-07	0.00295978	1.36657e-06	0.00816142	4.44573e-07	0.00265507
11030	26	1.58496e-07	0.000930652	5.37894e-08	0.000315839	1.42393e-06	0.0097304	4.73538e-07	0.00323592	8.7177e-07	0.00631276	2.86173e-07	0.00207227	1.51382e-06	0.0101785	5.04588e-07	0.00339271	1.37125e-06	0.0090307	4.50106e-07	0.00296429	1.3763e-06	0.00817513	4.47736e-07	0.00265953
11040	26	1.44886e-07	0.000932164	4.91705e-08	0.000316352	1.42603e-06	0.00974465	4.74236e-07	0.00324066	8.68725e-07	0.00632147	2.85174e-07	0.00207513	1.51301e-06	0.0101936	5.04321e-07	0.00339776	1.37865e-06	0.00904448	4.52536e-07	0.00296881	1.37255e-06	0.00818887	4.46517e-07	0.002664
11050	26	1.36201e-07	0.000933574	4.6223e-08	0.000316831	1.42948e-06	0.00975893	4.75383e-07	0.0032454	8.69735e-07	0.00633016	2.85505e-07	0.00207798	1.5138e-06	0.0102087	5.04584e-07	0.0034028	1.38775e-06	0.00905828	4.55523e-07	0.00297334	1.37237e-06	0.0082026	4.4646e-07	0.00266847
11060	26	1.33448e-07	0.000934925	4.5289e-08	0.000317289	1.42226e-06	0.00977317	4.72983e-07	0.00325014	8.74311e-07	0.00633888	2.87007e-07	0.00208085	1.51131e-06	0.0102239	5.03755e-07	0.00340784	1.39022e-06	0.00907217	4.56335e-07	0.0029779	1.36942e-06	0.0082163	4.455e-07	0.00267292
11070	26	1.32337e-07	0.000936254	4.49118e-08	0.000317741	1.40869e-06	0.00978734	4.68471e-07	0.00325485	8.84312e-07	0.00634769	2.90291e-07	0.00208374	1.51001e-06	0.010239	5.03318e-07	0.00341288	1.38712e-06	0.00908606	4.55317e-07	0.00298246	1.36217e-06	0.00822997	4.43139e-07	0.00267737
11080	26	1.28181e-07	0.000937559	4.35015e-08	0.000318183	1.3978e-06	0.00980138	4.64848e-07	0.00325952	8.95227e-07	0.00635656	2.93874e-07	0.00208665	1.51425e-06	0.0102541	5.04732e-07	0.00341792	1.3881e-06	0.00909993	4.55636e-07	0.00298701	1.35506e-06	0.00824355	4.40829e-07	0.00268179
11090	26	1.2345e-07	0.000938815	4.18956e-08	0.000318609	1.39546e-06	0.00981534	4.6407e-07	0.00326416	8.8885e-07	0.00636548	2.9178e-07	0.00208958	1.51744e-06	0.0102693	5.05795e-07	0.00342297	1.39194e-06	0.00911384	4.56899e-07	0.00299158	1.35725e-06	0.00825712	4.41539e-07	0.0026862
11100	26	1.24496e-07	0.000940052	4.22506e-08	0.00031903	1.39486e-06	0.00982929	4.63873e-07	0.0032688	8.89534e-07	0.00637438	2.92005e-07	0.0020925	1.52567e-06	0.0102845	5.0854e-07	0.00342804	1.39622e-06	0.00912778	4.58302e-07	0.00299615	1.35707e-06	0.00827069	4.41482e-07	0.00269062
11110	26	1.23153e-07	0.000941289	4.17951e-08	0.000319449	1.39429e-06	0.00984324	4.63681e-07	0.00327344	8.93893e-07	0.00638329	2.93436e-07	0.00209542	1.54562e-06	0.0102998	5.15191e-07	0.00343317	1.39966e-06	0.00914176	4.59431e-07	0.00300074	1.35196e-06	0.00828423	4.3982e-07	0.00269502
11120	26	1.26341e-07	0.000942536	4.2877e-08	0.000319872	1.38936e-06	0.00985716	4.62043e-07	0.00327807	8.98668e-07	0.00639225	2.95003e-07	0.00209837	1.55987e-06	0.0103154	5.19939e-07	0.00343834	1.39983e-06	0.00915575	4.59486e-07	0.00300533	1.34556e-06	0.00829772	4.37737e-07	0.00269941
11130	26	1.40236e-07	0.000943866	4.75924e-08	0.000320324	1.39156e-06	0.00987107	4.62774e-07	0.0032827	8.99182e-07	0.00640124	2.95172e-07	0.00210132	1.56667e-06	0.010331	5.22206e-07	0.00344355	1.39249e-06	0.00916972	4.57079e-07	0.00300992	1.35746e-06	0.00831123	4.41607e-07	0.00270381
11140	26	1.45921e-07	0.000945305	4.95219e-08	0.000320812	1.39762e-06	0.00988502	4.6479e-07	0.00328734	9.06061e-07	0.00641028	2.9743e-07	0.00210429	1.56167e-06	0.0103466	5.2054e-07	0.00344876	1.39009e-06	0.00918363	4.56292e-07	0.00301448	1.36395e-06	0.00832484	4.43718e-07	0.00270823
11150	26	1.51943e-07	0.000946794	5.15655e-08	0.000321317	1.40409e-06	0.00989903	4.66939e-07	0.00329199	9.10163e-07	0.00641935	2.98777e-07	0.00210726	1.56052e-06	0.0103623	5.20157e-07	0.00345397	1.39168e-06	0.00919754	4.56811e-07	0.00301905	1.37534e-06	0.00833854	4.47427e-07	0.00271269
11160	26	1.60486e-07	0.000948342	5.44648e-08	0.000321843	1.41068e-06	0.00991309	4.69132e-07	0.00329667	9.08457e-07	0.00642845	2.98217e-07	0.00211025	1.56762e-06	0.0103779	5.22524e-07	0.00345918	1.39831e-06	0.00921148	4.58988e-07	0.00302363	1.38268e-06	0.00835233	4.49814e-07	0.00271718
11170	26	1.5123e-07	0.000949886	5.13236e-08	0.000322367	1.39993e-06	0.00992713	4.65557e-07	0.00330134	9.12156e-07	0.00643755	2.99431e-07	0.00211324	1.56584e-06	0.0103935	5.21929e-07	0.0034644	1.39895e-06	0.00922547	4.592e-07	0.00302822	1.38558e-06	0.00836617	4.50756e-07	0.00272168
11180	26	1.49267e-07	0.000951391	5.06574e-08	0.000322878	1.40221e-06	0.00994115	4.66314e-07	0.003306	9.12186e-07	0.00644667	2.99441e-07	0.00211623	1.55432e-06	0.0104091	5.18089e-07	0.00346959	1.39509e-06	0.00923943	4.57932e-07	0.0030328	1.38467e-06	0.00838002	4.50459e-07	0.00272619
11190	26	1.54358e-07	0.000952919	5.2385e-08	0.000323396	1.40714e-06	0.00995519	4.67956e-07	0.00331067	9.13591e-07	0.00645581	2.99902e-07	0.00211923	1.54157e-06	0.0104246	5.13838e-07	0.00347476	1.39309e-06	0.00925338	4.57276e-07	0.00303738	1.3858e-06	0.00839387	4.50829e-07	0.00273069
11200	26	1.67688e-07	0.000954514	5.69088e-08	0.000323937	1.40838e-06	0.00996926	4.68368e-07	0.00331535	9.20105e-07	0.00646497	3.0204e-07	0.00212224	1.53222e-06	0.01044	5.10722e-07	0.00347988	1.39725e-06	0.00926733	4.5864e-07	0.00304196	1.38511e-06	0.00840773	4.50605e-07	0.0027352
11210	26	1.83312e-07	0.000956276	6.22113e-08	0.000324535	1.41387e-06	0.00998338	4.70193e-07	0.00332005	9.15229e-07	0.00647414	3.0044e-07	0.00212525	1.54003e-06	0.0104554	5.13326e-07	0.00348501	1.4078e-06	0.00928136	4.62103e-07	0.00304657	1.39121e-06	0.00842163	4.52588e-07	0.00273972
11220	26	1.96845e-07	0.000958181	6.6804e-08	0.000325182	1.43074e-06	0.00999761	4.75805e-07	0.00332478	9.10255e-07	0.00648327	2.98807e-07	0.00212824	1.54733e-06	0.0104708	5.15758e-07	0.00349015	1.39783e-06	0.00929538	4.5883e-07	0.00305117	1.40218e-06	0.00843557	4.56156e-07	0.00274426
11230	26	2.02694e-07	0.000960176	6.87891e-08	0.000325859	1.44063e-06	0.010012	4.79092e-07	0.00332955	9.11478e-07	0.00649238	2.99208e-07	0.00213124	1.5483e-06	0.0104863	5.16083e-07	0.00349531	1.39562e-06	0.00930935	4.58107e-07	0.00305575	1.40765e-06	0.00844963	4.57938e-07	0.00274883
11240	26	2.0342e-07	0.000962206	6.90355e-08	0.000326548	1.44175e-06	0.0100264	4.79465e-07	0.00333434	9.17207e-07	0.00650152	3.01089e-07	0.00213424	1.54099e-06	0.0105017	5.13648e-07	0.00350046	1.40147e-06	0.00932333	4.60026e-07	0.00306034	1.41104e-06	0.00846372	4.5904e-07	0.00275341
11250	26	2.01254e-07	0.000964228	6.83003e-08	0.000327234	1.44081e-06	0.0100408	4.79151e-07	0.00333914	9.24002e-07	0.00651072	3.03319e-07	0.00213726	1.5264e-06	0.0105171	5.08784e-07	0.00350557	1.40141e-06	0.00933735	4.60006e-07	0.00306494	1.41083e-06	0.00847782	4.58969e-07	0.002758
11260	26	1.91432e-07	0.000966195	6.49672e-08	0.000327902	1.43882e-06	0.0100552	4.78491e-07	0.00334393	9.30886e-07	0.00652	3.05579e-07	0.0021403	1.5245e-06	0.0105323	5.08149e-07	0.00351066	1.40208e-06	0.00935137	4.60226e-07	0.00306954	1.40463e-06	0.0084919	4.56953e-07	0.00276258
11270	26	1.92563e-07	0.000968115	6.53508e-08	0.000328553	1.43818e-06	0.0100696	4.78277e-07	0.00334871	9.32128e-07	0.00652931	3.05987e-07	0.00214336	1.53308e-06	0.0105476	5.1101e-07	0.00351576	1.4081e-06	0.00936542	4.62204e-07	0.00307416	1.40153e-06	0.00850593	4.55945e-07	0.00276715
11280	26	2.02453e-07	0.000970106	6.87074e-08	0.000329229	1.43965e-06	0.010084	4.78765e-07	0.0033535	9.33187e-07	0.00653864	3.06334e-07	0.00214642	1.53924e-06	0.010563	5.13064e-07	0.00352087	1.4115e-06	0.00937951	4.63318e-07	0.00307878	1.40531e-06	0.00851997	4.57176e-07	0.00277171
11290	26	2.10492e-07	0.000972164	7.14355e-08	0.000329927	1.44641e-06	0.0100984	4.81016e-07	0.0033583	9.30758e-07	0.00654795	3.05537e-07	0.00214948	1.53773e-06	0.0105784	5.1256e-07	0.003526	1.41144e-06	0.00939363	4.63297e-07	0.00308342	1.41375e-06	0.00853407	4.59921e-07	0.0027763
11300	26	2.13916e-07	0.000974284	7.25975e-08	0.000330647	1.45765e-06	0.0101129	4.84753e-07	0.00336313	9.25028e-07	0.00655723	3.03656e-07	0.00215252	1.53059e-06	0.0105937	5.10179e-07	0.00353111	1.41644e-06	0.00940777	4.6494e-07	0.00308806	1.41051e-06	0.00854818	4.58866e-07	0.00278089
11310	26	2.15763e-07	0.000976433	7.32244e-08	0.000331376	1.46526e-06	0.0101275	4.87282e-07	0.00336799	9.21311e-07	0.00656647	3.02436e-07	0.00215555	1.53329e-06	0.010609	5.1108e-07	0.00353622	1.42413e-06	0.00942198	4.67464e-07	0.00309272	1.40464e-06	0.00856226	4.56956e-07	0.00278547
11320	26	2.09598e-07	0.000978545	7.11321e-08	0.000332093	1.46682e-06	0.0101422	4.87801e-07	0.00337286	9.16352e-07	0.00657565	3.00808e-07	0.00215857	1.5319e-06	0.0106243	5.10617e-07	0.00354133	1.43151e-06	0.00943625	4.69886e-07	0.00309741	1.40052e-06	0.00857629	4.55616e-07	0.00279003
11330	26	1.9896e-07	0.000980601	6.75219e-08	0.000332791	1.46308e-06	0.0101568	4.86557e-07	0.00337773	9.13338e-07	0.00658481	2.99819e-07	0.00216158	1.52008e-06	0.0106396	5.06676e-07	0.00354641	1.42914e-06	0.00945055	4.69109e-07	0.0031021	1.39595e-06	0.00859026	4.5413e-07	0.00279458
11340	26	1.95714e-07	0.000982579	6.64204e-08	0.000333462	1.45754e-06	0.0101714	4.84716e-07	0.00338259	9.21222e-07	0.00659397	3.02407e-07	0.00216458	1.50468e-06	0.0106547	5.01542e-07	0.00355146	1.41539e-06	0.00946478	4.64596e-07	0.00310677	1.39657e-06	0.00860424	4.54331e-07	0.00279913
11350	26	1.99377e-07	0.000984556	6.76633e-08	0.000334133	1.46536e-06	0.0101861	4.87315e-07	0.00338745	9.23895e-07	0.0066032	3.03284e-07	0.00216761	1.49538e-06	0.0106697	4.98443e-07	0.00355646	1.40654e-06	0.00947889	4.61691e-07	0.0031114	1.40531e-06	0.00861824	4.57175e-07	0.00280368
11360	26	1.93167e-07	0.000986519	6.55558e-08	0.000334799	1.46211e-06	0.0102007	4.86235e-07	0.00339232	9.13876e-07	0.00661239	2.99995e-07	0.00217063	1.5009e-06	0.0106847	5.00283e-07	0.00356145	1.39446e-06	0.00949289	4.57725e-07	0.003116	1.407e-06	0.0086323	4.57725e-07	0.00280826
11370	26	1.86858e-07	0.00098841	6.34147e-08	0.000335441	1.46303e-06	0.0102153	4.86542e-07	0.00339718	9.11645e-07	0.00662152	2.99263e-07	0.00217363	1.51548e-06	0.0106998	5.05142e-07	0.00356649	1.40583e-06	0.00950691	4.61458e-07	0.0031206	1.41015e-06	0.00864639	4.58751e-07	0.00281284
11380	26	1.85699e-07	0.000990282	6.30216e-08	0.000336076	1.4648e-06	0.01023	4.87128e-07	0.00340205	9.12999e-07	0.00663064	2.99708e-07	0.00217662	1.52011e-06	0.010715	5.06685e-07	0.00357154	1.41494e-06	0.00952102	4.64447e-07	0.00312523	1.41322e-06	0.00866051	4.59747e-07	0.00281743
11390	26	1.88311e-07	0.00099215	6.39079e-08	0.00033671	1.46429e-06	0.0102446	4.8696e-07	0.00340692	9.15457e-07	0.00663978	3.00514e-07	0.00217962	1.52073e-06	0.0107302	5.06894e-07	0.00357661	1.41929e-06	0.00953518	4.65876e-07	0.00312988	1.41381e-06	0.00867464	4.59939e-07	0.00282203
11400	26	1.87231e-07	0.000994026	6.35415e-08	0.000337347	1.4563e-06	0.0102592	4.84302e-07	0.00341178	9.14946e-07	0.00664893	3.00347e-07	0.00218263	1.52459e-06	0.0107454	5.0818e-07	0.00358169	1.41886e-06	0.00954937	4.65734e-07	0.00313454	1.40743e-06	0.00868874	4.57865e-07	0.00282662
11410	26	1.87008e-07	0.0009959	6.34656e-08	0.000337983	1.45654e-06	0.0102738	4.84384e-07	0.00341663	9.15264e-07	0.00665809	3.00451e-07	0.00218563	1.52933e-06	0.0107607	5.0976e-07	0.00358678	1.41506e-06	0.00956355	4.64486e-07	0.00313919	1.39904e-06	0.00870277	4.55134e-07	0.00283118
11420	26	1.88418e-07	0.000997776	6.39442e-08	0.000338619	1.46307e-06	0.0102884	4.86553e-07	0.00342148	9.1661e-07	0.00666724	3.00893e-07	0.00218864	1.52328e-06	0.0107759	5.07742e-07	0.00359186	1.42367e-06	0.00957775	4.67312e-07	0.00314385	1.39129e-06	0.00871674	4.52615e-07	0.00283573
11430	26	1.92315e-07	0.000999682	6.52668e-08	0.000339266	1.46084e-06	0.010303	4.85813e-07	0.00342634	9.17746e-07	0.00667642	3.01266e-07	0.00219165	1.52431e-06	0.0107912	5.08085e-07	0.00359694	1.42833e-06	0.00959201	4.68842e-07	0.00314853	1.39495e-06	0.00873067	4.53804e-07	0.00284026
11440	26	1.78015e-07	0.00100151	6.04136e-08	0.000339887	1.46015e-06	0.0103176	4.85584e-07	0.00343119	9.16346e-07	0.00668559	3.00806e-07	0.00219466	1.52418e-06	0.0108064	5.08043e-07	0.00360202	1.4299e-06	0.0096063	4.69357e-07	0.00315322	1.3993e-06	0.00874465	4.55221e-07	0.00284481
11450	26	1.71023e-07	0.00100329	5.80407e-08	0.000340491	1.45565e-06	0.0103322	4.84088e-07	0.00343604	9.14965e-07	0.00669474	3.00353e-07	0.00219766	1.51985e-06	0.0108216	5.06599e-07	0.00360709	1.42902e-06	0.00962059	4.6907e-07	0.00315792	1.40129e-06	0.00875864	4.55867e-07	0.00284936
11460	26	1.79603e-07	0.00100504	6.09528e-08	0.000341083	1.44635e-06	0.0103467	4.80994e-07	0.00344087	9.15092e-07	0.00670389	3.00395e-07	0.00220067	1.51834e-06	0.0108368	5.06095e-07	0.00361216	1.43031e-06	0.00963489	4.69493e-07	0.00316261	1.40001e-06	0.00877265	4.55451e-07	0.00285392
11470	26	1.89928e-07	0.00100688	6.44567e-08	0.00034171	1.44514e-06	0.0103611	4.80592e-07	0.00344568	9.23346e-07	0.00671309	3.03104e-07	0.00220369	1.51586e-06	0.010852	5.05268e-07	0.00361721	1.43057e-06	0.00964919	4.69579e-07	0.0031673	1.39856e-06	0.00878665	4.54978e-07	0.00285847
11480	26	1.97029e-07	0.00100881	6.68667e-08	0.000342366	1.45027e-06	0.0103756	4.82299e-07	0.00345049	9.188e-07	0.0067223	3.01612e-07	0.00220671	1.51058e-06	0.0108671	5.0351e-07	0.00362226	1.42821e-06	0.00966348	4.68804e-07	0.003172	1.3988e-06	0.00880063	4.55059e-07	0.00286302
11490	26	2.02159e-07	0.00101082	6.86077e-08	0.000343046	1.44721e-06	0.0103901	4.81282e-07	0.0034553	9.11602e-07	0.00673144	2.99249e-07	0.00220971	1.50813e-06	0.0108822	5.02693e-07	0.00362729	1.43468e-06	0.00967782	4.70928e-07	0.0031767	1.39854e-06	0.00881462	4.54974e-07	0.00286757
11500	26	2.02182e-07	0.00101283	6.86153e-08	0.000343728	1.4434e-06	0.0104046	4.80013e-07	0.00346011	9.03377e-07	0.00674052	2.96549e-07	0.00221269	1.50986e-06	0.0108973	5.03269e-07	0.00363232	1.44232e-06	0.00969219	4.73434e-07	0.00318142	1.39575e-06	0.00882859	4.54065e-07	0.00287211
11510	26	1.95095e-07	0.00101481	6.62102e-08	0.000344401	1.44199e-06	0.010419	4.79546e-07	0.00346491	8.92692e-07	0.0067495	2.93041e-07	0.00221564	1.5158e-06	0.0109125	5.05248e-07	0.00363736	1.44816e-06	0.00970665	4.75352e-07	0.00318616	1.38815e-06	0.0088425	4.51592e-07	0.00287664
11520	26	1.95704e-07	0.00101676	6.64169e-08	0.000345064	1.43664e-06	0.0104334	4.77764e-07	0.0034697	8.82404e-07	0.00675839	2.89664e-07	0.00221856	1.51293e-06	0.0109276	5.04292e-07	0.00364241	1.45586e-06	0.00972115	4.77878e-07	0.00319092	1.37801e-06	0.00885635	4.48292e-07	0.00288115
11530	26	1.90905e-07	0.0010187	6.47883e-08	0.000345719	1.43167e-06	0.0104477	4.76113e-07	0.00347447	8.82774e-07	0.00676722	2.89786e-07	0.00222145	1.50565e-06	0.0109427	5.01867e-07	0.00364744	1.45222e-06	0.00973569	4.76686e-07	0.0031957	1.37809e-06	0.00887013	4.48319e-07	0.00288563
11540	26	2.0078e-07	0.00102067	6.81396e-08	0.000346391	1.43325e-06	0.0104621	4.76637e-07	0.00347924	8.79622e-07	0.00677602	2.88751e-07	0.00222434	1.49953e-06	0.0109577	4.99825e-07	0.00365245	1.44398e-06	0.00975016	4.73979e-07	0.00320045	1.38805e-06	0.00888398	4.5156e-07	0.00289013
11550	26	2.12866e-07	0.00102274	7.22412e-08	0.000347092	1.43708e-06	0.0104764	4.77911e-07	0.00348401	8.72104e-07	0.00678478	2.86283e-07	0.00222722	1.49768e-06	0.0109727	4.99209e-07	0.00365745	1.44337e-06	0.00976461	4.73781e-07	0.00320519	1.39132e-06	0.00889787	4.52625e-07	0.00289465
11560	26	2.22971e-07	0.0010249	7.56705e-08	0.000347826	1.44112e-06	0.0104908	4.79254e-07	0.00348879	8.71429e-07	0.0067935	2.86061e-07	0.00223008	1.49631e-06	0.0109877	4.98753e-07	0.00366243	1.44951e-06	0.00977906	4.75796e-07	0.00320993	1.38931e-06	0.00891178	4.51971e-07	0.00289918
11570	26	2.22894e-07	0.00102713	7.56446e-08	0.000348583	1.43963e-06	0.0105052	4.78761e-07	0.00349358	8.61979e-07	0.00680217	2.82959e-07	0.00223293	1.47814e-06	0.0110026	4.92697e-07	0.0036674	1.4491e-06	0.00979356	4.75661e-07	0.00321469	1.39938e-06	0.00892571	4.55245e-07	0.00290371
11580	26	2.172e-07	0.00102933	7.37121e-08	0.000349327	1.42836e-06	0.0105195	4.75011e-07	0.00349835	8.52023e-07	0.00681073	2.79691e-07	0.00223574	1.47623e-06	0.0110173	4.92059e-07	0.00367232	1.44823e-06	0.00980804	4.75374e-07	0.00321945	1.40655e-06	0.00893975	4.57578e-07	0.00290828
11590	26	2.128e-07	0.00103148	7.22187e-08	0.000350057	1.42776e-06	0.0105338	4.74812e-07	0.0035031	8.47005e-07	0.00681922	2.78044e-07	0.00223853	1.46647e-06	0.011032	4.88805e-07	0.00367722	1.44385e-06	0.0098225	4.73939e-07	0.00322419	1.40848e-06	0.00895383	4.58206e-07	0.00291286
11600	26	2.03024e-07	0.00103356	6.89012e-08	0.000350763	1.43408e-06	0.0105481	4.76913e-07	0.00350785	8.43216e-07	0.00682768	2.768e-07	0.0022413	1.45948e-06	0.0110467	4.86477e-07	0.0036821	1.43999e-06	0.00983692	4.7267e-07	0.00322893	1.40877e-06	0.00896791	4.58301e-07	0.00291744
11610	26	1.98076e-07	0.00103556	6.72219e-08	0.000351444	1.43206e-06	0.0105624	4.76242e-07	0.00351262	8.38526e-07	0.00683608	2.75261e-07	0.00224406	1.4588e-06	0.0110613	4.86252e-07	0.00368696	1.44274e-06	0.00985134	4.73573e-07	0.00323366	1.40706e-06	0.00898199	4.57745e-07	0.00292202
11620	26	2.00096e-07	0.00103755	6.79075e-08	0.000352119	1.42701e-06	0.0105767	4.74562e-07	0.00351738	8.34705e-07	0.00684445	2.74006e-07	0.00224681	1.45973e-06	0.0110759	4.8656e-07	0.00369183	1.44938e-06	0.0098658	4.75752e-07	0.0032384	1.40699e-06	0.00899606	4.57721e-07	0.0029266
11630	26	2.03372e-07	0.00103957	6.90191e-08	0.000352803	1.42922e-06	0.010591	4.75297e-07	0.00352213	8.32928e-07	0.00685279	2.73423e-07	0.00224954	1.46067e-06	0.0110905	4.86875e-07	0.00369669	1.45361e-06	0.0098803	4.77141e-07	0.00324317	1.41519e-06	0.00901018	4.60388e-07	0.00293119
11640	26	2.02441e-07	0.0010416	6.87033e-08	0.000353492	1.4325e-06	0.0106053	4.76388e-07	0.00352688	8.30674e-07	0.00686111	2.72683e-07	0.00225228	1.45721e-06	0.011105	4.8572e-07	0.00370156	1.44582e-06	0.0098948	4.74583e-07	0.00324792	1.42532e-06	0.00902438	4.63685e-07	0.00293581
11650	26	1.97803e-07	0.00104359	6.71292e-08	0.000354169	1.4344e-06	0.0106197	4.7702e-07	0.00353165	8.35909e-07	0.00686945	2.74401e-07	0.00225501	1.45559e-06	0.0111196	4.85179e-07	0.00370641	1.44265e-06	0.00990925	4.73544e-07	0.00325267	1.41878e-06	0.00903858	4.61557e-07	0.00294043
11660	26	1.99747e-07	0.00104559	6.7789e-08	0.000354847	1.42926e-06	0.010634	4.75311e-07	0.00353641	8.35094e-07	0.00687779	2.74134e-07	0.00225775	1.45285e-06	0.0111341	4.84266e-07	0.00371126	1.43709e-06	0.00992364	4.71719e-07	0.00325739	1.40864e-06	0.00905272	4.58258e-07	0.00294503
11670	26	2.05961e-07	0.00104762	6.98978e-08	0.000355534	1.42267e-06	0.0106482	4.73119e-07	0.00354115	8.26935e-07	0.0068861	2.71455e-07	0.00226048	1.45175e-06	0.0111487	4.83899e-07	0.0037161	1.42799e-06	0.00993797	4.68733e-07	0.00326209	1.40811e-06	0.00906681	4.58087e-07	0.00294961
11680	26	2.00617e-07	0.00104965	6.80842e-08	0.000356224	1.41708e-06	0.0106624	4.71262e-07	0.00354587	8.2527e-07	0.00689437	2.70909e-07	0.00226319	1.45959e-06	0.0111632	4.86512e-07	0.00372095	1.42007e-06	0.00995221	4.66132e-07	0.00326677	1.42034e-06	0.00908095	4.62063e-07	0.00295421
11690	26	1.87681e-07	0.00105159	6.36941e-08	0.000356882	1.41417e-06	0.0106766	4.70291e-07	0.00355058	8.29347e-07	0.00690264	2.72247e-07	0.00226591	1.47246e-06	0.0111779	4.90803e-07	0.00372584	1.40726e-06	0.00996634	4.61928e-07	0.00327141	1.41986e-06	0.00909515	4.61908e-07	0.00295883
11700	26	1.88579e-07	0.00105348	6.3999e-08	0.000357526	1.4151e-06	0.0106907	4.70603e-07	0.00355529	8.25882e-07	0.00691091	2.7111e-07	0.00226862	1.48032e-06	0.0111927	4.93425e-07	0.00373076	1.40669e-06	0.00998042	4.61739e-07	0.00327603	1.40776e-06	0.00910926	4.57973e-07	0.00296342
11710	26	1.92356e-07	0.00105537	6.52807e-08	0.000358167	1.42208e-06	0.0107049	4.72924e-07	0.00356	8.20719e-07	0.00691915	2.69415e-07	0.00227133	1.48239e-06	0.0112075	4.94115e-07	0.0037357	1.40913e-06	0.00999449	4.6254e-07	0.00328065	1.39522e-06	0.00912331	4.53893e-07	0.00296799
11720	26	1.87273e-07	0.00105728	6.35557e-08	0.000358812	1.42465e-06	0.0107192	4.73777e-07	0.00356474	8.20354e-07	0.00692736	2.69295e-07	0.00227402	1.47284e-06	0.0112222	4.90932e-07	0.00374062	1.40597e-06	0.0100086	4.61504e-07	0.00328527	1.39454e-06	0.00913726	4.53671e-07	0.00297253
11730	26	1.92186e-07	0.00105918	6.5223e-08	0.000359458	1.42705e-06	0.0107334	4.74576e-07	0.00356948	8.16772e-07	0.00693554	2.68119e-07	0.00227671	1.48027e-06	0.011237	4.93406e-07	0.00374555	1.41891e-06	0.0100227	4.6575e-07	0.00328991	1.39615e-06	0.00915121	4.54194e-07	0.00297707
11740	26	1.93452e-07	0.0010611	6.56527e-08	0.000360111	1.42883e-06	0.0107477	4.75168e-07	0.00357423	8.1692e-07	0.00694371	2.68168e-07	0.00227939	1.48742e-06	0.0112519	4.95791e-07	0.00375049	1.42318e-06	0.0100369	4.67152e-07	0.00329457	1.39257e-06	0.00916515	4.53032e-07	0.0029816
11750	26	1.91736e-07	0.00106303	6.50702e-08	0.000360764	1.42901e-06	0.010762	4.75229e-07	0.00357898	8.18525e-07	0.00695189	2.68695e-07	0.00228208	1.49101e-06	0.0112667	4.96985e-07	0.00375546	1.41871e-06	0.0100511	4.65687e-07	0.00329923	1.38994e-06	0.00917907	4.52175e-07	0.00298613
11760	26	1.83745e-07	0.00106491	6.23584e-08	0.000361403	1.42301e-06	0.0107762	4.73232e-07	0.00358372	8.19548e-07	0.00696008	2.69031e-07	0.00228476	1.4893e-06	0.0112816	4.96417e-07	0.00376042	1.41173e-06	0.0100653	4.63396e-07	0.00330388	1.38857e-06	0.00919296	4.51731e-07	0.00299065
11770	26	1.6717e-07	0.00106664	5.6733e-08	0.000361991	1.41619e-06	0.0107904	4.70966e-07	0.00358844	8.20995e-07	0.00696828	2.69506e-07	0.00228746	1.48158e-06	0.0112965	4.93843e-07	0.00376537	1.41085e-06	0.0100794	4.63105e-07	0.00330851	1.38486e-06	0.00920683	4.50522e-07	0.00299516
11780	26	1.52743e-07	0.00106826	5.1837e-08	0.000362542	1.41195e-06	0.0108046	4.69555e-07	0.00359314	8.22363e-07	0.0069765	2.69955e-07	0.00229015	1.47099e-06	0.0113113	4.90315e-07	0.0037703	1.41186e-06	0.0100935	4.63436e-07	0.00331315	1.38526e-06	0.00922068	4.50653e-07	0.00299967
11790	26	1.52681e-07	0.0010698	5.18158e-08	0.000363062	1.40353e-06	0.0108186	4.66754e-07	0.00359782	8.14098e-07	0.00698466	2.67242e-07	0.00229283	1.46825e-06	0.011326	4.89401e-07	0.00377519	1.40197e-06	0.0101075	4.60189e-07	0.00331776	1.38318e-06	0.00923451	4.49977e-07	0.00300417
11800	26	1.53268e-07	0.00107133	5.20151e-08	0.00036358	1.3954e-06	0.0108326	4.64052e-07	0.00360248	8.11673e-07	0.0069928	2.66445e-07	0.00229551	1.46481e-06	0.0113406	4.88253e-07	0.00378008	1.39559e-06	0.0101215	4.58097e-07	0.00332235	1.3714e-06	0.00924828	4.46143e-07	0.00300865
11810	26	1.48113e-07	0.00107283	5.02658e-08	0.000364091	1.38825e-06	0.0108466	4.61672e-07	0.00360711	8.14925e-07	0.00700093	2.67513e-07	0.00229818	1.45937e-06	0.0113552	4.8644e-07	0.00378496	1.3953e-06	0.0101355	4.58001e-07	0.00332693	1.35422e-06	0.00926192	4.40554e-07	0.00301309
11820	26	1.39748e-07	0.00107427	4.74269e-08	0.000364579	1.3932e-06	0.0108605	4.63318e-07	0.00361174	8.10297e-07	0.00700906	2.65994e-07	0.00230084	1.44929e-06	0.0113698	4.83079e-07	0.0037898	1.39681e-06	0.0101495	4.58498e-07	0.00333152	1.35514e-06	0.00927547	4.40855e-07	0.00301749
11830	26	1.49304e-07	0.00107572	5.06698e-08	0.000365071	1.39998e-06	0.0108745	4.65573e-07	0.00361638	8.0231e-07	0.00701712	2.63372e-07	0.00230349	1.44222e-06	0.0113842	4.80725e-07	0.00379462	1.39935e-06	0.0101634	4.59332e-07	0.00333611	1.36058e-06	0.00928905	4.42625e-07	0.00302191
11840	26	1.59589e-07	0.00107726	5.41604e-08	0.000365595	1.40368e-06	0.0108885	4.66804e-07	0.00362104	7.86936e-07	0.00702506	2.58325e-07	0.0023061	1.44543e-06	0.0113987	4.81795e-07	0.00379944	1.40322e-06	0.0101775	4.60599e-07	0.00334071	1.35876e-06	0.00930263	4.42032e-07	0.00302633
11850	26	1.64002e-07	0.00107888	5.56581e-08	0.000366143	1.41359e-06	0.0109026	4.70099e-07	0.00362573	7.70247e-07	0.00703285	2.52847e-07	0.00230865	1.44255e-06	0.0114131	4.80832e-07	0.00380425	1.40688e-06	0.0101915	4.61803e-07	0.00334532	1.35149e-06	0.00931618	4.39665e-07	0.00303074
11860	26	1.65995e-07	0.00108053	5.63343e-08	0.000366703	1.41428e-06	0.0109167	4.70328e-07	0.00363043	7.65047e-07	0.00704053	2.5114e-07	0.00231118	1.43394e-06	0.0114275	4.77964e-07	0.00380904	1.40792e-06	0.0102056	4.62143e-07	0.00334994	1.3374e-06	0.00932963	4.35084e-07	0.00303511
11870	26	1.64596e-07	0.00108218	5.58595e-08	0.000367264	1.40587e-06	0.0109308	4.67533e-07	0.00363512	7.61819e-07	0.00704817	2.5008e-07	0.00231368	1.4282e-06	0.0114418	4.7605e-07	0.00381381	1.3956e-06	0.0102196	4.58099e-07	0.00335453	1.33498e-06	0.00934301	4.34295e-07	0.00303946
11880	26	1.59534e-07	0.0010838	5.41417e-08	0.000367813	1.39354e-06	0.0109448	4.63432e-07	0.00363977	7.60936e-07	0.00705578	2.4979e-07	0.00231618	1.43892e-06	0.0114562	4.79623e-07	0.0038186	1.38236e-06	0.0102335	4.53753e-07	0.00335909	1.33765e-06	0.00935637	4.35163e-07	0.00304381
11890	26	1.49417e-07	0.00108533	5.07082e-08	0.000368335	1.38202e-06	0.0109587	4.59599e-07	0.00364438	7.68766e-07	0.00706344	2.52361e-07	0.00231869	1.44218e-06	0.0114706	4.8071e-07	0.00382339	1.37676e-06	0.0102473	4.51916e-07	0.00336363	1.34359e-06	0.00936977	4.37096e-07	0.00304817
11900	26	1.37769e-07	0.00108678	4.67552e-08	0.000368825	1.37455e-06	0.0109725	4.57118e-07	0.00364897	7.77744e-07	0.00707116	2.55308e-07	0.00232123	1.43865e-06	0.011485	4.79533e-07	0.00382819	1.38496e-06	0.0102611	4.54608e-07	0.00336816	1.34554e-06	0.00938322	4.37731e-07	0.00305255
11910	26	1.32629e-07	0.00108813	4.5011e-08	0.000369284	1.37336e-06	0.0109862	4.56721e-07	0.00365354	7.69653e-07	0.00707889	2.52652e-07	0.00232377	1.43368e-06	0.0114993	4.77876e-07	0.00383298	1.3994e-06	0.010275	4.59348e-07	0.00337273	1.33525e-06	0.00939661	4.34384e-07	0.0030569
11920	26	1.22022e-07	0.00108941	4.14112e-08	0.000369717	1.37206e-06	0.0109999	4.5629e-07	0.0036581	7.59255e-07	0.00708654	2.49238e-07	0.00232628	1.43497e-06	0.0115137	4.78309e-07	0.00383777	1.38889e-06	0.010289	4.55898e-07	0.00337731	1.32804e-06	0.00940993	4.32038e-07	0.00306124
11930	26	1.01266e-07	0.00109051	3.4367e-08	0.000370093	1.36935e-06	0.0110136	4.55389e-07	0.00366266	7.51415e-07	0.00709409	2.46665e-07	0.00232876	1.44379e-06	0.0115281	4.81249e-07	0.00384256	1.37495e-06	0.0103028	4.51321e-07	0.00338184	1.32571e-06	0.0094232	4.3128e-07	0.00306555
11940	26	8.68039e-08	0.00109145	2.9459e-08	0.000370411	1.3678e-06	0.0110273	4.54872e-07	0.00366721	7.4473e-07	0.00710157	2.4447e-07	0.00233121	1.45548e-06	0.0115426	4.85144e-07	0.0038474	1.37746e-06	0.0103165	4.52147e-07	0.00338636	1.32084e-06	0.00943644	4.29696e-07	0.00306986
11950	26	7.99082e-08	0.00109229	2.71188e-08	0.000370695	1.36596e-06	0.011041	4.54259e-07	0.00367176	7.40192e-07	0.007109	2.42981e-07	0.00233365	1.46916e-06	0.0115572	4.89704e-07	0.00385227	1.3871e-06	0.0103304	4.55311e-07	0.0033909	1.32109e-06	0.00944965	4.29776e-07	0.00307416
11960	26	7.61781e-08	0.00109308	2.58529e-08	0.000370962	1.36162e-06	0.0110546	4.52818e-07	0.0036763	7.38696e-07	0.00711639	2.4249e-07	0.00233608	1.48136e-06	0.0115719	4.93771e-07	0.00385718	1.39425e-06	0.0103443	4.57657e-07	0.00339546	1.3256e-06	0.00946288	4.31245e-07	0.00307846
11970	26	7.55482e-08	0.00109384	2.56391e-08	0.00037122	1.35016e-06	0.0110682	4.49004e-07	0.0036808	7.33524e-07	0.00712375	2.40792e-07	0.00233849	1.48616e-06	0.0115868	4.95372e-07	0.00386213	1.41542e-06	0.0103583	4.64606e-07	0.00340007	1.31798e-06	0.00947609	4.28765e-07	0.00308276
11980	26	7.17238e-08	0.00109457	2.43412e-08	0.000371469	1.34956e-06	0.0110817	4.48805e-07	0.00368529	7.34981e-07	0.0071311	2.4127e-07	0.0023409	1.46444e-06	0.0116015	4.8813e-07	0.00386704	1.41375e-06	0.0103725	4.64057e-07	0.00340471	1.31215e-06	0.00948924	4.2687e-07	0.00308704
11990	26	8.35594e-08	0.00109537	2.83579e-08	0.00037174	1.34763e-06	0.0110952	4.48163e-07	0.00368978	7.36067e-07	0.00713845	2.41627e-07	0.00234332	1.45683e-06	0.0116161	4.85595e-07	0.00387191	1.40538e-06	0.0103865	4.61309e-07	0.00340934	1.31587e-06	0.00950239	4.28078e-07	0.00309131
12000	26	9.13683e-08	0.00109623	3.10081e-08	0.000372032	1.34805e-06	0.0111086	4.48305e-07	0.00369426	7.4073e-07	0.00714583	2.43157e-07	0.00234574	1.45584e-06	0.0116307	4.85264e-07	0.00387676	1.39709e-06	0.0104006	4.58588e-07	0.00341394	1.32161e-06	0.00951557	4.29945e-07	0.0030956
12010	26	8.41871e-08	0.0010971	2.85709e-08	0.000372328	1.34639e-06	0.0111221	4.47751e-07	0.00369874	7.40954e-07	0.00715324	2.43231e-07	0.00234817	1.46612e-06	0.0116453	4.88691e-07	0.00388164	1.39102e-06	0.0104145	4.56595e-07	0.00341851	1.31907e-06	0.00952877	4.29119e-07	0.0030999
12020	26	7.65791e-08	0.00109791	2.5989e-08	0.000372601	1.34627e-06	0.0111356	4.47712e-07	0.00370322	7.40755e-07	0.00716065	2.43165e-07	0.00235061	1.46999e-06	0.01166	4.89979e-07	0.00388653	1.38731e-06	0.0104284	4.55379e-07	0.00342307	1.30988e-06	0.00954192	4.2613e-07	0.00310417
12030	26	7.38609e-08	0.00109866	2.50665e-08	0.000372858	1.34944e-06	0.0111491	4.48765e-07	0.0037077	7.451e-07	0.00716809	2.44592e-07	0.00235305	1.46712e-06	0.0116747	4.89023e-07	0.00389142	1.39277e-06	0.0104423	4.57172e-07	0.00342764	1.29738e-06	0.00955494	4.22064e-07	0.00310841
12040	26	7.60186e-08	0.00109941	2.57987e-08	0.000373111	1.35222e-06	0.0111626	4.4969e-07	0.00371219	7.51101e-07	0.00717556	2.46562e-07	0.0023555	1.46683e-06	0.0116893	4.88926e-07	0.00389631	1.4052e-06	0.0104563	4.61249e-07	0.00343223	1.28624e-06	0.00956787	4.18438e-07	0.00311262
12050	26	7.47583e-08	0.00110016	2.53711e-08	0.000373367	1.35682e-06	0.0111761	4.51221e-07	0.0037167	7.59094e-07	0.00718312	2.49186e-07	0.00235798	1.46574e-06	0.011704	4.88565e-07	0.0039012	1.40342e-06	0.0104703	4.60666e-07	0.00343684	1.28907e-06	0.00958076	4.19359e-07	0.00311681
12060	26	7.25434e-08	0.0011009	2.46193e-08	0.000373616	1.35354e-06	0.0111897	4.50129e-07	0.0037212	7.62035e-07	0.00719072	2.50151e-07	0.00236048	1.47162e-06	0.0117187	4.90524e-07	0.0039061	1.40419e-06	0.0104844	4.60921e-07	0.00344145	1.29808e-06	0.00959369	4.2229e-07	0.00312102
12070	26	6.71593e-08	0.0011016	2.27921e-08	0.000373854	1.34081e-06	0.0112031	4.45895e-07	0.00372568	7.55744e-07	0.00719831	2.48086e-07	0.00236297	1.48158e-06	0.0117334	4.93845e-07	0.00391102	1.40828e-06	0.0104984	4.6226e-07	0.00344606	1.30319e-06	0.0096067	4.23953e-07	0.00312525
12080	26	6.57225e-08	0.00110227	2.23045e-08	0.000374083	1.33243e-06	0.0112165	4.43109e-07	0.00373013	7.50261e-07	0.00720584	2.46286e-07	0.00236544	1.48445e-06	0.0117483	4.94801e-07	0.00391596	1.40977e-06	0.0105125	4.62751e-07	0.00345069	1.29739e-06	0.00961969	4.22065e-07	0.00312947
12090	26	7.44266e-08	0.00110296	2.52585e-08	0.000374316	1.33622e-06	0.0112298	4.44369e-07	0.00373456	7.5571e-07	0.00721337	2.48075e-07	0.00236791	1.47953e-06	0.0117631	4.9316e-07	0.0039209	1.40728e-06	0.0105266	4.61932e-07	0.00345531	1.28908e-06	0.00963264	4.19364e-07	0.00313369
12100	26	8.0482e-08	0.00110374	2.73135e-08	0.000374582	1.33264e-06	0.0112432	4.43179e-07	0.003739	7.60617e-07	0.00722095	2.49685e-07	0.0023704	1.47936e-06	0.0117779	4.93103e-07	0.00392583	1.39385e-06	0.0105406	4.57527e-07	0.0034599	1.28945e-06	0.00964553	4.19484e-07	0.00313788
12110	26	8.17335e-08	0.00110455	2.77382e-08	0.000374855	1.33335e-06	0.0112565	4.43415e-07	0.00374343	7.64012e-07	0.00722857	2.508e-07	0.0023729	1.47468e-06	0.0117927	4.91542e-07	0.00393076	1.38926e-06	0.0105545	4.56018e-07	0.00346447	1.29735e-06	0.00965847	4.22053e-07	0.00314209
12120	26	7.99322e-08	0.00110536	2.71269e-08	0.00037513	1.33586e-06	0.0112699	4.44252e-07	0.00374787	7.60916e-07	0.00723619	2.49784e-07	0.0023754	1.46841e-06	0.0118074	4.89454e-07	0.00393566	1.39287e-06	0.0105684	4.57203e-07	0.00346904	1.30865e-06	0.0096715	4.2573e-07	0.00314633
12130	26	8.33315e-08	0.00110617	2.82806e-08	0.000375405	1.34111e-06	0.0112832	4.45997e-07	0.00375232	7.54138e-07	0.00724378	2.47559e-07	0.00237789	1.46203e-06	0.011822	4.87328e-07	0.00394055	1.39644e-06	0.0105824	4.58375e-07	0.00347362	1.31535e-06	0.00968461	4.27909e-07	0.00315059
12140	26	8.67656e-08	0.00110702	2.9446e-08	0.000375694	1.34285e-06	0.0112966	4.46576e-07	0.00375678	7.55814e-07	0.00725133	2.48109e-07	0.00238037	1.46151e-06	0.0118367	4.87153e-07	0.00394542	1.3935e-06	0.0105963	4.57409e-07	0.00347819	1.31754e-06	0.00969778	4.28623e-07	0.00315488
12150	26	8.2049e-08	0.00110787	2.78453e-08	0.000375982	1.33342e-06	0.01131	4.43438e-07	0.00376124	7.60014e-07	0.0072589	2.49488e-07	0.00238286	1.46646e-06	0.0118513	4.88805e-07	0.0039503	1.38856e-06	0.0106102	4.5579e-07	0.00348276	1.31981e-06	0.00971096	4.2936e-07	0.00315917
12160	26	7.92677e-08	0.00110868	2.69014e-08	0.000376256	1.32024e-06	0.0113233	4.39056e-07	0.00376565	7.61927e-07	0.00726651	2.50116e-07	0.00238536	1.45923e-06	0.0118659	4.86394e-07	0.00395517	1.38569e-06	0.0106241	4.54846e-07	0.00348731	1.31446e-06	0.00972413	4.27619e-07	0.00316345
12170	26	7.43314e-08	0.00110944	2.52262e-08	0.000376516	1.31682e-06	0.0113365	4.37917e-07	0.00377004	7.59809e-07	0.00727412	2.4942e-07	0.00238785	1.45813e-06	0.0118805	4.86026e-07	0.00396003	1.37885e-06	0.0106379	4.52603e-07	0.00349185	1.30874e-06	0.00973724	4.25757e-07	0.00316772
12180	26	7.41213e-08	0.00111019	2.51548e-08	0.000376771	1.31608e-06	0.0113497	4.37674e-07	0.00377441	7.52607e-07	0.00728168	2.47056e-07	0.00239033	1.44967e-06	0.011895	4.83206e-07	0.00396488	1.36743e-06	0.0106516	4.48851e-07	0.00349636	1.30191e-06	0.0097503	4.23537e-07	0.00317196
12190	26	8.37357e-08	0.00111099	2.84177e-08	0.000377042	1.31566e-06	0.0113628	4.37532e-07	0.00377879	7.45759e-07	0.00728918	2.44808e-07	0.0023928	1.44201e-06	0.0119095	4.80655e-07	0.0039697	1.35418e-06	0.0106653	4.44503e-07	0.00350082	1.29722e-06	0.0097633	4.22013e-07	0.00317619
12200	26	9.92188e-08	0.00111191	3.36723e-08	0.000377355	1.32675e-06	0.011376	4.4122e-07	0.00378319	7.49867e-07	0.00729666	2.46157e-07	0.00239525	1.44595e-06	0.0119239	4.81966e-07	0.00397452	1.34369e-06	0.0106787	4.4106e-07	0.00350525	1.30265e-06	0.0097763	4.23776e-07	0.00318042
12210	26	1.05661e-07	0.00111291	3.58586e-08	0.000377694	1.3325e-06	0.0113893	4.43134e-07	0.0037876	7.50452e-07	0.00730415	2.46349e-07	0.00239771	1.45997e-06	0.0119385	4.8664e-07	0.00397935	1.33591e-06	0.0106921	4.38506e-07	0.00350965	1.30663e-06	0.00978934	4.25073e-07	0.00318467
12220	26	1.04131e-07	0.00111397	3.53393e-08	0.000378051	1.33292e-06	0.0114026	4.43271e-07	0.00379204	7.47243e-07	0.00731164	2.45295e-07	0.00240017	1.46843e-06	0.0119531	4.89461e-07	0.00398424	1.33015e-06	0.0107055	4.36617e-07	0.00351403	1.30862e-06	0.00980241	4.25721e-07	0.00318892
12230	26	1.02534e-07	0.001115	3.47975e-08	0.000378401	1.33464e-06	0.011416	4.43844e-07	0.00379647	7.47529e-07	0.00731912	2.45389e-07	0.00240263	1.46115e-06	0.0119677	4.87033e-07	0.00398912	1.33722e-06	0.0107188	4.38936e-07	0.00351841	1.32684e-06	0.00981562	4.31646e-07	0.00319321
12240	26	1.0566e-07	0.00111604	3.58583e-08	0.000378756	1.34152e-06	0.0114294	4.46132e-07	0.00380092	7.56357e-07	0.00732665	2.48287e-07	0.0024051	1.45122e-06	0.0119823	4.83725e-07	0.00399397	1.34888e-06	0.0107323	4.42765e-07	0.00352282	1.32982e-06	0.00982889	4.32617e-07	0.00319753
12250	26	1.05027e-07	0.00111708	3.56434e-08	0.00037911	1.34497e-06	0.0114428	4.47281e-07	0.00380539	7.6324e-07	0.00733424	2.50546e-07	0.00240759	1.44396e-06	0.0119968	4.81305e-07	0.00399879	1.35071e-06	0.0107457	4.43364e-07	0.00352724	1.32681e-06	0.00984217	4.31637e-07	0.00320185
12260	26	9.63206e-08	0.00111809	3.26887e-08	0.000379452	1.34209e-06	0.0114562	4.46323e-07	0.00380986	7.55896e-07	0.00734183	2.48136e-07	0.00241008	1.43621e-06	0.0120112	4.78721e-07	0.00400359	1.33686e-06	0.0107592	4.38819e-07	0.00353166	1.32556e-06	0.00985544	4.31231e-07	0.00320617
12270	26	8.64347e-08	0.00111901	2.93337e-08	0.000379762	1.34632e-06	0.0114697	4.4773e-07	0.00381433	7.50601e-07	0.00734937	2.46398e-07	0.00241256	1.43153e-06	0.0120255	4.77162e-07	0.00400837	1.32327e-06	0.0107725	4.34357e-07	0.00353602	1.3263e-06	0.0098687	4.31471e-07	0.00321048
12280	26	7.92552e-08	0.00111984	2.68972e-08	0.000380046	1.34827e-06	0.0114832	4.48377e-07	0.00381881	7.551e-07	0.0073569	2.47875e-07	0.00241503	1.42471e-06	0.0120398	4.74888e-07	0.00401313	1.31389e-06	0.0107857	4.31278e-07	0.00354035	1.33081e-06	0.00988198	4.32939e-07	0.0032148
12290	26	7.89968e-08	0.00112063	2.68095e-08	0.000380314	1.35032e-06	0.0114966	4.4906e-07	0.00382329	7.54773e-07	0.00736445	2.47767e-07	0.00241751	1.41836e-06	0.012054	4.7277e-07	0.00401787	1.32103e-06	0.0107989	4.33622e-07	0.00354468	1.33424e-06	0.00989531	4.34054e-07	0.00321914
12300	26	7.90975e-08	0.00112142	2.68437e-08	0.000380582	1.3435e-06	0.0115101	4.46792e-07	0.00382777	7.50848e-07	0.00737197	2.46479e-07	0.00241998	1.41955e-06	0.0120682	4.73169e-07	0.0040226	1.32649e-06	0.0108121	4.35416e-07	0.00354902	1.32966e-06	0.00990861	4.32563e-07	0.00322347
12310	26	8.34833e-08	0.00112225	2.83321e-08	0.000380863	1.33586e-06	0.0115235	4.4425e-07	0.00383223	7.46822e-07	0.00737947	2.45157e-07	0.00242244	1.42307e-06	0.0120824	4.74342e-07	0.00402734	1.32974e-06	0.0108254	4.3648e-07	0.00355338	1.32413e-06	0.00992189	4.30766e-07	0.00322779
12320	26	1.01306e-07	0.00112318	3.43805e-08	0.000381178	1.33756e-06	0.0115369	4.44816e-07	0.00383667	7.46227e-07	0.00738693	2.44962e-07	0.00242489	1.42967e-06	0.0120967	4.7654e-07	0.0040321	1.33621e-06	0.0108387	4.38605e-07	0.00355776	1.32384e-06	0.00993513	4.30671e-07	0.00323209
12330	26	1.11023e-07	0.00112424	3.76784e-08	0.000381537	1.34217e-06	0.0115503	4.46349e-07	0.00384113	7.48299e-07	0.00739441	2.45642e-07	0.00242734	1.43523e-06	0.012111	4.78394e-07	0.00403687	1.34364e-06	0.0108521	4.41043e-07	0.00356216	1.31876e-06	0.00994833	4.2902e-07	0.00323639
12340	26	1.16849e-07	0.00112536	3.96554e-08	0.000381919	1.34759e-06	0.0115637	4.48152e-07	0.0038456	7.50337e-07	0.0074019	2.46311e-07	0.0024298	1.44026e-06	0.0121254	4.80072e-07	0.00404166	1.3507e-06	0.0108656	4.43363e-07	0.00356658	1.31304e-06	0.00996151	4.27157e-07	0.00324067
12350	26	1.22249e-07	0.00112656	4.14882e-08	0.000382325	1.34883e-06	0.0115772	4.48562e-07	0.00385009	7.42769e-07	0.00740936	2.43827e-07	0.00243225	1.44504e-06	0.0121398	4.81665e-07	0.00404647	1.35175e-06	0.0108791	4.43704e-07	0.00357101	1.31929e-06	0.00997467	4.2919e-07	0.00324496
12360	26	1.21001e-07	0.00112777	4.10648e-08	0.000382736	1.34923e-06	0.0115907	4.48696e-07	0.00385457	7.39667e-07	0.00741677	2.42808e-07	0.00243468	1.44708e-06	0.0121543	4.82343e-07	0.00405129	1.34844e-06	0.0108926	4.42621e-07	0.00357544	1.3216e-06	0.00998788	4.29942e-07	0.00324925
12370	26	1.1667e-07	0.00112896	3.95947e-08	0.00038314	1.34592e-06	0.0116042	4.47594e-07	0.00385905	7.35295e-07	0.00742415	2.41373e-07	0.0024371	1.4551e-06	0.0121688	4.85016e-07	0.00405613	1.3441e-06	0.0109061	4.41194e-07	0.00357986	1.31994e-06	0.0100011	4.29402e-07	0.00325355
12380	26	1.14907e-07	0.00113012	3.89966e-08	0.000383535	1.33962e-06	0.0116176	4.45502e-07	0.00386352	7.28054e-07	0.00743146	2.38996e-07	0.0024395	1.46447e-06	0.0121834	4.88142e-07	0.00406099	1.34268e-06	0.0109195	4.40729e-07	0.00358427	1.3188e-06	0.0100143	4.29032e-07	0.00325784
12390	26	1.19468e-07	0.00113129	4.05445e-08	0.000383931	1.33706e-06	0.011631	4.44648e-07	0.00386797	7.22893e-07	0.00743872	2.37302e-07	0.00244189	1.46116e-06	0.012198	4.87037e-07	0.00406587	1.34576e-06	0.0109329	4.41741e-07	0.00358868	1.32437e-06	0.0100275	4.30845e-07	0.00326214
12400	26	1.22026e-07	0.0011325	4.14125e-08	0.000384341	1.34331e-06	0.0116444	4.46727e-07	0.00387243	7.25337e-07	0.00744596	2.38104e-07	0.00244426	1.46002e-06	0.0122126	4.86656e-07	0.00407074	1.35184e-06	0.0109464	4.43736e-07	0.00359311	1.33046e-06	0.0100408	4.32824e-07	0.00326646
12410	26	1.22554e-07	0.00113372	4.15915e-08	0.000384755	1.33311e-06	0.0116578	4.43335e-07	0.00387688	7.29885e-07	0.00745324	2.39597e-07	0.00244665	1.45396e-06	0.0122272	4.84637e-07	0.00407559	1.35617e-06	0.01096	4.45155e-07	0.00359756	1.32317e-06	0.010054	4.30453e-07	0.00327077
12420	26	1.24125e-07	0.00113496	4.21248e-08	0.000385175	1.32741e-06	0.0116711	4.41441e-07	0.0038813	7.32686e-07	0.00746055	2.40517e-07	0.00244905	1.44265e-06	0.0122417	4.80866e-07	0.00408042	1.3615e-06	0.0109735	4.46905e-07	0.00360202	1.315e-06	0.0100672	4.27795e-07	0.00327507
12430	26	1.26595e-07	0.00113621	4.29631e-08	0.0003856	1.32499e-06	0.0116843	4.40635e-07	0.00388571	7.33143e-07	0.00746788	2.40667e-07	0.00245146	1.43241e-06	0.012256	4.77454e-07	0.00408521	1.36693e-06	0.0109872	4.48688e-07	0.0036065	1.30658e-06	0.0100803	4.25057e-07	0.00327933
12440	26	1.29249e-07	0.00113749	4.38636e-08	0.000386035	1.32256e-06	0.0116976	4.39828e-07	0.00389011	7.3539e-07	0.00747523	2.41404e-07	0.00245387	1.42502e-06	0.0122703	4.7499e-07	0.00408997	1.37375e-06	0.0110009	4.50926e-07	0.003611	1.29959e-06	0.0100934	4.22783e-07	0.00328357
12450	26	1.27634e-07	0.00113877	4.33158e-08	0.000386469	1.32373e-06	0.0117108	4.40216e-07	0.00389451	7.44295e-07	0.00748262	2.44327e-07	0.0024563	1.4205e-06	0.0122846	4.73485e-07	0.00409472	1.38539e-06	0.0110147	4.54747e-07	0.00361552	1.30015e-06	0.0101064	4.22963e-07	0.0032878
12460	26	1.22673e-07	0.00114002	4.16321e-08	0.000386895	1.32e-06	0.011724	4.38974e-07	0.00389891	7.53624e-07	0.00749012	2.4739e-07	0.00245876	1.42773e-06	0.0122988	4.75896e-07	0.00409947	1.39799e-06	0.0110286	4.58885e-07	0.00362009	1.30038e-06	0.0101194	4.23041e-07	0.00329203
12470	26	1.20876e-07	0.00114124	4.10221e-08	0.000387308	1.31597e-06	0.0117372	4.37635e-07	0.00390329	7.65502e-07	0.00749772	2.51289e-07	0.00246125	1.43467e-06	0.0123131	4.78207e-07	0.00410424	1.40004e-06	0.0110426	4.59555e-07	0.00362468	1.29941e-06	0.0101324	4.22724e-07	0.00329626
12480	26	1.26823e-07	0.00114248	4.30404e-08	0.00038773	1.31787e-06	0.0117504	4.38268e-07	0.00390767	7.65459e-07	0.00750536	2.51275e-07	0.00246376	1.43541e-06	0.0123275	4.78453e-07	0.00410902	1.39578e-06	0.0110566	4.58158e-07	0.00362927	1.30095e-06	0.0101454	4.23224e-07	0.00330049
12490	26	1.34391e-07	0.00114378	4.5609e-08	0.000388169	1.32682e-06	0.0117636	4.41243e-07	0.00391207	7.50715e-07	0.00751295	2.46435e-07	0.00246626	1.43284e-06	0.0123418	4.77597e-07	0.0041138	1.39159e-06	0.0110705	4.56784e-07	0.00363385	1.3072e-06	0.0101584	4.25257e-07	0.00330473
12500	26	1.30222e-07	0.00114511	4.41939e-08	0.00038862	1.33289e-06	0.0117769	4.43263e-07	0.00391649	7.52941e-07	0.00752048	2.47166e-07	0.00246872	1.44436e-06	0.0123562	4.81436e-07	0.00411859	1.38308e-06	0.0110844	4.53991e-07	0.0036384	1.31439e-06	0.0101715	4.27598e-07	0.00330899
12510	26	1.28894e-07	0.0011464	4.37434e-08	0.000389059	1.33562e-06	0.0117902	4.44169e-07	0.00392093	7.58329e-07	0.00752804	2.48934e-07	0.00247121	1.44754e-06	0.0123707	4.82496e-07	0.00412341	1.37921e-06	0.0110982	4.5272e-07	0.00364294	1.31385e-06	0.0101846	4.27422e-07	0.00331327
12520	26	1.28731e-07	0.00114769	4.3688e-08	0.000389496	1.33658e-06	0.0118036	4.4449e-07	0.00392537	7.65085e-07	0.00753564	2.51152e-07	0.0024737	1.44271e-06	0.0123851	4.80888e-07	0.00412823	1.37436e-06	0.011112	4.51127e-07	0.00364745	1.302e-06	0.0101977	4.23565e-07	0.00331751
12530	26	1.22323e-07	0.00114893	4.15133e-08	0.000389916	1.33743e-06	0.011817	4.44774e-07	0.00392982	7.65146e-07	0.00754329	2.51172e-07	0.00247621	1.44102e-06	0.0123995	4.80326e-07	0.00413304	1.37035e-06	0.0111257	4.49811e-07	0.00365196	1.2934e-06	0.0102107	4.20769e-07	0.00332174
12540	26	1.09465e-07	0.0011501	3.71495e-08	0.000390315	1.3376e-06	0.0118303	4.44828e-07	0.00393426	7.56845e-07	0.00755089	2.48447e-07	0.00247871	1.44206e-06	0.0124139	4.80671e-07	0.00413784	1.36717e-06	0.0111394	4.48766e-07	0.00365645	1.2885e-06	0.0102236	4.19175e-07	0.00332594
12550	26	9.36257e-08	0.00115112	3.17741e-08	0.000390661	1.32951e-06	0.0118437	4.42139e-07	0.0039387	7.45594e-07	0.0075584	2.44754e-07	0.00248118	1.43805e-06	0.0124283	4.79334e-07	0.00414264	1.36338e-06	0.011153	4.47525e-07	0.00366093	1.29051e-06	0.0102365	4.19828e-07	0.00333013
12560	26	9.59616e-08	0.00115208	3.25669e-08	0.000390985	1.31521e-06	0.0118569	4.37384e-07	0.00394309	7.40851e-07	0.00756584	2.43197e-07	0.00248362	1.43048e-06	0.0124427	4.76811e-07	0.00414742	1.35088e-06	0.0111666	4.43421e-07	0.00366538	1.29748e-06	0.0102494	4.22097e-07	0.00333435
12570	26	9.07573e-08	0.001153	3.08007e-08	0.000391297	1.30585e-06	0.01187	4.3427e-07	0.00394745	7.42996e-07	0.00757326	2.43901e-07	0.00248605	1.4254e-06	0.012457	4.75116e-07	0.00415218	1.34459e-06	0.0111801	4.41357e-07	0.00366981	1.30059e-06	0.0102624	4.23106e-07	0.00333857
12580	26	7.76315e-08	0.00115385	2.63461e-08	0.000391587	1.30142e-06	0.011883	4.32798e-07	0.00395179	7.43633e-07	0.00758069	2.4411e-07	0.00248849	1.4221e-06	0.0124712	4.74018e-07	0.00415692	1.34662e-06	0.0111935	4.42022e-07	0.00367423	1.30064e-06	0.0102754	4.23123e-07	0.0033428
12590	26	7.1209e-08	0.00115459	2.41665e-08	0.00039184	1.29691e-06	0.011896	4.31299e-07	0.00395611	7.40238e-07	0.00758811	2.42996e-07	0.00249093	1.41837e-06	0.0124854	4.72773e-07	0.00416166	1.35164e-06	0.011207	4.43671e-07	0.00367866	1.30263e-06	0.0102885	4.23771e-07	0.00334704
12600	26	7.12792e-08	0.00115531	2.41903e-08	0.000392082	1.29443e-06	0.011909	4.30473e-07	0.00396042	7.46889e-07	0.00759556	2.45179e-07	0.00249337	1.42077e-06	0.0124996	4.73574e-07	0.00416639	1.35648e-06	0.0112206	4.45257e-07	0.0036831	1.30239e-06	0.0103015	4.23693e-07	0.00335127
12610	26	6.93407e-08	0.00115601	2.35324e-08	0.000392319	1.29067e-06	0.0119219	4.29222e-07	0.00396471	7.51159e-07	0.00760304	2.46581e-07	0.00249583	1.42346e-06	0.0125138	4.74469e-07	0.00417113	1.35697e-06	0.0112341	4.45419e-07	0.00368755	1.29662e-06	0.0103145	4.21815e-07	0.0033555
12620	26	6.54058e-08	0.00115669	2.2197e-08	0.000392551	1.2864e-06	0.0119348	4.27801e-07	0.003969	7.53286e-07	0.00761056	2.47279e-07	0.0024983	1.4263e-06	0.0125281	4.75418e-07	0.00417588	1.35368e-06	0.0112477	4.4434e-07	0.003692	1.28605e-06	0.0103274	4.18376e-07	0.00335971
12630	26	6.57839e-08	0.00115735	2.23253e-08	0.000392773	1.29321e-06	0.0119477	4.30067e-07	0.0039733	7.65016e-07	0.00761816	2.5113e-07	0.00250079	1.43186e-06	0.0125424	4.77271e-07	0.00418064	1.3567e-06	0.0112612	4.45332e-07	0.00369645	1.28235e-06	0.0103402	4.17173e-07	0.00336388
12640	26	6.6117e-08	0.00115801	2.24384e-08	0.000392997	1.29829e-06	0.0119607	4.31755e-07	0.00397761	7.69223e-07	0.00762583	2.5251e-07	0.00250331	1.44394e-06	0.0125568	4.81297e-07	0.00418544	1.35613e-06	0.0112748	4.45142e-07	0.00370091	1.28093e-06	0.0103531	4.16712e-07	0.00336805
12650	26	6.95405e-08	0.00115868	2.36002e-08	0.000393227	1.30403e-06	0.0119737	4.33665e-07	0.00398193	7.7303e-07	0.00763354	2.5376e-07	0.00250584	1.44502e-06	0.0125712	4.81658e-07	0.00419026	1.34618e-06	0.0112883	4.41876e-07	0.00370534	1.28216e-06	0.0103659	4.17111e-07	0.00337222
12660	26	7.58097e-08	0.0011594	2.57278e-08	0.000393472	1.31188e-06	0.0119867	4.36276e-07	0.00398628	7.79988e-07	0.0076413	2.56044e-07	0.00250839	1.4331e-06	0.0125856	4.77684e-07	0.00419506	1.32825e-06	0.0113017	4.35994e-07	0.00370974	1.28303e-06	0.0103787	4.17394e-07	0.00337639
12670	26	7.58173e-08	0.00116016	2.57304e-08	0.000393729	1.31822e-06	0.0119999	4.38383e-07	0.00399065	7.82946e-07	0.00764911	2.57015e-07	0.00251095	1.44482e-06	0.0126	4.8159e-07	0.00419985	1.32617e-06	0.011315	4.3531e-07	0.00371409	1.27586e-06	0.0103915	4.15062e-07	0.00338055
12680	26	7.6984e-08	0.00116093	2.61264e-08	0.000393989	1.3179e-06	0.0120131	4.38278e-07	0.00399503	7.85062e-07	0.00765695	2.5771e-07	0.00251353	1.42768e-06	0.0126143	4.75877e-07	0.00420464	1.33618e-06	0.0113283	4.38596e-07	0.00371847	1.27379e-06	0.0104042	4.14389e-07	0.0033847
12690	26	8.97554e-08	0.00116178	3.04607e-08	0.000394277	1.31959e-06	0.0120263	4.3884e-07	0.00399942	7.85311e-07	0.0076648	2.57792e-07	0.0025161	1.4259e-06	0.0126286	4.75284e-07	0.00420939	1.34095e-06	0.0113417	4.4016e-07	0.00372286	1.26989e-06	0.010417	4.13121e-07	0.00338884
12700	26	9.83396e-08	0.00116271	3.33739e-08	0.000394593	1.3187e-06	0.0120394	4.38543e-07	0.00400381	7.9087e-07	0.00767269	2.59617e-07	0.00251869	1.44003e-06	0.0126429	4.79994e-07	0.00421417	1.3427e-06	0.0113551	4.40736e-07	0.00372726	1.27251e-06	0.0104297	4.13973e-07	0.00339298
12710	26	9.78233e-08	0.00116369	3.31987e-08	0.000394926	1.30812e-06	0.0120526	4.35026e-07	0.00400817	8.02311e-07	0.00768065	2.63372e-07	0.00252131	1.45021e-06	0.0126574	4.83389e-07	0.00421899	1.3508e-06	0.0113686	4.43395e-07	0.00373169	1.27197e-06	0.0104424	4.13795e-07	0.00339711
12720	26	9.5706e-08	0.00116465	3.24801e-08	0.000395254	1.30059e-06	0.0120656	4.32521e-07	0.00401251	8.08553e-07	0.00768871	2.65421e-07	0.00252395	1.45791e-06	0.0126719	4.85954e-07	0.00422384	1.35739e-06	0.0113821	4.45557e-07	0.00373613	1.27214e-06	0.0104551	4.13851e-07	0.00340126
12730	26	9.37617e-08	0.0011656	3.18203e-08	0.000395575	1.30212e-06	0.0120786	4.33029e-07	0.00401684	8.09773e-07	0.0076968	2.65822e-07	0.00252661	1.4657e-06	0.0126866	4.8855e-07	0.00422871	1.35977e-06	0.0113957	4.46339e-07	0.00374059	1.2841e-06	0.0104679	4.17744e-07	0.00340542
12740	26	8.87919e-08	0.00116651	3.01337e-08	0.000395884	1.30057e-06	0.0120917	4.32515e-07	0.00402117	8.15827e-07	0.00770493	2.67809e-07	0.00252928	1.47186e-06	0.0127012	4.90604e-07	0.00423361	1.35629e-06	0.0114093	4.45196e-07	0.00374504	1.29456e-06	0.0104808	4.21147e-07	0.00340961
12750	26	1.00988e-07	0.00116748	3.42726e-08	0.000396212	1.30601e-06	0.0121047	4.34322e-07	0.0040255	8.17282e-07	0.00771309	2.68287e-07	0.00253195	1.47848e-06	0.012716	4.92812e-07	0.00423852	1.34851e-06	0.0114228	4.42642e-07	0.00374948	1.29907e-06	0.0104938	4.22612e-07	0.00341382
12760	26	1.15685e-07	0.00116855	3.92603e-08	0.000396576	1.31765e-06	0.0121178	4.38196e-07	0.00402987	8.22133e-07	0.00772129	2.69879e-07	0.00253465	1.48826e-06	0.0127308	4.9607e-07	0.00424347	1.34544e-06	0.0114363	4.41635e-07	0.00375391	1.29531e-06	0.0105067	4.21389e-07	0.00341805
12770	26	1.22563e-07	0.00116974	4.15948e-08	0.00039698	1.32657e-06	0.012131	4.41162e-07	0.00403426	8.28955e-07	0.00772955	2.72119e-07	0.00253736	1.48956e-06	0.0127457	4.96503e-07	0.00424843	1.36914e-06	0.0114499	4.49415e-07	0.00375837	1.29265e-06	0.0105197	4.20525e-07	0.00342225
12780	26	1.22897e-07	0.00117096	4.1708e-08	0.000397395	1.33014e-06	0.0121443	4.42349e-07	0.00403868	8.27648e-07	0.00773782	2.71689e-07	0.00254007	1.49249e-06	0.0127606	4.97482e-07	0.0042534	1.3862e-06	0.0114636	4.55014e-07	0.00376289	1.29255e-06	0.0105326	4.20492e-07	0.00342646
12790	26	1.16205e-07	0.00117217	3.94371e-08	0.000397804	1.33868e-06	0.0121576	4.45189e-07	0.00404312	8.21554e-07	0.00774608	2.69689e-07	0.00254278	1.50047e-06	0.0127756	5.00138e-07	0.00425838	1.38213e-06	0.0114775	4.53679e-07	0.00376743	1.29675e-06	0.0105455	4.21859e-07	0.00343067
12800	26	1.17418e-07	0.00117334	3.98485e-08	0.000398201	1.34286e-06	0.0121711	4.46578e-07	0.00404758	8.21282e-07	0.00775429	2.696e-07	0.00254548	1.49486e-06	0.0127905	4.98271e-07	0.00426337	1.38985e-06	0.0114914	4.56213e-07	0.00377198	1.28731e-06	0.0105584	4.18788e-07	0.00343487
12810	26	1.23114e-07	0.00117455	4.17816e-08	0.000398611	1.34721e-06	0.0121845	4.48025e-07	0.00405205	8.25583e-07	0.00776253	2.71012e-07	0.00254818	1.4923e-06	0.0128055	4.97417e-07	0.00426835	1.39539e-06	0.0115053	4.58032e-07	0.00377655	1.29027e-06	0.0105713	4.1975e-07	0.00343907
12820	26	1.28483e-07	0.0011758	4.3604e-08	0.000399036	1.3492e-06	0.012198	4.48686e-07	0.00405653	8.29983e-07	0.00777081	2.72456e-07	0.0025509	1.49025e-06	0.0128204	4.96735e-07	0.00427332	1.39654e-06	0.0115192	4.58407e-07	0.00378114	1.30113e-06	0.0105843	4.23283e-07	0.00344328
12830	26	1.30559e-07	0.00117709	4.43085e-08	0.000399475	1.35142e-06	0.0122115	4.49424e-07	0.00406102	8.3074e-07	0.00777911	2.72704e-07	0.00255363	1.49081e-06	0.0128353	4.9692e-07	0.00427829	1.39774e-06	0.0115332	4.58802e-07	0.00378572	1.30396e-06	0.0105973	4.24204e-07	0.00344751
12840	26	1.40021e-07	0.00117846	4.75195e-08	0.000399938	1.36355e-06	0.0122251	4.53457e-07	0.00406554	8.29651e-07	0.00778741	2.72347e-07	0.00255635	1.5032e-06	0.0128503	5.01051e-07	0.00428329	1.40255e-06	0.0115472	4.60381e-07	0.00379032	1.28338e-06	0.0106102	4.17509e-07	0.00345172
12850	26	1.45142e-07	0.00117988	4.92573e-08	0.000400422	1.36966e-06	0.0122387	4.55491e-07	0.00407008	8.32148e-07	0.00779572	2.73167e-07	0.00255908	1.50351e-06	0.0128653	5.01153e-07	0.0042883	1.4056e-06	0.0115612	4.6138e-07	0.00379493	1.2798e-06	0.0106231	4.16345e-07	0.00345589
12860	26	1.46907e-07	0.00118134	4.98564e-08	0.000400916	1.3699e-06	0.0122524	4.5557e-07	0.00407464	8.29584e-07	0.00780402	2.72325e-07	0.0025618	1.5093e-06	0.0128804	5.03082e-07	0.00429332	1.40039e-06	0.0115753	4.59672e-07	0.00379953	1.29473e-06	0.010636	4.21202e-07	0.00346009
12870	26	1.46181e-07	0.00118281	4.961e-08	0.000401414	1.36879e-06	0.0122661	4.552e-07	0.00407919	8.26755e-07	0.0078123	2.71397e-07	0.00256452	1.51173e-06	0.0128955	5.03893e-07	0.00429835	1.39531e-06	0.0115892	4.58005e-07	0.00380412	1.31228e-06	0.010649	4.2691e-07	0.00346433
12880	26	1.49838e-07	0.0011843	5.0851e-08	0.000401919	1.37425e-06	0.0122799	4.57016e-07	0.00408375	8.24576e-07	0.00782056	2.70681e-07	0.00256723	1.50747e-06	0.0129106	5.02473e-07	0.00430338	1.39183e-06	0.0116032	4.56862e-07	0.00380869	1.33131e-06	0.0106622	4.33101e-07	0.00346862
12890	26	1.53552e-07	0.0011858	5.21117e-08	0.000402431	1.37587e-06	0.0122936	4.57555e-07	0.00408833	8.29646e-07	0.00782884	2.72346e-07	0.00256995	1.50136e-06	0.0129256	5.00435e-07	0.0043084	1.394e-06	0.0116171	4.57575e-07	0.00381327	1.3433e-06	0.0106756	4.37001e-07	0.00347297
12900	26	1.55749e-07	0.00118735	5.28572e-08	0.000402955	1.3773e-06	0.0123074	4.58031e-07	0.0040929	8.36024e-07	0.00783717	2.74439e-07	0.00257268	1.49994e-06	0.0129406	4.99965e-07	0.0043134	1.39704e-06	0.0116311	4.58574e-07	0.00381785	1.35355e-06	0.0106891	4.40337e-07	0.00347736
12910	26	1.55265e-07	0.0011889	5.26928e-08	0.000403483	1.38556e-06	0.0123212	4.60779e-07	0.0040975	8.37674e-07	0.00784553	2.74981e-07	0.00257543	1.50644e-06	0.0129557	5.0213e-07	0.00431842	1.40204e-06	0.0116451	4.60212e-07	0.00382244	1.35712e-06	0.0107026	4.41498e-07	0.00348177
12920	26	1.56898e-07	0.00119047	5.32471e-08	0.000404014	1.38508e-06	0.012335	4.60619e-07	0.0041021	8.36149e-07	0.0078539	2.7448e-07	0.00257818	1.51922e-06	0.0129708	5.0639e-07	0.00432345	1.40924e-06	0.0116591	4.62578e-07	0.00382706	1.35214e-06	0.0107161	4.39877e-07	0.00348617
12930	26	1.60791e-07	0.00119206	5.45682e-08	0.000404554	1.38901e-06	0.0123489	4.61926e-07	0.00410672	8.41557e-07	0.0078623	2.76256e-07	0.00258093	1.53277e-06	0.0129861	5.10908e-07	0.00432854	1.41558e-06	0.0116733	4.64658e-07	0.00383169	1.34443e-06	0.0107296	4.37369e-07	0.00349056
12940	26	1.68934e-07	0.00119371	5.73317e-08	0.000405116	1.39635e-06	0.0123628	4.64365e-07	0.00411135	8.46906e-07	0.00787074	2.78011e-07	0.00258371	1.54277e-06	0.0130014	5.14238e-07	0.00433367	1.42102e-06	0.0116874	4.66445e-07	0.00383635	1.34537e-06	0.0107431	4.37676e-07	0.00349494
12950	26	1.71879e-07	0.0011954	5.83312e-08	0.000405688	1.39976e-06	0.0123768	4.65501e-07	0.004116	8.52315e-07	0.00787924	2.79787e-07	0.00258649	1.54541e-06	0.0130169	5.1512e-07	0.00433881	1.42276e-06	0.0117016	4.67014e-07	0.00384101	1.34379e-06	0.0107565	4.3716e-07	0.00349931
12960	26	1.68304e-07	0.00119711	5.71182e-08	0.000406268	1.41065e-06	0.0123909	4.69121e-07	0.00412067	8.57912e-07	0.00788778	2.81624e-07	0.0025893	1.54031e-06	0.0130323	5.13418e-07	0.00434396	1.42042e-06	0.0117159	4.66245e-07	0.00384568	1.33797e-06	0.0107699	4.35269e-07	0.00350367
12970	26	1.73842e-07	0.00119883	5.89976e-08	0.000406852	1.42064e-06	0.012405	4.72445e-07	0.00412538	8.57921e-07	0.00789636	2.81627e-07	0.00259211	1.53592e-06	0.0130477	5.11957e-07	0.00434908	1.41834e-06	0.0117301	4.65562e-07	0.00385034	1.33035e-06	0.0107833	4.32788e-07	0.00350801
12980	26	1.7532e-07	0.00120057	5.94989e-08	0.000407442	1.42572e-06	0.0124193	4.74134e-07	0.00413011	8.5804e-07	0.00790494	2.81666e-07	0.00259493	1.52858e-06	0.013063	5.09508e-07	0.00435419	1.41953e-06	0.0117443	4.65956e-07	0.003855	1.32433e-06	0.0107965	4.30832e-07	0.00351233
12990	26	1.73363e-07	0.00120231	5.88349e-08	0.000408034	1.42553e-06	0.0124335	4.7407e-07	0.00413485	8.57264e-07	0.00791351	2.81412e-07	0.00259774	1.52191e-06	0.0130783	5.07286e-07	0.00435928	1.42351e-06	0.0117585	4.67262e-07	0.00385966	1.32225e-06	0.0108098	4.30154e-07	0.00351664
13000	26	1.7109e-07	0.00120404	5.80637e-08	0.000408619	1.41834e-06	0.0124477	4.71678e-07	0.00413958	8.51891e-07	0.00792205	2.79648e-07	0.00260055	1.52488e-06	0.0130935	5.08276e-07	0.00436435	1.42942e-06	0.0117727	4.692e-07	0.00386435	1.32967e-06	0.0108231	4.32568e-07	0.00352095
13010	26	1.62705e-07	0.0012057	5.5218e-08	0.000409182	1.40885e-06	0.0124618	4.68524e-07	0.00414428	8.47755e-07	0.00793055	2.7829e-07	0.00260334	1.52419e-06	0.0131087	5.08047e-07	0.00436943	1.43542e-06	0.0117871	4.71169e-07	0.00386905	1.33547e-06	0.0108364	4.34455e-07	0.00352529
13020	26	1.62363e-07	0.00120733	5.51018e-08	0.000409738	1.40113e-06	0.0124759	4.65956e-07	0.00414895	8.439e-07	0.00793901	2.77025e-07	0.00260612	1.52042e-06	0.013124	5.06791e-07	0.00437451	1.43037e-06	0.0118014	4.69513e-07	0.00387375	1.3364e-06	0.0108497	4.34758e-07	0.00352963
13030	26	1.70214e-07	0.00120899	5.77664e-08	0.0004103	1.40165e-06	0.0124899	4.66128e-07	0.00415362	8.43695e-07	0.00794746	2.76957e-07	0.00260889	1.5183e-06	0.0131392	5.06083e-07	0.00437957	1.417e-06	0.0118156	4.65123e-07	0.00387842	1.33675e-06	0.0108631	4.3487e-07	0.00353398
13040	26	1.74066e-07	0.00121071	5.90734e-08	0.000410884	1.41187e-06	0.012504	4.69526e-07	0.00415829	8.53133e-07	0.00795594	2.80055e-07	0.00261167	1.52293e-06	0.0131544	5.07628e-07	0.00438464	1.41215e-06	0.0118298	4.63531e-07	0.00388307	1.34342e-06	0.0108765	4.37042e-07	0.00353834
13050	26	1.81542e-07	0.00121249	6.16107e-08	0.000411486	1.40449e-06	0.0125181	4.67072e-07	0.00416298	8.61868e-07	0.00796452	2.82923e-07	0.00261449	1.52234e-06	0.0131696	5.07428e-07	0.00438972	1.41823e-06	0.0118439	4.65528e-07	0.00388771	1.33953e-06	0.0108899	4.35777e-07	0.0035427
13060	26	1.79872e-07	0.00121429	6.10441e-08	0.0004121	1.40448e-06	0.0125321	4.67069e-07	0.00416765	8.54493e-07	0.00797309	2.80502e-07	0.0026173	1.53144e-06	0.0131849	5.10464e-07	0.00439481	1.42653e-06	0.0118581	4.68252e-07	0.00389238	1.35082e-06	0.0109034	4.39449e-07	0.00354708
13070	26	1.79157e-07	0.00121609	6.08012e-08	0.000412709	1.39652e-06	0.0125461	4.64424e-07	0.0041723	8.46834e-07	0.0079816	2.77988e-07	0.0026201	1.53314e-06	0.0132002	5.11029e-07	0.00439991	1.42033e-06	0.0118724	4.66217e-07	0.00389705	1.35524e-06	0.0109169	4.40886e-07	0.00355148
13080	26	1.69171e-07	0.00121782	5.74122e-08	0.000413297	1.40758e-06	0.0125601	4.68103e-07	0.00417697	8.45881e-07	0.00799006	2.77675e-07	0.00262287	1.50919e-06	0.0132154	5.03046e-07	0.00440498	1.41016e-06	0.0118865	4.62878e-07	0.0039017	1.35278e-06	0.0109304	4.40086e-07	0.00355588
13090	26	1.74694e-07	0.00121954	5.92867e-08	0.00041388	1.40411e-06	0.0125742	4.66945e-07	0.00418164	8.40996e-07	0.0079985	2.76071e-07	0.00262564	1.5021e-06	0.0132304	5.00684e-07	0.00441	1.4104e-06	0.0119006	4.62959e-07	0.00390633	1.35144e-06	0.010944	4.39648e-07	0.00356028
13100	26	1.71664e-07	0.00122127	5.82582e-08	0.000414466	1.4022e-06	0.0125882	4.66312e-07	0.00418631	8.25439e-07	0.00800681	2.70964e-07	0.00262837	1.50001e-06	0.0132454	4.99987e-07	0.004415	1.41162e-06	0.0119147	4.6336e-07	0.00391096	1.35418e-06	0.0109575	4.40542e-07	0.00356469
13110	26	1.68562e-07	0.00122297	5.72057e-08	0.000415045	1.40002e-06	0.0126022	4.65587e-07	0.00419097	8.19295e-07	0.00801505	2.68948e-07	0.00263108	1.50159e-06	0.0132605	5.00512e-07	0.00442	1.41545e-06	0.0119289	4.64615e-07	0.0039156	1.358e-06	0.010971	4.41783e-07	0.0035691
13120	26	1.66902e-07	0.00122465	5.66423e-08	0.000415614	1.39544e-06	0.0126162	4.64063e-07	0.00419562	8.24819e-07	0.00802327	2.70761e-07	0.00263378	1.50702e-06	0.0132755	5.02324e-07	0.00442502	1.42019e-06	0.011943	4.66172e-07	0.00392025	1.36019e-06	0.0109846	4.42497e-07	0.00357352
13130	26	1.63788e-07	0.0012263	5.55853e-08	0.000416174	1.38667e-06	0.0126301	4.61147e-07	0.00420024	8.39026e-07	0.00803161	2.75425e-07	0.00263651	1.51213e-06	0.0132906	5.04026e-07	0.00443005	1.41797e-06	0.0119572	4.65443e-07	0.00392491	1.35399e-06	0.0109982	4.40479e-07	0.00357793
13140	26	1.61567e-07	0.00122793	5.48316e-08	0.000416727	1.38287e-06	0.012644	4.59883e-07	0.00420485	8.39903e-07	0.00803997	2.75712e-07	0.00263926	1.50439e-06	0.0133057	5.01447e-07	0.00443507	1.4122e-06	0.0119714	4.63549e-07	0.00392955	1.35323e-06	0.0110117	4.40231e-07	0.00358234
13150	26	1.58845e-07	0.00122953	5.39079e-08	0.00041727	1.38188e-06	0.0126578	4.59553e-07	0.00420945	8.29523e-07	0.00804832	2.72305e-07	0.002642	1.50371e-06	0.0133207	5.01221e-07	0.00444009	1.40482e-06	0.0119855	4.61127e-07	0.00393418	1.35788e-06	0.0110253	4.41745e-07	0.00358675
13160	26	1.50809e-07	0.00123108	5.11807e-08	0.000417795	1.37516e-06	0.0126716	4.57318e-07	0.00421403	8.18404e-07	0.00805656	2.68655e-07	0.0026447	1.48829e-06	0.0133356	4.9608e-07	0.00444506	1.402e-06	0.0119995	4.60201e-07	0.00393878	1.36498e-06	0.0110389	4.44053e-07	0.00359117
13170	26	1.45078e-07	0.00123255	4.92356e-08	0.000418297	1.36928e-06	0.0126853	4.55365e-07	0.00421859	8.06353e-07	0.00806468	2.64699e-07	0.00264737	1.47425e-06	0.0133505	4.91399e-07	0.00445001	1.39972e-06	0.0120135	4.59453e-07	0.00394338	1.35736e-06	0.0110525	4.41575e-07	0.0035956
13180	26	1.41714e-07	0.00123399	4.80942e-08	0.000418785	1.37073e-06	0.012699	4.55845e-07	0.00422315	8.00241e-07	0.00807272	2.62693e-07	0.00265001	1.46913e-06	0.0133652	4.89695e-07	0.00445491	1.40196e-06	0.0120275	4.60186e-07	0.00394798	1.3419e-06	0.011066	4.36546e-07	0.00359999
13190	26	1.41956e-07	0.00123541	4.81762e-08	0.000419267	1.38281e-06	0.0127128	4.59862e-07	0.00422773	8.02481e-07	0.00808074	2.63428e-07	0.00265264	1.46443e-06	0.0133799	4.88129e-07	0.0044598	1.41058e-06	0.0120416	4.63015e-07	0.0039526	1.32787e-06	0.0110794	4.31982e-07	0.00360434
13200	26	1.44547e-07	0.00123684	4.90555e-08	0.000419752	1.39281e-06	0.0127266	4.6319e-07	0.00423234	8.00185e-07	0.00808875	2.62674e-07	0.00265527	1.44987e-06	0.0133944	4.83275e-07	0.00446466	1.41423e-06	0.0120557	4.64216e-07	0.00395723	1.32404e-06	0.0110926	4.30736e-07	0.00360865
13210	26	1.35598e-07	0.00123824	4.60185e-08	0.000420227	1.39093e-06	0.0127406	4.62564e-07	0.00423697	7.95378e-07	0.00809673	2.61096e-07	0.00265789	1.43915e-06	0.0134089	4.79702e-07	0.00446948	1.40476e-06	0.0120698	4.61108e-07	0.00396186	1.31669e-06	0.0111058	4.28346e-07	0.00361295
13220	26	1.13584e-07	0.00123946	3.85474e-08	0.000420639	1.37225e-06	0.0127543	4.56353e-07	0.00424155	7.84109e-07	0.00810461	2.57397e-07	0.00266048	1.43439e-06	0.0134232	4.78113e-07	0.00447427	1.40086e-06	0.0120838	4.59827e-07	0.00396646	1.30963e-06	0.011119	4.26048e-07	0.00361721
13230	26	9.44889e-08	0.00124051	3.20671e-08	0.000420998	1.35575e-06	0.012768	4.50865e-07	0.00424609	7.74198e-07	0.00811241	2.54144e-07	0.00266304	1.43607e-06	0.0134376	4.78674e-07	0.00447905	1.3961e-06	0.0120978	4.58265e-07	0.00397105	1.29982e-06	0.011132	4.22858e-07	0.00362146
13240	26	8.4927e-08	0.00124141	2.8822e-08	0.000421304	1.34974e-06	0.0127815	4.48866e-07	0.00425059	7.64849e-07	0.00812011	2.51075e-07	0.00266556	1.44109e-06	0.013452	4.80346e-07	0.00448385	1.39361e-06	0.0121118	4.57446e-07	0.00397563	1.29483e-06	0.011145	4.21235e-07	0.00362568
13250	26	8.3266e-08	0.00124226	2.82583e-08	0.00042159	1.35117e-06	0.0127951	4.49341e-07	0.00425509	7.52051e-07	0.00812768	2.46873e-07	0.00266805	1.44616e-06	0.0134664	4.82037e-07	0.00448866	1.39705e-06	0.0121257	4.58575e-07	0.00398021	1.29597e-06	0.0111579	4.21606e-07	0.0036299
13260	26	8.56079e-08	0.0012431	2.90531e-08	0.000421876	1.3546e-06	0.0128086	4.50483e-07	0.00425959	7.41543e-07	0.00813517	2.43424e-07	0.00267051	1.45556e-06	0.0134809	4.85169e-07	0.00449349	1.40053e-06	0.0121397	4.59718e-07	0.0039848	1.29262e-06	0.0111709	4.20516e-07	0.00363411
13270	26	9.23683e-08	0.00124399	3.13474e-08	0.00042218	1.35785e-06	0.0128221	4.51562e-07	0.0042641	7.51558e-07	0.00814264	2.46712e-07	0.00267296	1.46678e-06	0.0134955	4.8891e-07	0.00449837	1.3997e-06	0.0121537	4.59447e-07	0.0039894	1.29161e-06	0.0111838	4.20187e-07	0.00363831
13280	26	9.49711e-08	0.00124493	3.22307e-08	0.000422496	1.35496e-06	0.0128357	4.50602e-07	0.00426861	7.55831e-07	0.00815017	2.48115e-07	0.00267543	1.47149e-06	0.0135102	4.90481e-07	0.00450326	1.38652e-06	0.0121676	4.55117e-07	0.00399397	1.28773e-06	0.0111967	4.18925e-07	0.00364251
13290	26	9.80377e-08	0.00124589	3.32715e-08	0.000422824	1.35263e-06	0.0128492	4.49828e-07	0.00427311	7.59462e-07	0.00815775	2.49306e-07	0.00267792	1.46974e-06	0.0135249	4.89897e-07	0.00450816	1.37908e-06	0.0121815	4.52677e-07	0.00399851	1.2788e-06	0.0112095	4.1602e-07	0.00364668
13300	26	9.73929e-08	0.00124686	3.30527e-08	0.000423153	1.35074e-06	0.0128628	4.49199e-07	0.0042776	7.62106e-07	0.00816535	2.50174e-07	0.00268042	1.46587e-06	0.0135396	4.88607e-07	0.00451305	1.3795e-06	0.0121953	4.52816e-07	0.00400304	1.27389e-06	0.0112223	4.14422e-07	0.00365083
13310	26	9.13299e-08	0.00124781	3.0995e-08	0.000423475	1.34616e-06	0.0128762	4.47676e-07	0.00428209	7.5953e-07	0.00817296	2.49329e-07	0.00268291	1.46362e-06	0.0135543	4.87858e-07	0.00451794	1.38196e-06	0.0122091	4.53621e-07	0.00400757	1.27256e-06	0.011235	4.13987e-07	0.00365498
13320	26	9.27978e-08	0.00124874	3.14932e-08	0.000423789	1.332e-06	0.0128896	4.42967e-07	0.00428654	7.4827e-07	0.0081805	2.45633e-07	0.00268539	1.46706e-06	0.0135689	4.89004e-07	0.00452282	1.38179e-06	0.0122229	4.53566e-07	0.0040121	1.2746e-06	0.0112478	4.14651e-07	0.00365912
13330	26	9.18139e-08	0.00124966	3.11593e-08	0.000424101	1.32783e-06	0.0129029	4.41578e-07	0.00429097	7.45756e-07	0.00818797	2.44807e-07	0.00268784	1.46594e-06	0.0135836	4.88631e-07	0.00452771	1.37216e-06	0.0122366	4.50405e-07	0.00401663	1.28134e-06	0.0112605	4.16846e-07	0.00366328
13340	26	9.01456e-08	0.00125057	3.05931e-08	0.00042441	1.33421e-06	0.0129163	4.43701e-07	0.00429539	7.45521e-07	0.00819543	2.4473e-07	0.00269029	1.46273e-06	0.0135982	4.87562e-07	0.00453259	1.37743e-06	0.0122504	4.52135e-07	0.00402114	1.28885e-06	0.0112734	4.19288e-07	0.00366746
13350	26	9.10446e-08	0.00125147	3.08982e-08	0.000424717	1.34177e-06	0.0129296	4.46214e-07	0.00429984	7.48938e-07	0.00820291	2.45852e-07	0.00269274	1.45813e-06	0.0136128	4.86028e-07	0.00453746	1.38523e-06	0.0122642	4.54695e-07	0.00402568	1.29081e-06	0.0112863	4.19924e-07	0.00367165
13360	26	9.1144e-08	0.00125238	3.09319e-08	0.000425027	1.34393e-06	0.0129431	4.46935e-07	0.00430431	7.55411e-07	0.00821043	2.47976e-07	0.00269521	1.45362e-06	0.0136274	4.84523e-07	0.00454231	1.3935e-06	0.0122781	4.57409e-07	0.00403024	1.28924e-06	0.0112992	4.19416e-07	0.00367585
13370	26	8.07667e-08	0.00125325	2.74101e-08	0.00042532	1.33777e-06	0.0129565	4.44886e-07	0.00430877	7.58564e-07	0.00821799	2.49012e-07	0.0026977	1.45261e-06	0.0136419	4.84187e-07	0.00454715	1.39737e-06	0.0122921	4.5868e-07	0.00403481	1.28453e-06	0.0113121	4.17881e-07	0.00368004
13380	26	6.82239e-08	0.00125399	2.31534e-08	0.000425573	1.33177e-06	0.0129698	4.4289e-07	0.00431321	7.48685e-07	0.00822553	2.45768e-07	0.00270017	1.45697e-06	0.0136565	4.85642e-07	0.004552	1.38835e-06	0.012306	4.55718e-07	0.00403938	1.28371e-06	0.0113249	4.17616e-07	0.00368421
13390	26	6.87252e-08	0.00125468	2.33236e-08	0.000425806	1.33426e-06	0.0129831	4.43718e-07	0.00431764	7.38568e-07	0.00823296	2.42447e-07	0.00270261	1.45393e-06	0.013671	4.84626e-07	0.00455685	1.38069e-06	0.0123198	4.53205e-07	0.00404392	1.28834e-06	0.0113378	4.19122e-07	0.0036884
13400	26	7.66343e-08	0.00125542	2.60077e-08	0.000426056	1.33134e-06	0.0129965	4.42746e-07	0.00432207	7.25163e-07	0.00824027	2.38047e-07	0.00270501	1.44599e-06	0.0136855	4.81979e-07	0.00456168	1.37406e-06	0.0123336	4.51029e-07	0.00404845	1.29188e-06	0.0113507	4.20273e-07	0.00369259
13410	26	8.36579e-08	0.0012562	2.83913e-08	0.000426324	1.32616e-06	0.0130098	4.41024e-07	0.00432649	7.2411e-07	0.00824754	2.37702e-07	0.0027074	1.4414e-06	0.0137	4.8045e-07	0.0045665	1.37176e-06	0.0123473	4.50273e-07	0.00405296	1.28847e-06	0.0113636	4.19164e-07	0.00369679
13420	26	7.82704e-08	0.00125701	2.65629e-08	0.000426597	1.32229e-06	0.013023	4.39737e-07	0.0043309	7.32622e-07	0.00825481	2.40496e-07	0.00270978	1.44178e-06	0.0137144	4.80577e-07	0.00457131	1.36522e-06	0.012361	4.48126e-07	0.00405745	1.27649e-06	0.0113764	4.15268e-07	0.00370096
13430	26	6.85391e-08	0.00125776	2.32604e-08	0.00042685	1.32427e-06	0.0130362	4.40396e-07	0.0043353	7.26168e-07	0.00826209	2.38377e-07	0.00271217	1.44162e-06	0.0137288	4.80522e-07	0.00457611	1.35381e-06	0.0123746	4.44382e-07	0.00406191	1.26917e-06	0.0113891	4.12886e-07	0.0037051
13440	26	7.25113e-08	0.00125846	2.46085e-08	0.000427089	1.32941e-06	0.0130495	4.42105e-07	0.00433971	7.16713e-07	0.00826932	2.35273e-07	0.00271454	1.44906e-06	0.0137433	4.83003e-07	0.00458093	1.33885e-06	0.0123881	4.3947e-07	0.00406633	1.26918e-06	0.0114018	4.1289e-07	0.00370923
13450	26	7.74298e-08	0.00125922	2.62777e-08	0.000427346	1.33963e-06	0.0130628	4.45505e-07	0.00434415	7.09086e-07	0.00827645	2.3277e-07	0.00271689	1.45364e-06	0.0137578	4.8453e-07	0.00458577	1.33709e-06	0.0124015	4.38893e-07	0.00407072	1.27606e-06	0.0114145	4.15126e-07	0.00371337
13460	26	8.33499e-08	0.00126001	2.82868e-08	0.000427616	1.35051e-06	0.0130763	4.49122e-07	0.00434862	7.07318e-07	0.00828353	2.32189e-07	0.00271921	1.45397e-06	0.0137723	4.8464e-07	0.00459061	1.34233e-06	0.0124149	4.40613e-07	0.00407513	1.28485e-06	0.0114273	4.17988e-07	0.00371754
13470	26	9.20414e-08	0.00126089	3.12365e-08	0.000427915	1.34932e-06	0.0130898	4.48727e-07	0.00435311	7.04222e-07	0.00829059	2.31173e-07	0.00272153	1.44214e-06	0.0137868	4.80696e-07	0.00459544	1.35077e-06	0.0124283	4.43385e-07	0.00407955	1.28196e-06	0.0114402	4.17048e-07	0.00372171
13480	26	1.03844e-07	0.00126187	3.52421e-08	0.000428247	1.34561e-06	0.0131033	4.47491e-07	0.00435759	7.008e-07	0.00829761	2.30049e-07	0.00272383	1.43794e-06	0.0138012	4.79297e-07	0.00460024	1.36146e-06	0.0124419	4.46892e-07	0.004084	1.27607e-06	0.011453	4.15129e-07	0.00372587
13490	26	1.03612e-07	0.0012629	3.51633e-08	0.000428594	1.34392e-06	0.0131167	4.46932e-07	0.00436206	6.98569e-07	0.00830461	2.29317e-07	0.00272613	1.43697e-06	0.0138155	4.78974e-07	0.00460503	1.36232e-06	0.0124555	4.47174e-07	0.00408846	1.27565e-06	0.0114657	4.14993e-07	0.00373003
13500	26	9.61493e-08	0.0012639	3.26306e-08	0.000428937	1.34413e-06	0.0131302	4.47001e-07	0.00436653	6.99082e-07	0.0083116	2.29486e-07	0.00272843	1.43538e-06	0.0138299	4.78443e-07	0.00460982	1.35562e-06	0.0124691	4.44976e-07	0.00409292	1.279e-06	0.0114785	4.16083e-07	0.00373418
13510	26	9.37043e-08	0.00126485	3.18008e-08	0.000429259	1.3455e-06	0.0131436	4.47455e-07	0.004371	7.03983e-07	0.00831861	2.31094e-07	0.00273073	1.43129e-06	0.0138442	4.7708e-07	0.00461459	1.34834e-06	0.0124826	4.42586e-07	0.00409736	1.28172e-06	0.0114913	4.16967e-07	0.00373835
13520	26	9.68889e-08	0.00126582	3.28816e-08	0.000429585	1.3563e-06	0.0131571	4.51047e-07	0.0043755	7.0539e-07	0.00832566	2.31556e-07	0.00273304	1.4258e-06	0.0138585	4.7525e-07	0.00461936	1.34766e-06	0.0124961	4.42364e-07	0.00410179	1.28821e-06	0.0115041	4.19082e-07	0.00374253
13530	26	1.06891e-07	0.00126684	3.62759e-08	0.000429932	1.35989e-06	0.0131707	4.52243e-07	0.00438001	7.11978e-07	0.00833276	2.33719e-07	0.00273537	1.43545e-06	0.0138729	4.78467e-07	0.00462413	1.35958e-06	0.0125097	4.46277e-07	0.00410624	1.28422e-06	0.011517	4.1778e-07	0.00374671
13540	26	1.15563e-07	0.00126794	3.9219e-08	0.000430306	1.36158e-06	0.0131843	4.52802e-07	0.00438454	7.22568e-07	0.00833993	2.37195e-07	0.00273772	1.44482e-06	0.0138872	4.81591e-07	0.00462893	1.37182e-06	0.0125233	4.50295e-07	0.00411072	1.28253e-06	0.0115298	4.17231e-07	0.00375088
13550	26	1.21748e-07	0.00126913	4.13181e-08	0.000430708	1.36209e-06	0.0131979	4.52973e-07	0.00438907	7.3637e-07	0.00834722	2.41726e-07	0.00274012	1.44874e-06	0.0139017	4.82896e-07	0.00463375	1.37833e-06	0.0125371	4.5243e-07	0.00411523	1.28735e-06	0.0115427	4.18801e-07	0.00375506
13560	26	1.34238e-07	0.00127042	4.55568e-08	0.000431148	1.36348e-06	0.0132116	4.53435e-07	0.0043936	7.42189e-07	0.00835462	2.43636e-07	0.00274255	1.44956e-06	0.0139162	4.83172e-07	0.00463858	1.37425e-06	0.0125508	4.51091e-07	0.00411975	1.29065e-06	0.0115556	4.19873e-07	0.00375926
13570	26	1.47053e-07	0.00127181	4.9906e-08	0.00043162	1.36811e-06	0.0132252	4.54975e-07	0.00439814	7.53699e-07	0.00836209	2.47415e-07	0.002745	1.45037e-06	0.0139307	4.8344e-07	0.00464341	1.37378e-06	0.0125646	4.50936e-07	0.00412426	1.29735e-06	0.0115685	4.22054e-07	0.00376347
13580	26	1.50525e-07	0.0012733	5.10842e-08	0.000432124	1.37125e-06	0.0132389	4.56019e-07	0.00440269	7.55356e-07	0.00836964	2.47959e-07	0.00274748	1.45417e-06	0.0139452	4.84708e-07	0.00464825	1.37688e-06	0.0125783	4.51953e-07	0.00412878	1.30486e-06	0.0115815	4.24497e-07	0.0037677
13590	26	1.58871e-07	0.00127486	5.39168e-08	0.000432654	1.3687e-06	0.0132526	4.55172e-07	0.00440725	7.53511e-07	0.00837718	2.47353e-07	0.00274995	1.45602e-06	0.0139598	4.85323e-07	0.0046531	1.38566e-06	0.0125921	4.54836e-07	0.00413331	1.31204e-06	0.0115946	4.26831e-07	0.00377196
13600	26	1.65643e-07	0.00127648	5.62151e-08	0.000433203	1.36473e-06	0.0132663	4.53852e-07	0.00441179	7.50253e-07	0.0083847	2.46283e-07	0.00275242	1.45576e-06	0.0139743	4.85237e-07	0.00465796	1.39329e-06	0.012606	4.5734e-07	0.00413787	1.31926e-06	0.0116078	4.2918e-07	0.00377624
13610	26	1.69169e-07	0.00127815	5.74117e-08	0.00043377	1.36234e-06	0.0132799	4.53058e-07	0.00441633	7.45778e-07	0.00839218	2.44815e-07	0.00275488	1.45459e-06	0.0139889	4.84846e-07	0.00466281	1.39856e-06	0.01262	4.5907e-07	0.00414245	1.32549e-06	0.011621	4.31206e-07	0.00378054
13620	26	1.68213e-07	0.00127983	5.70873e-08	0.000434343	1.36436e-06	0.0132935	4.53727e-07	0.00442086	7.45807e-07	0.00839964	2.44824e-07	0.00275732	1.45532e-06	0.0140034	4.8509e-07	0.00466766	1.40015e-06	0.012634	4.59594e-07	0.00414704	1.32989e-06	0.0116343	4.32638e-07	0.00378486
13630	26	1.69996e-07	0.00128153	5.76924e-08	0.000434917	1.37451e-06	0.0133072	4.57103e-07	0.00442542	7.52306e-07	0.00840713	2.46957e-07	0.00275978	1.45349e-06	0.014018	4.8448e-07	0.0046725	1.39857e-06	0.012648	4.59073e-07	0.00415164	1.33583e-06	0.0116476	4.34572e-07	0.00378919
13640	26	1.58959e-07	0.00128315	5.39466e-08	0.000435467	1.38935e-06	0.013321	4.62038e-07	0.00443001	7.53595e-07	0.00841466	2.4738e-07	0.00276226	1.46523e-06	0.0140326	4.88392e-07	0.00467738	1.40566e-06	0.012662	4.61403e-07	0.00415624	1.33852e-06	0.011661	4.35448e-07	0.00379354
13650	26	1.57089e-07	0.00128474	5.33119e-08	0.000436009	1.39327e-06	0.013335	4.63342e-07	0.00443464	7.64975e-07	0.00842227	2.51116e-07	0.00276475	1.47694e-06	0.0140473	4.92298e-07	0.00468228	1.40898e-06	0.0126761	4.62492e-07	0.00416086	1.3424e-06	0.0116744	4.36708e-07	0.00379791
13660	26	1.63284e-07	0.00128634	5.54143e-08	0.00043655	1.39551e-06	0.0133489	4.64088e-07	0.00443928	7.81706e-07	0.00842998	2.56608e-07	0.00276728	1.48801e-06	0.0140621	4.95985e-07	0.00468722	1.41095e-06	0.0126902	4.63137e-07	0.00416549	1.34575e-06	0.0116878	4.37799e-07	0.00380228
13670	26	1.67926e-07	0.00128799	5.69896e-08	0.000437112	1.40084e-06	0.0133629	4.6586e-07	0.00444393	7.8736e-07	0.00843782	2.58464e-07	0.00276986	1.49796e-06	0.014077	4.99302e-07	0.00469219	1.41347e-06	0.0127043	4.63966e-07	0.00417012	1.35013e-06	0.0117013	4.39223e-07	0.00380666
13680	26	1.66486e-07	0.00128967	5.65011e-08	0.00043768	1.41302e-06	0.013377	4.69911e-07	0.00444861	7.85985e-07	0.00844569	2.58013e-07	0.00277244	1.50471e-06	0.0140921	5.01554e-07	0.0046972	1.41515e-06	0.0127184	4.64517e-07	0.00417476	1.37268e-06	0.0117149	4.46561e-07	0.00381109
13690	26	1.63708e-07	0.00129132	5.55583e-08	0.000438239	1.4168e-06	0.0133911	4.71166e-07	0.00445331	7.95777e-07	0.00845361	2.61227e-07	0.00277504	1.51192e-06	0.0141071	5.03956e-07	0.00470222	1.41712e-06	0.0127326	4.65163e-07	0.00417941	1.3898e-06	0.0117287	4.5213e-07	0.00381559
13700	26	1.57413e-07	0.00129291	5.34219e-08	0.000438781	1.41677e-06	0.0134053	4.71157e-07	0.00445802	8.10632e-07	0.00846166	2.66104e-07	0.00277768	1.52539e-06	0.0141223	5.08447e-07	0.00470729	1.4233e-06	0.0127468	4.67192e-07	0.00418408	1.40007e-06	0.0117427	4.55471e-07	0.00382012
13710	26	1.57616e-07	0.0012945	5.34908e-08	0.00043932	1.42013e-06	0.0134195	4.72275e-07	0.00446274	8.16792e-07	0.00846978	2.68126e-07	0.00278035	1.53255e-06	0.0141376	5.10832e-07	0.00471239	1.43516e-06	0.0127611	4.71085e-07	0.00418876	1.40519e-06	0.0117567	4.57137e-07	0.00382468
13720	26	1.63178e-07	0.0012961	5.53785e-08	0.000439863	1.42383e-06	0.0134337	4.73505e-07	0.00446747	8.15316e-07	0.00847795	2.67641e-07	0.00278303	1.53244e-06	0.014153	5.10795e-07	0.00471749	1.43779e-06	0.0127754	4.71948e-07	0.00419348	1.38773e-06	0.0117706	4.51456e-07	0.00382922
13730	26	1.64287e-07	0.00129774	5.57549e-08	0.000440418	1.42173e-06	0.0134479	4.72807e-07	0.0044722	8.1879e-07	0.00848612	2.68782e-07	0.00278571	1.5329e-06	0.0141683	5.10948e-07	0.0047226	1.44041e-06	0.0127898	4.72807e-07	0.0041982	1.37658e-06	0.0117845	4.47829e-07	0.00383372
13740	26	1.60286e-07	0.00129936	5.4397e-08	0.000440968	1.42298e-06	0.0134621	4.73224e-07	0.00447693	8.22776e-07	0.00849432	2.7009e-07	0.00278841	1.5386e-06	0.0141836	5.12848e-07	0.00472772	1.44961e-06	0.0128043	4.75829e-07	0.00420295	1.3784e-06	0.0117982	4.48421e-07	0.0038382
13750	26	1.59242e-07	0.00130096	5.40427e-08	0.000441511	1.42543e-06	0.0134764	4.74036e-07	0.00448167	8.25072e-07	0.00850256	2.70844e-07	0.00279111	1.54429e-06	0.0141991	5.14747e-07	0.00473286	1.45827e-06	0.0128188	4.7867e-07	0.00420772	1.37628e-06	0.011812	4.4773e-07	0.00384268
13760	26	1.60821e-07	0.00130255	5.45785e-08	0.000442053	1.42616e-06	0.0134906	4.74281e-07	0.00448641	8.25105e-07	0.00851081	2.70855e-07	0.00279382	1.54864e-06	0.0142145	5.16198e-07	0.00473802	1.46495e-06	0.0128334	4.80864e-07	0.00421252	1.36595e-06	0.0118257	4.4437e-07	0.00384714
13770	26	1.56874e-07	0.00130414	5.32389e-08	0.000442592	1.42344e-06	0.0135049	4.73375e-07	0.00449115	8.26766e-07	0.00851907	2.714e-07	0.00279653	1.55842e-06	0.0142301	5.19455e-07	0.00474319	1.47243e-06	0.0128481	4.8332e-07	0.00421734	1.36283e-06	0.0118394	4.43354e-07	0.00385158
13780	26	1.52146e-07	0.00130569	5.16344e-08	0.000443119	1.41148e-06	0.0135191	4.694e-07	0.00449587	8.33799e-07	0.00852737	2.73709e-07	0.00279925	1.57518e-06	0.0142457	5.25044e-07	0.00474841	1.47713e-06	0.0128629	4.84861e-07	0.00422218	1.37015e-06	0.011853	4.45735e-07	0.00385602
13790	26	1.48095e-07	0.0013072	5.02597e-08	0.000443629	1.42798e-06	0.0135333	4.74886e-07	0.00450059	8.36165e-07	0.00853572	2.74486e-07	0.00280199	1.587e-06	0.0142615	5.28984e-07	0.00475368	1.48192e-06	0.0128777	4.86435e-07	0.00422704	1.37426e-06	0.0118667	4.47074e-07	0.00386049
13800	26	1.53172e-07	0.00130871	5.19827e-08	0.000444144	1.43608e-06	0.0135476	4.77579e-07	0.00450535	8.39116e-07	0.0085441	2.75454e-07	0.00280475	1.58978e-06	0.0142774	5.29908e-07	0.00475898	1.48635e-06	0.0128925	4.87887e-07	0.00423191	1.37307e-06	0.0118805	4.46687e-07	0.00386495
13810	26	1.6031e-07	0.00131029	5.44052e-08	0.000444677	1.44003e-06	0.013562	4.78892e-07	0.00451013	8.42928e-07	0.00855251	2.76705e-07	0.00280751	1.5908e-06	0.0142933	5.3025e-07	0.00476427	1.48716e-06	0.0129074	4.88152e-07	0.00423679	1.37264e-06	0.0118942	4.46546e-07	0.00386942
13820	26	1.68576e-07	0.00131193	5.72102e-08	0.000445234	1.43991e-06	0.0135764	4.78853e-07	0.00451492	8.46866e-07	0.00856096	2.77998e-07	0.00281028	1.58925e-06	0.0143092	5.29734e-07	0.00476957	1.49174e-06	0.0129223	4.89657e-07	0.00424168	1.37375e-06	0.0119079	4.46907e-07	0.00387389
13830	26	1.74207e-07	0.00131364	5.91214e-08	0.000445816	1.43804e-06	0.0135908	4.78231e-07	0.00451971	8.48356e-07	0.00856943	2.78487e-07	0.00281306	1.58358e-06	0.0143251	5.27842e-07	0.00477486	1.49962e-06	0.0129372	4.92242e-07	0.00424658	1.37829e-06	0.0119217	4.48385e-07	0.00387837
13840	26	1.74312e-07	0.00131537	5.91571e-08	0.000446402	1.44124e-06	0.0136052	4.79296e-07	0.0045245	8.50084e-07	0.00857793	2.79055e-07	0.00281585	1.58273e-06	0.0143409	5.27559e-07	0.00478014	1.50291e-06	0.0129522	4.93323e-07	0.00425151	1.37693e-06	0.0119355	4.47942e-07	0.00388284
13850	26	1.7008e-07	0.0013171	5.77207e-08	0.000446989	1.44943e-06	0.0136196	4.8202e-07	0.0045293	8.52763e-07	0.00858644	2.79934e-07	0.00281864	1.58707e-06	0.0143567	5.29007e-07	0.00478542	1.5158e-06	0.0129673	4.97556e-07	0.00425647	1.37093e-06	0.0119492	4.4599e-07	0.00388731
13860	26	1.78386e-07	0.00131883	6.05396e-08	0.000447578	1.45173e-06	0.0136341	4.82784e-07	0.00453412	8.60728e-07	0.008595	2.82549e-07	0.00282145	1.58695e-06	0.0143726	5.28965e-07	0.00479071	1.52177e-06	0.0129825	4.99514e-07	0.00426145	1.39366e-06	0.011963	4.53386e-07	0.00389181
13870	26	1.86676e-07	0.00132067	6.33531e-08	0.000448201	1.45333e-06	0.0136486	4.83315e-07	0.00453896	8.6125e-07	0.00860361	2.8272e-07	0.00282428	1.58451e-06	0.0143885	5.28153e-07	0.004796	1.53364e-06	0.0129978	5.03409e-07	0.00426647	1.40043e-06	0.011977	4.55589e-07	0.00389635
13880	26	1.96762e-07	0.00132259	6.67758e-08	0.000448853	1.45478e-06	0.0136632	4.83798e-07	0.00454379	8.57323e-07	0.00861219	2.81431e-07	0.0028271	1.59071e-06	0.0144044	5.30219e-07	0.0048013	1.54584e-06	0.0130132	5.07414e-07	0.00427153	1.40815e-06	0.011991	4.58099e-07	0.00390092
13890	26	1.98379e-07	0.00132456	6.73247e-08	0.000449523	1.45459e-06	0.0136777	4.83735e-07	0.00454863	8.52004e-07	0.00862075	2.79685e-07	0.00282991	1.5998e-06	0.0144203	5.33247e-07	0.00480661	1.54686e-06	0.0130287	5.07749e-07	0.0042766	1.42303e-06	0.0120052	4.62941e-07	0.00390553
13900	26	2.02199e-07	0.00132658	6.86212e-08	0.000450206	1.4532e-06	0.0136923	4.83272e-07	0.00455346	8.49176e-07	0.00862925	2.78757e-07	0.0028327	1.60468e-06	0.0144363	5.34876e-07	0.00481195	1.54244e-06	0.0130441	5.063e-07	0.00428167	1.4399e-06	0.0120195	4.68429e-07	0.00391018
13910	26	2.09015e-07	0.00132863	7.09342e-08	0.000450902	1.45161e-06	0.0137068	4.82743e-07	0.00455829	8.52023e-07	0.00863776	2.79691e-07	0.00283549	1.60032e-06	0.0144523	5.33423e-07	0.00481729	1.53837e-06	0.0130595	5.04963e-07	0.00428673	1.44295e-06	0.0120339	4.69422e-07	0.00391487
13920	26	2.12834e-07	0.00133073	7.22303e-08	0.000451617	1.45884e-06	0.0137214	4.85149e-07	0.00456314	8.56509e-07	0.0086463	2.81164e-07	0.0028383	1.59095e-06	0.0144683	5.30299e-07	0.00482261	1.53389e-06	0.0130749	5.03492e-07	0.00429177	1.45145e-06	0.0120484	4.72185e-07	0.00391958
13930	26	2.16351e-07	0.00133289	7.34239e-08	0.000452347	1.46004e-06	0.0137359	4.85547e-07	0.00456799	8.59513e-07	0.00865488	2.8215e-07	0.00284111	1.58782e-06	0.0144842	5.29257e-07	0.00482791	1.54359e-06	0.0130903	5.06676e-07	0.00429683	1.44325e-06	0.0120628	4.69518e-07	0.00392428
13940	26	2.17864e-07	0.00133505	7.39373e-08	0.000453081	1.45764e-06	0.0137505	4.84748e-07	0.00457284	8.64784e-07	0.0086635	2.8388e-07	0.00284394	1.59662e-06	0.0145001	5.32189e-07	0.00483321	1.55e-06	0.0131057	5.08781e-07	0.0043019	1.43679e-06	0.0120773	4.67415e-07	0.00392897
13950	26	2.1648e-07	0.00133722	7.34677e-08	0.000453818	1.45816e-06	0.0137651	4.8492e-07	0.00457769	8.6598e-07	0.00867215	2.84273e-07	0.00284678	1.60349e-06	0.0145161	5.34481e-07	0.00483854	1.54615e-06	0.0131212	5.07516e-07	0.00430698	1.44263e-06	0.0120917	4.69317e-07	0.00393365
13960	26	2.2552e-07	0.00133943	7.65357e-08	0.000454567	1.46391e-06	0.0137797	4.86833e-07	0.00458255	8.68268e-07	0.00868083	2.85024e-07	0.00284963	1.60123e-06	0.0145321	5.33726e-07	0.00484388	1.54214e-06	0.0131367	5.06201e-07	0.00431205	1.45097e-06	0.0121061	4.7203e-07	0.00393836
13970	26	2.2774e-07	0.00134169	7.7289e-08	0.000455337	1.46586e-06	0.0137944	4.87482e-07	0.00458742	8.67913e-07	0.0086895	2.84907e-07	0.00285248	1.60407e-06	0.0145482	5.34673e-07	0.00484923	1.53653e-06	0.013152	5.04359e-07	0.0043171	1.45248e-06	0.0121206	4.72521e-07	0.00394308
13980	26	2.27304e-07	0.00134397	7.7141e-08	0.000456109	1.46453e-06	0.013809	4.8704e-07	0.00459229	8.61612e-07	0.00869815	2.82839e-07	0.00285532	1.60959e-06	0.0145642	5.36512e-07	0.00485458	1.52597e-06	0.0131674	5.00892e-07	0.00432212	1.44862e-06	0.0121351	4.71265e-07	0.0039478
13990	26	2.28213e-07	0.00134625	7.74497e-08	0.000456882	1.47085e-06	0.0138237	4.89143e-07	0.00459718	8.57572e-07	0.00870675	2.81513e-07	0.00285814	1.61298e-06	0.0145803	5.37643e-07	0.00485995	1.51732e-06	0.0131826	4.98054e-07	0.00432712	1.45085e-06	0.0121497	4.71991e-07	0.00395252
14000	26	2.26532e-07	0.00134852	7.6879e-08	0.000457652	1.47736e-06	0.0138384	4.91308e-07	0.00460207	8.69055e-07	0.00871538	2.85282e-07	0.00286097	1.60909e-06	0.0145965	5.36346e-07	0.00486532	1.51892e-06	0.0131978	4.98579e-07	0.0043321	1.4556e-06	0.0121642	4.73535e-07	0.00395725
14010	26	2.14584e-07	0.00135073	7.28242e-08	0.000458402	1.47669e-06	0.0138532	4.91086e-07	0.00460699	8.79499e-07	0.00872412	2.8871e-07	0.00286384	1.60814e-06	0.0146125	5.3603e-07	0.00487068	1.50944e-06	0.0132129	4.95467e-07	0.00433708	1.45824e-06	0.0121787	4.74393e-07	0.00396198
14020	26	2.25734e-07	0.00135293	7.66084e-08	0.000459149	1.47147e-06	0.0138679	4.89348e-07	0.00461189	8.67102e-07	0.00873286	2.84641e-07	0.00286671	1.60339e-06	0.0146286	5.34444e-07	0.00487604	1.52038e-06	0.013228	4.99058e-07	0.00434205	1.46265e-06	0.0121933	4.75829e-07	0.00396673
14030	26	2.29424e-07	0.00135521	7.78606e-08	0.000459922	1.46411e-06	0.0138826	4.86899e-07	0.00461677	8.62179e-07	0.0087415	2.83025e-07	0.00286955	1.59698e-06	0.0146446	5.32307e-07	0.00488137	1.52869e-06	0.0132433	5.01785e-07	0.00434705	1.45586e-06	0.0122079	4.73621e-07	0.00397148
14040	26	2.22556e-07	0.00135746	7.55296e-08	0.000460686	1.45632e-06	0.0138972	4.84311e-07	0.00462162	8.5418e-07	0.00875008	2.80399e-07	0.00287236	1.59554e-06	0.0146606	5.31829e-07	0.00488669	1.53287e-06	0.0132586	5.03157e-07	0.00435208	1.44585e-06	0.0122224	4.70362e-07	0.0039762
14050	26	2.07375e-07	0.00135961	7.03777e-08	0.000461416	1.45552e-06	0.0139118	4.84044e-07	0.00462647	8.49873e-07	0.0087586	2.78985e-07	0.00287516	1.60288e-06	0.0146766	5.34276e-07	0.00489202	1.53705e-06	0.013274	5.04531e-07	0.00435712	1.44036e-06	0.0122369	4.68579e-07	0.0039809
14060	26	1.96004e-07	0.00136163	6.65188e-08	0.000462101	1.45961e-06	0.0139264	4.85405e-07	0.00463131	8.53122e-07	0.00876712	2.80052e-07	0.00287796	1.60702e-06	0.0146926	5.35654e-07	0.00489737	1.54621e-06	0.0132894	5.07536e-07	0.00436218	1.44242e-06	0.0122513	4.69246e-07	0.00398559
14070	26	1.93844e-07	0.00136358	6.57855e-08	0.000462763	1.45961e-06	0.013941	4.85403e-07	0.00463617	8.58725e-07	0.00877568	2.81891e-07	0.00288077	1.60909e-06	0.0147087	5.36347e-07	0.00490273	1.55365e-06	0.0133049	5.0998e-07	0.00436726	1.44679e-06	0.0122657	4.70668e-07	0.00399028
14080	26	1.93907e-07	0.00136552	6.58071e-08	0.000463421	1.45697e-06	0.0139555	4.84525e-07	0.00464102	8.62427e-07	0.00878428	2.83106e-07	0.00288359	1.60765e-06	0.0147248	5.35864e-07	0.00490809	1.55127e-06	0.0133204	5.09198e-07	0.00437236	1.44894e-06	0.0122802	4.71368e-07	0.00399499
14090	26	1.97742e-07	0.00136748	6.71085e-08	0.000464086	1.4601e-06	0.0139701	4.85568e-07	0.00464587	8.65128e-07	0.00879292	2.83993e-07	0.00288643	1.60198e-06	0.0147408	5.33974e-07	0.00491344	1.54732e-06	0.0133359	5.07901e-07	0.00437745	1.4427e-06	0.0122947	4.6934e-07	0.0039997
14100	26	1.98657e-07	0.00136946	6.74191e-08	0.000464759	1.46884e-06	0.0139848	4.88475e-07	0.00465074	8.65825e-07	0.00880158	2.84222e-07	0.00288927	1.60889e-06	0.0147569	5.36278e-07	0.0049188	1.53812e-06	0.0133513	5.04881e-07	0.00438251	1.4233e-06	0.012309	4.63026e-07	0.00400435
14110	26	2.01137e-07	0.00137146	6.82607e-08	0.000465437	1.46916e-06	0.0139995	4.88581e-07	0.00465562	8.64862e-07	0.00881023	2.83906e-07	0.00289211	1.62283e-06	0.014773	5.40925e-07	0.00492418	1.52909e-06	0.0133666	5.01916e-07	0.00438754	1.41752e-06	0.0123232	4.61146e-07	0.00400898
14120	26	2.04274e-07	0.00137348	6.93252e-08	0.000466125	1.46334e-06	0.0140141	4.86643e-07	0.0046605	8.6852e-07	0.0088189	2.85107e-07	0.00289496	1.63653e-06	0.0147893	5.45493e-07	0.00492962	1.52223e-06	0.0133819	4.99664e-07	0.00439255	1.42535e-06	0.0123374	4.63694e-07	0.0040136
14130	26	2.06002e-07	0.00137554	6.99118e-08	0.000466821	1.46067e-06	0.0140287	4.85758e-07	0.00466536	8.7527e-07	0.00882762	2.87322e-07	0.00289782	1.64494e-06	0.0148057	5.48295e-07	0.00493508	1.51696e-06	0.0133971	4.97935e-07	0.00439754	1.43217e-06	0.0123517	4.65913e-07	0.00401825
14140	26	2.06431e-07	0.0013776	7.00574e-08	0.000467521	1.46366e-06	0.0140434	4.8675e-07	0.00467022	8.72032e-07	0.00883636	2.86259e-07	0.00290068	1.65288e-06	0.0148222	5.50942e-07	0.00494058	1.51144e-06	0.0134122	4.96124e-07	0.00440251	1.4315e-06	0.012366	4.65696e-07	0.00402291
14150	26	2.00898e-07	0.00137963	6.81795e-08	0.000468212	1.45929e-06	0.014058	4.85297e-07	0.00467508	8.5998e-07	0.00884499	2.82303e-07	0.00290352	1.64768e-06	0.0148387	5.49207e-07	0.00494608	1.51608e-06	0.0134274	4.97646e-07	0.00440748	1.42969e-06	0.0123803	4.65108e-07	0.00402756
14160	26	1.94764e-07	0.0013816	6.60978e-08	0.000468881	1.45442e-06	0.0140725	4.83678e-07	0.00467993	8.54431e-07	0.00885359	2.80482e-07	0.00290634	1.63129e-06	0.0148551	5.43746e-07	0.00495154	1.51905e-06	0.0134426	4.9862e-07	0.00441246	1.43212e-06	0.0123946	4.65898e-07	0.00403222
14170	26	1.89455e-07	0.00138353	6.42961e-08	0.000469533	1.45077e-06	0.0140871	4.82465e-07	0.00468476	8.58403e-07	0.00886215	2.81785e-07	0.00290915	1.61051e-06	0.0148713	5.36818e-07	0.00495694	1.52015e-06	0.0134578	4.98981e-07	0.00441745	1.43906e-06	0.012409	4.68155e-07	0.00403689
14180	26	1.79649e-07	0.00138536	6.09681e-08	0.000470154	1.45163e-06	0.0141016	4.82749e-07	0.00468959	8.66168e-07	0.00887077	2.84334e-07	0.00291198	1.59494e-06	0.0148873	5.3163e-07	0.00496228	1.5201e-06	0.013473	4.98968e-07	0.00442244	1.4305e-06	0.0124233	4.6537e-07	0.00404155
14190	26	1.64871e-07	0.00138711	5.59531e-08	0.00047075	1.45079e-06	0.0141161	4.8247e-07	0.00469441	8.63825e-07	0.00887942	2.83565e-07	0.00291482	1.58747e-06	0.0149033	5.29138e-07	0.00496758	1.51987e-06	0.0134882	4.98889e-07	0.00442743	1.44138e-06	0.0124377	4.68909e-07	0.00404622
14200	26	1.57394e-07	0.00138871	5.34155e-08	0.000471292	1.43797e-06	0.0141305	4.78208e-07	0.00469921	8.55884e-07	0.00888801	2.80959e-07	0.00291764	1.58213e-06	0.0149191	5.27358e-07	0.00497287	1.52045e-06	0.0135034	4.99081e-07	0.00443242	1.4373e-06	0.0124521	4.67582e-07	0.0040509
14210	26	1.55518e-07	0.00139028	5.27789e-08	0.000471826	1.42659e-06	0.0141448	4.74422e-07	0.00470397	8.50686e-07	0.00889655	2.79252e-07	0.00292044	1.5856e-06	0.014935	5.28515e-07	0.00497815	1.52582e-06	0.0135186	5.00844e-07	0.00443742	1.42433e-06	0.0124664	4.63361e-07	0.00405556
14220	26	1.54546e-07	0.00139183	5.24489e-08	0.000472351	1.41799e-06	0.0141591	4.71562e-07	0.0047087	8.53903e-07	0.00890508	2.80308e-07	0.00292324	1.58117e-06	0.0149508	5.27039e-07	0.00498343	1.5246e-06	0.0135338	5.00443e-07	0.00444242	1.41388e-06	0.0124806	4.59962e-07	0.00406018
14230	26	1.43964e-07	0.00139333	4.88577e-08	0.000472859	1.40932e-06	0.0141732	4.6868e-07	0.00471341	8.6564e-07	0.00891366	2.84161e-07	0.00292606	1.57501e-06	0.0149666	5.24985e-07	0.00498869	1.52075e-06	0.0135491	4.9918e-07	0.00444742	1.41449e-06	0.0124947	4.6016e-07	0.00406478
14240	26	1.45886e-07	0.00139478	4.951e-08	0.000473351	1.40058e-06	0.0141873	4.65772e-07	0.00471808	8.67205e-07	0.00892233	2.84675e-07	0.00292891	1.57702e-06	0.0149823	5.25657e-07	0.00499394	1.52158e-06	0.0135643	4.99452e-07	0.00445242	1.41285e-06	0.0125088	4.59627e-07	0.00406937
14250	26	1.51596e-07	0.00139626	5.14478e-08	0.000473855	1.39865e-06	0.0142013	4.65132e-07	0.00472273	8.66715e-07	0.008931	2.84514e-07	0.00293175	1.58385e-06	0.0149981	5.27934e-07	0.00499921	1.52463e-06	0.0135795	5.00453e-07	0.00445741	1.40872e-06	0.012523	4.58283e-07	0.00407396
14260	26	1.47089e-07	0.00139775	4.99181e-08	0.000474361	1.40462e-06	0.0142153	4.67117e-07	0.0047274	8.62058e-07	0.00893963	2.82985e-07	0.00293459	1.57985e-06	0.0150139	5.26601e-07	0.00500448	1.51828e-06	0.0135947	4.9837e-07	0.0044624	1.40125e-06	0.012537	4.55853e-07	0.00407853
14270	26	1.37953e-07	0.00139917	4.68176e-08	0.000474843	1.41113e-06	0.0142294	4.69283e-07	0.00473208	8.56764e-07	0.00894824	2.81247e-07	0.00293741	1.56707e-06	0.0150297	5.22339e-07	0.00500973	1.51321e-06	0.0136099	4.96706e-07	0.00446738	1.39549e-06	0.012551	4.53979e-07	0.00408309
14280	26	1.30382e-07	0.00140052	4.42483e-08	0.000475302	1.40996e-06	0.0142435	4.68893e-07	0.00473677	8.55079e-07	0.0089568	2.80694e-07	0.00294022	1.55718e-06	0.0150453	5.19042e-07	0.00501493	1.51091e-06	0.013625	4.95949e-07	0.00447235	1.40091e-06	0.012565	4.55742e-07	0.00408763
14290	26	1.28938e-07	0.00140182	4.37582e-08	0.000475741	1.40792e-06	0.0142575	4.68214e-07	0.00474145	8.47042e-07	0.0089653	2.78056e-07	0.00294301	1.55245e-06	0.0150609	5.17466e-07	0.00502012	1.51481e-06	0.0136401	4.9723e-07	0.00447731	1.391e-06	0.0125789	4.52519e-07	0.00409217
14300	26	1.24783e-07	0.00140309	4.23482e-08	0.000476171	1.40249e-06	0.0142716	4.66409e-07	0.00474612	8.36024e-07	0.0089737	2.74439e-07	0.00294577	1.55306e-06	0.0150764	5.17668e-07	0.00502529	1.51381e-06	0.0136553	4.96903e-07	0.00448228	1.38108e-06	0.0125928	4.49291e-07	0.00409668
14310	26	1.26588e-07	0.00140436	4.29608e-08	0.000476602	1.39759e-06	0.0142856	4.6478e-07	0.00475078	8.28835e-07	0.00898204	2.72079e-07	0.00294851	1.55868e-06	0.0150919	5.19543e-07	0.00503048	1.51542e-06	0.0136704	4.9743e-07	0.00448726	1.37706e-06	0.0126066	4.47984e-07	0.00410117
14320	26	1.32687e-07	0.00140564	4.50307e-08	0.000477037	1.39554e-06	0.0142996	4.64096e-07	0.00475542	8.30391e-07	0.00899034	2.7259e-07	0.00295123	1.56968e-06	0.0151076	5.23209e-07	0.0050357	1.52133e-06	0.0136856	4.99368e-07	0.00449224	1.38331e-06	0.0126204	4.50019e-07	0.00410566
14330	26	1.49382e-07	0.00140704	5.06964e-08	0.000477515	1.39084e-06	0.0143135	4.62533e-07	0.00476006	8.35838e-07	0.00899867	2.74378e-07	0.00295397	1.58871e-06	0.0151234	5.29552e-07	0.00504096	1.51833e-06	0.0137008	4.98385e-07	0.00449723	1.38862e-06	0.0126342	4.51744e-07	0.00411017
14340	26	1.4099e-07	0.00140848	4.78485e-08	0.000478001	1.3897e-06	0.0143274	4.62156e-07	0.00476468	8.37474e-07	0.00900703	2.74915e-07	0.00295671	1.60286e-06	0.0151393	5.34268e-07	0.00504628	1.51616e-06	0.013716	4.97673e-07	0.00450221	1.38664e-06	0.0126481	4.511e-07	0.00411468
14350	26	1.39946e-07	0.0014099	4.74942e-08	0.000478484	1.39292e-06	0.0143413	4.63227e-07	0.00476931	8.33978e-07	0.00901539	2.73767e-07	0.00295946	1.60839e-06	0.0151554	5.36111e-07	0.00505163	1.51609e-06	0.0137311	4.97651e-07	0.00450718	1.37855e-06	0.0126619	4.4847e-07	0.00411918
14360	26	1.46059e-07	0.00141132	4.95685e-08	0.000478966	1.3942e-06	0.0143552	4.6365e-07	0.00477394	8.31152e-07	0.00902371	2.7284e-07	0.00296219	1.59603e-06	0.0151714	5.31992e-07	0.00505696	1.51719e-06	0.0137463	4.9801e-07	0.00451216	1.38227e-06	0.0126758	4.4968e-07	0.00412368
14370	26	1.52901e-07	0.00141281	5.18905e-08	0.000479473	1.393e-06	0.0143692	4.63253e-07	0.00477857	8.2798e-07	0.00903201	2.71799e-07	0.00296491	1.57946e-06	0.0151873	5.26469e-07	0.00506226	1.51799e-06	0.0137615	4.98275e-07	0.00451714	1.38619e-06	0.0126896	4.50955e-07	0.00412817
14380	26	1.55043e-07	0.00141436	5.26177e-08	0.000479996	1.38473e-06	0.0143831	4.60503e-07	0.00478319	8.23146e-07	0.00904027	2.70212e-07	0.00296762	1.56115e-06	0.015203	5.20366e-07	0.00506749	1.51699e-06	0.0137767	4.97944e-07	0.00452213	1.38237e-06	0.0127034	4.49713e-07	0.00413268
14390	26	1.51856e-07	0.00141588	5.15359e-08	0.000480513	1.37697e-06	0.0143969	4.57922e-07	0.00478778	8.1968e-07	0.00904848	2.69074e-07	0.00297032	1.56037e-06	0.0152186	5.20106e-07	0.0050727	1.51713e-06	0.0137918	4.9799e-07	0.00452711	1.37675e-06	0.0127172	4.47884e-07	0.00413716
14400	26	1.4757e-07	0.00141738	5.00813e-08	0.000481023	1.37393e-06	0.0144106	4.56911e-07	0.00479236	8.18252e-07	0.00905667	2.68605e-07	0.00297301	1.56362e-06	0.0152342	5.21188e-07	0.00507791	1.51768e-06	0.013807	4.98173e-07	0.00453209	1.37334e-06	0.012731	4.46774e-07	0.00414164
14410	26	1.45869e-07	0.00141885	4.95042e-08	0.000481522	1.38085e-06	0.0144244	4.59212e-07	0.00479694	8.19595e-07	0.00906486	2.69046e-07	0.0029757	1.56656e-06	0.0152499	5.22169e-07	0.00508312	1.51811e-06	0.0138222	4.98313e-07	0.00453707	1.37592e-06	0.0127447	4.47613e-07	0.00414611
14420	26	1.46754e-07	0.00142032	4.98045e-08	0.000482019	1.3907e-06	0.0144383	4.62488e-07	0.00480155	8.17174e-07	0.00907304	2.68251e-07	0.00297838	1.57567e-06	0.0152656	5.25205e-07	0.00508836	1.51866e-06	0.0138374	4.98492e-07	0.00454205	1.37446e-06	0.0127585	4.4714e-07	0.00415058
14430	26	1.44023e-07	0.00142177	4.88779e-08	0.000482511	1.3945e-06	0.0144522	4.63752e-07	0.00480618	8.05386e-07	0.00908115	2.64382e-07	0.00298104	1.57494e-06	0.0152813	5.24963e-07	0.00509361	1.51801e-06	0.0138525	4.98279e-07	0.00454704	1.37099e-06	0.0127722	4.46011e-07	0.00415505
14440	26	1.37115e-07	0.00142317	4.65333e-08	0.000482989	1.39193e-06	0.0144661	4.62897e-07	0.00481081	7.91889e-07	0.00908915	2.59951e-07	0.00298367	1.56686e-06	0.015297	5.22269e-07	0.00509884	1.51679e-06	0.0138677	4.97881e-07	0.00455202	1.36904e-06	0.0127859	4.45376e-07	0.00415951
14450	26	1.30295e-07	0.00142452	4.42188e-08	0.000483445	1.38851e-06	0.01448	4.61759e-07	0.00481544	7.95965e-07	0.00909709	2.61289e-07	0.00298627	1.54871e-06	0.0153126	5.16219e-07	0.00510403	1.51721e-06	0.0138829	4.98019e-07	0.004557	1.37277e-06	0.0127996	4.46591e-07	0.00416396
14460	26	1.28685e-07	0.00142581	4.36725e-08	0.000483884	1.3768e-06	0.0144938	4.57864e-07	0.00482003	8.08452e-07	0.00910512	2.65388e-07	0.00298891	1.53723e-06	0.015328	5.12391e-07	0.00510918	1.51606e-06	0.0138981	4.97639e-07	0.00456197	1.36739e-06	0.0128133	4.4484e-07	0.00416842
14470	26	1.27191e-07	0.00142709	4.31654e-08	0.000484317	1.37004e-06	0.0145076	4.55618e-07	0.0048246	8.19048e-07	0.00911327	2.68867e-07	0.00299159	1.54382e-06	0.0153435	5.14591e-07	0.00511431	1.50021e-06	0.0139131	4.92437e-07	0.00456692	1.36883e-06	0.012827	4.45306e-07	0.00417287
14480	26	1.33119e-07	0.00142841	4.51772e-08	0.000484764	1.36582e-06	0.0145213	4.54215e-07	0.00482915	8.22669e-07	0.00912146	2.70055e-07	0.00299428	1.55208e-06	0.0153589	5.17343e-07	0.00511947	1.48586e-06	0.013928	4.87727e-07	0.00457182	1.3678e-06	0.0128407	4.44973e-07	0.00417732
14490	26	1.42883e-07	0.00142976	4.84909e-08	0.000485225	1.36258e-06	0.0145349	4.53136e-07	0.00483369	8.21945e-07	0.00912969	2.69818e-07	0.00299698	1.55378e-06	0.0153745	5.17911e-07	0.00512465	1.47738e-06	0.0139429	4.84943e-07	0.00457669	1.36608e-06	0.0128543	4.44413e-07	0.00418177
14500	26	1.34894e-07	0.00143115	4.57795e-08	0.000485694	1.35935e-06	0.0145485	4.52061e-07	0.00483822	8.28084e-07	0.00913794	2.71833e-07	0.00299968	1.5494e-06	0.01539	5.1645e-07	0.00512982	1.4954e-06	0.0139578	4.90857e-07	0.00458157	1.37611e-06	0.0128681	4.47677e-07	0.00418623
14510	26	1.19113e-07	0.00143243	4.04238e-08	0.00048613	1.3797e-06	0.0145622	4.58829e-07	0.00484276	8.25482e-07	0.00914621	2.70979e-07	0.0030024	1.54548e-06	0.0154054	5.15143e-07	0.00513498	1.50459e-06	0.0139727	4.93874e-07	0.00458649	1.39425e-06	0.0128819	4.53575e-07	0.00419074
14520	26	1.13781e-07	0.00143359	3.86144e-08	0.000486524	1.38773e-06	0.014576	4.615e-07	0.00484737	8.20836e-07	0.00915444	2.69454e-07	0.0030051	1.5526e-06	0.0154209	5.17514e-07	0.00514014	1.50492e-06	0.0139878	4.93982e-07	0.00459143	1.38733e-06	0.0128958	4.51324e-07	0.00419526
14530	26	1.12157e-07	0.00143472	3.80631e-08	0.000486908	1.38497e-06	0.0145899	4.60583e-07	0.00485198	8.20205e-07	0.00916264	2.69246e-07	0.00300779	1.55712e-06	0.0154365	5.19022e-07	0.00514532	1.50366e-06	0.0140028	4.93569e-07	0.00459637	1.38217e-06	0.0129097	4.49648e-07	0.00419976
14540	26	1.1437e-07	0.00143586	3.88142e-08	0.000487294	1.38254e-06	0.0146037	4.59775e-07	0.00485658	8.26065e-07	0.00917089	2.7117e-07	0.0030105	1.56123e-06	0.0154521	5.20393e-07	0.00515052	1.49489e-06	0.0140178	4.90691e-07	0.00460129	1.37566e-06	0.0129234	4.47528e-07	0.00420425
14550	26	1.21705e-07	0.00143705	4.13036e-08	0.000487697	1.37769e-06	0.0146175	4.58162e-07	0.00486117	8.33179e-07	0.00917918	2.73505e-07	0.00301322	1.56315e-06	0.0154677	5.21031e-07	0.00515573	1.48609e-06	0.0140327	4.87802e-07	0.00460618	1.37502e-06	0.0129372	4.4732e-07	0.00420872
14560	26	1.33234e-07	0.0014383	4.52161e-08	0.000488122	1.37002e-06	0.0146313	4.5561e-07	0.00486574	8.39548e-07	0.00918753	2.75596e-07	0.00301596	1.5622e-06	0.0154833	5.20717e-07	0.00516094	1.47967e-06	0.0140476	4.85694e-07	0.00461105	1.38144e-06	0.012951	4.49409e-07	0.0042132
14570	26	1.31734e-07	0.00143962	4.47073e-08	0.000488571	1.37234e-06	0.014645	4.56382e-07	0.0048703	8.38288e-07	0.00919592	2.75182e-07	0.00301872	1.56136e-06	0.0154989	5.20437e-07	0.00516614	1.4768e-06	0.0140623	4.84754e-07	0.0046159	1.37893e-06	0.0129648	4.48594e-07	0.00421769
14580	26	1.2654e-07	0.0014409	4.29445e-08	0.000489005	1.36884e-06	0.0146587	4.55219e-07	0.00487485	8.41995e-07	0.00920434	2.76399e-07	0.00302148	1.56261e-06	0.0155146	5.20852e-07	0.00517135	1.47032e-06	0.0140771	4.82626e-07	0.00462073	1.37519e-06	0.0129785	4.47377e-07	0.00422217
14590	26	1.19521e-07	0.00144215	4.05624e-08	0.00048943	1.36257e-06	0.0146724	4.53132e-07	0.0048794	8.48194e-07	0.00921277	2.78434e-07	0.00302425	1.56481e-06	0.0155302	5.21585e-07	0.00517656	1.46206e-06	0.0140918	4.79914e-07	0.00462555	1.37103e-06	0.0129923	4.46023e-07	0.00422664
14600	26	1.18618e-07	0.00144334	4.02559e-08	0.000489834	1.37152e-06	0.014686	4.56109e-07	0.00488395	8.48453e-07	0.00922125	2.78519e-07	0.00302703	1.55881e-06	0.0155458	5.19585e-07	0.00518177	1.4604e-06	0.0141064	4.79369e-07	0.00463035	1.38004e-06	0.013006	4.48953e-07	0.00423112
14610	26	1.0874e-07	0.00144446	3.69037e-08	0.000490213	1.38193e-06	0.0146998	4.59571e-07	0.00488853	8.5096e-07	0.00922975	2.79342e-07	0.00302982	1.55556e-06	0.0155614	5.18504e-07	0.00518696	1.46644e-06	0.014121	4.81354e-07	0.00463516	1.38707e-06	0.0130199	4.5124e-07	0.00423562
14620	26	1.0495e-07	0.00144555	3.56174e-08	0.000490581	1.39092e-06	0.0147137	4.62559e-07	0.00489314	8.59416e-07	0.00923832	2.82118e-07	0.00303264	1.55351e-06	0.0155769	5.1782e-07	0.00519214	1.4725e-06	0.0141357	4.83343e-07	0.00463998	1.39523e-06	0.0130338	4.53895e-07	0.00424015
14630	26	1.09797e-07	0.00144661	3.72624e-08	0.000490943	1.39803e-06	0.0147276	4.64925e-07	0.00489778	8.73676e-07	0.00924695	2.86799e-07	0.00303547	1.55264e-06	0.0155925	5.17528e-07	0.00519732	1.47735e-06	0.0141504	4.84932e-07	0.00464482	1.40498e-06	0.0130478	4.57067e-07	0.0042447
14640	26	1.19206e-07	0.00144778	4.04555e-08	0.00049134	1.40483e-06	0.0147416	4.67187e-07	0.00490244	8.74943e-07	0.0092557	2.87215e-07	0.00303834	1.56121e-06	0.0156081	5.20386e-07	0.00520251	1.48667e-06	0.0141653	4.87993e-07	0.00464969	1.41378e-06	0.0130619	4.59931e-07	0.00424929
14650	26	1.27636e-07	0.00144901	4.33165e-08	0.000491756	1.40916e-06	0.0147557	4.68626e-07	0.00490712	8.73491e-07	0.00926443	2.86738e-07	0.00304121	1.56451e-06	0.0156237	5.21484e-07	0.00520772	1.49073e-06	0.0141802	4.89327e-07	0.00465457	1.41838e-06	0.013076	4.61426e-07	0.00425389
14660	26	1.34679e-07	0.00145031	4.57066e-08	0.000492198	1.40998e-06	0.0147698	4.68899e-07	0.00491181	8.68186e-07	0.00927315	2.84997e-07	0.00304407	1.56032e-06	0.0156393	5.2009e-07	0.00521293	1.48734e-06	0.014195	4.88211e-07	0.00465946	1.41701e-06	0.0130902	4.60981e-07	0.0042585
14670	26	1.43237e-07	0.00145172	4.86111e-08	0.000492677	1.40794e-06	0.0147839	4.68222e-07	0.00491649	8.69423e-07	0.00928184	2.85403e-07	0.00304692	1.56376e-06	0.0156549	5.21236e-07	0.00521814	1.49074e-06	0.01421	4.89327e-07	0.00466435	1.41508e-06	0.0131044	4.60353e-07	0.00426311
14680	26	1.50573e-07	0.00145318	5.11008e-08	0.00049317	1.4065e-06	0.014798	4.67742e-07	0.00492117	8.70753e-07	0.00929054	2.8584e-07	0.00304978	1.56875e-06	0.0156706	5.22899e-07	0.00522336	1.496e-06	0.0142249	4.91054e-07	0.00466925	1.40912e-06	0.0131185	4.58413e-07	0.0042677
14690	26	1.55341e-07	0.00145471	5.27187e-08	0.00049369	1.40972e-06	0.014812	4.68812e-07	0.00492585	8.70906e-07	0.00929925	2.8589e-07	0.00305264	1.57273e-06	0.0156863	5.24227e-07	0.00522859	1.50195e-06	0.0142399	4.93007e-07	0.00467417	1.39732e-06	0.0131325	4.54577e-07	0.00427227
14700	26	1.65963e-07	0.00145632	5.63236e-08	0.000494236	1.4206e-06	0.0148262	4.7243e-07	0.00493056	8.79758e-07	0.00930801	2.88796e-07	0.00305551	1.57205e-06	0.015702	5.24e-07	0.00523383	1.50547e-06	0.0142549	4.94163e-07	0.00467911	1.40394e-06	0.0131466	4.5673e-07	0.00427683
14710	26	1.67719e-07	0.00145797	5.69196e-08	0.000494799	1.4257e-06	0.0148404	4.74128e-07	0.00493529	8.80202e-07	0.0093168	2.88941e-07	0.0030584	1.57919e-06	0.0157178	5.26378e-07	0.00523909	1.51423e-06	0.01427	4.97038e-07	0.00468407	1.40203e-06	0.0131606	4.56107e-07	0.00428139
14720	26	1.67632e-07	0.00145966	5.68901e-08	0.00049537	1.42838e-06	0.0148547	4.75017e-07	0.00494004	8.7767e-07	0.0093256	2.8811e-07	0.00306129	1.58918e-06	0.0157336	5.29709e-07	0.00524436	1.52485e-06	0.0142852	5.00524e-07	0.00468905	1.3953e-06	0.0131746	4.53919e-07	0.00428594
14730	26	1.84643e-07	0.00146142	6.26632e-08	0.000495968	1.43277e-06	0.014869	4.7648e-07	0.00494479	8.82472e-07	0.0093344	2.89687e-07	0.00306417	1.59302e-06	0.0157495	5.30988e-07	0.00524966	1.53026e-06	0.0143005	5.023e-07	0.00469406	1.38668e-06	0.0131885	4.51113e-07	0.00429047
14740	26	1.95477e-07	0.00146333	6.63397e-08	0.000496616	1.43139e-06	0.0148833	4.76021e-07	0.00494956	8.849e-07	0.00934323	2.90483e-07	0.00306708	1.59293e-06	0.0157654	5.30958e-07	0.00525497	1.52553e-06	0.0143157	5.00748e-07	0.00469908	1.40797e-06	0.0132025	4.58039e-07	0.00429502
14750	26	1.97837e-07	0.00146529	6.71408e-08	0.000497281	1.43406e-06	0.0148977	4.76906e-07	0.00495432	8.86019e-07	0.00935209	2.90851e-07	0.00306998	1.59569e-06	0.0157814	5.31879e-07	0.00526029	1.52344e-06	0.014331	5.00063e-07	0.00470408	1.41183e-06	0.0132166	4.59296e-07	0.00429961
14760	26	1.97011e-07	0.00146726	6.68603e-08	0.000497952	1.43733e-06	0.014912	4.77994e-07	0.0049591	8.88036e-07	0.00936096	2.91513e-07	0.00307289	1.60088e-06	0.0157974	5.33609e-07	0.00526562	1.51946e-06	0.0143462	4.98754e-07	0.00470907	1.40857e-06	0.0132307	4.58235e-07	0.00430419
14770	26	1.97717e-07	0.00146924	6.71001e-08	0.000498622	1.4383e-06	0.0149264	4.78317e-07	0.00496388	8.93037e-07	0.00936986	2.93155e-07	0.00307582	1.60844e-06	0.0158134	5.3613e-07	0.00527097	1.5079e-06	0.0143613	4.94962e-07	0.00471404	1.40637e-06	0.0132447	4.57519e-07	0.00430877
14780	26	2.04689e-07	0.00147126	6.94661e-08	0.000499306	1.44744e-06	0.0149408	4.81357e-07	0.00496868	8.91407e-07	0.00937879	2.9262e-07	0.00307875	1.60174e-06	0.0158295	5.33897e-07	0.00527631	1.51187e-06	0.0143764	4.96266e-07	0.004719	1.41524e-06	0.0132589	4.60405e-07	0.00431336
14790	26	1.95051e-07	0.00147324	6.61951e-08	0.00049998	1.4531e-06	0.0149553	4.83238e-07	0.0049735	8.8812e-07	0.00938768	2.9154e-07	0.00308167	1.59975e-06	0.0158455	5.33232e-07	0.00528165	1.5163e-06	0.0143916	4.97718e-07	0.00472397	1.42239e-06	0.013273	4.6273e-07	0.00431798
14800	26	1.78372e-07	0.00147512	6.05347e-08	0.000500617	1.44997e-06	0.0149698	4.82199e-07	0.00497833	8.84535e-07	0.00939654	2.90364e-07	0.00308458	1.60826e-06	0.0158615	5.36068e-07	0.005287	1.52163e-06	0.0144068	4.99468e-07	0.00472896	1.427e-06	0.0132873	4.64232e-07	0.00432261
14810	26	1.80209e-07	0.00147692	6.11583e-08	0.000501228	1.44888e-06	0.0149843	4.81837e-07	0.00498315	8.82984e-07	0.00940538	2.89855e-07	0.00308748	1.61114e-06	0.0158776	5.37029e-07	0.00529236	1.5371e-06	0.014422	5.04546e-07	0.00473397	1.43397e-06	0.0133016	4.66498e-07	0.00432727
14820	26	1.91099e-07	0.00147876	6.48539e-08	0.000501853	1.45804e-06	0.0149988	4.84881e-07	0.00498798	8.84043e-07	0.00941422	2.90202e-07	0.00309038	1.60117e-06	0.0158937	5.33705e-07	0.00529772	1.54306e-06	0.0144374	5.06504e-07	0.00473903	1.44233e-06	0.013316	4.6922e-07	0.00433195
14830	26	1.93328e-07	0.00148069	6.56105e-08	0.000502507	1.46316e-06	0.0150135	4.86584e-07	0.00499284	8.94274e-07	0.00942311	2.93561e-07	0.0030933	1.60217e-06	0.0159097	5.3404e-07	0.00530306	1.54773e-06	0.0144529	5.08035e-07	0.0047441	1.4451e-06	0.0133304	4.70121e-07	0.00433664
14840	26	1.9871e-07	0.00148266	6.7437e-08	0.000503175	1.45769e-06	0.0150281	4.84765e-07	0.00499769	8.99556e-07	0.00943208	2.95294e-07	0.00309624	1.60673e-06	0.0159258	5.35558e-07	0.00530841	1.55056e-06	0.0144684	5.08963e-07	0.00474918	1.43862e-06	0.0133448	4.68012e-07	0.00434133
14850	26	2.06244e-07	0.00148468	6.99938e-08	0.000503861	1.45027e-06	0.0150426	4.82297e-07	0.00500253	9.08429e-07	0.00944112	2.98207e-07	0.00309921	1.6071e-06	0.0159418	5.35681e-07	0.00531376	1.54285e-06	0.0144838	5.06432e-07	0.00475426	1.43403e-06	0.0133592	4.66518e-07	0.004346
14860	26	2.1588e-07	0.00148678	7.32641e-08	0.000504576	1.44347e-06	0.0150571	4.80036e-07	0.00500734	9.16e-07	0.00945024	3.00693e-07	0.0031022	1.60266e-06	0.0159579	5.34203e-07	0.00531911	1.54094e-06	0.0144993	5.05807e-07	0.00475932	1.43338e-06	0.0133735	4.66308e-07	0.00435067
14870	26	2.1471e-07	0.00148893	7.2867e-08	0.000505304	1.43527e-06	0.0150715	4.77309e-07	0.00501213	9.17377e-07	0.00945941	3.01145e-07	0.00310521	1.59408e-06	0.0159739	5.31344e-07	0.00532444	1.54085e-06	0.0145147	5.05778e-07	0.00476438	1.43474e-06	0.0133879	4.66751e-07	0.00435533
14880	26	2.16428e-07	0.0014911	7.345e-08	0.00050604	1.43679e-06	0.0150858	4.77815e-07	0.0050169	9.13072e-07	0.00946855	2.99732e-07	0.00310821	1.60436e-06	0.0159899	5.3477e-07	0.00532977	1.53587e-06	0.0145301	5.04141e-07	0.00476943	1.43003e-06	0.0134022	4.65216e-07	0.00435999
14890	26	2.22587e-07	0.00149328	7.55403e-08	0.00050678	1.44255e-06	0.0151002	4.7973e-07	0.00502169	9.05728e-07	0.00947766	2.97321e-07	0.0031112	1.61741e-06	0.016006	5.39119e-07	0.00533514	1.53394e-06	0.0145454	5.03509e-07	0.00477447	1.43245e-06	0.0134165	4.66003e-07	0.00436465
14900	26	2.19945e-07	0.00149548	7.46435e-08	0.000507528	1.45046e-06	0.0151147	4.82361e-07	0.0050265	8.95985e-07	0.00948664	2.94122e-07	0.00311415	1.61272e-06	0.0160221	5.37555e-07	0.00534052	1.53459e-06	0.0145608	5.03722e-07	0.0047795	1.4326e-06	0.0134308	4.66052e-07	0.00436931
14910	26	2.16863e-07	0.00149767	7.35978e-08	0.000508271	1.45636e-06	0.0151292	4.84322e-07	0.00503133	8.89311e-07	0.00949559	2.91931e-07	0.00311709	1.59528e-06	0.0160382	5.31743e-07	0.00534587	1.5352e-06	0.0145761	5.03923e-07	0.00478454	1.42753e-06	0.0134451	4.64403e-07	0.00437396
14920	26	2.14209e-07	0.00149983	7.26971e-08	0.000509002	1.45769e-06	0.0151438	4.84765e-07	0.00503618	8.87436e-07	0.00950447	2.91316e-07	0.00312	1.58155e-06	0.016054	5.27165e-07	0.00535117	1.53418e-06	0.0145915	5.03587e-07	0.00478958	1.42136e-06	0.0134594	4.62398e-07	0.0043786
14930	26	2.11833e-07	0.00150196	7.18905e-08	0.000509726	1.46012e-06	0.0151584	4.85572e-07	0.00504103	8.8373e-07	0.00951333	2.90099e-07	0.00312291	1.57568e-06	0.0160698	5.25208e-07	0.00535643	1.53563e-06	0.0146068	5.04062e-07	0.00479462	1.41956e-06	0.0134736	4.61809e-07	0.00438322
14940	26	2.13738e-07	0.00150409	7.25372e-08	0.00051045	1.45782e-06	0.015173	4.84809e-07	0.00504588	8.82747e-07	0.00952216	2.89777e-07	0.00312581	1.57299e-06	0.0160856	5.24311e-07	0.00536168	1.53272e-06	0.0146221	5.03107e-07	0.00479965	1.41575e-06	0.0134877	4.6057e-07	0.00438783
14950	26	2.12114e-07	0.00150622	7.1986e-08	0.000511171	1.45319e-06	0.0151875	4.83269e-07	0.00505072	8.77088e-07	0.00953096	2.87919e-07	0.0031287	1.57077e-06	0.0161013	5.23572e-07	0.00536692	1.52782e-06	0.0146374	5.01499e-07	0.00480467	1.41428e-06	0.0135019	4.60095e-07	0.00439243
14960	26	2.07777e-07	0.00150832	7.05142e-08	0.000511885	1.44748e-06	0.015202	4.81369e-07	0.00505555	8.67867e-07	0.00953969	2.84892e-07	0.00313157	1.5677e-06	0.016117	5.22549e-07	0.00537215	1.5198e-06	0.0146527	4.98868e-07	0.00480968	1.41218e-06	0.013516	4.59409e-07	0.00439703
14970	26	2.07464e-07	0.00151039	7.04078e-08	0.000512589	1.44408e-06	0.0152165	4.80238e-07	0.00506035	8.65965e-07	0.00954836	2.84268e-07	0.00313441	1.56361e-06	0.0161326	5.21187e-07	0.00537737	1.50797e-06	0.0146678	4.94984e-07	0.00481465	1.40243e-06	0.0135301	4.56238e-07	0.00440161
14980	26	2.00517e-07	0.00151243	6.80503e-08	0.00051328	1.44521e-06	0.0152309	4.80616e-07	0.00506516	8.76898e-07	0.00955708	2.87857e-07	0.00313728	1.56511e-06	0.0161483	5.21686e-07	0.00538258	1.49626e-06	0.0146828	4.9114e-07	0.00481957	1.39937e-06	0.0135441	4.55241e-07	0.00440617
14990	26	1.92557e-07	0.00151439	6.53489e-08	0.000513943	1.44317e-06	0.0152454	4.79937e-07	0.00506996	8.77016e-07	0.00956584	2.87895e-07	0.00314015	1.56519e-06	0.0161639	5.21714e-07	0.0053878	1.4907e-06	0.0146978	4.89316e-07	0.00482448	1.39851e-06	0.0135581	4.54963e-07	0.00441072
15000	26	1.84649e-07	0.00151628	6.26652e-08	0.000514588	1.44025e-06	0.0152598	4.78966e-07	0.00507476	8.73173e-07	0.0095746	2.86634e-07	0.00314303	1.56161e-06	0.0161796	5.2052e-07	0.00539301	1.4898e-06	0.0147127	4.89019e-07	0.00482937	1.39775e-06	0.0135721	4.54717e-07	0.00441527
15010	26	1.77659e-07	0.0015181	6.02929e-08	0.000515203	1.43855e-06	0.0152742	4.78399e-07	0.00507954	8.71934e-07	0.00958332	2.86227e-07	0.00314589	1.54873e-06	0.0161951	5.16226e-07	0.00539819	1.49587e-06	0.0147276	4.91013e-07	0.00483427	1.39489e-06	0.0135861	4.53786e-07	0.00441981
15020	26	1.69598e-07	0.00151983	5.75573e-08	0.000515791	1.42386e-06	0.0152885	4.73514e-07	0.0050843	8.70229e-07	0.00959203	2.85667e-07	0.00314875	1.54523e-06	0.0162106	5.15058e-07	0.00540335	1.50042e-06	0.0147426	4.92507e-07	0.00483919	1.39187e-06	0.0136	4.52802e-07	0.00442434
15030	26	1.64482e-07	0.0015215	5.58208e-08	0.000516358	1.41126e-06	0.0153026	4.69325e-07	0.00508901	8.55561e-07	0.00960067	2.80853e-07	0.00315158	1.54691e-06	0.0162261	5.15618e-07	0.00540851	1.49806e-06	0.0147576	4.9173e-07	0.00484411	1.39076e-06	0.0136139	4.52442e-07	0.00442887
15040	26	1.67541e-07	0.00152316	5.68592e-08	0.000516922	1.40142e-06	0.0153167	4.66052e-07	0.00509369	8.50604e-07	0.0096092	2.79225e-07	0.00315438	1.55188e-06	0.0162416	5.17276e-07	0.00541367	1.49449e-06	0.0147725	4.9056e-07	0.00484902	1.3888e-06	0.0136278	4.51802e-07	0.00443339
15050	26	1.73421e-07	0.00152487	5.88548e-08	0.000517501	1.39657e-06	0.0153307	4.6444e-07	0.00509834	8.57066e-07	0.00961774	2.81347e-07	0.00315719	1.56341e-06	0.0162571	5.21119e-07	0.00541887	1.49449e-06	0.0147875	4.90559e-07	0.00485393	1.38571e-06	0.0136417	4.50799e-07	0.0044379
15060	26	1.77534e-07	0.00152662	6.02504e-08	0.000518097	1.39737e-06	0.0153447	4.64704e-07	0.00510299	8.59969e-07	0.00962632	2.82299e-07	0.00316	1.56976e-06	0.0162728	5.23236e-07	0.00542408	1.49457e-06	0.0148024	4.90586e-07	0.00485883	1.38754e-06	0.0136555	4.51395e-07	0.00444242
15070	26	1.79331e-07	0.0015284	6.08605e-08	0.0005187	1.40099e-06	0.0153587	4.65909e-07	0.00510764	8.56546e-07	0.0096349	2.81176e-07	0.00316282	1.57188e-06	0.0162885	5.23944e-07	0.00542932	1.49507e-06	0.0148174	4.9075e-07	0.00486374	1.39373e-06	0.0136694	4.53406e-07	0.00444694
15080	26	1.74234e-07	0.00153016	5.91304e-08	0.000519296	1.39212e-06	0.0153726	4.6296e-07	0.00511228	8.46896e-07	0.0096434	2.78008e-07	0.00316561	1.571e-06	0.0163042	5.23651e-07	0.00543456	1.49891e-06	0.0148324	4.92011e-07	0.00486866	1.4036e-06	0.0136834	4.5662e-07	0.00445149
15090	26	1.67104e-07	0.00153187	5.67109e-08	0.000519878	1.38458e-06	0.0153865	4.60454e-07	0.0051169	8.43728e-07	0.00965187	2.76968e-07	0.00316839	1.56294e-06	0.0163199	5.20964e-07	0.00543977	1.49272e-06	0.0148473	4.89978e-07	0.00487356	1.40656e-06	0.0136975	4.57582e-07	0.00445606
15100	26	1.5588e-07	0.00153347	5.29016e-08	0.000520421	1.37856e-06	0.0154003	4.58451e-07	0.00512149	8.36939e-07	0.00966027	2.74739e-07	0.00317115	1.54672e-06	0.0163354	5.15557e-07	0.00544496	1.47512e-06	0.0148622	4.842e-07	0.00487844	1.40165e-06	0.0137115	4.55984e-07	0.00446063
15110	26	1.41743e-07	0.00153497	4.81039e-08	0.000520929	1.37497e-06	0.0154141	4.57257e-07	0.00512607	8.15357e-07	0.00966853	2.67655e-07	0.00317386	1.5396e-06	0.0163509	5.13183e-07	0.0054501	1.4663e-06	0.0148769	4.81305e-07	0.00488326	1.39652e-06	0.0137255	4.54317e-07	0.00446517
15120	26	1.35109e-07	0.00153636	4.58524e-08	0.0005214	1.37214e-06	0.0154278	4.56316e-07	0.00513064	8.05057e-07	0.00967664	2.64274e-07	0.00317652	1.53249e-06	0.0163662	5.10812e-07	0.00545522	1.46035e-06	0.0148915	4.79353e-07	0.00488807	1.3901e-06	0.0137394	4.52228e-07	0.00446971
15130	26	1.31362e-07	0.0015377	4.45807e-08	0.000521855	1.36973e-06	0.0154415	4.55515e-07	0.0051352	8.04565e-07	0.00968468	2.64112e-07	0.00317916	1.52021e-06	0.0163815	5.0672e-07	0.00546031	1.45701e-06	0.0149061	4.78257e-07	0.00489286	1.38079e-06	0.0137533	4.49198e-07	0.00447421
15140	26	1.28835e-07	0.001539	4.37232e-08	0.000522297	1.36444e-06	0.0154552	4.53755e-07	0.00513974	7.99549e-07	0.0096927	2.62466e-07	0.00318179	1.51441e-06	0.0163967	5.04787e-07	0.00546537	1.4548e-06	0.0149206	4.77532e-07	0.00489763	1.38003e-06	0.0137671	4.48952e-07	0.00447871
15150	26	1.2533e-07	0.00154027	4.25339e-08	0.000522728	1.35763e-06	0.0154688	4.51491e-07	0.00514427	7.94625e-07	0.00970068	2.60849e-07	0.00318441	1.5176e-06	0.0164118	5.05849e-07	0.00547043	1.45178e-06	0.0149352	4.76539e-07	0.00490241	1.38137e-06	0.0137809	4.49386e-07	0.0044832
15160	26	1.25311e-07	0.00154152	4.25274e-08	0.000523153	1.35258e-06	0.0154824	4.49812e-07	0.00514878	7.95812e-07	0.00970863	2.61239e-07	0.00318702	1.53061e-06	0.016427	5.10188e-07	0.0054755	1.44539e-06	0.0149497	4.74443e-07	0.00490716	1.37697e-06	0.0137947	4.47955e-07	0.00448769
15170	26	1.20542e-07	0.00154275	4.09088e-08	0.000523568	1.35757e-06	0.0154959	4.5147e-07	0.00515329	7.94472e-07	0.00971658	2.60799e-07	0.00318963	1.52483e-06	0.0164423	5.0826e-07	0.00548059	1.43761e-06	0.0149641	4.71888e-07	0.00491189	1.37429e-06	0.0138085	4.47084e-07	0.00449216
15180	26	1.19357e-07	0.00154396	4.05066e-08	0.000523979	1.35517e-06	0.0155095	4.50671e-07	0.0051578	7.96809e-07	0.00972454	2.61566e-07	0.00319225	1.52139e-06	0.0164576	5.07114e-07	0.00548567	1.42261e-06	0.0149784	4.66965e-07	0.00491658	1.37394e-06	0.0138222	4.46969e-07	0.00449663
15190	26	1.23947e-07	0.00154517	4.20643e-08	0.000524391	1.34986e-06	0.015523	4.48905e-07	0.0051623	7.98132e-07	0.0097325	2.62e-07	0.00319486	1.51772e-06	0.0164727	5.05891e-07	0.00549073	1.41151e-06	0.0149926	4.63321e-07	0.00492124	1.37302e-06	0.0138359	4.46671e-07	0.0045011
15200	26	1.21229e-07	0.0015464	4.1142e-08	0.000524808	1.34492e-06	0.0155365	4.47264e-07	0.00516678	7.93743e-07	0.00974046	2.6056e-07	0.00319747	1.51135e-06	0.0164879	5.03767e-07	0.00549578	1.41591e-06	0.0150067	4.64766e-07	0.00492588	1.36866e-06	0.0138496	4.45251e-07	0.00450556
15210	26	1.11624e-07	0.00154755	3.78822e-08	0.000525199	1.34411e-06	0.01555	4.46993e-07	0.00517125	7.88156e-07	0.00974837	2.58726e-07	0.00320007	1.5137e-06	0.016503	5.0455e-07	0.00550083	1.42058e-06	0.0150209	4.66299e-07	0.00493054	1.35693e-06	0.0138632	4.41436e-07	0.00450999
15220	26	1.06428e-07	0.00154864	3.6119e-08	0.000525569	1.34582e-06	0.0155634	4.47564e-07	0.00517572	7.83383e-07	0.00975623	2.57159e-07	0.00320265	1.51955e-06	0.0165182	5.06501e-07	0.00550588	1.42124e-06	0.0150351	4.66516e-07	0.0049352	1.34523e-06	0.0138768	4.37628e-07	0.00451439
15230	26	1.04743e-07	0.0015497	3.55471e-08	0.00052593	1.3502e-06	0.0155769	4.4902e-07	0.00518021	7.81564e-07	0.00976406	2.56562e-07	0.00320522	1.52495e-06	0.0165334	5.08301e-07	0.00551095	1.41026e-06	0.0150492	4.62912e-07	0.00493985	1.34393e-06	0.0138902	4.37207e-07	0.00451876
15240	26	1.08373e-07	0.00155077	3.67789e-08	0.000526292	1.35388e-06	0.0155904	4.50244e-07	0.0051847	7.77e-07	0.00977186	2.55063e-07	0.00320778	1.52476e-06	0.0165487	5.08236e-07	0.00551604	1.39997e-06	0.0150633	4.59533e-07	0.00494446	1.35376e-06	0.0139037	4.40403e-07	0.00452315
15250	26	1.11613e-07	0.00155187	3.78785e-08	0.000526666	1.36315e-06	0.015604	4.53325e-07	0.00518922	7.77796e-07	0.00977963	2.55325e-07	0.00321033	1.51485e-06	0.0165638	5.04933e-07	0.0055211	1.3992e-06	0.0150773	4.59282e-07	0.00494906	1.35842e-06	0.0139173	4.4192e-07	0.00452756
15260	26	1.14981e-07	0.001553	3.90216e-08	0.00052705	1.371e-06	0.0156177	4.55935e-07	0.00519377	7.79385e-07	0.00978742	2.55847e-07	0.00321289	1.50618e-06	0.0165789	5.02044e-07	0.00552613	1.39852e-06	0.0150913	4.59059e-07	0.00495365	1.35663e-06	0.0139308	4.4134e-07	0.00453198
15270	26	1.18858e-07	0.00155417	4.03374e-08	0.000527446	1.37728e-06	0.0156314	4.58026e-07	0.00519834	7.81535e-07	0.00979522	2.56552e-07	0.00321545	1.50021e-06	0.016594	5.00054e-07	0.00553114	1.40098e-06	0.0151053	4.59866e-07	0.00495824	1.35721e-06	0.0139444	4.41528e-07	0.0045364
15280	26	1.19292e-07	0.00155536	4.04848e-08	0.00052785	1.38248e-06	0.0156452	4.59753e-07	0.00520293	7.84693e-07	0.00980305	2.57589e-07	0.00321802	1.49893e-06	0.016609	4.99627e-07	0.00553614	1.40722e-06	0.0151193	4.61915e-07	0.00496285	1.36347e-06	0.013958	4.43564e-07	0.00454082
15290	26	1.09908e-07	0.00155652	3.73001e-08	0.000528241	1.38986e-06	0.0156591	4.62207e-07	0.00520754	7.91338e-07	0.00981094	2.5977e-07	0.00322061	1.51482e-06	0.016624	5.04923e-07	0.00554116	1.41112e-06	0.0151334	4.63194e-07	0.00496748	1.3639e-06	0.0139717	4.43704e-07	0.00454525
15300	26	9.64084e-08	0.00155753	3.27185e-08	0.000528586	1.38626e-06	0.0156729	4.6101e-07	0.00521215	7.88812e-07	0.00981882	2.58941e-07	0.0032232	1.50685e-06	0.0166392	5.02268e-07	0.0055462	1.40969e-06	0.0151475	4.62725e-07	0.00497211	1.36102e-06	0.0139853	4.42766e-07	0.00454969
15310	26	9.10136e-08	0.00155848	3.08877e-08	0.000528909	1.37285e-06	0.0156867	4.56552e-07	0.00521674	7.83451e-07	0.0098267	2.57181e-07	0.00322578	1.50316e-06	0.0166542	5.01037e-07	0.00555121	1.41105e-06	0.0151616	4.63169e-07	0.00497674	1.35009e-06	0.0139988	4.39211e-07	0.00455409
15320	26	9.38196e-08	0.00155941	3.184e-08	0.000529222	1.35844e-06	0.0157004	4.5176e-07	0.00522128	7.8242e-07	0.00983453	2.56843e-07	0.00322835	1.50327e-06	0.0166692	5.01073e-07	0.00555623	1.4106e-06	0.0151757	4.63022e-07	0.00498137	1.34614e-06	0.0140123	4.37927e-07	0.00455848
15330	26	1.01591e-07	0.0015604	3.44774e-08	0.000529559	1.35332e-06	0.0157139	4.50055e-07	0.00522579	7.8203e-07	0.00984235	2.56715e-07	0.00323092	1.50616e-06	0.0166843	5.02037e-07	0.00556124	1.40841e-06	0.0151898	4.62303e-07	0.00498599	1.34694e-06	0.0140258	4.38186e-07	0.00456286
15340	26	1.08052e-07	0.00156143	3.66699e-08	0.000529909	1.34837e-06	0.0157274	4.48409e-07	0.00523028	7.85319e-07	0.00985019	2.57794e-07	0.00323349	1.50703e-06	0.0166993	5.02326e-07	0.00556626	1.40606e-06	0.0152039	4.61534e-07	0.00499061	1.34008e-06	0.0140392	4.35955e-07	0.00456723
15350	26	1.08347e-07	0.00156251	3.67703e-08	0.000530276	1.3452e-06	0.0157409	4.47355e-07	0.00523476	7.89363e-07	0.00985806	2.59122e-07	0.00323608	1.50826e-06	0.0167144	5.02736e-07	0.00557129	1.4184e-06	0.015218	4.65582e-07	0.00499525	1.33782e-06	0.0140526	4.35221e-07	0.00457158
15360	26	1.03476e-07	0.00156357	3.5117e-08	0.000530634	1.3475e-06	0.0157544	4.48122e-07	0.00523924	7.8389e-07	0.00986593	2.57325e-07	0.00323866	1.51073e-06	0.0167295	5.03561e-07	0.00557632	1.41414e-06	0.0152322	4.64184e-07	0.0049999	1.34106e-06	0.014066	4.36274e-07	0.00457594
15370	26	9.60722e-08	0.00156457	3.26044e-08	0.000530973	1.35007e-06	0.0157679	4.48977e-07	0.00524373	7.82645e-07	0.00987376	2.56917e-07	0.00324123	1.51329e-06	0.0167446	5.04412e-07	0.00558136	1.40528e-06	0.0152463	4.61278e-07	0.00500453	1.34518e-06	0.0140794	4.37615e-07	0.00458031
15380	26	8.58866e-08	0.00156547	2.91477e-08	0.000531281	1.34866e-06	0.0157814	4.48507e-07	0.00524821	7.86262e-07	0.00988161	2.58104e-07	0.00324381	1.51446e-06	0.0167598	5.04803e-07	0.00558641	1.40432e-06	0.0152603	4.60963e-07	0.00500914	1.34631e-06	0.0140929	4.37981e-07	0.00458469
15390	26	7.08178e-08	0.00156627	2.40337e-08	0.00053155	1.34548e-06	0.0157948	4.4745e-07	0.00525269	7.89151e-07	0.00988948	2.59052e-07	0.00324639	1.51163e-06	0.0167749	5.03859e-07	0.00559145	1.41377e-06	0.0152745	4.64065e-07	0.00501377	1.34412e-06	0.0141063	4.37269e-07	0.00458906
15400	26	6.15615e-08	0.00156693	2.08924e-08	0.000531774	1.34909e-06	0.0158083	4.4865e-07	0.00525717	7.85643e-07	0.00989736	2.57901e-07	0.00324898	1.50978e-06	0.01679	5.03242e-07	0.00559648	1.42316e-06	0.0152886	4.67146e-07	0.00501843	1.34155e-06	0.0141198	4.36434e-07	0.00459343
15410	26	5.1811e-08	0.00156749	1.75833e-08	0.000531967	1.35198e-06	0.0158218	4.49612e-07	0.00526167	7.89413e-07	0.00990524	2.59138e-07	0.00325156	1.50833e-06	0.0168051	5.0276e-07	0.00560151	1.43023e-06	0.0153029	4.69467e-07	0.00502311	1.33905e-06	0.0141332	4.35619e-07	0.00459779
15420	26	4.26059e-08	0.00156795	1.44594e-08	0.000532123	1.35373e-06	0.0158354	4.50194e-07	0.00526616	7.98392e-07	0.00991319	2.62086e-07	0.00325417	1.5142e-06	0.0168202	5.04718e-07	0.00560655	1.4276e-06	0.0153172	4.68603e-07	0.0050278	1.33727e-06	0.0141465	4.3504e-07	0.00460215
15430	26	3.41433e-08	0.00156835	1.15873e-08	0.000532257	1.35453e-06	0.0158489	4.50459e-07	0.00527067	8.10959e-07	0.00992121	2.66211e-07	0.00325681	1.51809e-06	0.0168354	5.06012e-07	0.00561161	1.42742e-06	0.0153315	4.68545e-07	0.00503248	1.33285e-06	0.0141599	4.33604e-07	0.00460649
15440	26	2.56117e-08	0.00156864	8.69195e-09	0.000532357	1.35724e-06	0.0158625	4.5136e-07	0.00527518	8.13032e-07	0.00992933	2.66892e-07	0.00325947	1.51589e-06	0.0168505	5.0528e-07	0.00561666	1.4264e-06	0.0153457	4.68209e-07	0.00503716	1.32894e-06	0.0141732	4.32331e-07	0.00461082
15450	26	1.53676e-08	0.00156884	5.21538e-09	0.000532425	1.36235e-06	0.0158761	4.53059e-07	0.0052797	8.10267e-07	0.00993744	2.65984e-07	0.00326213	1.5269e-06	0.0168658	5.0895e-07	0.00562173	1.42206e-06	0.01536	4.66786e-07	0.00504184	1.32148e-06	0.0141864	4.29903e-07	0.00461513
15460	26	3.91526e-09	0.00156895	1.32874e-09	0.000532461	1.36652e-06	0.0158897	4.54445e-07	0.00528424	8.06031e-07	0.00994553	2.64593e-07	0.00326479	1.54323e-06	0.0168811	5.14394e-07	0.00562685	1.41718e-06	0.0153742	4.65183e-07	0.0050465	1.31416e-06	0.0141996	4.27521e-07	0.00461942
15470	26	-4.13894e-09	0.00156896	-1.40465e-09	0.000532463	1.36774e-06	0.0159034	4.54852e-07	0.00528878	8.03834e-07	0.00995358	2.63872e-07	0.00326743	1.54496e-06	0.0168966	5.14969e-07	0.005632	1.42245e-06	0.0153884	4.66912e-07	0.00505117	1.31329e-06	0.0142128	4.27239e-07	0.00462369
15480	26	8.78473e-10	0.00156894	2.98131e-10	0.000532459	1.37114e-06	0.0159171	4.55982e-07	0.00529334	8.05343e-07	0.00996162	2.64367e-07	0.00327007	1.53782e-06	0.016912	5.12588e-07	0.00563713	1.42903e-06	0.0154026	4.69073e-07	0.00505584	1.31783e-06	0.0142259	4.28715e-07	0.00462797
15490	26	1.67268e-08	0.00156906	5.67666e-09	0.000532497	1.37313e-06	0.0159308	4.56645e-07	0.0052979	8.10719e-07	0.00996971	2.66132e-07	0.00327273	1.53047e-06	0.0169273	5.10141e-07	0.00564225	1.43459e-06	0.0154169	4.70899e-07	0.00506054	1.32449e-06	0.0142391	4.30882e-07	0.00463227
15500	26	2.66174e-08	0.00156923	9.03324e-09	0.000532557	1.37359e-06	0.0159445	4.56798e-07	0.00530247	8.16148e-07	0.00997784	2.67915e-07	0.0032754	1.5284e-06	0.0169426	5.09451e-07	0.00564735	1.43136e-06	0.0154313	4.69839e-07	0.00506524	1.32922e-06	0.0142524	4.32421e-07	0.00463659
15510	26	1.87814e-08	0.00156946	6.37391e-09	0.000532634	1.37192e-06	0.0159582	4.56244e-07	0.00530703	8.18623e-07	0.00998601	2.68727e-07	0.00327808	1.52889e-06	0.0169579	5.09612e-07	0.00565244	1.42765e-06	0.0154456	4.6862e-07	0.00506994	1.33086e-06	0.0142657	4.32956e-07	0.00464091
15520	26	2.82075e-08	0.00156971	9.5729e-09	0.00053272	1.37219e-06	0.015972	4.56332e-07	0.0053116	8.14501e-07	0.00999417	2.67374e-07	0.00328076	1.52823e-06	0.0169732	5.09392e-07	0.00565754	1.43094e-06	0.0154599	4.697e-07	0.00507463	1.33144e-06	0.014279	4.33142e-07	0.00464525
15530	26	4.74801e-08	0.00157008	1.61135e-08	0.000532844	1.37408e-06	0.0159857	4.5696e-07	0.00531616	8.11265e-07	0.0100023	2.66312e-07	0.00328343	1.52555e-06	0.0169884	5.085e-07	0.00566263	1.43967e-06	0.0154742	4.72564e-07	0.00507934	1.34027e-06	0.0142924	4.36016e-07	0.0046496
15540	26	6.38452e-08	0.00157063	2.16674e-08	0.000533031	1.38057e-06	0.0159995	4.59118e-07	0.00532074	8.11427e-07	0.0100104	2.66365e-07	0.00328609	1.51961e-06	0.0170037	5.06518e-07	0.0056677	1.43899e-06	0.0154886	4.72343e-07	0.00508406	1.34814e-06	0.0143058	4.38575e-07	0.00465397
15550	26	6.94041e-08	0.00157129	2.35539e-08	0.000533255	1.39382e-06	0.0160133	4.63527e-07	0.00532535	8.07346e-07	0.0100185	2.65025e-07	0.00328875	1.51352e-06	0.0170188	5.04491e-07	0.00567276	1.44029e-06	0.015503	4.72769e-07	0.00508879	1.35306e-06	0.0143193	4.40177e-07	0.00465836
15560	26	8.62268e-08	0.00157207	2.92632e-08	0.00053352	1.39326e-06	0.0160273	4.6334e-07	0.00532999	8.09015e-07	0.0100266	2.65573e-07	0.0032914	1.53572e-06	0.0170341	5.11891e-07	0.00567784	1.44475e-06	0.0155174	4.74232e-07	0.00509353	1.35228e-06	0.0143329	4.39923e-07	0.00466276
15570	26	9.27087e-08	0.00157296	3.14629e-08	0.000533823	1.38897e-06	0.0160412	4.61912e-07	0.00533461	8.10075e-07	0.0100347	2.65921e-07	0.00329406	1.54285e-06	0.0170495	5.14266e-07	0.00568297	1.45121e-06	0.0155319	4.76354e-07	0.00509828	1.35675e-06	0.0143464	4.41378e-07	0.00466716
15580	26	9.40396e-08	0.0015739	3.19146e-08	0.00053414	1.38148e-06	0.016055	4.59421e-07	0.00533922	8.15499e-07	0.0100428	2.67702e-07	0.00329673	1.54088e-06	0.0170649	5.13608e-07	0.00568811	1.45855e-06	0.0155464	4.78761e-07	0.00510305	1.35391e-06	0.0143599	4.40452e-07	0.00467157
15590	26	1.11661e-07	0.00157494	3.78947e-08	0.000534492	1.37698e-06	0.0160688	4.57925e-07	0.00534381	8.17322e-07	0.010051	2.683e-07	0.00329941	1.53761e-06	0.0170803	5.1252e-07	0.00569324	1.46341e-06	0.0155611	4.80359e-07	0.00510785	1.34737e-06	0.0143735	4.38326e-07	0.00467597
15600	26	1.21824e-07	0.00157611	4.13439e-08	0.00053489	1.37963e-06	0.0160826	4.58806e-07	0.00534839	8.16592e-07	0.0100592	2.6806e-07	0.00330209	1.53658e-06	0.0170957	5.12177e-07	0.00569837	1.46598e-06	0.0155757	4.81202e-07	0.00511266	1.34241e-06	0.0143869	4.36712e-07	0.00468034
15610	26	1.29727e-07	0.00157737	4.40259e-08	0.000535318	1.37487e-06	0.0160964	4.57223e-07	0.00535297	8.1003e-07	0.0100673	2.65906e-07	0.00330476	1.53276e-06	0.017111	5.10902e-07	0.00570348	1.46263e-06	0.0155903	4.801e-07	0.00511746	1.34175e-06	0.0144003	4.36498e-07	0.00468471
15620	26	1.36217e-07	0.00157869	4.62284e-08	0.000535766	1.36369e-06	0.0161101	4.53506e-07	0.00535752	8.03327e-07	0.0100754	2.63706e-07	0.00330741	1.5287e-06	0.0171263	5.09551e-07	0.00570859	1.45866e-06	0.015605	4.78799e-07	0.00512226	1.34672e-06	0.0144138	4.38113e-07	0.00468908
15630	26	1.37359e-07	0.00158006	4.6616e-08	0.00053623	1.36739e-06	0.0161237	4.54735e-07	0.00536207	8.1217e-07	0.0100834	2.66609e-07	0.00331006	1.53341e-06	0.0171416	5.1112e-07	0.00571369	1.46831e-06	0.0156196	4.81965e-07	0.00512706	1.35564e-06	0.0144273	4.41017e-07	0.00469348
15640	26	1.38132e-07	0.00158143	4.68783e-08	0.000536697	1.37653e-06	0.0161375	4.57775e-07	0.00536663	8.21619e-07	0.0100916	2.6971e-07	0.00331274	1.5377e-06	0.017157	5.12551e-07	0.00571881	1.47704e-06	0.0156343	4.84831e-07	0.0051319	1.35717e-06	0.0144408	4.41514e-07	0.00469789
15650	26	1.3436e-07	0.00158279	4.55984e-08	0.000537159	1.38169e-06	0.0161512	4.5949e-07	0.00537122	8.20283e-07	0.0100998	2.69272e-07	0.00331544	1.53655e-06	0.0171724	5.12166e-07	0.00572393	1.47691e-06	0.0156491	4.8479e-07	0.00513674	1.36364e-06	0.0144545	4.43617e-07	0.00470232
15660	26	1.35106e-07	0.00158415	4.58516e-08	0.000537619	1.38512e-06	0.0161651	4.60632e-07	0.00537582	8.10615e-07	0.010108	2.66098e-07	0.00331811	1.53088e-06	0.0171877	5.10275e-07	0.00572905	1.47053e-06	0.0156638	4.82694e-07	0.00514158	1.36747e-06	0.0144681	4.44864e-07	0.00470676
15670	26	1.37898e-07	0.00158551	4.67991e-08	0.000538081	1.38291e-06	0.0161789	4.59896e-07	0.00538042	8.0194e-07	0.010116	2.6325e-07	0.00332076	1.5491e-06	0.0172032	5.16351e-07	0.0057342	1.46642e-06	0.0156785	4.81344e-07	0.0051464	1.37005e-06	0.0144818	4.45703e-07	0.00471121
15680	26	1.40388e-07	0.0015869	4.76442e-08	0.000538553	1.38386e-06	0.0161928	4.60214e-07	0.00538502	8.04599e-07	0.0101241	2.64124e-07	0.0033234	1.55844e-06	0.0172187	5.19462e-07	0.00573936	1.4719e-06	0.0156932	4.83143e-07	0.00515122	1.37238e-06	0.0144955	4.46462e-07	0.00471567
15690	26	1.43977e-07	0.00158832	4.8862e-08	0.000539036	1.3926e-06	0.0162066	4.63118e-07	0.00538964	8.12403e-07	0.0101322	2.66685e-07	0.00332605	1.55454e-06	0.0172342	5.18162e-07	0.00574455	1.4738e-06	0.0157079	4.83767e-07	0.00515606	1.37378e-06	0.0145092	4.46918e-07	0.00472014
15700	26	1.46139e-07	0.00158978	4.95958e-08	0.000539529	1.39527e-06	0.0162206	4.64008e-07	0.00539427	8.19521e-07	0.0101403	2.69022e-07	0.00332873	1.54845e-06	0.0172497	5.16134e-07	0.00574972	1.46949e-06	0.0157226	4.82352e-07	0.00516089	1.38026e-06	0.014523	4.49027e-07	0.00472462
15710	26	1.5028e-07	0.00159126	5.1001e-08	0.000540033	1.39072e-06	0.0162345	4.62495e-07	0.0053989	8.1721e-07	0.0101485	2.68263e-07	0.00333142	1.55045e-06	0.0172652	5.16799e-07	0.00575489	1.46458e-06	0.0157373	4.80742e-07	0.0051657	1.38304e-06	0.0145368	4.49931e-07	0.00472911
15720	26	1.60379e-07	0.00159281	5.44285e-08	0.000540559	1.38446e-06	0.0162484	4.60414e-07	0.00540352	8.09898e-07	0.0101566	2.65863e-07	0.00333409	1.55074e-06	0.0172807	5.16897e-07	0.00576006	1.46037e-06	0.0157519	4.79361e-07	0.00517051	1.38366e-06	0.0145507	4.50132e-07	0.00473361
15730	26	1.79979e-07	0.00159451	6.10802e-08	0.000541137	1.38165e-06	0.0162622	4.59477e-07	0.00540812	8.07285e-07	0.0101647	2.65005e-07	0.00333674	1.54391e-06	0.0172962	5.1462e-07	0.00576521	1.46032e-06	0.0157665	4.79345e-07	0.0051753	1.38892e-06	0.0145645	4.51842e-07	0.00473812
15740	26	1.94156e-07	0.00159638	6.58914e-08	0.000541772	1.38233e-06	0.016276	4.59704e-07	0.00541271	8.06312e-07	0.0101728	2.64686e-07	0.00333939	1.5357e-06	0.0173116	5.11882e-07	0.00577035	1.46902e-06	0.0157812	4.822e-07	0.00518011	1.40266e-06	0.0145785	4.56314e-07	0.00474266
15750	26	1.98773e-07	0.00159835	6.74584e-08	0.000542438	1.38826e-06	0.0162899	4.61675e-07	0.00541732	8.05938e-07	0.0101808	2.64563e-07	0.00334204	1.53221e-06	0.017327	5.10719e-07	0.00577546	1.46917e-06	0.0157959	4.82249e-07	0.00518493	1.41448e-06	0.0145926	4.60159e-07	0.00474724
15760	26	2.03131e-07	0.00160036	6.89373e-08	0.000543122	1.3862e-06	0.0163037	4.6099e-07	0.00542193	8.00911e-07	0.0101889	2.62913e-07	0.00334467	1.54912e-06	0.0173424	5.16356e-07	0.00578061	1.46579e-06	0.0158106	4.8114e-07	0.00518975	1.41871e-06	0.0146067	4.61533e-07	0.00475185
15770	26	2.02452e-07	0.00160238	6.87071e-08	0.000543807	1.38552e-06	0.0163176	4.60764e-07	0.00542654	7.93241e-07	0.0101968	2.60395e-07	0.00334729	1.56211e-06	0.0173579	5.20686e-07	0.00578579	1.46089e-06	0.0158252	4.79531e-07	0.00519455	1.41381e-06	0.0146209	4.5994e-07	0.00475645
15780	26	1.96667e-07	0.00160438	6.67437e-08	0.000544486	1.38569e-06	0.0163315	4.60821e-07	0.00543115	7.85729e-07	0.0102048	2.57929e-07	0.00334988	1.56952e-06	0.0173736	5.23157e-07	0.005791	1.45734e-06	0.0158398	4.78366e-07	0.00519934	1.40547e-06	0.014635	4.57227e-07	0.00476105
15790	26	1.81625e-07	0.00160627	6.16388e-08	0.000545128	1.38611e-06	0.0163453	4.60961e-07	0.00543576	7.86125e-07	0.0102126	2.58059e-07	0.00335246	1.5589e-06	0.0173892	5.19617e-07	0.00579622	1.4589e-06	0.0158544	4.78877e-07	0.00520412	1.40816e-06	0.014649	4.58101e-07	0.00476562
15800	26	1.71682e-07	0.00160804	5.82645e-08	0.000545727	1.38687e-06	0.0163592	4.61214e-07	0.00544037	7.81002e-07	0.0102204	2.56377e-07	0.00335504	1.53872e-06	0.0174047	5.1289e-07	0.00580138	1.4483e-06	0.0158689	4.75398e-07	0.0052089	1.40758e-06	0.0146631	4.57914e-07	0.0047702
15810	26	1.67676e-07	0.00160973	5.69048e-08	0.000546302	1.38038e-06	0.016373	4.59056e-07	0.00544497	7.82067e-07	0.0102283	2.56727e-07	0.0033576	1.52404e-06	0.01742	5.07996e-07	0.00580648	1.4575e-06	0.0158835	4.78419e-07	0.00521367	1.40086e-06	0.0146772	4.55727e-07	0.00477477
15820	26	1.63858e-07	0.00161139	5.56093e-08	0.000546864	1.37707e-06	0.0163868	4.57954e-07	0.00544955	7.77494e-07	0.0102361	2.55226e-07	0.00336016	1.51564e-06	0.0174352	5.05196e-07	0.00581154	1.46297e-06	0.015898	4.80214e-07	0.00521846	1.39249e-06	0.0146911	4.53006e-07	0.00477931
15830	26	1.57774e-07	0.001613	5.35443e-08	0.000547411	1.37129e-06	0.0164006	4.56032e-07	0.00545412	7.65427e-07	0.0102438	2.51264e-07	0.00336269	1.50938e-06	0.0174503	5.03111e-07	0.00581659	1.46011e-06	0.0159127	4.79273e-07	0.00522326	1.38546e-06	0.014705	4.50718e-07	0.00478383
15840	26	1.48591e-07	0.00161453	5.04281e-08	0.00054793	1.35984e-06	0.0164142	4.52225e-07	0.00545866	7.53026e-07	0.0102514	2.47194e-07	0.00336519	1.50509e-06	0.0174654	5.01679e-07	0.00582161	1.45751e-06	0.0159272	4.78422e-07	0.00522805	1.37352e-06	0.0147188	4.46833e-07	0.00478832
15850	26	1.45365e-07	0.00161601	4.9333e-08	0.00054843	1.34853e-06	0.0164277	4.48465e-07	0.00546317	7.45923e-07	0.0102589	2.44862e-07	0.00336764	1.4995e-06	0.0174804	4.99816e-07	0.00582662	1.46306e-06	0.0159419	4.80242e-07	0.00523284	1.35912e-06	0.0147325	4.42149e-07	0.00479276
15860	26	1.50804e-07	0.00161748	5.11789e-08	0.000548932	1.34219e-06	0.0164412	4.46356e-07	0.00546764	7.35865e-07	0.0102663	2.4156e-07	0.00337008	1.48839e-06	0.0174954	4.96113e-07	0.0058316	1.46664e-06	0.0159565	4.81418e-07	0.00523765	1.35492e-06	0.0147461	4.40784e-07	0.00479718
15870	26	1.42845e-07	0.00161895	4.84779e-08	0.00054943	1.33736e-06	0.0164546	4.44749e-07	0.0054721	7.29471e-07	0.0102736	2.39461e-07	0.00337248	1.48532e-06	0.0175103	4.95091e-07	0.00583656	1.46412e-06	0.0159712	4.80591e-07	0.00524246	1.35623e-06	0.0147596	4.41209e-07	0.00480159
15880	26	1.34593e-07	0.00162034	4.56775e-08	0.0005499	1.33249e-06	0.0164679	4.4313e-07	0.00547654	7.2778e-07	0.0102809	2.38906e-07	0.00337488	1.48358e-06	0.0175251	4.94512e-07	0.0058415	1.46081e-06	0.0159858	4.79506e-07	0.00524726	1.3574e-06	0.0147732	4.4159e-07	0.00480601
15890	26	1.23709e-07	0.00162162	4.19835e-08	0.000550337	1.32964e-06	0.0164813	4.42183e-07	0.00548097	7.28508e-07	0.0102882	2.39145e-07	0.00337727	1.48194e-06	0.0175399	4.93964e-07	0.00584645	1.45847e-06	0.0160004	4.78737e-07	0.00525205	1.35878e-06	0.0147868	4.42037e-07	0.00481042
15900	26	1.1215e-07	0.0016228	3.80608e-08	0.000550735	1.33645e-06	0.0164946	4.44447e-07	0.0054854	7.23969e-07	0.0102954	2.37655e-07	0.00337965	1.48229e-06	0.0175548	4.94079e-07	0.00585139	1.45638e-06	0.016015	4.78051e-07	0.00525684	1.36576e-06	0.0148004	4.44308e-07	0.00481486
15910	26	1.06474e-07	0.0016239	3.61345e-08	0.00055111	1.33953e-06	0.016508	4.45472e-07	0.00548985	7.24131e-07	0.0103027	2.37708e-07	0.00338203	1.4858e-06	0.0175696	4.95249e-07	0.00585634	1.46124e-06	0.0160295	4.79646e-07	0.00526163	1.36128e-06	0.014814	4.4285e-07	0.00481929
15920	26	1.07232e-07	0.00162497	3.63918e-08	0.000551474	1.33909e-06	0.0165214	4.45325e-07	0.0054943	7.19867e-07	0.0103099	2.36309e-07	0.0033844	1.48359e-06	0.0175844	4.94515e-07	0.00586128	1.46724e-06	0.0160442	4.81616e-07	0.00526643	1.35621e-06	0.0148276	4.412e-07	0.00482371
15930	26	1.1076e-07	0.00162606	3.75892e-08	0.000551844	1.33685e-06	0.0165347	4.44578e-07	0.00549875	7.12739e-07	0.0103171	2.33969e-07	0.00338675	1.47694e-06	0.0175992	4.92298e-07	0.00586622	1.47089e-06	0.0160589	4.82813e-07	0.00527125	1.35903e-06	0.0148412	4.42119e-07	0.00482813
15940	26	1.12108e-07	0.00162717	3.80464e-08	0.000552221	1.33614e-06	0.0165481	4.44343e-07	0.0055032	7.10457e-07	0.0103242	2.3322e-07	0.00338908	1.47859e-06	0.017614	4.92848e-07	0.00587114	1.46631e-06	0.0160736	4.81311e-07	0.00527607	1.3676e-06	0.0148548	4.44908e-07	0.00483256
15950	26	1.07854e-07	0.00162827	3.66028e-08	0.000552593	1.3312e-06	0.0165614	4.427e-07	0.00550763	7.00874e-07	0.0103312	2.30074e-07	0.0033914	1.48135e-06	0.0176288	4.93767e-07	0.00587608	1.45329e-06	0.0160882	4.77035e-07	0.00528087	1.36281e-06	0.0148685	4.43349e-07	0.004837
15960	26	9.28849e-08	0.00162929	3.15227e-08	0.000552938	1.31908e-06	0.0165747	4.38671e-07	0.00551204	6.93363e-07	0.0103382	2.27608e-07	0.00339369	1.47784e-06	0.0176436	4.92596e-07	0.00588101	1.4476e-06	0.0161027	4.75168e-07	0.00528563	1.3573e-06	0.0148821	4.41557e-07	0.00484143
15970	26	8.32648e-08	0.00163017	2.82579e-08	0.000553236	1.3131e-06	0.0165879	4.36682e-07	0.00551642	6.84176e-07	0.0103451	2.24592e-07	0.00339595	1.48186e-06	0.0176584	4.93936e-07	0.00588594	1.43315e-06	0.0161171	4.70426e-07	0.00529035	1.3407e-06	0.0148955	4.36157e-07	0.00484581
15980	26	8.88167e-08	0.00163103	3.01421e-08	0.00055353	1.307e-06	0.016601	4.34654e-07	0.00552077	6.78131e-07	0.0103519	2.22608e-07	0.00339819	1.48106e-06	0.0176732	4.93669e-07	0.00589088	1.41954e-06	0.0161313	4.65957e-07	0.00529504	1.32869e-06	0.0149089	4.3225e-07	0.00485016
15990	26	9.70184e-08	0.00163196	3.29255e-08	0.000553846	1.30034e-06	0.016614	4.32437e-07	0.00552511	6.78587e-07	0.0103587	2.22758e-07	0.00340041	1.47278e-06	0.017688	4.90909e-07	0.0058958	1.41158e-06	0.0161455	4.63343e-07	0.00529968	1.32626e-06	0.0149222	4.31458e-07	0.00485448
16000	26	9.55299e-08	0.00163292	3.24204e-08	0.000554172	1.29929e-06	0.016627	4.32088e-07	0.00552943	6.88109e-07	0.0103655	2.25884e-07	0.00340266	1.46425e-06	0.0177027	4.88066e-07	0.0059007	1.40953e-06	0.0161596	4.62671e-07	0.00530431	1.32865e-06	0.0149355	4.32237e-07	0.0048588
16010	26	9.3059e-08	0.00163387	3.15818e-08	0.000554492	1.30103e-06	0.01664	4.32666e-07	0.00553376	6.97726e-07	0.0103724	2.2904e-07	0.00340493	1.45775e-06	0.0177173	4.85901e-07	0.00590557	1.40029e-06	0.0161736	4.59639e-07	0.00530892	1.33346e-06	0.0149488	4.33799e-07	0.00486313
16020	26	9.01752e-08	0.00163478	3.06031e-08	0.000554802	1.30235e-06	0.016653	4.33106e-07	0.00553808	7.02149e-07	0.0103794	2.30492e-07	0.00340723	1.45951e-06	0.0177319	4.86486e-07	0.00591043	1.39247e-06	0.0161876	4.57073e-07	0.00531351	1.34008e-06	0.0149621	4.35954e-07	0.00486748
16030	26	8.5872e-08	0.00163566	2.91427e-08	0.000555101	1.30015e-06	0.016666	4.32373e-07	0.00554241	6.97344e-07	0.0103864	2.28915e-07	0.00340953	1.46984e-06	0.0177465	4.89929e-07	0.00591531	1.39135e-06	0.0162015	4.56703e-07	0.00531808	1.34548e-06	0.0149756	4.37712e-07	0.00487184
16040	26	8.18732e-08	0.0016365	2.77856e-08	0.000555385	1.2923e-06	0.016679	4.29763e-07	0.00554672	6.81706e-07	0.0103933	2.23781e-07	0.00341179	1.4771e-06	0.0177613	4.92349e-07	0.00592022	1.39426e-06	0.0162155	4.5766e-07	0.00532265	1.34134e-06	0.014989	4.36363e-07	0.00487621
16050	26	6.96543e-08	0.00163725	2.36389e-08	0.000555642	1.28492e-06	0.0166919	4.27309e-07	0.00555101	6.6792e-07	0.0104001	2.19256e-07	0.003414	1.46876e-06	0.017776	4.89571e-07	0.00592513	1.39254e-06	0.0162294	4.57095e-07	0.00532722	1.3272e-06	0.0150023	4.31765e-07	0.00488055
16060	26	5.6082e-08	0.00163787	1.90328e-08	0.000555852	1.28259e-06	0.0167047	4.26535e-07	0.00555528	6.71431e-07	0.0104068	2.20409e-07	0.00341621	1.45578e-06	0.0177906	4.85245e-07	0.00593	1.38963e-06	0.0162433	4.5614e-07	0.00533179	1.31895e-06	0.0150156	4.29081e-07	0.00488486
16070	26	4.55157e-08	0.00163839	1.54468e-08	0.000556029	1.27746e-06	0.0167175	4.2483e-07	0.00555953	6.78396e-07	0.0104135	2.22695e-07	0.00341842	1.44169e-06	0.0178051	4.80548e-07	0.00593483	1.38681e-06	0.0162572	4.55215e-07	0.00533635	1.31428e-06	0.0150287	4.2756e-07	0.00488914
16080	26	4.07882e-08	0.00163883	1.38425e-08	0.000556175	1.26383e-06	0.0167302	4.20295e-07	0.00556376	6.76628e-07	0.0104203	2.22115e-07	0.00342064	1.42824e-06	0.0178194	4.76064e-07	0.00593962	1.38354e-06	0.016271	4.54141e-07	0.00534089	1.30967e-06	0.0150419	4.26061e-07	0.00489341
16090	26	3.64981e-08	0.00163921	1.23865e-08	0.000556307	1.25214e-06	0.0167428	4.16407e-07	0.00556794	6.72424e-07	0.010427	2.20735e-07	0.00342286	1.41879e-06	0.0178337	4.72916e-07	0.00594436	1.37462e-06	0.0162848	4.51212e-07	0.00534542	1.29809e-06	0.0150549	4.22294e-07	0.00489765
16100	26	3.33743e-08	0.00163956	1.13264e-08	0.000556426	1.23923e-06	0.0167553	4.12116e-07	0.00557209	6.73007e-07	0.0104338	2.20926e-07	0.00342507	1.41925e-06	0.0178479	4.73069e-07	0.00594909	1.37001e-06	0.0162985	4.49699e-07	0.00534993	1.29492e-06	0.0150679	4.21263e-07	0.00490187
16110	26	2.8208e-08	0.00163987	9.57308e-09	0.00055653	1.23104e-06	0.0167676	4.09391e-07	0.00557619	6.77675e-07	0.0104405	2.22458e-07	0.00342728	1.42385e-06	0.0178621	4.74602e-07	0.00595383	1.37768e-06	0.0163123	4.52217e-07	0.00535444	1.28995e-06	0.0150808	4.19647e-07	0.00490608
16120	26	2.61759e-08	0.00164014	8.88343e-09	0.000556623	1.231e-06	0.0167799	4.09378e-07	0.00558029	6.74112e-07	0.0104473	2.21289e-07	0.0034295	1.4174e-06	0.0178763	4.72452e-07	0.00595856	1.38302e-06	0.0163261	4.53969e-07	0.00535897	1.28062e-06	0.0150936	4.1661e-07	0.00491025
16130	26	2.13178e-08	0.00164037	7.23472e-09	0.0005567	1.22963e-06	0.0167922	4.08922e-07	0.00558438	6.70898e-07	0.010454	2.20234e-07	0.00343171	1.40999e-06	0.0178904	4.69981e-07	0.00596328	1.38423e-06	0.0163399	4.54367e-07	0.00536351	1.27106e-06	0.0151064	4.135e-07	0.00491441
16140	26	1.02174e-08	0.00164054	3.46752e-09	0.000556755	1.22038e-06	0.0168045	4.05845e-07	0.00558845	6.72949e-07	0.0104607	2.20907e-07	0.00343392	1.41209e-06	0.0179045	4.70683e-07	0.00596798	1.38433e-06	0.0163538	4.54401e-07	0.00536805	1.26447e-06	0.0151191	4.11356e-07	0.00491853
16150	26	1.14884e-08	0.00164065	3.89888e-09	0.000556794	1.21158e-06	0.0168166	4.02921e-07	0.0055925	6.76099e-07	0.0104675	2.21941e-07	0.00343613	1.41415e-06	0.0179187	4.71367e-07	0.00597269	1.37745e-06	0.0163676	4.52143e-07	0.00537258	1.26539e-06	0.0151317	4.11656e-07	0.00492265
16160	26	1.41516e-08	0.00164078	4.8027e-09	0.000556837	1.21626e-06	0.0168288	4.04476e-07	0.00559653	6.68735e-07	0.0104742	2.19524e-07	0.00343834	1.41368e-06	0.0179328	4.7121e-07	0.00597741	1.37037e-06	0.0163813	4.49818e-07	0.00537709	1.26711e-06	0.0151444	4.12215e-07	0.00492677
16170	26	1.18005e-08	0.0016409	4.0048e-09	0.00055688	1.22035e-06	0.016841	4.05836e-07	0.00560059	6.63506e-07	0.0104809	2.17807e-07	0.00344053	1.40472e-06	0.0179469	4.68225e-07	0.0059821	1.36647e-06	0.016395	4.48536e-07	0.00538159	1.26148e-06	0.015157	4.10384e-07	0.00493088
16180	26	3.22708e-09	0.00164097	1.09519e-09	0.000556902	1.22155e-06	0.0168532	4.06234e-07	0.00560465	6.54812e-07	0.0104875	2.14953e-07	0.00344269	1.39461e-06	0.0179609	4.64853e-07	0.00598677	1.36369e-06	0.0164087	4.47624e-07	0.00538607	1.25476e-06	0.0151696	4.08199e-07	0.00493497
16190	26	-1.02419e-08	0.00164096	-3.47584e-09	0.0005569	1.22207e-06	0.0168654	4.0641e-07	0.00560871	6.51613e-07	0.010494	2.13903e-07	0.00344483	1.38792e-06	0.0179748	4.62624e-07	0.00599141	1.36053e-06	0.0164223	4.46589e-07	0.00539054	1.25121e-06	0.0151821	4.07042e-07	0.00493905
16200	26	-1.17311e-08	0.00164085	-3.98125e-09	0.000556862	1.21784e-06	0.0168776	4.05002e-07	0.00561276	6.51788e-07	0.0105005	2.1396e-07	0.00344697	1.39558e-06	0.0179888	4.65178e-07	0.00599605	1.3632e-06	0.0164359	4.47464e-07	0.00539501	1.25695e-06	0.0151947	4.08909e-07	0.00494313
16210	26	-1.06311e-08	0.00164074	-3.60792e-09	0.000556826	1.2134e-06	0.0168897	4.03526e-07	0.0056168	6.55609e-07	0.010507	2.15215e-07	0.00344912	1.3964e-06	0.0180027	4.65452e-07	0.0060007	1.36578e-06	0.0164496	4.4831e-07	0.00539949	1.26292e-06	0.0152073	4.10851e-07	0.00494723
16220	26	-9.15578e-09	0.00164064	-3.10724e-09	0.000556791	1.20736e-06	0.0169018	4.01517e-07	0.00562083	6.64207e-07	0.0105136	2.18037e-07	0.00345128	1.39496e-06	0.0180167	4.64972e-07	0.00600536	1.3668e-06	0.0164632	4.48647e-07	0.00540398	1.26677e-06	0.0152199	4.12107e-07	0.00495134
16230	26	-1.57171e-08	0.00164051	-5.33398e-09	0.000556746	1.20083e-06	0.0169139	3.99343e-07	0.00562484	6.55001e-07	0.0105202	2.15015e-07	0.00345344	1.39308e-06	0.0180306	4.64344e-07	0.00601	1.36307e-06	0.0164769	4.47423e-07	0.00540845	1.26159e-06	0.0152326	4.1042e-07	0.00495546
16240	26	-2.69705e-08	0.0016403	-9.15311e-09	0.000556674	1.20347e-06	0.0169259	4.00222e-07	0.00562883	6.4137e-07	0.0105267	2.10541e-07	0.00345557	1.38215e-06	0.0180445	4.60703e-07	0.00601463	1.3614e-06	0.0164905	4.46872e-07	0.00541292	1.25927e-06	0.0152452	4.09665e-07	0.00495956
16250	26	-3.86912e-08	0.00163997	-1.31308e-08	0.000556563	1.20302e-06	0.0169379	4.00072e-07	0.00563283	6.40286e-07	0.0105331	2.10185e-07	0.00345768	1.38006e-06	0.0180583	4.60004e-07	0.00601923	1.35234e-06	0.016504	4.43899e-07	0.00541738	1.2548e-06	0.0152578	4.08212e-07	0.00496365
16260	26	-4.21914e-08	0.00163957	-1.43187e-08	0.000556427	1.20694e-06	0.01695	4.01378e-07	0.00563684	6.50385e-07	0.0105396	2.135e-07	0.0034598	1.37872e-06	0.0180721	4.59558e-07	0.00602383	1.34461e-06	0.0165175	4.41363e-07	0.00542181	1.24975e-06	0.0152703	4.06569e-07	0.00496772
16270	26	-3.83353e-08	0.00163917	-1.301e-08	0.000556291	1.20194e-06	0.016962	3.99713e-07	0.00564084	6.61252e-07	0.0105461	2.17067e-07	0.00346195	1.38077e-06	0.0180859	4.60242e-07	0.00602843	1.34585e-06	0.016531	4.4177e-07	0.00542622	1.24568e-06	0.0152828	4.05243e-07	0.00497178
16280	26	-4.29369e-08	0.00163874	-1.45717e-08	0.000556148	1.19553e-06	0.016974	3.97581e-07	0.00564483	6.62689e-07	0.0105527	2.17539e-07	0.00346412	1.38212e-06	0.0180997	4.60692e-07	0.00603303	1.34341e-06	0.0165444	4.40967e-07	0.00543063	1.2443e-06	0.0152952	4.04795e-07	0.00497583
16290	26	-5.24394e-08	0.00163829	-1.77966e-08	0.000555992	1.18979e-06	0.0169859	3.95674e-07	0.0056488	6.57581e-07	0.0105594	2.15862e-07	0.00346629	1.38266e-06	0.0181135	4.60872e-07	0.00603764	1.33767e-06	0.0165578	4.39086e-07	0.00543504	1.23897e-06	0.0153076	4.03061e-07	0.00497987
16300	26	-5.48856e-08	0.00163775	-1.86268e-08	0.00055581	1.18637e-06	0.0169978	3.94535e-07	0.00565275	6.50907e-07	0.0105659	2.13671e-07	0.00346843	1.38314e-06	0.0181274	4.61031e-07	0.00604225	1.33299e-06	0.0165712	4.37549e-07	0.00543942	1.2355e-06	0.01532	4.01931e-07	0.00498389
16310	26	-5.54501e-08	0.0016372	-1.88183e-08	0.000555623	1.18352e-06	0.0170097	3.93589e-07	0.00565669	6.45443e-07	0.0105724	2.11878e-07	0.00347056	1.37948e-06	0.0181412	4.5981e-07	0.00604685	1.33081e-06	0.0165845	4.36834e-07	0.00544379	1.2374e-06	0.0153324	4.02552e-07	0.00498792
16320	26	-5.25531e-08	0.00163666	-1.78352e-08	0.000555439	1.18235e-06	0.0170215	3.93198e-07	0.00566063	6.44349e-07	0.0105788	2.11518e-07	0.00347268	1.37089e-06	0.0181549	4.56947e-07	0.00605144	1.3307e-06	0.0165978	4.36796e-07	0.00544816	1.24439e-06	0.0153448	4.04823e-07	0.00499195
16330	26	-5.28665e-08	0.00163613	-1.79415e-08	0.000555259	1.17951e-06	0.0170333	3.92254e-07	0.00566455	6.51192e-07	0.0105853	2.13765e-07	0.00347481	1.35954e-06	0.0181686	4.53165e-07	0.00605599	1.33223e-06	0.0166111	4.37298e-07	0.00545253	1.23305e-06	0.0153571	4.01134e-07	0.00499597
16340	26	-5.8499e-08	0.00163558	-1.9853e-08	0.000555072	1.17998e-06	0.0170451	3.92412e-07	0.00566848	6.57518e-07	0.0105919	2.15842e-07	0.00347696	1.35618e-06	0.0181822	4.52045e-07	0.00606052	1.33438e-06	0.0166245	4.38004e-07	0.00545691	1.22517e-06	0.0153694	3.98572e-07	0.00499998
16350	26	-5.35084e-08	0.00163501	-1.81594e-08	0.00055488	1.18999e-06	0.0170569	3.95739e-07	0.00567241	6.58924e-07	0.0105984	2.16303e-07	0.00347912	1.36011e-06	0.0181957	4.53354e-07	0.00606504	1.33943e-06	0.0166378	4.39662e-07	0.00546129	1.22842e-06	0.0153817	3.99628e-07	0.00500397
16360	26	-5.12719e-08	0.00163449	-1.74003e-08	0.000554703	1.19567e-06	0.0170689	3.97628e-07	0.00567638	6.48302e-07	0.0106049	2.12816e-07	0.00348125	1.36851e-06	0.0182094	4.56153e-07	0.00606959	1.33429e-06	0.0166512	4.37976e-07	0.00546568	1.22532e-06	0.015394	3.98622e-07	0.00500795
16370	26	-4.74837e-08	0.00163399	-1.61147e-08	0.000554535	1.20016e-06	0.0170809	3.99123e-07	0.00568037	6.41706e-07	0.0106114	2.10651e-07	0.00348338	1.36719e-06	0.0182231	4.55714e-07	0.00607415	1.32374e-06	0.0166645	4.34511e-07	0.00547004	1.22399e-06	0.0154062	3.98187e-07	0.00501194
16380	26	-4.46544e-08	0.00163353	-1.51545e-08	0.000554378	1.20131e-06	0.0170929	3.99505e-07	0.00568436	6.45349e-07	0.0106178	2.11847e-07	0.00348549	1.35751e-06	0.0182367	4.52489e-07	0.00607869	1.31746e-06	0.0166777	4.32449e-07	0.00547438	1.22619e-06	0.0154185	3.98904e-07	0.00501593
16390	26	-4.53429e-08	0.00163308	-1.53882e-08	0.000554226	1.19855e-06	0.0171049	3.98588e-07	0.00568835	6.52083e-07	0.0106243	2.14057e-07	0.00348762	1.35405e-06	0.0182502	4.51334e-07	0.00608321	1.32411e-06	0.0166909	4.34634e-07	0.00547871	1.22814e-06	0.0154307	3.99536e-07	0.00501992
16400	26	-4.22762e-08	0.00163264	-1.43474e-08	0.000554077	1.19514e-06	0.0171168	3.97451e-07	0.00569233	6.48598e-07	0.0106308	2.12913e-07	0.00348975	1.3545e-06	0.0182638	4.51484e-07	0.00608772	1.32969e-06	0.0167042	4.36466e-07	0.00548307	1.22626e-06	0.015443	3.98927e-07	0.00502391
16410	26	-3.87958e-08	0.00163224	-1.31663e-08	0.000553942	1.20073e-06	0.0171288	3.9931e-07	0.00569632	6.42575e-07	0.0106373	2.10936e-07	0.00349187	1.35192e-06	0.0182773	4.50625e-07	0.00609223	1.32469e-06	0.0167174	4.34825e-07	0.00548742	1.22013e-06	0.0154552	3.96931e-07	0.00502788
16420	26	-3.43215e-08	0.00163187	-1.16478e-08	0.000553816	1.20184e-06	0.0171408	3.99681e-07	0.00570031	6.40095e-07	0.0106437	2.10122e-07	0.00349398	1.34056e-06	0.0182908	4.46839e-07	0.00609672	1.32181e-06	0.0167307	4.33877e-07	0.00549176	1.21525e-06	0.0154674	3.95344e-07	0.00503185
16430	26	-3.21686e-08	0.00163154	-1.09172e-08	0.000553702	1.19742e-06	0.0171528	3.98212e-07	0.0057043	6.40287e-07	0.0106501	2.10185e-07	0.00349608	1.32502e-06	0.0183041	4.41658e-07	0.00610116	1.32195e-06	0.0167439	4.33926e-07	0.0054961	1.21248e-06	0.0154795	3.94444e-07	0.0050358
16440	26	-3.52709e-08	0.0016312	-1.197e-08	0.000553588	1.19582e-06	0.0171648	3.97678e-07	0.00570828	6.31552e-07	0.0106565	2.07318e-07	0.00349816	1.32664e-06	0.0183174	4.422e-07	0.00610558	1.32073e-06	0.0167571	4.33525e-07	0.00550044	1.21105e-06	0.0154917	3.93978e-07	0.00503974
16450	26	-3.92951e-08	0.00163083	-1.33357e-08	0.000553461	1.19101e-06	0.0171767	3.9608e-07	0.00571225	6.2921e-07	0.0106628	2.06549e-07	0.00350024	1.32579e-06	0.0183306	4.41917e-07	0.00611	1.31403e-06	0.0167703	4.31324e-07	0.00550476	1.21226e-06	0.0155038	3.94372e-07	0.00504368
16460	26	-4.57927e-08	0.0016304	-1.55409e-08	0.000553317	1.17906e-06	0.0171886	3.92105e-07	0.00571619	6.31271e-07	0.0106691	2.07225e-07	0.0035023	1.3143e-06	0.0183438	4.38085e-07	0.0061144	1.30303e-06	0.0167833	4.27713e-07	0.00550906	1.21498e-06	0.0155159	3.95256e-07	0.00504763
16470	26	-4.81323e-08	0.00162994	-1.63348e-08	0.000553159	1.16019e-06	0.0172003	3.85828e-07	0.00572008	6.23522e-07	0.0106753	2.04682e-07	0.00350436	1.31136e-06	0.0183569	4.37106e-07	0.00611878	1.29264e-06	0.0167963	4.24302e-07	0.00551332	1.21594e-06	0.0155281	3.9557e-07	0.00505158
16480	26	-4.65938e-08	0.00162946	-1.58127e-08	0.000552998	1.15977e-06	0.0172119	3.8569e-07	0.00572394	6.04934e-07	0.0106815	1.9858e-07	0.00350638	1.30964e-06	0.01837	4.36532e-07	0.00612314	1.27954e-06	0.0168092	4.20005e-07	0.00551754	1.21212e-06	0.0155402	3.94327e-07	0.00505553
16490	26	-4.88531e-08	0.00162898	-1.65795e-08	0.000552835	1.15953e-06	0.0172235	3.85611e-07	0.0057278	6.04482e-07	0.0106875	1.98431e-07	0.00350837	1.30348e-06	0.0183831	4.34479e-07	0.0061275	1.27359e-06	0.016822	4.1805e-07	0.00552173	1.2111e-06	0.0155523	3.93994e-07	0.00505947
16500	26	-5.57006e-08	0.00162846	-1.89033e-08	0.000552659	1.15751e-06	0.0172351	3.8494e-07	0.00573165	6.0074e-07	0.0106936	1.97203e-07	0.00351034	1.29979e-06	0.0183961	4.33249e-07	0.00613184	1.26661e-06	0.0168347	4.1576e-07	0.0055259	1.19721e-06	0.0155643	3.89477e-07	0.00506339
16510	26	-5.82239e-08	0.0016279	-1.97597e-08	0.000552466	1.15578e-06	0.0172466	3.84364e-07	0.0057355	5.95371e-07	0.0106995	1.95441e-07	0.00351231	1.29392e-06	0.0184091	4.31293e-07	0.00613616	1.26642e-06	0.0168473	4.15696e-07	0.00553006	1.18815e-06	0.0155763	3.86527e-07	0.00506727
16520	26	-4.76534e-08	0.00162737	-1.61723e-08	0.000552288	1.15635e-06	0.0172582	3.84554e-07	0.00573934	5.90064e-07	0.0107055	1.93699e-07	0.00351425	1.2902e-06	0.018422	4.30051e-07	0.00614047	1.27056e-06	0.01686	4.17056e-07	0.00553422	1.18431e-06	0.0155881	3.85278e-07	0.00507113
16530	26	-4.84057e-08	0.00162687	-1.64276e-08	0.000552119	1.16519e-06	0.0172698	3.87491e-07	0.0057432	5.88969e-07	0.0107114	1.93339e-07	0.00351619	1.29336e-06	0.0184349	4.31106e-07	0.00614478	1.26526e-06	0.0168727	4.15316e-07	0.00553839	1.1763e-06	0.0156	3.82672e-07	0.00507497
16540	26	-5.60349e-08	0.00162637	-1.90168e-08	0.000551949	1.17365e-06	0.0172815	3.90306e-07	0.00574709	5.89068e-07	0.0107173	1.93372e-07	0.00351812	1.29943e-06	0.0184479	4.3313e-07	0.00614909	1.26297e-06	0.0168853	4.14566e-07	0.00554253	1.17812e-06	0.0156117	3.83265e-07	0.0050788
16550	26	-5.2377e-08	0.00162584	-1.77754e-08	0.000551767	1.17727e-06	0.0172933	3.91508e-07	0.005751	5.88711e-07	0.0107231	1.93254e-07	0.00352006	1.3027e-06	0.0184609	4.34218e-07	0.00615343	1.26383e-06	0.016898	4.14848e-07	0.00554668	1.18178e-06	0.0156235	3.84457e-07	0.00508264
16560	26	-4.86342e-08	0.00162533	-1.65052e-08	0.000551596	1.17515e-06	0.017305	3.90804e-07	0.00575491	5.87679e-07	0.010729	1.92916e-07	0.00352199	1.30541e-06	0.0184739	4.35122e-07	0.00615778	1.26794e-06	0.0169106	4.16196e-07	0.00555084	1.18615e-06	0.0156354	3.85878e-07	0.00508649
16570	26	-4.75078e-08	0.00162485	-1.61229e-08	0.000551431	1.18302e-06	0.0173168	3.93422e-07	0.00575883	5.85182e-07	0.0107349	1.92096e-07	0.00352391	1.30665e-06	0.018487	4.35536e-07	0.00616213	1.26722e-06	0.0169233	4.15959e-07	0.005555	1.18993e-06	0.0156472	3.87107e-07	0.00509036
16580	26	-5.04973e-08	0.00162436	-1.71375e-08	0.000551267	1.18354e-06	0.0173286	3.93596e-07	0.00576277	5.7382e-07	0.0107407	1.88366e-07	0.00352581	1.30602e-06	0.0185001	4.35325e-07	0.00616648	1.26683e-06	0.016936	4.15831e-07	0.00555915	1.18467e-06	0.0156591	3.85397e-07	0.00509421
16590	26	-4.62976e-08	0.00162388	-1.57122e-08	0.000551103	1.18356e-06	0.0173405	3.93603e-07	0.0057667	5.68872e-07	0.0107464	1.86742e-07	0.00352769	1.30352e-06	0.0185131	4.34491e-07	0.00617083	1.26976e-06	0.0169487	4.16794e-07	0.00556332	1.18109e-06	0.0156709	3.84233e-07	0.00509806
16600	26	-3.47503e-08	0.00162347	-1.17933e-08	0.000550965	1.18532e-06	0.0173523	3.94185e-07	0.00577064	5.69475e-07	0.0107521	1.8694e-07	0.00352956	1.28981e-06	0.0185261	4.29923e-07	0.00617515	1.27363e-06	0.0169614	4.18065e-07	0.00556749	1.17891e-06	0.0156827	3.83523e-07	0.0051019
16610	26	-3.15911e-08	0.00162315	-1.07212e-08	0.000550854	1.19597e-06	0.0173643	3.9773e-07	0.00577461	5.71011e-07	0.0107578	1.87444e-07	0.00353143	1.27649e-06	0.0185389	4.25483e-07	0.00617943	1.26921e-06	0.0169741	4.16613e-07	0.00557166	1.1727e-06	0.0156945	3.81504e-07	0.00510572
16620	26	-3.00169e-08	0.00162284	-1.0187e-08	0.000550749	1.19941e-06	0.0173762	3.98873e-07	0.00577859	5.61259e-07	0.0107634	1.84243e-07	0.00353329	1.27048e-06	0.0185516	4.2348e-07	0.00618367	1.26269e-06	0.0169867	4.14474e-07	0.00557582	1.17652e-06	0.0157063	3.82744e-07	0.00510955
16630	26	-2.85704e-08	0.00162255	-9.69606e-09	0.00055065	1.19848e-06	0.0173882	3.98562e-07	0.00578258	5.70877e-07	0.0107691	1.874e-07	0.00353515	1.2683e-06	0.0185643	4.22752e-07	0.00618791	1.25687e-06	0.0169993	4.12561e-07	0.00557996	1.18529e-06	0.015718	3.85599e-07	0.00511339
16640	26	-2.35963e-08	0.00162229	-8.00797e-09	0.000550562	1.20031e-06	0.0174002	3.99173e-07	0.00578657	5.79738e-07	0.0107749	1.90309e-07	0.00353703	1.26114e-06	0.018577	4.20366e-07	0.00619212	1.25922e-06	0.0170119	4.13334e-07	0.00558409	1.18623e-06	0.0157299	3.85904e-07	0.00511725
16650	26	-2.45681e-08	0.00162204	-8.33777e-09	0.000550478	1.20328e-06	0.0174122	4.0016e-07	0.00579056	5.87451e-07	0.0107807	1.92841e-07	0.00353895	1.25635e-06	0.0185896	4.1877e-07	0.00619632	1.26468e-06	0.0170245	4.15126e-07	0.00558823	1.19099e-06	0.0157418	3.87451e-07	0.00512112
16660	26	-2.22312e-08	0.00162181	-7.5447e-09	0.000550402	1.20631e-06	0.0174243	4.01167e-07	0.00579457	5.91138e-07	0.0107866	1.94051e-07	0.00354088	1.25282e-06	0.0186021	4.17593e-07	0.0062005	1.27055e-06	0.0170372	4.17051e-07	0.00559239	1.19754e-06	0.0157537	3.89584e-07	0.005125
16670	26	-1.30064e-08	0.00162163	-4.41404e-09	0.000550339	1.20636e-06	0.0174363	4.01184e-07	0.00579858	5.89631e-07	0.0107925	1.93557e-07	0.00354282	1.25226e-06	0.0186146	4.17406e-07	0.00620467	1.27517e-06	0.0170499	4.18568e-07	0.00559657	1.20455e-06	0.0157657	3.91865e-07	0.00512891
16680	26	-1.57064e-08	0.00162148	-5.33035e-09	0.000550289	1.20722e-06	0.0174484	4.01471e-07	0.00580259	5.86949e-07	0.0107984	1.92676e-07	0.00354475	1.26665e-06	0.0186272	4.22203e-07	0.00620887	1.27774e-06	0.0170627	4.19412e-07	0.00560076	1.2079e-06	0.0157778	3.92954e-07	0.00513283
16690	26	-1.26832e-08	0.00162134	-4.30435e-09	0.00055024	1.20475e-06	0.0174605	4.00649e-07	0.0058066	5.87117e-07	0.0108043	1.92731e-07	0.00354668	1.27673e-06	0.0186399	4.25564e-07	0.00621311	1.27152e-06	0.0170754	4.17372e-07	0.00560494	1.2103e-06	0.0157899	3.93735e-07	0.00513676
16700	26	-1.38349e-08	0.0016212	-4.69519e-09	0.000550194	1.20511e-06	0.0174725	4.00769e-07	0.00581061	5.85622e-07	0.0108101	1.92241e-07	0.0035486	1.29121e-06	0.0186528	4.30388e-07	0.0062174	1.2641e-06	0.0170881	4.14935e-07	0.0056091	1.21472e-06	0.015802	3.95171e-07	0.00514071
16710	26	-1.2631e-08	0.00162108	-4.28663e-09	0.000550152	1.20428e-06	0.0174846	4.00493e-07	0.00581462	5.86921e-07	0.010816	1.92667e-07	0.00355053	1.30401e-06	0.0186658	4.34655e-07	0.00622172	1.26004e-06	0.0171007	4.13604e-07	0.00561324	1.21845e-06	0.0158142	3.96387e-07	0.00514467
16720	26	-7.57793e-09	0.00162097	-2.57176e-09	0.000550117	1.19894e-06	0.0174966	3.98715e-07	0.00581861	5.92993e-07	0.0108219	1.9466e-07	0.00355247	1.3116e-06	0.0186789	4.37187e-07	0.00622608	1.26999e-06	0.0171134	4.16868e-07	0.0056174	1.21768e-06	0.0158264	3.96134e-07	0.00514863
16730	26	-9.6537e-09	0.00162088	-3.27622e-09	0.000550086	1.19933e-06	0.0175086	3.98847e-07	0.0058226	5.99449e-07	0.0108278	1.96779e-07	0.00355442	1.30604e-06	0.0186919	4.35331e-07	0.00623044	1.28234e-06	0.0171262	4.20922e-07	0.00562159	1.21695e-06	0.0158385	3.95899e-07	0.00515259
16740	26	-6.10819e-09	0.00162081	-2.07296e-09	0.000550061	1.2021e-06	0.0175206	3.99769e-07	0.0058266	5.99639e-07	0.0108338	1.96842e-07	0.00355639	1.30403e-06	0.018705	4.34664e-07	0.00623479	1.29196e-06	0.017139	4.2408e-07	0.00562581	1.21812e-06	0.0158507	3.96277e-07	0.00515655
16750	26	-1.10757e-08	0.00162072	-3.75881e-09	0.000550032	1.20007e-06	0.0175326	3.99091e-07	0.00583059	5.9992e-07	0.0108398	1.96934e-07	0.00355836	1.31285e-06	0.0187181	4.37603e-07	0.00623915	1.29584e-06	0.017152	4.25352e-07	0.00563006	1.22534e-06	0.0158629	3.98628e-07	0.00516053
16760	26	-2.08441e-08	0.00162056	-7.07396e-09	0.000549976	1.19606e-06	0.0175446	3.97759e-07	0.00583457	6.06802e-07	0.0108459	1.99193e-07	0.00356034	1.31248e-06	0.0187312	4.3748e-07	0.00624352	1.29078e-06	0.0171649	4.23692e-07	0.0056343	1.22916e-06	0.0158752	3.99868e-07	0.00516452
16770	26	-1.99123e-08	0.00162036	-6.75773e-09	0.000549908	1.19001e-06	0.0175565	3.95747e-07	0.00583854	6.13792e-07	0.010852	2.01488e-07	0.00356234	1.30015e-06	0.0187443	4.3337e-07	0.00624788	1.28171e-06	0.0171778	4.20716e-07	0.00563853	1.22594e-06	0.0158875	3.98823e-07	0.00516851
16780	26	-1.14852e-08	0.00162021	-3.89777e-09	0.000549857	1.18135e-06	0.0175683	3.92866e-07	0.00584248	6.09581e-07	0.0108581	2.00105e-07	0.00356435	1.29594e-06	0.0187573	4.31967e-07	0.00625221	1.28278e-06	0.0171906	4.21066e-07	0.00564274	1.22699e-06	0.0158997	3.99164e-07	0.0051725
16790	26	-1.40202e-08	0.00162008	-4.7581e-09	0.000549813	1.1774e-06	0.0175801	3.91553e-07	0.00584641	5.93487e-07	0.0108641	1.94822e-07	0.00356633	1.30308e-06	0.0187702	4.34347e-07	0.00625654	1.28164e-06	0.0172034	4.20692e-07	0.00564694	1.2173e-06	0.015912	3.96012e-07	0.00517647
16800	26	-1.97769e-08	0.00161991	-6.71176e-09	0.000549756	1.17472e-06	0.0175919	3.90662e-07	0.00585032	6.00063e-07	0.0108701	1.96981e-07	0.00356829	1.29663e-06	0.0187832	4.32196e-07	0.00626087	1.28162e-06	0.0172162	4.20687e-07	0.00565115	1.20675e-06	0.0159241	3.92579e-07	0.00518042
16810	26	-1.83058e-08	0.00161972	-6.21252e-09	0.000549691	1.18433e-06	0.0176037	3.93859e-07	0.00585424	6.10999e-07	0.0108761	2.00571e-07	0.00357027	1.29962e-06	0.0187962	4.33193e-07	0.0062652	1.28563e-06	0.0172291	4.22003e-07	0.00565536	1.20448e-06	0.0159361	3.91841e-07	0.00518434
16820	26	-9.58729e-09	0.0016196	-3.25368e-09	0.000549649	1.18803e-06	0.0176156	3.95088e-07	0.00585818	6.17448e-07	0.0108823	2.02688e-07	0.00357229	1.30332e-06	0.0188092	4.34425e-07	0.00626954	1.28492e-06	0.0172419	4.21769e-07	0.00565958	1.21133e-06	0.0159482	3.9407e-07	0.00518828
16830	26	-6.0952e-09	0.0016195	-2.06855e-09	0.000549617	1.19079e-06	0.0176274	3.96005e-07	0.00586214	6.23489e-07	0.0108885	2.04671e-07	0.00357433	1.30606e-06	0.0188223	4.35338e-07	0.00627389	1.28319e-06	0.0172548	4.21201e-07	0.0056638	1.22012e-06	0.0159604	3.96929e-07	0.00519223
16840	26	-9.92818e-09	0.00161943	-3.36937e-09	0.000549591	1.19591e-06	0.0176394	3.97709e-07	0.00586611	6.30535e-07	0.0108947	2.06984e-07	0.00357638	1.31047e-06	0.0188354	4.3681e-07	0.00627825	1.28204e-06	0.0172676	4.20823e-07	0.00566801	1.22997e-06	0.0159726	4.00134e-07	0.00519621
16850	26	-7.32867e-09	0.00161934	-2.48716e-09	0.000549563	1.20407e-06	0.0176514	4.00422e-07	0.0058701	6.24524e-07	0.010901	2.05011e-07	0.00357844	1.32099e-06	0.0188485	4.40315e-07	0.00628264	1.29362e-06	0.0172805	4.24626e-07	0.00567224	1.24142e-06	0.015985	4.03858e-07	0.00520023
16860	26	4.87026e-09	0.00161936	1.65284e-09	0.000549568	1.21218e-06	0.0176635	4.03119e-07	0.00587411	6.24522e-07	0.0109072	2.0501e-07	0.00358049	1.32967e-06	0.0188618	4.43208e-07	0.00628706	1.30086e-06	0.0172934	4.27001e-07	0.0056765	1.24504e-06	0.0159974	4.05037e-07	0.00520428
16870	26	1.68981e-08	0.00161944	5.73477e-09	0.000549594	1.2178e-06	0.0176756	4.0499e-07	0.00587816	6.34198e-07	0.0109135	2.08186e-07	0.00358256	1.33959e-06	0.0188751	4.46515e-07	0.0062915	1.30259e-06	0.0173065	4.27568e-07	0.00568077	1.23589e-06	0.0160098	4.0206e-07	0.00520831
16880	26	1.1197e-08	0.00161958	3.79999e-09	0.000549643	1.22708e-06	0.0176879	4.08074e-07	0.00588223	6.40516e-07	0.0109199	2.1026e-07	0.00358465	1.35832e-06	0.0188886	4.52759e-07	0.00629599	1.3064e-06	0.0173195	4.28819e-07	0.00568505	1.23201e-06	0.0160222	4.00796e-07	0.00521233
16890	26	1.78598e-08	0.00161974	6.06115e-09	0.000549698	1.23573e-06	0.0177002	4.1095e-07	0.00588632	6.43595e-07	0.0109263	2.11271e-07	0.00358676	1.38055e-06	0.0189023	4.60169e-07	0.00630057	1.31465e-06	0.0173326	4.31529e-07	0.00568936	1.23251e-06	0.0160345	4.00961e-07	0.00521634
16900	26	2.65264e-08	0.00161996	9.00239e-09	0.000549771	1.24131e-06	0.0177125	4.12808e-07	0.00589044	6.44489e-07	0.0109328	2.11564e-07	0.00358887	1.40032e-06	0.0189162	4.66759e-07	0.0063052	1.32841e-06	0.0173458	4.36044e-07	0.00569369	1.23815e-06	0.0160468	4.02794e-07	0.00522035
16910	26	3.44184e-08	0.00162025	1.16807e-08	0.00054987	1.24375e-06	0.017725	4.13619e-07	0.00589457	6.54958e-07	0.0109393	2.15001e-07	0.003591	1.41536e-06	0.0189303	4.71771e-07	0.00630988	1.33686e-06	0.0173591	4.38817e-07	0.00569806	1.2523e-06	0.0160593	4.07398e-07	0.0052244
16920	26	4.63592e-08	0.00162067	1.57331e-08	0.000550012	1.2465e-06	0.0177374	4.14534e-07	0.00589871	6.59579e-07	0.0109458	2.16518e-07	0.00359316	1.41195e-06	0.0189444	4.70635e-07	0.00631459	1.34928e-06	0.0173726	4.42896e-07	0.00570248	1.26634e-06	0.0160719	4.11966e-07	0.0052285
16930	26	5.15499e-08	0.00162115	1.74947e-08	0.000550177	1.25071e-06	0.0177499	4.15933e-07	0.00590286	6.54297e-07	0.0109524	2.14784e-07	0.00359531	1.4099e-06	0.0189585	4.69952e-07	0.0063193	1.35849e-06	0.0173861	4.45919e-07	0.00570692	1.2735e-06	0.0160846	4.14295e-07	0.00523263
16940	26	5.54093e-08	0.00162169	1.88045e-08	0.000550358	1.25687e-06	0.0177624	4.1798e-07	0.00590703	6.569e-07	0.010959	2.15639e-07	0.00359747	1.41628e-06	0.0189727	4.72076e-07	0.00632401	1.35489e-06	0.0173997	4.44738e-07	0.00571137	1.27896e-06	0.0160973	4.16071e-07	0.00523678
16950	26	5.47469e-08	0.00162223	1.85797e-08	0.000550543	1.26826e-06	0.0177751	4.21769e-07	0.00591123	6.61409e-07	0.0109656	2.17119e-07	0.00359963	1.42198e-06	0.0189868	4.73977e-07	0.00632874	1.34884e-06	0.0174132	4.42749e-07	0.00571581	1.27558e-06	0.0161101	4.1497e-07	0.00524093
[truncated: 5,808 more rows]

## Sheet: Statistics
Data series	Section name	No. of data	Start time	End time	Duration	Mean	Mean std. dev.	Slope	Slope std. dev.	Minimum	Maximum	Integral	Peak Area
Temperature [Temperature]
Heat flow [Signal, Ch 1:1]
[truncated: 71 more rows]
