# Supplementary material for: Microbial bioenergetics of coral-algal interactions
Source: PeerJ. 2017 Jun 21;5:e3423. doi: 10.7717/peerj.3423 (PMC5482263; doi:10.7717/peerj.3423)
Supplement: Data S7 — Raw data exported from the TAM III calorimeter for the fifth experimental replicate. [file peerj-05-3423-s012.xls]

## Sheet: Experiment info
Summary
Name	OPtode Tank 2b Dark final (6-20-13).rslt
Start time	2013-06-20 12:35:27
End time	2013-06-21 11:26:58
Operator	Roach
Results file path	C:\Users\Frohwer\Documents\OPtode Tank 2b Dark final (6-20-13).rslt
General Experiment Info
Bath temperature	26°C
	Sample - Ch 1:1	Sample - Ch 1:2	Sample - Ch 1:3	Sample - Ch 1:4	Sample - Ch 1:5	Sample - Ch 1:6
Total mass	2.9191g	3.0174g	3.0612g	3.0475g	3.0642g	3.0221g
Name	sigma	Filtered (.02)	Algae 2 Final	Interface 2 Final	Coral 2 Final	Tank 2 Final

## Sheet: Raw data
2013-06-20 12:52:56	Temperature [Temperature]	Heat flow [Signal, Ch 1:1]	Heat [Signal, Ch 1:1]	Normalized heat flow [Signal, Ch 1:1]	Normalized heat [Signal, Ch 1:1]	Heat flow [Signal, Ch 1:2]	Heat [Signal, Ch 1:2]	Normalized heat flow [Signal, Ch 1:2]	Normalized heat [Signal, Ch 1:2]	Heat flow [Signal, Ch 1:3]	Heat [Signal, Ch 1:3]	Normalized heat flow [Signal, Ch 1:3]	Normalized heat [Signal, Ch 1:3]	Heat flow [Signal, Ch 1:4]	Heat [Signal, Ch 1:4]	Normalized heat flow [Signal, Ch 1:4]	Normalized heat [Signal, Ch 1:4]	Heat flow [Signal, Ch 1:5]	Heat [Signal, Ch 1:5]	Normalized heat flow [Signal, Ch 1:5]	Normalized heat [Signal, Ch 1:5]	Heat flow [Signal, Ch 1:6]	Heat [Signal, Ch 1:6]	Normalized heat flow [Signal, Ch 1:6]	Normalized heat [Signal, Ch 1:6]	Time markers
s	°C	W	J	W/g	J/g	W	J	W/g	J/g	W	J	W/g	J/g	W	J	W/g	J/g	W	J	W/g	J/g	W	J	W/g	J/g
-1040	26
-1030	26	4.68696e-08		1.60562e-08		9.27713e-08		3.07455e-08		6.70004e-08		2.1887e-08		1.24978e-07		4.10102e-08		1.17336e-07		3.82924e-08		4.41109e-08		1.45961e-08
-1020	26	5.83243e-08		1.99802e-08		9.38299e-08		3.10963e-08		7.05684e-08		2.30525e-08		1.27638e-07		4.18828e-08		1.29137e-07		4.21438e-08		5.98948e-08		1.98189e-08
-1010	26	6.45211e-08		2.21031e-08		1.04289e-07		3.45627e-08		7.60475e-08		2.48424e-08		1.39792e-07		4.58711e-08		1.42725e-07		4.65783e-08		6.16427e-08		2.03973e-08
-1000	26	6.98484e-08		2.39281e-08		1.17631e-07		3.89841e-08		7.90859e-08		2.58349e-08		1.53816e-07		5.04729e-08		1.49617e-07		4.88276e-08		6.0791e-08		2.01155e-08
-990	26	7.73017e-08		2.64813e-08		1.29411e-07		4.28882e-08		7.66973e-08		2.50547e-08		1.64506e-07		5.39806e-08		1.43984e-07		4.69892e-08		6.51448e-08		2.15561e-08
-980	26	8.42965e-08		2.88776e-08		1.32529e-07		4.39215e-08		7.85062e-08		2.56455e-08		1.72775e-07		5.6694e-08		1.38265e-07		4.51226e-08		6.42066e-08		2.12457e-08
-970	26	9.05564e-08		3.1022e-08		1.3085e-07		4.33651e-08		8.16745e-08		2.66806e-08		1.77828e-07		5.83521e-08		1.32715e-07		4.33116e-08		6.05983e-08		2.00517e-08
-960	26	9.30195e-08		3.18658e-08		1.28403e-07		4.2554e-08		7.51125e-08		2.4537e-08		1.65233e-07		5.42191e-08		1.26076e-07		4.11448e-08		6.0335e-08		1.99646e-08
-950	26	9.5597e-08		3.27488e-08		1.23014e-07		4.07682e-08		7.51761e-08		2.45577e-08		1.51758e-07		4.97975e-08		1.19706e-07		3.90661e-08		5.39667e-08		1.78574e-08
-940	26	9.93617e-08		3.40385e-08		1.18095e-07		3.91381e-08		8.004e-08		2.61466e-08		1.40901e-07		4.6235e-08		1.14641e-07		3.74132e-08		4.64441e-08		1.53681e-08
-930	26	1.06449e-07		3.64663e-08		1.21991e-07		4.04291e-08		8.28613e-08		2.70682e-08		1.40213e-07		4.60093e-08		1.12863e-07		3.68328e-08		5.07418e-08		1.67903e-08
-920	26	1.1644e-07		3.98889e-08		1.28298e-07		4.25195e-08		8.49419e-08		2.77479e-08		1.34436e-07		4.41134e-08		1.16324e-07		3.79624e-08		5.74593e-08		1.9013e-08
-910	26	1.28478e-07		4.40127e-08		1.33501e-07		4.42438e-08		8.66712e-08		2.83128e-08		1.19831e-07		3.93211e-08		1.24099e-07		4.04995e-08		6.31395e-08		2.08926e-08
-900	26	1.38844e-07		4.75641e-08		1.28186e-07		4.24822e-08		8.6628e-08		2.82987e-08		1.0667e-07		3.50023e-08		1.26322e-07		4.12251e-08		6.892e-08		2.28053e-08
-890	26	1.40785e-07		4.82288e-08		1.20626e-07		3.99768e-08		8.32477e-08		2.71945e-08		1.01631e-07		3.33489e-08		1.19121e-07		3.88751e-08		6.97841e-08		2.30913e-08
-880	26	1.33412e-07		4.57031e-08		1.13106e-07		3.74845e-08		7.67045e-08		2.5057e-08		1.05247e-07		3.45356e-08		1.06103e-07		3.46266e-08		6.74971e-08		2.23345e-08
-870	26	1.24117e-07		4.2519e-08		1.02498e-07		3.3969e-08		6.98376e-08		2.28138e-08		1.09631e-07		3.59742e-08		1.00678e-07		3.28562e-08		7.17853e-08		2.37535e-08
-860	26	1.14825e-07		3.93356e-08		1.01319e-07		3.35782e-08		6.28655e-08		2.05362e-08		1.1124e-07		3.65022e-08		9.92192e-08		3.23801e-08		7.03382e-08		2.32746e-08
-850	26	1.05417e-07		3.6113e-08		9.89839e-08		3.28044e-08		5.87159e-08		1.91807e-08		1.03956e-07		3.41118e-08		1.01177e-07		3.30191e-08		6.04152e-08		1.99911e-08
-840	26	9.26125e-08		3.17264e-08		9.43865e-08		3.12808e-08		6.26729e-08		2.04733e-08		9.48059e-08		3.11094e-08		9.61474e-08		3.13777e-08		5.7809e-08		1.91287e-08
-830	26	7.75558e-08		2.65684e-08		8.7993e-08		2.91619e-08		6.77998e-08		2.21481e-08		8.61496e-08		2.8269e-08		8.76234e-08		2.85959e-08		6.14705e-08		2.03403e-08
-820	26	6.57137e-08		2.25116e-08		7.96695e-08		2.64033e-08		6.37964e-08		2.08403e-08		8.2676e-08		2.71291e-08		7.86124e-08		2.56551e-08		5.94486e-08		1.96713e-08
-810	26	5.69282e-08		1.9502e-08		7.2108e-08		2.38974e-08		6.03759e-08		1.97229e-08		7.72387e-08		2.53449e-08		7.2608e-08		2.36956e-08		5.20823e-08		1.72338e-08
-800	26	5.34347e-08		1.83052e-08		6.55017e-08		2.1708e-08		5.84893e-08		1.91066e-08		6.57442e-08		2.15731e-08		6.85355e-08		2.23665e-08		3.73374e-08		1.23548e-08
-790	26	5.1224e-08		1.75479e-08		5.08664e-08		1.68577e-08		5.81892e-08		1.90086e-08		5.46864e-08		1.79447e-08		6.33605e-08		2.06777e-08		3.1039e-08		1.02707e-08
-780	26	4.55372e-08		1.55997e-08		3.82725e-08		1.26839e-08		6.16247e-08		2.01309e-08		4.68565e-08		1.53754e-08		6.03246e-08		1.96869e-08		2.7574e-08		9.12413e-09
-770	26	2.86509e-08		9.81497e-09		3.55473e-08		1.17808e-08		6.26082e-08		2.04522e-08		4.58816e-08		1.50555e-08		5.79971e-08		1.89273e-08		1.91901e-08		6.34994e-09
-760	26	9.09461e-09		3.11555e-09		3.45631e-08		1.14546e-08		5.85574e-08		1.91289e-08		4.64326e-08		1.52363e-08		5.47992e-08		1.78837e-08		4.37297e-09		1.447e-09
-750	26	1.4428e-08		4.94262e-09		2.45322e-08		8.13026e-09		4.99771e-08		1.6326e-08		3.88119e-08		1.27357e-08		4.41482e-08		1.44077e-08		-9.75325e-09		-3.22731e-09
-740	26	2.25907e-09		7.73894e-10		1.12334e-08		3.72289e-09		3.99848e-08		1.30618e-08		3.63541e-08		1.19292e-08		3.75806e-08		1.22644e-08		-1.77597e-08		-5.8766e-09
-730	26	-8.14367e-09		-2.78979e-09		-4.16926e-09		-1.38174e-09		3.18417e-08		1.04017e-08		2.66765e-08		8.75356e-09		2.99067e-08		9.76004e-09		-2.00389e-08		-6.63079e-09
-720	26	-2.59913e-08		-8.90387e-09		-8.69232e-09		-2.88073e-09		2.20183e-08		7.19271e-09		2.33926e-08		7.676e-09		1.86949e-08		6.10108e-09		-1.88591e-08		-6.2404e-09
-710	26	-4.23248e-08		-1.44992e-08		-4.01962e-09		-1.33215e-09		1.93556e-08		6.3229e-09		2.23592e-08		7.33691e-09		7.07032e-09		2.30739e-09		-1.49752e-08		-4.95524e-09
-700	26	-4.44275e-08		-1.52196e-08		1.51982e-09		5.03684e-10		2.70576e-08		8.83889e-09		1.5067e-08		4.94404e-09		-4.80447e-10		-1.56794e-10		-1.04593e-08		-3.46095e-09
-690	26	-4.31797e-08		-1.47921e-08		-3.55026e-10		-1.1766e-10		1.87367e-08		6.12069e-09		7.83449e-09		2.57079e-09		-3.31727e-09		-1.08259e-09		-1.10959e-08		-3.67157e-09
-680	26	-4.28134e-08		-1.46666e-08		-3.50268e-09		-1.16083e-09		1.31209e-08		4.2862e-09		-2.09287e-09		-6.8675e-10		9.04204e-10		2.95086e-10		-5.34357e-09		-1.76816e-09
-670	26	-3.92463e-08		-1.34446e-08		-6.94363e-09		-2.3012e-09		9.22861e-09		3.0147e-09		-8.27882e-09		-2.71659e-09		5.37307e-09		1.7535e-09		1.4176e-09		4.69078e-10
-660	26	-2.64604e-08		-9.06458e-09		-1.04504e-08		-3.46338e-09		7.63506e-09		2.49414e-09		-2.79535e-09		-9.17259e-10		6.51842e-09		2.12728e-09		5.77076e-09		1.90952e-09
-650	26	-1.6363e-08		-5.60548e-09		-1.44618e-08		-4.7928e-09		9.00343e-09		2.94114e-09		-3.5506e-09		-1.16509e-09		2.24426e-08		7.32412e-09		1.13934e-08		3.77004e-09
-640	26	-2.94192e-08		-1.00782e-08		-9.74071e-09		-3.22818e-09		8.72524e-09		2.85027e-09		5.18528e-09		1.70149e-09		2.14609e-08		7.00374e-09		1.71629e-08		5.67914e-09
-630	26	-2.72189e-08		-9.32443e-09		-1.21749e-08		-4.0349e-09		1.07458e-09		3.51032e-10		-8.82163e-10		-2.89471e-10		2.31735e-08		7.56266e-09		1.72926e-08		5.72203e-09
-620	26	-2.15076e-08		-7.36788e-09		-1.8179e-08		-6.02471e-09		-4.96528e-09		-1.62201e-09		-7.42005e-09		-2.4348e-09		2.0139e-08		6.57234e-09		1.46985e-08		4.86369e-09
-610	26	-1.36726e-08		-4.68383e-09		-2.03615e-08		-6.74803e-09		-8.32986e-09		-2.72111e-09		-1.62318e-08		-5.32626e-09		1.06244e-08		3.46728e-09		1.24719e-08		4.1269e-09
-600	26	-7.87057e-09		-2.69623e-09		-1.88444e-08		-6.24524e-09		-1.62562e-08		-5.31039e-09		-2.53674e-08		-8.32399e-09		4.02393e-09		1.31321e-09		8.97935e-09		2.97123e-09
-590	26	-7.50084e-09		-2.56957e-09		-2.0218e-08		-6.70047e-09		-2.45088e-08		-8.00628e-09		-2.82248e-08		-9.26162e-09		2.02445e-09		6.60679e-10		2.70826e-09		8.9615e-10
-580	26	-1.52831e-08		-5.23556e-09		-1.69667e-08		-5.62295e-09		-2.921e-08		-9.542e-09		-3.224e-08		-1.05791e-08		7.35305e-09		2.39967e-09		-2.89907e-09		-9.5929e-10
-570	26	-8.82506e-09		-3.02321e-09		-1.29504e-08		-4.29192e-09		-3.18191e-08		-1.03943e-08		-3.36343e-08		-1.10367e-08		3.29942e-09		1.07676e-09		-3.76091e-09		-1.24447e-09
-560	26	7.5059e-09		2.57131e-09		-1.573e-08		-5.21308e-09		-4.19208e-08		-1.36942e-08		-3.39067e-08		-1.11261e-08		-1.37736e-08		-4.49499e-09		-2.32726e-09		-7.70082e-10
-550	26	1.79521e-08		6.14986e-09		-2.61317e-08		-8.66035e-09		-4.31809e-08		-1.41059e-08		-3.6321e-08		-1.19183e-08		-3.57677e-08		-1.16728e-08		-2.683e-09		-8.87793e-10
-540	26	1.78899e-08		6.12857e-09		-2.86986e-08		-9.51103e-09		-4.55368e-08		-1.48755e-08		-4.01261e-08		-1.31669e-08		-4.96006e-08		-1.61871e-08		1.18092e-09		3.9076e-10
-530	26	1.72787e-08		5.91918e-09		-3.95078e-08		-1.30933e-08		-5.21938e-08		-1.70501e-08		-4.65987e-08		-1.52908e-08		-5.98798e-08		-1.95417e-08		6.06965e-09		2.00842e-09
-520	26	1.87665e-08		6.42885e-09		-5.18991e-08		-1.71999e-08		-6.16879e-08		-2.01515e-08		-5.76604e-08		-1.89206e-08		-6.43131e-08		-2.09885e-08		1.20315e-08		3.98118e-09
-510	26	1.88328e-08		6.45157e-09		-5.80049e-08		-1.92235e-08		-7.38854e-08		-2.41361e-08		-7.47239e-08		-2.45197e-08		-6.8405e-08		-2.23239e-08		7.85383e-09		2.5988e-09
-500	26	1.55709e-08		5.33413e-09		-5.66069e-08		-1.87602e-08		-8.36419e-08		-2.73232e-08		-8.49801e-08		-2.78852e-08		-7.29141e-08		-2.37955e-08		-1.9839e-09		-6.56465e-10
-490	26	1.06005e-08		3.63141e-09		-5.38959e-08		-1.78617e-08		-8.86796e-08		-2.89689e-08		-9.63472e-08		-3.16152e-08		-8.35508e-08		-2.72667e-08		-1.70992e-08		-5.65806e-09
-480	26	6.68318e-09		2.28947e-09		-5.44628e-08		-1.80496e-08		-9.40349e-08		-3.07183e-08		-1.10021e-07		-3.6102e-08		-1.06244e-07		-3.46728e-08		-3.6006e-08		-1.19142e-08
-470	26	-3.16235e-09		-1.08333e-09		-6.51269e-08		-2.15838e-08		-1.01953e-07		-3.33051e-08		-1.26574e-07		-4.15338e-08		-1.16227e-07		-3.79305e-08		-4.82996e-08		-1.59821e-08
-460	26	-2.21137e-08		-7.57553e-09		-7.42534e-08		-2.46084e-08		-1.04667e-07		-3.41914e-08		-1.35285e-07		-4.43922e-08		-1.17295e-07		-3.82791e-08		-6.0217e-08		-1.99255e-08
-450	26	-3.76323e-08		-1.28917e-08		-8.10445e-08		-2.6859e-08		-1.06471e-07		-3.47807e-08		-1.40823e-07		-4.62095e-08		-1.15247e-07		-3.76108e-08		-6.73697e-08		-2.22924e-08
-440	26	-4.77133e-08		-1.63452e-08		-8.3536e-08		-2.76848e-08		-1.05049e-07		-3.43161e-08		-1.43319e-07		-4.70282e-08		-1.0925e-07		-3.56536e-08		-6.96654e-08		-2.3052e-08
-430	26	-5.80847e-08		-1.98982e-08		-8.1724e-08		-2.70842e-08		-9.98643e-08		-3.26226e-08		-1.43729e-07		-4.71628e-08		-9.92924e-08		-3.2404e-08		-7.19226e-08		-2.37989e-08
-420	26	-7.09303e-08		-2.42987e-08		-8.67083e-08		-2.87361e-08		-9.76742e-08		-3.19072e-08		-1.4701e-07		-4.82395e-08		-1.06649e-07		-3.48049e-08		-7.12807e-08		-2.35865e-08
-410	26	-8.11741e-08		-2.78079e-08		-9.63263e-08		-3.19236e-08		-9.7116e-08		-3.17248e-08		-1.49133e-07		-4.89362e-08		-1.09282e-07		-3.56642e-08		-6.9929e-08		-2.31392e-08
-400	26	-8.55499e-08		-2.9307e-08		-1.11315e-07		-3.68911e-08		-9.84792e-08		-3.21701e-08		-1.47514e-07		-4.84048e-08		-1.01319e-07		-3.30655e-08		-6.81966e-08		-2.2566e-08
-390	26	-8.57069e-08		-2.93607e-08		-1.0274e-07		-3.4049e-08		-9.24369e-08		-3.01963e-08		-1.36046e-07		-4.46418e-08		-1.01227e-07		-3.30353e-08		-7.1829e-08		-2.37679e-08
-380	26	-8.88466e-08		-3.04363e-08		-1.00987e-07		-3.34683e-08		-8.53112e-08		-2.78685e-08		-1.20777e-07		-3.96315e-08		-9.77456e-08		-3.18992e-08		-7.74427e-08		-2.56255e-08
-370	26	-9.17763e-08		-3.14399e-08		-9.90893e-08		-3.28393e-08		-7.91048e-08		-2.58411e-08		-1.08768e-07		-3.56908e-08		-9.24594e-08		-3.01741e-08		-8.32864e-08		-2.75591e-08
-360	26	-9.1175e-08		-3.12339e-08		-9.04641e-08		-2.99808e-08		-7.53363e-08		-2.461e-08		-1.07196e-07		-3.5175e-08		-8.82729e-08		-2.88078e-08		-8.73993e-08		-2.89201e-08
-350	26	-9.05424e-08		-3.10172e-08		-8.91284e-08		-2.95381e-08		-6.63406e-08		-2.16714e-08		-1.02159e-07		-3.35221e-08		-9.59201e-08		-3.13035e-08		-8.6541e-08		-2.8636e-08
-340	26	-9.13989e-08		-3.13106e-08		-8.99125e-08		-2.9798e-08		-6.06412e-08		-1.98096e-08		-9.54811e-08		-3.1331e-08		-9.41056e-08		-3.07113e-08		-8.15218e-08		-2.69752e-08
-330	26	-9.31898e-08		-3.19241e-08		-9.0041e-08		-2.98406e-08		-5.85233e-08		-1.91178e-08		-9.25868e-08		-3.03812e-08		-9.69056e-08		-3.16251e-08		-7.2881e-08		-2.4116e-08
-320	26	-8.46624e-08		-2.90029e-08		-8.89924e-08		-2.94931e-08		-5.86587e-08		-1.9162e-08		-8.68258e-08		-2.84908e-08		-1.03033e-07		-3.36248e-08		-5.88325e-08		-1.94674e-08
-310	26	-8.25899e-08		-2.82929e-08		-8.3754e-08		-2.7757e-08		-5.70063e-08		-1.86222e-08		-8.00378e-08		-2.62634e-08		-1.09595e-07		-3.57663e-08		-5.15233e-08		-1.70488e-08
-300	26	-8.14502e-08		-2.79025e-08		-7.48415e-08		-2.48033e-08		-4.47593e-08		-1.46215e-08		-7.38066e-08		-2.42187e-08		-1.11095e-07		-3.62558e-08		-4.89408e-08		-1.61943e-08
-290	26	-6.76316e-08		-2.31686e-08		-6.6417e-08		-2.20113e-08		-3.01713e-08		-9.85604e-09		-7.06302e-08		-2.31764e-08		-1.05395e-07		-3.43956e-08		-4.93113e-08		-1.63169e-08
-280	26	-6.61073e-08		-2.26465e-08		-5.96005e-08		-1.97523e-08		-1.56345e-08		-5.10732e-09		-6.14269e-08		-2.01565e-08		-9.46345e-08		-3.08839e-08		-5.12116e-08		-1.69457e-08
-270	26	-6.77332e-08		-2.32034e-08		-6.02832e-08		-1.99785e-08		-6.44545e-09		-2.10553e-09		-4.99724e-08		-1.63978e-08		-8.21318e-08		-2.68037e-08		-4.60734e-08		-1.52455e-08
-260	26	-6.97035e-08		-2.38784e-08		-6.32969e-08		-2.09773e-08		-6.48165e-10		-2.11736e-10		-4.30458e-08		-1.4125e-08		-6.94858e-08		-2.26766e-08		-3.63482e-08		-1.20275e-08
-250	26	-7.07521e-08		-2.42377e-08		-5.84069e-08		-1.93567e-08		-1.24321e-08		-4.06118e-09		-4.67706e-08		-1.53472e-08		-6.42018e-08		-2.09522e-08		-3.14694e-08		-1.04131e-08
-240	26	-7.32986e-08		-2.511e-08		-6.3595e-08		-2.10761e-08		-1.56221e-08		-5.10325e-09		-4.77705e-08		-1.56753e-08		-6.36467e-08		-2.07711e-08		-2.6362e-08		-8.72309e-09
-230	26	-7.69511e-08		-2.63612e-08		-6.16748e-08		-2.04397e-08		-1.25491e-08		-4.0994e-09		-4.67584e-08		-1.53432e-08		-5.59014e-08		-1.82434e-08		-2.10859e-08		-6.97723e-09
-220	26	-6.84183e-08		-2.34382e-08		-5.43192e-08		-1.8002e-08		-1.10642e-08		-3.61434e-09		-4.59485e-08		-1.50774e-08		-4.68223e-08		-1.52804e-08		-1.13896e-08		-3.76876e-09
-210	26	-6.0575e-08		-2.07513e-08		-4.73843e-08		-1.57037e-08		-1.10092e-08		-3.59636e-09		-4.29485e-08		-1.4093e-08		-4.05372e-08		-1.32293e-08		-3.12299e-09		-1.03338e-09
-200	26	-5.70126e-08		-1.95309e-08		-4.63639e-08		-1.53655e-08		-6.18508e-09		-2.02047e-09		-3.72275e-08		-1.22158e-08		-4.54587e-08		-1.48354e-08		2.1559e-09		7.13378e-10
-190	26	-4.88542e-08		-1.6736e-08		-4.65944e-08		-1.54419e-08		-2.88349e-09		-9.41947e-10		-3.17661e-08		-1.04237e-08		-5.26369e-08		-1.7178e-08		3.97671e-09		1.31588e-09
-180	26	-4.10764e-08		-1.40716e-08		-4.52911e-08		-1.501e-08		-9.22257e-09		-3.01273e-09		-2.48311e-08		-8.14801e-09		-5.657e-08		-1.84616e-08		1.06481e-08		3.52341e-09
-170	26	-3.59438e-08		-1.23133e-08		-4.07334e-08		-1.34995e-08		-8.72717e-09		-2.8509e-09		-1.8826e-08		-6.17751e-09		-5.57458e-08		-1.81926e-08		1.36764e-08		4.52546e-09
-160	26	-3.5524e-08		-1.21695e-08		-3.58626e-08		-1.18853e-08		-6.25236e-09		-2.04246e-09		-1.6051e-08		-5.26695e-09		-5.64614e-08		-1.84262e-08		4.66966e-09		1.54517e-09
-150	26
-140	26
-130	26
-120	26
-110	26
-100	26
-90	26
-80	26
-70	26
-60	26
-50	26
-40	26
-30	26
-20	26
-10	26
0	26																									Reaction start
10	26
20	26
30	26
40	26
50	26
60	26
70	26
80	26
90	26
100	26
110	26
120	26
130	26
140	26
150	26
160	26
170	26
180	26
190	26
200	26
210	26
220	26
230	26
240	26
250	26
260	26
270	26
280	26
290	26
300	26
310	26
320	26
330	26
340	26
350	26
360	26
370	26
380	26
390	26
400	26
410	26
420	26
430	26
440	26
450	26
460	26
470	26
480	26
490	26
500	26
510	26
520	26
530	26
540	26
550	26
560	26
570	26
580	26
590	26
600	26
610	26
620	26
630	26
640	26
650	26
660	26
670	26
680	26
690	26
700	26
710	26
720	26
730	26
740	26
750	26
760	26
770	26
780	26
790	26
800	26
810	26
820	26
830	26
840	26
850	26
860	26
870	26
880	26
890	26
900	26
910	26
920	26
930	26
940	26
950	26																									Measuring position
960	26
970	26
980	26
990	26
1000	26
1010	26
1020	26
1030	26
1040	26
1050	26
1060	26
1070	26
1080	26
1090	26
1100	26
1110	26
1120	26
1130	26
1140	26
1150	26
1160	26
1170	26
1180	26
1190	26
1200	26
1210	26
1220	26
1230	26
1240	26
1250	26
1260	26
1270	26
1280	26
1290	26
1300	26
1310	26
1320	26
1330	26
1340	26
1350	26
1360	26
1370	26
1380	26
1390	26
1400	26
1410	26
1420	26
1430	26
1440	26
1450	26
1460	26
1470	26
1480	26
1490	26
1500	26
1510	26
1520	26
1530	26
1540	26
1550	26
1560	26
1570	26
1580	26
1590	26
1600	26
1610	26
1620	26
1630	26
1640	26
1650	26
1660	26
1670	26
1680	26
1690	26
1700	26
1710	26
1720	26
1730	26
1740	26
1750	26
1760	26
1770	26
1780	26
1790	26
1800	26
1810	26
1820	26
1830	26
1840	26
1850	26
1860	26
1870	26
1880	26
1890	26
1900	26
1910	26
1920	26
1930	26
1940	26
1950	26
1960	26
1970	26
1980	26
1990	26
2000	26
2010	26
2020	26
2030	26
2040	26
2050	26
2060	26
2070	26
2080	26
2090	26
2100	26
2110	26
2120	26
2130	26
2140	26
2150	26
2160	26
2170	26
2180	26
2190	26
2200	26
2210	26
2220	26
2230	26
2240	26
2250	26
2260	26
2270	26
2280	26
2290	26
2300	26
2310	26
2320	26
2330	26
2340	26
2350	26
2360	26
2370	26
2380	26
2390	26
2400	26
2410	26
2420	26
2430	26
2440	26
2450	26
2460	26
2470	26
2480	26
2490	26
2500	26
2510	26
2520	26
2530	26
2540	26
2550	26
2560	26
2570	26
2580	26
2590	26
2600	26
2610	26
2620	26
2630	26
2640	26
2650	26
2660	26
2670	26
2680	26
2690	26
2700	26
2710	26
2720	26
2730	26
2740	26
2750	26
2760	26
2770	26
2780	26
2790	26
2800	26
2810	26
2820	26
2830	26
2840	26
2850	26
2860	26
2870	26
2880	26
2890	26
2900	26
2910	26
2920	26
2930	26
2940	26
2950	26
2960	26
2970	26
2980	26
2990	26
3000	26
3010	26
3020	26
3030	26
3040	26
3050	26
3060	26
3070	26
3080	26
3090	26
3100	26
3110	26
3120	26
3130	26
3140	26
3150	26
3160	26
3170	26
3180	26
3190	26
3200	26
3210	26
3220	26
3230	26
3240	26
3250	26
3260	26
3270	26
3280	26
3290	26
3300	26
3310	26
3320	26
3330	26
3340	26
3350	26
3360	26
3370	26
3380	26
3390	26
3400	26
3410	26
3420	26
3430	26
3440	26
3450	26
3460	26
3470	26
3480	26
3490	26
3500	26
3510	26
3520	26
3530	26
3540	26
3550	26
3560	26
3570	26
3580	26
3590	26
3600	26
3610	26
3620	26
3630	26
3640	26
3650	26	-9.03471e-07	-3.85703e-06	-3.09503e-07	-1.32131e-06	-6.24219e-07	-2.64154e-06	-2.06873e-07	-8.75435e-07	-4.80575e-07	-2.0366e-06	-1.56989e-07	-6.65293e-07	-4.61376e-07	-1.95104e-06	-1.51395e-07	-6.4021e-07	9.80986e-08	4.46296e-07	3.20144e-08	1.45649e-07	-9.81388e-07	-4.1772e-06	-3.24737e-07	-1.38222e-06	Signal correct
3660	26	-8.88065e-07	-1.28125e-05	-3.04226e-07	-4.38919e-06	-5.89424e-07	-8.7087e-06	-1.95342e-07	-2.88616e-06	-4.5684e-07	-6.72289e-06	-1.49236e-07	-2.19616e-06	-4.36389e-07	-6.44249e-06	-1.43196e-07	-2.11402e-06	1.23666e-07	1.55231e-06	4.03584e-08	5.06595e-07	-9.53264e-07	-1.38506e-05	-3.15431e-07	-4.5831e-06
3670	26	-8.6949e-07	-2.16126e-05	-2.97862e-07	-7.40385e-06	-5.57388e-07	-1.44651e-05	-1.84724e-07	-4.7939e-06	-4.34821e-07	-1.11965e-05	-1.42043e-07	-3.65756e-06	-4.21739e-07	-1.07445e-05	-1.38388e-07	-3.52568e-06	1.38339e-07	2.85086e-06	4.51468e-08	9.30378e-07	-9.29832e-07	-2.32828e-05	-3.07677e-07	-7.70417e-06
3680	26	-8.47323e-07	-3.01844e-05	-2.90269e-07	-1.03403e-05	-5.39209e-07	-1.99472e-05	-1.787e-07	-6.61074e-06	-4.05212e-07	-1.53782e-05	-1.3237e-07	-5.02357e-06	-4.00413e-07	-1.48405e-05	-1.31391e-07	-4.86971e-06	1.41767e-07	4.24745e-06	4.62655e-08	1.38615e-06	-8.97844e-07	-3.24007e-05	-2.97093e-07	-1.07212e-05
3690	26	-8.27659e-07	-3.8543e-05	-2.83532e-07	-1.32037e-05	-5.2086e-07	-2.52207e-05	-1.72619e-07	-8.35842e-06	-3.84979e-07	-1.93257e-05	-1.25761e-07	-6.31312e-06	-3.73607e-07	-1.86757e-05	-1.22595e-07	-6.1282e-06	1.51395e-07	5.7386e-06	4.94077e-08	1.87279e-06	-8.60713e-07	-4.11482e-05	-2.84806e-07	-1.36158e-05
3700	26	-8.10507e-07	-4.67788e-05	-2.77656e-07	-1.60251e-05	-4.99469e-07	-3.03789e-05	-1.6553e-07	-1.00679e-05	-3.73238e-07	-2.31461e-05	-1.21925e-07	-7.56111e-06	-3.44467e-07	-2.23434e-05	-1.13033e-07	-7.3317e-06	1.67722e-07	7.29051e-06	5.47359e-08	2.37925e-06	-8.21822e-07	-4.96644e-05	-2.71937e-07	-1.64337e-05
3710	26	-7.89963e-07	-5.47275e-05	-2.70619e-07	-1.87481e-05	-4.78017e-07	-3.52103e-05	-1.5842e-07	-1.16691e-05	-3.44662e-07	-2.66609e-05	-1.1259e-07	-8.70931e-06	-3.1816e-07	-2.55878e-05	-1.044e-07	-8.39632e-06	1.78946e-07	9.05315e-06	5.8399e-08	2.95449e-06	-7.90534e-07	-5.76445e-05	-2.61584e-07	-1.90743e-05
3720	26	-7.66427e-07	-6.25368e-05	-2.62556e-07	-2.14233e-05	-4.53896e-07	-3.98983e-05	-1.50426e-07	-1.32228e-05	-3.16804e-07	-3.00065e-05	-1.0349e-07	-9.80221e-06	-2.99731e-07	-2.8713e-05	-9.83531e-08	-9.42181e-06	1.94348e-07	1.09049e-05	6.34255e-08	3.55881e-06	-7.61205e-07	-6.54452e-05	-2.51879e-07	-2.16555e-05
3730	26	-7.42314e-07	-7.00778e-05	-2.54295e-07	-2.40066e-05	-4.33066e-07	-4.43333e-05	-1.43523e-07	-1.46925e-05	-2.91116e-07	-3.30426e-05	-9.50986e-08	-1.0794e-05	-2.8334e-07	-3.16218e-05	-9.29746e-08	-1.03763e-05	2.13062e-07	1.29447e-05	6.95327e-08	4.22449e-06	-7.32778e-07	-7.29095e-05	-2.42473e-07	-2.41254e-05
3740	26	-7.21969e-07	-7.74008e-05	-2.47326e-07	-2.65153e-05	-4.16266e-07	-4.85734e-05	-1.37955e-07	-1.60978e-05	-2.63869e-07	-3.58121e-05	-8.6198e-08	-1.16987e-05	-2.59924e-07	-3.4341e-05	-8.52909e-08	-1.12686e-05	2.31851e-07	1.51717e-05	7.56643e-08	4.95127e-06	-7.01068e-07	-8.00764e-05	-2.3198e-07	-2.64969e-05
3750	26	-7.03457e-07	-8.45192e-05	-2.40984e-07	-2.89539e-05	-3.9215e-07	-5.26055e-05	-1.29963e-07	-1.74341e-05	-2.29633e-07	-3.82636e-05	-7.5014e-08	-1.24995e-05	-2.39457e-07	-3.68277e-05	-7.85749e-08	-1.20846e-05	2.53637e-07	1.76091e-05	8.27744e-08	5.74672e-06	-6.65955e-07	-8.68947e-05	-2.20362e-07	-2.87531e-05
3760	26	-6.89326e-07	-9.14856e-05	-2.36143e-07	-3.13403e-05	-3.80425e-07	-5.64753e-05	-1.26077e-07	-1.87165e-05	-2.03715e-07	-4.0435e-05	-6.65474e-08	-1.32089e-05	-2.20964e-07	-3.9131e-05	-7.25065e-08	-1.28403e-05	2.69058e-07	2.0219e-05	8.7807e-08	6.59846e-06	-6.37626e-07	-9.34164e-05	-2.10988e-07	-3.09111e-05
3770	26	-6.7025e-07	-9.82825e-05	-2.29608e-07	-3.36688e-05	-3.70304e-07	-6.023e-05	-1.22723e-07	-1.99609e-05	-1.8434e-07	-4.23872e-05	-6.02183e-08	-1.38466e-05	-2.07896e-07	-4.12859e-05	-6.82185e-08	-1.35475e-05	2.70958e-07	2.2904e-05	8.84271e-08	7.4747e-06	-6.13863e-07	-9.96855e-05	-2.03125e-07	-3.29855e-05
3780	26	-6.44233e-07	-0.000104855	-2.20696e-07	-3.59203e-05	-3.61617e-07	-6.38948e-05	-1.19844e-07	-2.11754e-05	-1.6982e-07	-4.41612e-05	-5.54748e-08	-1.44261e-05	-1.91802e-07	-4.3276e-05	-6.29375e-08	-1.42005e-05	2.67537e-07	2.56031e-05	8.73107e-08	8.35556e-06	-5.99031e-07	-0.000105761	-1.98217e-07	-3.49958e-05
3790	26	-6.19288e-07	-0.000111181	-2.1215e-07	-3.80875e-05	-3.58623e-07	-6.74968e-05	-1.18852e-07	-2.23692e-05	-1.57043e-07	-4.57982e-05	-5.13011e-08	-1.49609e-05	-1.65797e-07	-4.50719e-05	-5.44043e-08	-1.47898e-05	2.74326e-07	2.83123e-05	8.9526e-08	9.2397e-06	-5.92803e-07	-0.000111719	-1.96156e-07	-3.69674e-05
3800	26	-6.10888e-07	-0.000117343	-2.09273e-07	-4.01984e-05	-3.56188e-07	-7.10734e-05	-1.18045e-07	-2.35545e-05	-1.41762e-07	-4.73121e-05	-4.63094e-08	-1.54554e-05	-1.50345e-07	-4.66715e-05	-4.93338e-08	-1.53147e-05	2.90063e-07	3.11137e-05	9.4662e-08	1.01539e-05	-5.73156e-07	-0.000117573	-1.89655e-07	-3.89045e-05
3810	26	-6.07626e-07	-0.00012343	-2.08155e-07	-4.22835e-05	-3.44254e-07	-7.45539e-05	-1.1409e-07	-2.4708e-05	-1.37031e-07	-4.86975e-05	-4.47638e-08	-1.5908e-05	-1.2436e-07	-4.79978e-05	-4.08073e-08	-1.57499e-05	2.95436e-07	3.4051e-05	9.64153e-08	1.11125e-05	-5.44259e-07	-0.000123108	-1.80093e-07	-4.07359e-05
3820	26	-6.00075e-07	-0.000129455	-2.05568e-07	-4.43474e-05	-3.34084e-07	-7.79403e-05	-1.10719e-07	-2.58303e-05	-1.22597e-07	-4.99669e-05	-4.00488e-08	-1.63226e-05	-1.05624e-07	-4.91449e-05	-3.46592e-08	-1.61263e-05	3.02693e-07	3.70509e-05	9.87838e-08	1.20915e-05	-5.22972e-07	-0.00012844	-1.73049e-07	-4.25002e-05
3830	26	-5.89178e-07	-0.000135407	-2.01836e-07	-4.63866e-05	-3.24248e-07	-8.12373e-05	-1.07459e-07	-2.6923e-05	-1.02836e-07	-5.11112e-05	-3.35933e-08	-1.66965e-05	-8.9506e-08	-5.01276e-05	-2.93703e-08	-1.64488e-05	3.12818e-07	4.01256e-05	1.02088e-07	1.3095e-05	-5.03293e-07	-0.000133577	-1.66538e-07	-4.42001e-05
3840	26	-5.75465e-07	-0.000141224	-1.97138e-07	-4.83793e-05	-3.11675e-07	-8.44114e-05	-1.03293e-07	-2.79749e-05	-8.54231e-08	-5.20468e-05	-2.79051e-08	-1.70021e-05	-6.67367e-08	-5.08982e-05	-2.18988e-08	-1.67016e-05	3.29074e-07	4.33431e-05	1.07393e-07	1.4145e-05	-4.72745e-07	-0.000138443	-1.56429e-07	-4.58101e-05
3850	26	-5.58395e-07	-0.000146891	-1.9129e-07	-5.03206e-05	-2.99604e-07	-8.74698e-05	-9.92922e-08	-2.89885e-05	-6.72414e-08	-5.28103e-05	-2.19657e-08	-1.72515e-05	-4.62109e-08	-5.14685e-05	-1.51635e-08	-1.68888e-05	3.43311e-07	4.67003e-05	1.12039e-07	1.52406e-05	-4.49122e-07	-0.000143065	-1.48612e-07	-4.73395e-05
3860	26	-5.40715e-07	-0.000152395	-1.85234e-07	-5.22062e-05	-2.86771e-07	-9.04011e-05	-9.5039e-08	-2.99599e-05	-4.78752e-08	-5.33894e-05	-1.56393e-08	-1.74407e-05	-2.7642e-08	-5.18429e-05	-9.0704e-09	-1.70116e-05	3.55824e-07	5.01926e-05	1.16123e-07	1.63803e-05	-4.27926e-07	-0.000147447	-1.41599e-07	-4.87896e-05
3870	26	-5.25668e-07	-0.000157733	-1.80079e-07	-5.40348e-05	-2.71261e-07	-9.31975e-05	-8.98989e-08	-3.08867e-05	-2.74064e-08	-5.3774e-05	-8.95283e-09	-1.75663e-05	-9.19456e-09	-5.20345e-05	-3.01708e-09	-1.70745e-05	3.68332e-07	5.38084e-05	1.20205e-07	1.75603e-05	-4.01094e-07	-0.000151603	-1.3272e-07	-5.01648e-05
3880	26	-5.13561e-07	-0.000162921	-1.75931e-07	-5.5812e-05	-2.62044e-07	-9.58627e-05	-8.68442e-08	-3.177e-05	-6.6441e-09	-5.39234e-05	-2.17042e-09	-1.76151e-05	6.29178e-09	-5.20374e-05	2.06457e-09	-1.70754e-05	3.82742e-07	5.75803e-05	1.24908e-07	1.87913e-05	-3.72058e-07	-0.000155437	-1.23112e-07	-5.14335e-05
3890	26	-5.03376e-07	-0.000168018	-1.72442e-07	-5.7558e-05	-2.57184e-07	-9.847e-05	-8.52338e-08	-3.26341e-05	1.03611e-08	-5.39314e-05	3.38466e-09	-1.76177e-05	2.15727e-08	-5.19097e-05	7.07881e-09	-1.70335e-05	3.94578e-07	6.14469e-05	1.2877e-07	2.00532e-05	-3.47162e-07	-0.00015907	-1.14874e-07	-5.26356e-05
3900	26	-4.9543e-07	-0.000173011	-1.6972e-07	-5.92686e-05	-2.56483e-07	-0.000101035	-8.50015e-08	-3.34841e-05	2.01177e-08	-5.37737e-05	6.57184e-09	-1.75662e-05	3.82554e-08	-5.16094e-05	1.2553e-08	-1.6935e-05	3.99886e-07	6.54216e-05	1.30503e-07	2.13503e-05	-3.32143e-07	-0.000162462	-1.09905e-07	-5.3758e-05
3910	26	-4.88288e-07	-0.000177918	-1.67274e-07	-6.09497e-05	-2.46401e-07	-0.000103525	-8.16602e-08	-3.43093e-05	4.198e-08	-5.34168e-05	1.37136e-08	-1.74496e-05	5.24724e-08	-5.11342e-05	1.72182e-08	-1.67791e-05	4.10212e-07	6.94934e-05	1.33872e-07	2.26791e-05	-3.08945e-07	-0.000165622	-1.02229e-07	-5.48037e-05
3920	26	-4.80319e-07	-0.000182774	-1.64544e-07	-6.26131e-05	-2.33482e-07	-0.000105949	-7.73786e-08	-3.51125e-05	6.59253e-08	-5.29303e-05	2.15358e-08	-1.72907e-05	6.8053e-08	-5.05562e-05	2.23308e-08	-1.65894e-05	4.21174e-07	7.36252e-05	1.3745e-07	2.40276e-05	-2.87787e-07	-0.000168666	-9.52274e-08	-5.5811e-05
3930	26	-4.69043e-07	-0.000187524	-1.60681e-07	-6.42402e-05	-2.18279e-07	-0.000108211	-7.23401e-08	-3.58625e-05	8.76502e-08	-5.21682e-05	2.86326e-08	-1.70418e-05	8.99397e-08	-4.97721e-05	2.95126e-08	-1.63321e-05	4.30472e-07	7.7881e-05	1.40484e-07	2.54164e-05	-2.79415e-07	-0.000171505	-9.24572e-08	-5.67502e-05
3940	26	-4.62345e-07	-0.000192174	-1.58386e-07	-6.58333e-05	-2.0826e-07	-0.000110333	-6.90196e-08	-3.65655e-05	1.14348e-07	-5.11134e-05	3.7354e-08	-1.66972e-05	1.09328e-07	-4.87481e-05	3.58746e-08	-1.59961e-05	4.43276e-07	8.22721e-05	1.44663e-07	2.68495e-05	-2.65769e-07	-0.000174206	-8.79419e-08	-5.76439e-05
3950	26	-4.58415e-07	-0.000196784	-1.5704e-07	-6.74127e-05	-2.01981e-07	-0.000112394	-6.69386e-08	-3.72488e-05	1.38e-07	-4.98871e-05	4.50804e-08	-1.62966e-05	1.30887e-07	-4.7575e-05	4.29491e-08	-1.56112e-05	4.62055e-07	8.67762e-05	1.50791e-07	2.83194e-05	-2.52442e-07	-0.000176809	-8.3532e-08	-5.85052e-05
3960	26	-4.55512e-07	-0.000201352	-1.56045e-07	-6.89776e-05	-1.94839e-07	-0.000114374	-6.45717e-08	-3.79048e-05	1.47026e-07	-4.84629e-05	4.8029e-08	-1.58313e-05	1.56529e-07	-4.61264e-05	5.13629e-08	-1.51358e-05	4.75541e-07	9.14652e-05	1.55193e-07	2.98496e-05	-2.42846e-07	-0.00017929	-8.03566e-08	-5.93263e-05
3970	26	-4.53249e-07	-0.0002059	-1.5527e-07	-7.05354e-05	-1.8074e-07	-0.000116249	-5.98992e-08	-3.85263e-05	1.50533e-07	-4.69701e-05	4.91746e-08	-1.53437e-05	1.71904e-07	-4.45029e-05	5.64081e-08	-1.46031e-05	4.76775e-07	9.62275e-05	1.55595e-07	3.14038e-05	-2.37699e-07	-0.000181691	-7.86534e-08	-6.01209e-05
3980	26	-4.55228e-07	-0.000210439	-1.55948e-07	-7.20904e-05	-1.61759e-07	-0.000117991	-5.36087e-08	-3.91034e-05	1.60916e-07	-4.54279e-05	5.25664e-08	-1.48399e-05	1.6558e-07	-4.28054e-05	5.4333e-08	-1.40461e-05	4.79231e-07	0.000101005	1.56397e-07	3.29628e-05	-2.28998e-07	-0.000184028	-7.57746e-08	-6.08941e-05
3990	26	-4.45165e-07	-0.000214939	-1.52501e-07	-7.36319e-05	-1.49504e-07	-0.000119544	-4.95474e-08	-3.96183e-05	1.71144e-07	-4.37375e-05	5.59076e-08	-1.42877e-05	1.77787e-07	-4.10862e-05	5.83385e-08	-1.34819e-05	4.91033e-07	0.000105891	1.60248e-07	3.45574e-05	-2.14812e-07	-0.000186217	-7.10803e-08	-6.16183e-05
4000	26	-4.41435e-07	-0.000219365	-1.51223e-07	-7.51481e-05	-1.45351e-07	-0.000121011	-4.81708e-08	-4.01044e-05	1.80608e-07	-4.19929e-05	5.8999e-08	-1.37178e-05	1.99995e-07	-3.91482e-05	6.56258e-08	-1.2846e-05	4.99757e-07	0.000110826	1.63095e-07	3.61679e-05	-1.99415e-07	-0.0001883	-6.59857e-08	-6.23076e-05
4010	26	-4.36626e-07	-0.000223751	-1.49576e-07	-7.66506e-05	-1.34798e-07	-0.000122392	-4.46735e-08	-4.05621e-05	1.90552e-07	-4.01433e-05	6.22475e-08	-1.31136e-05	2.15616e-07	-3.70863e-05	7.07518e-08	-1.21694e-05	5.0453e-07	0.000115844	1.64653e-07	3.78055e-05	-1.87063e-07	-0.000190232	-6.18984e-08	-6.29471e-05
4020	26	-4.30705e-07	-0.000228094	-1.47547e-07	-7.81384e-05	-1.1779e-07	-0.000123672	-3.9037e-08	-4.09863e-05	2.11653e-07	-3.81264e-05	6.91406e-08	-1.24547e-05	2.24075e-07	-3.48926e-05	7.35274e-08	-1.14496e-05	5.13669e-07	0.000120937	1.67636e-07	3.94677e-05	-1.69306e-07	-0.000192019	-5.60226e-08	-6.35383e-05
4030	26	-4.29002e-07	-0.000232393	-1.46964e-07	-7.96112e-05	-1.09082e-07	-0.000124799	-3.6151e-08	-4.13598e-05	2.23922e-07	-3.59372e-05	7.31483e-08	-1.17396e-05	2.37091e-07	-3.25614e-05	7.77985e-08	-1.06846e-05	5.21066e-07	0.00012612	1.7005e-07	4.11592e-05	-1.46006e-07	-0.000193614	-4.83127e-08	-6.40659e-05
4040	26	-4.26828e-07	-0.00023667	-1.46219e-07	-8.10765e-05	-1.01171e-07	-0.000125861	-3.35292e-08	-4.17117e-05	2.31366e-07	-3.36717e-05	7.55803e-08	-1.09995e-05	2.52191e-07	-3.01366e-05	8.27533e-08	-9.88896e-06	5.29006e-07	0.000131366	1.72641e-07	4.28713e-05	-1.2923e-07	-0.000194983	-4.27618e-08	-6.45191e-05
4050	26	-4.20889e-07	-0.000240907	-1.44185e-07	-8.25279e-05	-9.1004e-08	-0.000126819	-3.01597e-08	-4.20293e-05	2.34884e-07	-3.13412e-05	7.67295e-08	-1.02382e-05	2.70714e-07	-2.75171e-05	8.88314e-08	-9.02941e-06	5.37383e-07	0.000136691	1.75375e-07	4.46092e-05	-1.08922e-07	-0.000196171	-3.60417e-08	-6.49123e-05
4060	26	-4.09599e-07	-0.000245052	-1.40317e-07	-8.39479e-05	-8.66262e-08	-0.000127714	-2.87089e-08	-4.23258e-05	2.39408e-07	-2.89642e-05	7.82074e-08	-9.4617e-06	2.87241e-07	-2.47283e-05	9.42547e-08	-8.1143e-06	5.41476e-07	0.000142091	1.76711e-07	4.63712e-05	-9.4499e-08	-0.000197189	-3.12693e-08	-6.52489e-05
4070	26	-3.99546e-07	-0.000249106	-1.36873e-07	-8.53365e-05	-8.62735e-08	-0.000128581	-2.8592e-08	-4.26131e-05	2.50044e-07	-2.65022e-05	8.16818e-08	-8.65747e-06	2.99378e-07	-2.18035e-05	9.82372e-08	-7.15454e-06	5.49838e-07	0.000147558	1.79439e-07	4.81554e-05	-8.13349e-08	-0.00019806	-2.69134e-08	-6.55373e-05
4080	26	-3.91387e-07	-0.000253057	-1.34078e-07	-8.669e-05	-8.77403e-08	-0.00012945	-2.90781e-08	-4.29011e-05	2.66143e-07	-2.39443e-05	8.69408e-08	-7.82188e-06	3.05936e-07	-1.87815e-05	1.00389e-07	-6.16293e-06	5.62697e-07	0.000153103	1.83636e-07	4.99652e-05	-6.35449e-08	-0.000198804	-2.10267e-08	-6.57835e-05
4090	26	-3.72934e-07	-0.00025688	-1.27757e-07	-8.79996e-05	-8.83913e-08	-0.00013033	-2.92939e-08	-4.31929e-05	2.87764e-07	-2.11688e-05	9.40035e-08	-6.91519e-06	3.08867e-07	-1.57079e-05	1.01351e-07	-5.15435e-06	5.82664e-07	0.000158836	1.90152e-07	5.1836e-05	-5.65994e-08	-0.000199396	-1.87285e-08	-6.59794e-05
4100	26	-3.61711e-07	-0.000260544	-1.23912e-07	-8.92549e-05	-7.67036e-08	-0.000131126	-2.54204e-08	-4.34565e-05	3.05887e-07	-1.81958e-05	9.99239e-08	-5.94401e-06	3.10546e-07	-1.26095e-05	1.01902e-07	-4.13766e-06	5.8925e-07	0.000164695	1.92302e-07	5.3748e-05	-5.10182e-08	-0.000199943	-1.68817e-08	-6.61603e-05
4110	26	-3.51416e-07	-0.000264115	-1.20385e-07	-9.04782e-05	-6.00278e-08	-0.000131821	-1.98939e-08	-4.36869e-05	3.2395e-07	-1.50199e-05	1.05825e-07	-4.90654e-06	3.13564e-07	-9.48538e-06	1.02892e-07	-3.11251e-06	6.00852e-07	0.000170668	1.96088e-07	5.56975e-05	-4.36183e-08	-0.000200419	-1.44331e-08	-6.63178e-05
4120	26	-3.37649e-07	-0.000267557	-1.15669e-07	-9.16574e-05	-3.97318e-08	-0.000132315	-1.31676e-08	-4.38507e-05	3.42229e-07	-1.17054e-05	1.11796e-07	-3.8238e-06	3.21049e-07	-6.31067e-06	1.05348e-07	-2.07077e-06	6.1438e-07	0.000176728	2.00503e-07	5.76752e-05	-2.43362e-08	-0.000200755	-8.05276e-09	-6.64289e-05
4130	26	-3.3168e-07	-0.000270916	-1.13624e-07	-9.28082e-05	-2.41869e-08	-0.000132651	-8.01581e-09	-4.39621e-05	3.60375e-07	-8.18863e-06	1.17723e-07	-2.67497e-06	3.31306e-07	-3.05362e-06	1.08714e-07	-1.00201e-06	6.24954e-07	0.000182927	2.03954e-07	5.9698e-05	-7.51273e-09	-0.000200892	-2.48593e-09	-6.64742e-05
4140	26	-3.26667e-07	-0.0002742	-1.11907e-07	-9.3933e-05	-1.94946e-08	-0.000132872	-6.46071e-09	-4.40352e-05	3.69294e-07	-4.5569e-06	1.20637e-07	-1.4886e-06	3.36587e-07	2.86361e-07	1.10447e-07	9.39659e-08	6.23958e-07	0.000189149	2.03628e-07	6.17287e-05	7.07978e-09	-0.000200911	2.34267e-09	-6.64805e-05
4150	26	-3.20717e-07	-0.000277447	-1.09869e-07	-9.50453e-05	-1.7164e-08	-0.000133051	-5.68835e-09	-4.40946e-05	3.74605e-07	-8.39494e-07	1.22372e-07	-2.74237e-07	3.40049e-07	3.66997e-06	1.11583e-07	1.20426e-06	6.18545e-07	0.000195376	2.01862e-07	6.37608e-05	2.39633e-08	-0.000200747	7.92935e-09	-6.64262e-05
4160	26	-3.17567e-07	-0.000280641	-1.08789e-07	-9.61396e-05	-3.7257e-09	-0.000133167	-1.23474e-09	-4.41332e-05	3.87709e-07	2.96039e-06	1.26653e-07	9.67069e-07	3.51238e-07	7.11643e-06	1.15255e-07	2.33517e-06	6.22966e-07	0.000201579	2.03305e-07	6.57853e-05	3.89806e-08	-0.000200444	1.28985e-08	-6.63259e-05
4170	26	-3.21241e-07	-0.000283836	-1.10048e-07	-9.7234e-05	1.61925e-09	-0.000133178	5.36638e-10	-4.41366e-05	3.95376e-07	6.87616e-06	1.29157e-07	2.24623e-06	3.70573e-07	1.07272e-05	1.21599e-07	3.52e-06	6.34396e-07	0.000207867	2.07035e-07	6.78374e-05	4.70064e-08	-0.000200013	1.55542e-08	-6.61836e-05
4180	26	-3.23887e-07	-0.00028707	-1.10954e-07	-9.8342e-05	1.61057e-08	-0.000133038	5.33761e-09	-4.40902e-05	3.98112e-07	1.0852e-05	1.30051e-07	3.54503e-06	3.95022e-07	1.46397e-05	1.29622e-07	4.80383e-06	6.31962e-07	0.000214188	2.06241e-07	6.99002e-05	5.53418e-08	-0.000199491	1.83124e-08	-6.60107e-05
4190	26	-3.25834e-07	-0.000290311	-1.11621e-07	-9.94523e-05	3.06689e-08	-0.000132835	1.0164e-08	-4.4023e-05	4.00392e-07	1.4839e-05	1.30796e-07	4.84744e-06	4.14608e-07	1.86204e-05	1.36048e-07	6.11007e-06	6.3123e-07	0.000220519	2.06002e-07	7.19664e-05	7.06544e-08	-0.000198858	2.33792e-08	-6.58012e-05
4200	26	-3.25623e-07	-0.000293568	-1.11549e-07	-0.000100568	4.37357e-08	-0.000132444	1.44945e-08	-4.38936e-05	4.02003e-07	1.88532e-05	1.31322e-07	6.15878e-06	4.16634e-07	2.27795e-05	1.36713e-07	7.47482e-06	6.38961e-07	0.000226881	2.08525e-07	7.40426e-05	8.65121e-08	-0.000198056	2.86265e-08	-6.55357e-05
4210	26	-3.19288e-07	-0.000296777	-1.09379e-07	-0.000101667	4.568e-08	-0.000132034	1.51388e-08	-4.37576e-05	4.05232e-07	2.28927e-05	1.32377e-07	7.47834e-06	4.27698e-07	2.70237e-05	1.40344e-07	8.86749e-06	6.49291e-07	0.000233325	2.11896e-07	7.61454e-05	1.0144e-07	-0.000197134	3.35662e-08	-6.52307e-05
4220	26	-3.0698e-07	-0.00029992	-1.05162e-07	-0.000102744	3.79149e-08	-0.000131606	1.25654e-08	-4.36157e-05	4.10491e-07	2.6967e-05	1.34095e-07	8.8093e-06	4.46755e-07	3.13758e-05	1.46597e-07	1.02956e-05	6.62486e-07	0.000239872	2.16202e-07	7.8282e-05	1.13851e-07	-0.000196077	3.76729e-08	-6.48809e-05
4230	26	-2.97696e-07	-0.000302951	-1.01982e-07	-0.000103782	4.4286e-08	-0.000131195	1.46769e-08	-4.34793e-05	4.18362e-07	3.11067e-05	1.36666e-07	1.01616e-05	4.55098e-07	3.58756e-05	1.49335e-07	1.17721e-05	6.76896e-07	0.000246559	2.20905e-07	8.04644e-05	1.23348e-07	-0.000194893	4.08153e-08	-6.44892e-05
4240	26	-2.91518e-07	-0.000305893	-9.98658e-08	-0.00010479	5.10569e-08	-0.000130713	1.69208e-08	-4.33198e-05	4.37605e-07	3.54059e-05	1.42952e-07	1.1566e-05	4.62292e-07	4.04686e-05	1.51696e-07	1.32793e-05	6.87825e-07	0.00025339	2.24471e-07	8.26937e-05	1.38319e-07	-0.000193563	4.57693e-08	-6.40491e-05
4250	26	-2.8237e-07	-0.000308756	-9.6732e-08	-0.000105771	5.20215e-08	-0.000130203	1.72405e-08	-4.31508e-05	4.52469e-07	3.98533e-05	1.47808e-07	1.30188e-05	4.78973e-07	4.51896e-05	1.57169e-07	1.48284e-05	7.02372e-07	0.00026035	2.29219e-07	8.49651e-05	1.49533e-07	-0.000192128	4.94797e-08	-6.35743e-05
4260	26	-2.72123e-07	-0.00031154	-9.32216e-08	-0.000106725	5.13467e-08	-0.000129684	1.70169e-08	-4.29787e-05	4.65278e-07	4.44311e-05	1.51992e-07	1.45143e-05	4.94972e-07	5.00376e-05	1.62419e-07	1.64192e-05	7.18645e-07	0.000267437	2.34529e-07	8.7278e-05	1.54381e-07	-0.000190615	5.10842e-08	-6.30738e-05
4270	26	-2.66492e-07	-0.000314228	-9.12925e-08	-0.000107645	5.37905e-08	-0.000129158	1.78268e-08	-4.28045e-05	4.82232e-07	4.91885e-05	1.5753e-07	1.60684e-05	4.9747e-07	5.50093e-05	1.63239e-07	1.80506e-05	7.28523e-07	0.000274682	2.37753e-07	8.96422e-05	1.54319e-07	-0.000189068	5.10636e-08	-6.25617e-05
4280	26	-2.63107e-07	-0.000316877	-9.0133e-08	-0.000108553	5.31482e-08	-0.000128623	1.76139e-08	-4.26272e-05	4.95096e-07	5.40713e-05	1.61733e-07	1.76634e-05	5.05091e-07	6.00199e-05	1.6574e-07	1.96948e-05	7.33239e-07	0.000281989	2.39292e-07	9.20269e-05	1.58059e-07	-0.000187507	5.23011e-08	-6.20452e-05
4290	26	-2.5632e-07	-0.000319458	-8.78079e-08	-0.000109437	5.75278e-08	-0.000128054	1.90653e-08	-4.24385e-05	5.03369e-07	5.90644e-05	1.64435e-07	1.92945e-05	5.14418e-07	6.51328e-05	1.688e-07	2.13725e-05	7.35986e-07	0.000289334	2.40188e-07	9.44241e-05	1.70684e-07	-0.000185829	5.64785e-08	-6.14899e-05
4300	26	-2.47946e-07	-0.000322007	-8.49393e-08	-0.00011031	6.42575e-08	-0.000127467	2.12956e-08	-4.22439e-05	5.09664e-07	6.41093e-05	1.66491e-07	2.09426e-05	5.24535e-07	7.02944e-05	1.7212e-07	2.30663e-05	7.38058e-07	0.000296699	2.40865e-07	9.68275e-05	1.87438e-07	-0.000184092	6.20223e-08	-6.09154e-05
4310	26	-2.36167e-07	-0.000324409	-8.0904e-08	-0.000111133	7.65179e-08	-0.000126744	2.53589e-08	-4.20042e-05	5.21612e-07	6.92846e-05	1.70395e-07	2.26331e-05	5.36105e-07	7.56159e-05	1.75916e-07	2.48124e-05	7.53594e-07	0.000304182	2.45935e-07	9.92695e-05	2.12203e-07	-0.000182055	7.02171e-08	-6.02413e-05
4320	26	-2.25113e-07	-0.000326708	-7.71172e-08	-0.000111921	8.951e-08	-0.000125903	2.96646e-08	-4.17256e-05	5.34995e-07	7.45792e-05	1.74767e-07	2.43627e-05	5.47809e-07	8.10442e-05	1.79757e-07	2.65937e-05	7.6453e-07	0.000311775	2.49504e-07	0.000101747	2.33084e-07	-0.000179818	7.71266e-08	-5.9501e-05
4330	26	-2.15384e-07	-0.000328917	-7.37845e-08	-0.000112678	1.01286e-07	-0.000124958	3.35672e-08	-4.14125e-05	5.52965e-07	8.00133e-05	1.80637e-07	2.61379e-05	5.59183e-07	8.65719e-05	1.83489e-07	2.84075e-05	7.70846e-07	0.000319445	2.51565e-07	0.000104251	2.48315e-07	-0.000177425	8.21665e-08	-5.87091e-05
4340	26	-2.08981e-07	-0.000331049	-7.15907e-08	-0.000113408	1.11993e-07	-0.000123902	3.71157e-08	-4.10627e-05	5.76785e-07	8.56316e-05	1.88418e-07	2.79732e-05	5.69955e-07	9.22046e-05	1.87024e-07	3.02558e-05	7.74203e-07	0.000327167	2.52661e-07	0.000106771	2.56017e-07	-0.000174914	8.47149e-08	-5.78782e-05
4350	26	-2.08842e-07	-0.000333134	-7.15434e-08	-0.000114122	1.30852e-07	-0.000122688	4.33659e-08	-4.06603e-05	5.89546e-07	9.14631e-05	1.92587e-07	2.98782e-05	5.82016e-07	9.79677e-05	1.90981e-07	3.21469e-05	7.85518e-07	0.000334968	2.56353e-07	0.000109316	2.62652e-07	-0.000172316	8.69103e-08	-5.70186e-05
4360	26	-1.90991e-07	-0.000335132	-6.54282e-08	-0.000114807	1.2934e-07	-0.000121387	4.28646e-08	-4.02292e-05	5.88002e-07	9.73507e-05	1.92082e-07	3.18015e-05	5.96732e-07	0.000103863	1.9581e-07	3.40812e-05	7.92e-07	0.000342856	2.58469e-07	0.000111891	2.82559e-07	-0.000169588	9.34977e-08	-5.61161e-05
4370	26	-1.84217e-07	-0.000337002	-6.31076e-08	-0.000115447	1.39255e-07	-0.000120026	4.61506e-08	-3.97781e-05	5.9196e-07	0.000103258	1.93375e-07	3.37313e-05	6.18885e-07	0.000109972	2.03079e-07	3.60859e-05	8.01655e-07	0.000350838	2.6162e-07	0.000114496	2.91653e-07	-0.000166712	9.65067e-08	-5.51642e-05
4380	26	-1.78848e-07	-0.000338819	-6.12681e-08	-0.00011607	1.46721e-07	-0.000118607	4.86249e-08	-3.93076e-05	6.05707e-07	0.000109247	1.97866e-07	3.56875e-05	6.32926e-07	0.000116211	2.07687e-07	3.81332e-05	8.07532e-07	0.000358875	2.63537e-07	0.000117119	2.96284e-07	-0.000163775	9.80393e-08	-5.41925e-05
4390	26	-1.72108e-07	-0.000340579	-5.89593e-08	-0.000116672	1.53803e-07	-0.000117105	5.0972e-08	-3.88101e-05	6.1999e-07	0.000115372	2.02532e-07	3.76884e-05	6.38458e-07	0.000122573	2.09502e-07	4.02209e-05	8.10422e-07	0.000366964	2.64481e-07	0.000119758	2.98396e-07	-0.000160806	9.8738e-08	-5.32101e-05
4400	26	-1.66492e-07	-0.000342276	-5.70355e-08	-0.000117254	1.64859e-07	-0.000115504	5.46361e-08	-3.82794e-05	6.2193e-07	0.000121578	2.03165e-07	3.97156e-05	6.4614e-07	0.000128985	2.12023e-07	4.23247e-05	8.13351e-07	0.000375083	2.65437e-07	0.000122408	3.09319e-07	-0.000157746	1.02352e-07	-5.21975e-05
4410	26	-1.67747e-07	-0.00034395	-5.74652e-08	-0.000117827	1.7186e-07	-0.000113826	5.69562e-08	-3.77232e-05	6.17372e-07	0.000127769	2.01676e-07	4.17382e-05	6.66168e-07	0.000135566	2.18595e-07	4.44843e-05	8.13973e-07	0.000383221	2.6564e-07	0.000125064	3.19225e-07	-0.0001546	1.0563e-07	-5.11566e-05
4420	26	-1.60016e-07	-0.000345576	-5.4817e-08	-0.000118384	1.72986e-07	-0.000112103	5.73297e-08	-3.71522e-05	6.20397e-07	0.000133972	2.02665e-07	4.37646e-05	6.71426e-07	0.000142245	2.2032e-07	4.66761e-05	8.16794e-07	0.000391376	2.6656e-07	0.000127725	3.28322e-07	-0.000151364	1.0864e-07	-5.00858e-05
4430	26	-1.48289e-07	-0.000347127	-5.07994e-08	-0.000118916	1.80391e-07	-0.000110319	5.97835e-08	-3.6561e-05	6.27642e-07	0.000140204	2.05031e-07	4.58004e-05	6.70109e-07	0.000148952	2.19888e-07	4.88768e-05	8.18387e-07	0.00039955	2.6708e-07	0.000130393	3.43637e-07	-0.000147995	1.13708e-07	-4.89708e-05
4440	26	-1.43314e-07	-0.000348583	-4.90952e-08	-0.000119414	1.88487e-07	-0.000108488	6.24667e-08	-3.59541e-05	6.41914e-07	0.00014658	2.09693e-07	4.7883e-05	6.64873e-07	0.000155617	2.1817e-07	5.10638e-05	8.19336e-07	0.000407739	2.6739e-07	0.000133066	3.57246e-07	-0.000144514	1.18211e-07	-4.78191e-05
4450	26	-1.40197e-07	-0.000349999	-4.80273e-08	-0.0001199	1.87136e-07	-0.000106612	6.20191e-08	-3.53324e-05	6.48786e-07	0.000153006	2.11938e-07	4.99823e-05	6.52838e-07	0.000162207	2.14221e-07	5.32261e-05	8.20893e-07	0.00041594	2.67898e-07	0.000135742	3.64392e-07	-0.000140911	1.20576e-07	-4.66269e-05
4460	26	-1.37753e-07	-0.000351392	-4.71901e-08	-0.000120377	1.90856e-07	-0.000104709	6.32517e-08	-3.47017e-05	6.46948e-07	0.000159486	2.11338e-07	5.20993e-05	6.44676e-07	0.000168703	2.11543e-07	5.53578e-05	8.21002e-07	0.000424147	2.67934e-07	0.00013842	3.77597e-07	-0.000137181	1.24945e-07	-4.53926e-05
4470	26	-1.35196e-07	-0.000352758	-4.63143e-08	-0.000120845	1.99601e-07	-0.000102755	6.61501e-08	-3.40543e-05	6.35963e-07	0.000165893	2.0775e-07	5.41922e-05	6.59586e-07	0.000175231	2.16435e-07	5.74998e-05	8.21594e-07	0.000432365	2.68127e-07	0.000141102	3.8843e-07	-0.000133351	1.2853e-07	-4.41253e-05
4480	26	-1.29759e-07	-0.00035408	-4.44517e-08	-0.000121298	2.13152e-07	-0.000100682	7.0641e-08	-3.33672e-05	6.35004e-07	0.000172255	2.07436e-07	5.62703e-05	6.76956e-07	0.000181906	2.22135e-07	5.96903e-05	8.26225e-07	0.000440608	2.69638e-07	0.000143792	3.98514e-07	-0.000129424	1.31867e-07	-4.28258e-05
4490	26	-1.19439e-07	-0.000355325	-4.09163e-08	-0.000121724	2.27643e-07	-9.84933e-05	7.54436e-08	-3.26418e-05	6.40038e-07	0.000178632	2.09081e-07	5.83535e-05	6.85096e-07	0.000188708	2.24806e-07	6.19223e-05	8.31244e-07	0.00044889	2.71276e-07	0.000146495	4.11171e-07	-0.000125375	1.36055e-07	-4.14859e-05
4500	26	-1.14837e-07	-0.000356499	-3.93399e-08	-0.000122126	2.41007e-07	-9.61598e-05	7.98723e-08	-3.18684e-05	6.50532e-07	0.000185085	2.12509e-07	6.04616e-05	6.91841e-07	0.000195593	2.27019e-07	6.41816e-05	8.3321e-07	0.000457206	2.71918e-07	0.000149209	4.21338e-07	-0.000121215	1.39419e-07	-4.01096e-05
4510	26	-1.09539e-07	-0.000357613	-3.75248e-08	-0.000122508	2.49738e-07	-9.37156e-05	8.27659e-08	-3.10584e-05	6.71099e-07	0.000191673	2.19227e-07	6.26135e-05	7.07889e-07	0.000202619	2.32285e-07	6.64869e-05	8.27871e-07	0.000465521	2.70175e-07	0.000151922	4.31203e-07	-0.000116941	1.42683e-07	-3.86954e-05
4520	26	-1.0555e-07	-0.000358695	-3.61585e-08	-0.000122879	2.51397e-07	-9.1205e-05	8.33159e-08	-3.02264e-05	6.8378e-07	0.000198484	2.2337e-07	6.48387e-05	7.2822e-07	0.00020979	2.38956e-07	6.884e-05	8.45392e-07	0.000473939	2.75893e-07	0.00015467	4.37732e-07	-0.000112607	1.44844e-07	-3.7261e-05
4530	26	-1.0609e-07	-0.000359754	-3.63435e-08	-0.000123241	2.53719e-07	-8.86808e-05	8.40852e-08	-2.93898e-05	6.9417e-07	0.000205351	2.26764e-07	6.70819e-05	7.48635e-07	0.000217168	2.45656e-07	7.12609e-05	8.59868e-07	0.000482434	2.80617e-07	0.000157442	4.39518e-07	-0.000108219	1.45435e-07	-3.58092e-05
4540	26	-1.04833e-07	-0.000360809	-3.59128e-08	-0.000123603	2.57667e-07	-8.61271e-05	8.53937e-08	-2.85435e-05	7.01349e-07	0.000212322	2.29109e-07	6.93591e-05	7.67367e-07	0.000224733	2.51802e-07	7.37434e-05	8.69198e-07	0.000491068	2.83662e-07	0.00016026	4.52891e-07	-0.000103766	1.4986e-07	-3.43356e-05
4550	26	-9.61315e-08	-0.00036179	-3.29319e-08	-0.000123939	2.69691e-07	-8.34711e-05	8.93786e-08	-2.76633e-05	7.20085e-07	0.000219459	2.3523e-07	7.16906e-05	7.77848e-07	0.000232476	2.55241e-07	7.6284e-05	8.79542e-07	0.000499827	2.87038e-07	0.000163118	4.59321e-07	-9.9198e-05	1.51987e-07	-3.28242e-05
4560	26	-8.4071e-08	-0.000362699	-2.88003e-08	-0.00012425	2.74651e-07	-8.07592e-05	9.10223e-08	-2.67645e-05	7.40072e-07	0.000226768	2.41759e-07	7.40783e-05	7.89452e-07	0.00024031	2.59049e-07	7.88548e-05	8.88327e-07	0.000508667	2.89905e-07	0.000166003	4.62785e-07	-9.45939e-05	1.53134e-07	-3.13007e-05
4570	26	-6.80798e-08	-0.000363453	-2.33222e-08	-0.000124509	2.73954e-07	-7.80187e-05	9.07915e-08	-2.58563e-05	7.58027e-07	0.000234231	2.47624e-07	7.65161e-05	8.0858e-07	0.000248308	2.65326e-07	8.14793e-05	8.9413e-07	0.000517567	2.91799e-07	0.000168908	4.64868e-07	-8.9955e-05	1.53823e-07	-2.97657e-05
4580	26	-5.73885e-08	-0.000364094	-1.96597e-08	-0.000124728	2.69755e-07	-7.53006e-05	8.93999e-08	-2.49555e-05	7.66302e-07	0.000241853	2.50327e-07	7.90061e-05	8.22628e-07	0.000256447	2.69935e-07	8.41501e-05	8.92868e-07	0.000526502	2.91387e-07	0.000171824	4.72453e-07	-8.52706e-05	1.56333e-07	-2.82157e-05
4590	26	-5.68921e-08	-0.000364671	-1.94896e-08	-0.000124926	2.7088e-07	-7.25892e-05	8.97727e-08	-2.40569e-05	7.70508e-07	0.000249539	2.51701e-07	8.15167e-05	8.24193e-07	0.000264675	2.70449e-07	8.68498e-05	8.98436e-07	0.000535475	2.93204e-07	0.000174752	4.83516e-07	-8.0484e-05	1.59993e-07	-2.66318e-05
4600	26	-5.57735e-08	-0.000365226	-1.91064e-08	-0.000125116	2.74258e-07	-6.98691e-05	9.08922e-08	-2.31554e-05	7.72091e-07	0.000257245	2.52219e-07	8.40341e-05	8.15292e-07	0.00027287	2.67528e-07	8.9539e-05	9.05104e-07	0.000544476	2.9538e-07	0.00017769	5.00022e-07	-7.5567e-05	1.65455e-07	-2.50048e-05
4610	26	-4.44981e-08	-0.000365738	-1.52438e-08	-0.000125291	2.78438e-07	-6.71087e-05	9.22773e-08	-2.22406e-05	7.69816e-07	0.000264957	2.51475e-07	8.65534e-05	8.01905e-07	0.000280975	2.63135e-07	9.21985e-05	9.07451e-07	0.000553538	2.96146e-07	0.000180647	5.25545e-07	-7.04608e-05	1.73901e-07	-2.33152e-05
4620	26	-3.69737e-08	-0.000366134	-1.26661e-08	-0.000125427	2.74181e-07	-6.43515e-05	9.08666e-08	-2.13268e-05	7.75653e-07	0.000272693	2.53382e-07	8.90806e-05	8.15312e-07	0.00028908	2.67535e-07	9.48582e-05	9.07946e-07	0.000562616	2.96308e-07	0.000183609	5.44142e-07	-6.50855e-05	1.80054e-07	-2.15365e-05
4630	26	-2.7411e-08	-0.000366451	-9.39022e-09	-0.000125535	2.73669e-07	-6.16095e-05	9.06969e-08	-2.04181e-05	7.84374e-07	0.000280499	2.56231e-07	9.16304e-05	8.25125e-07	0.000297283	2.70755e-07	9.75499e-05	9.10425e-07	0.00057171	2.97117e-07	0.000186577	5.57549e-07	-5.95763e-05	1.84491e-07	-1.97135e-05
4640	26	-1.71448e-08	-0.000366678	-5.8733e-09	-0.000125613	2.78733e-07	-5.88375e-05	9.23752e-08	-1.94994e-05	7.95829e-07	0.0002884	2.59973e-07	9.42114e-05	8.31911e-07	0.000305561	2.72982e-07	0.000100266	9.16005e-07	0.000580847	2.98938e-07	0.000189559	5.71103e-07	-5.39315e-05	1.88976e-07	-1.78457e-05
4650	26	-7.1103e-09	-0.000366811	-2.43579e-09	-0.000125659	2.90472e-07	-5.60052e-05	9.62656e-08	-1.85607e-05	8.09836e-07	0.000296412	2.64549e-07	9.68287e-05	8.36146e-07	0.000313897	2.74371e-07	0.000103001	9.25362e-07	0.000590043	3.01991e-07	0.00019256	5.88462e-07	-4.8154e-05	1.9472e-07	-1.59339e-05
4660	26	6.03681e-09	-0.00036678	2.06804e-09	-0.000125648	2.9946e-07	-5.30348e-05	9.92443e-08	-1.75763e-05	8.14126e-07	0.000304534	2.6595e-07	9.94821e-05	8.52001e-07	0.000322388	2.79574e-07	0.000105788	9.38368e-07	0.000599398	3.06236e-07	0.000195613	5.94213e-07	-4.22358e-05	1.96623e-07	-1.39756e-05
4670	26	1.81018e-08	-0.000366697	6.20117e-09	-0.00012562	3.08588e-07	-5.00159e-05	1.0227e-07	-1.65758e-05	8.17166e-07	0.000312685	2.66943e-07	0.000102144	8.6888e-07	0.000330945	2.85112e-07	0.000108596	9.53431e-07	0.000608824	3.11152e-07	0.000198689	5.97771e-07	-3.62861e-05	1.978e-07	-1.20069e-05
4680	26	2.25452e-08	-0.000366495	7.72332e-09	-0.000125551	3.20563e-07	-4.68745e-05	1.06238e-07	-1.55347e-05	8.21945e-07	0.000320878	2.68504e-07	0.000104821	8.81436e-07	0.000339692	2.89232e-07	0.000111466	9.75415e-07	0.00061846	3.18326e-07	0.000201834	6.00066e-07	-3.02978e-05	1.98559e-07	-1.00254e-05
4690	26	2.25229e-08	-0.000366271	7.71568e-09	-0.000125474	3.16779e-07	-4.36954e-05	1.04984e-07	-1.44811e-05	8.20145e-07	0.000329086	2.67916e-07	0.000107502	8.9212e-07	0.00034857	2.92738e-07	0.000114379	9.90088e-07	0.0006283	3.23115e-07	0.000205045	6.10531e-07	-2.42323e-05	2.02022e-07	-8.01835e-06
4700	26	2.72749e-08	-0.000366015	9.3436e-09	-0.000125386	3.15461e-07	-4.05333e-05	1.04547e-07	-1.34332e-05	8.26424e-07	0.000337328	2.69967e-07	0.000110195	9.05889e-07	0.000357573	2.97256e-07	0.000117333	1.00143e-06	0.000638265	3.26815e-07	0.000208298	6.23038e-07	-1.80537e-05	2.0616e-07	-5.97389e-06
4710	26	3.65882e-08	-0.000365696	1.25341e-08	-0.000125277	3.19153e-07	-3.73553e-05	1.05771e-07	-1.238e-05	8.35829e-07	0.000345633	2.7304e-07	0.000112908	9.15956e-07	0.000366666	3.0056e-07	0.000120317	1.0107e-06	0.000648318	3.2984e-07	0.000211578	6.34185e-07	-1.17778e-05	2.09849e-07	-3.89724e-06
4720	26	4.77244e-08	-0.000365278	1.6349e-08	-0.000125134	3.30435e-07	-3.4109e-05	1.0951e-07	-1.13041e-05	8.44761e-07	0.000354034	2.75957e-07	0.000115652	9.1957e-07	0.000375843	3.01746e-07	0.000123328	1.01614e-06	0.00065845	3.31618e-07	0.000214885	6.4402e-07	-5.38864e-06	2.13104e-07	-1.78308e-06
4730	26	5.25665e-08	-0.000364779	1.80078e-08	-0.000124963	3.49788e-07	-3.07291e-05	1.15924e-07	-1.0184e-05	8.5287e-07	0.000362515	2.78606e-07	0.000118423	9.25623e-07	0.000385063	3.03732e-07	0.000126354	1.01337e-06	0.000668597	3.30711e-07	0.000218196	6.58475e-07	1.11012e-06	2.17887e-07	3.67336e-07
4740	26	6.5927e-08	-0.000364164	2.25847e-08	-0.000124752	3.61937e-07	-2.715e-05	1.1995e-07	-8.9978e-06	8.64468e-07	0.000371121	2.82395e-07	0.000121234	9.30098e-07	0.000394349	3.052e-07	0.000129401	1.00101e-06	0.000678648	3.2668e-07	0.000221477	6.74777e-07	7.80389e-06	2.23281e-07	2.58227e-06
4750	26	7.84455e-08	-0.000363443	2.68732e-08	-0.000124505	3.76229e-07	-2.34541e-05	1.24686e-07	-7.77294e-06	8.7481e-07	0.000379816	2.85773e-07	0.000124074	9.38653e-07	0.000403701	3.08008e-07	0.000132469	9.96806e-07	0.000688652	3.25307e-07	0.000224741	6.87114e-07	1.46071e-05	2.27363e-07	4.83343e-06
4760	26	9.13693e-08	-0.000362599	3.13005e-08	-0.000124216	3.87776e-07	-1.96448e-05	1.28513e-07	-6.51049e-06	8.82482e-07	0.000388597	2.8828e-07	0.000126943	9.47943e-07	0.000413127	3.11056e-07	0.000135562	1.00272e-06	0.000698652	3.27236e-07	0.000228005	6.9398e-07	2.15061e-05	2.29635e-07	7.11627e-06
4770	26	1.04072e-07	-0.00036163	3.56521e-08	-0.000123884	3.89446e-07	-1.57595e-05	1.29067e-07	-5.22286e-06	8.88145e-07	0.000397456	2.9013e-07	0.000129837	9.52137e-07	0.000422626	3.12432e-07	0.00013868	1.01753e-06	0.000708749	3.32072e-07	0.0002313	6.94886e-07	2.84503e-05	2.29935e-07	9.41409e-06
4780	26	1.04483e-07	-0.00036059	3.5793e-08	-0.000123528	3.92092e-07	-1.18484e-05	1.29944e-07	-3.92669e-06	9.04077e-07	0.000406437	2.95334e-07	0.00013277	9.56562e-07	0.000432175	3.13884e-07	0.000141813	1.02657e-06	0.000718978	3.3502e-07	0.000234638	6.97026e-07	3.54127e-05	2.30643e-07	1.17179e-05
4790	26	1.10878e-07	-0.000359494	3.79837e-08	-0.000123152	3.92399e-07	-7.93343e-06	1.30045e-07	-2.62923e-06	9.12585e-07	0.000415492	2.98114e-07	0.000135729	9.58572e-07	0.000441742	3.14544e-07	0.000144952	1.02885e-06	0.000729238	3.35766e-07	0.000237986	7.00381e-07	4.24013e-05	2.31753e-07	1.40304e-05
4800	26	1.24208e-07	-0.000358336	4.255e-08	-0.000122756	3.89859e-07	-4.01926e-06	1.29204e-07	-1.33203e-06	9.1171e-07	0.000424615	2.97828e-07	0.000138709	9.59028e-07	0.000451332	3.14693e-07	0.000148099	1.02542e-06	0.000739514	3.34646e-07	0.00024134	7.04145e-07	4.94185e-05	2.32999e-07	1.63524e-05
4810	26	1.25285e-07	-0.000357094	4.29189e-08	-0.00012233	3.88013e-07	-1.28822e-07	1.28592e-07	-4.26931e-08	9.13126e-07	0.000433744	2.9829e-07	0.000141691	9.70715e-07	0.000460981	3.18528e-07	0.000151265	1.03001e-06	0.000749793	3.36145e-07	0.000244694	7.02241e-07	5.64496e-05	2.32369e-07	1.86789e-05
4820	26	1.26549e-07	-0.000355827	4.3352e-08	-0.000121896	3.95579e-07	3.79363e-06	1.31099e-07	1.25725e-06	9.17362e-07	0.000442903	2.99674e-07	0.000144683	9.82036e-07	0.000470748	3.22243e-07	0.00015447	1.03262e-06	0.000760107	3.36996e-07	0.00024806	7.12066e-07	6.35267e-05	2.3562e-07	2.10207e-05
4830	26	1.32438e-07	-0.000354528	4.53695e-08	-0.000121451	4.03975e-07	7.79836e-06	1.33882e-07	2.58446e-06	9.27337e-07	0.000452134	3.02933e-07	0.000147698	9.8482e-07	0.00048058	3.23157e-07	0.000157696	1.04381e-06	0.000770505	3.40648e-07	0.000251454	7.15843e-07	7.06645e-05	2.36869e-07	2.33826e-05
4840	26	1.40121e-07	-0.00035316	4.80015e-08	-0.000120983	4.11087e-07	1.1871e-05	1.36239e-07	3.93419e-06	9.3365e-07	0.000461427	3.04995e-07	0.000150734	9.82505e-07	0.000490411	3.22397e-07	0.000160922	1.0543e-06	0.000780982	3.4407e-07	0.000254873	7.1967e-07	7.78524e-05	2.38136e-07	2.5761e-05
4850	26	1.48975e-07	-0.000351727	5.10347e-08	-0.000120492	4.17027e-07	1.60122e-05	1.38207e-07	5.30661e-06	9.35785e-07	0.000470766	3.05692e-07	0.000153785	9.77756e-07	0.000500215	3.20839e-07	0.000164139	1.05775e-06	0.000791542	3.45196e-07	0.000258319	7.28796e-07	8.50933e-05	2.41156e-07	2.8157e-05
4860	26	1.55691e-07	-0.000350194	5.33353e-08	-0.000119967	4.2648e-07	2.02492e-05	1.4134e-07	6.71082e-06	9.26974e-07	0.00048006	3.02814e-07	0.000156821	9.82978e-07	0.000510043	3.22552e-07	0.000167364	1.06105e-06	0.00080214	3.46272e-07	0.000261778	7.33751e-07	9.24059e-05	2.42795e-07	3.05767e-05
4870	26	1.62466e-07	-0.000348614	5.56563e-08	-0.000119425	4.3658e-07	2.45484e-05	1.44688e-07	8.13561e-06	9.18569e-07	0.000489306	3.00068e-07	0.000159841	9.92977e-07	0.000519909	3.25833e-07	0.000170602	1.06341e-06	0.000812755	3.47042e-07	0.000265242	7.3586e-07	9.97471e-05	2.43493e-07	3.30059e-05
4880	26	1.65722e-07	-0.000346984	5.67716e-08	-0.000118867	4.43564e-07	2.89544e-05	1.47002e-07	9.59582e-06	9.18898e-07	0.000498507	3.00176e-07	0.000162847	1.00657e-06	0.000529907	3.30295e-07	0.000173883	1.06195e-06	0.000823378	3.46567e-07	0.000268709	7.33559e-07	0.000107092	2.42732e-07	3.54364e-05
4890	26	1.5249e-07	-0.000345395	5.22385e-08	-0.000118323	4.49135e-07	3.34052e-05	1.48848e-07	1.10709e-05	9.42629e-07	0.00050782	3.07928e-07	0.000165889	1.01856e-06	0.000540044	3.34229e-07	0.000177209	1.05987e-06	0.00083399	3.45888e-07	0.000272172	7.37913e-07	0.000114449	2.44172e-07	3.78708e-05
4900	26	1.5498e-07	-0.000343842	5.30916e-08	-0.00011779	4.52555e-07	3.79152e-05	1.49982e-07	1.25655e-05	9.51171e-07	0.000517284	3.10718e-07	0.000168981	1.03033e-06	0.000550276	3.38089e-07	0.000180566	1.05793e-06	0.000844578	3.45255e-07	0.000275628	7.44767e-07	0.000121875	2.4644e-07	4.03279e-05
4910	26	1.57706e-07	-0.000342288	5.40254e-08	-0.000117258	4.53053e-07	4.24378e-05	1.50147e-07	1.40644e-05	9.52792e-07	0.000526798	3.11248e-07	0.000172089	1.04386e-06	0.000560656	3.4253e-07	0.000183972	1.05744e-06	0.000855157	3.45096e-07	0.00027908	7.50611e-07	0.000129346	2.48374e-07	4.28e-05
4920	26	1.55831e-07	-0.000340714	5.33831e-08	-0.000116719	4.51952e-07	4.69652e-05	1.49782e-07	1.55648e-05	9.5238e-07	0.000536329	3.11113e-07	0.000175202	1.04738e-06	0.000571093	3.43684e-07	0.000187397	1.05727e-06	0.000865729	3.4504e-07	0.00028253	7.54458e-07	0.000136869	2.49647e-07	4.52895e-05
4930	26	1.59994e-07	-0.000339129	5.48093e-08	-0.000116176	4.50832e-07	5.14784e-05	1.49411e-07	1.70605e-05	9.57135e-07	0.000545883	3.12667e-07	0.000178323	1.04388e-06	0.000581547	3.42537e-07	0.000190828	1.05383e-06	0.000876283	3.43916e-07	0.000285974	7.66641e-07	0.000144476	2.53678e-07	4.78066e-05
4940	26	1.62631e-07	-0.000337522	5.57127e-08	-0.000115625	4.54571e-07	5.60125e-05	1.5065e-07	1.85632e-05	9.57242e-07	0.000555439	3.12701e-07	0.000181445	1.04155e-06	0.000591981	3.41773e-07	0.000194252	1.0592e-06	0.00088686	3.45669e-07	0.000289426	7.81345e-07	0.000152217	2.58544e-07	5.0368e-05
4950	26	1.63313e-07	-0.000335893	5.59464e-08	-0.000115067	4.5764e-07	6.05672e-05	1.51667e-07	2.00727e-05	9.5361e-07	0.000564998	3.11515e-07	0.000184568	1.04882e-06	0.00060245	3.44156e-07	0.000197687	1.06987e-06	0.000897502	3.49151e-07	0.000292899	7.90673e-07	0.000160066	2.6163e-07	5.29652e-05
4960	26	1.59092e-07	-0.000334283	5.45004e-08	-0.000114516	4.54392e-07	6.51273e-05	1.50591e-07	2.15839e-05	9.60362e-07	0.000574572	3.13721e-07	0.000187695	1.05668e-06	0.000612961	3.46736e-07	0.000201136	1.0807e-06	0.000908252	3.52686e-07	0.000296408	7.91883e-07	0.00016798	2.62031e-07	5.55838e-05
4970	26	1.49976e-07	-0.00033275	5.13774e-08	-0.000113991	4.47065e-07	6.96352e-05	1.48162e-07	2.30779e-05	9.70209e-07	0.000584225	3.16938e-07	0.000190848	1.06112e-06	0.00062355	3.48194e-07	0.00020461	1.08454e-06	0.000919079	3.53939e-07	0.000299941	7.95376e-07	0.00017592	2.63187e-07	5.82113e-05
4980	26	1.43146e-07	-0.00033127	4.90379e-08	-0.000113484	4.47499e-07	7.41087e-05	1.48306e-07	2.45605e-05	9.75091e-07	0.00059395	3.18532e-07	0.000194025	1.06212e-06	0.000634158	3.48523e-07	0.000208091	1.09048e-06	0.000929967	3.55877e-07	0.000303494	7.98052e-07	0.000183885	2.64072e-07	6.08468e-05
4990	26	1.46903e-07	-0.000329824	5.03248e-08	-0.000112988	4.46478e-07	7.85755e-05	1.47968e-07	2.60408e-05	9.75575e-07	0.000603702	3.1869e-07	0.000197211	1.05905e-06	0.000644764	3.47513e-07	0.000211571	1.09811e-06	0.000940889	3.58369e-07	0.000307059	8.01541e-07	0.000191883	2.65226e-07	6.34934e-05
5000	26	1.57467e-07	-0.000328288	5.39435e-08	-0.000112462	4.44103e-07	8.30301e-05	1.47181e-07	2.75171e-05	9.74846e-07	0.000613454	3.18452e-07	0.000200397	1.05125e-06	0.00065531	3.44954e-07	0.000215032	1.09529e-06	0.000951848	3.57446e-07	0.000310635	8.1232e-07	0.000199962	2.68793e-07	6.61664e-05
5010	26	1.64867e-07	-0.000326676	5.64788e-08	-0.00011191	4.41328e-07	8.74586e-05	1.46261e-07	2.89848e-05	9.75902e-07	0.000623208	3.18797e-07	0.000203583	1.05575e-06	0.000665849	3.46432e-07	0.00021849	1.09612e-06	0.000962808	3.57719e-07	0.000314212	8.20023e-07	0.000208121	2.71342e-07	6.88665e-05
5020	26	1.71227e-07	-0.000324991	5.86575e-08	-0.000111333	4.39131e-07	9.18611e-05	1.45533e-07	3.04438e-05	9.82044e-07	0.000632999	3.20803e-07	0.000206781	1.06686e-06	0.00067646	3.50078e-07	0.000221972	1.0969e-06	0.000973772	3.57971e-07	0.00031779	8.29996e-07	0.00021637	2.74642e-07	7.15958e-05
5030	26	1.79201e-07	-0.000323235	6.13891e-08	-0.000110731	4.46403e-07	9.63094e-05	1.47943e-07	3.1918e-05	9.93062e-07	0.000642877	3.24403e-07	0.000210008	1.07534e-06	0.00068717	3.52858e-07	0.000225486	1.09522e-06	0.000984732	3.57423e-07	0.000321367	8.40788e-07	0.000224724	2.78213e-07	7.43603e-05
5040	26	1.87164e-07	-0.000321406	6.41171e-08	-0.000110104	4.58102e-07	0.000100813	1.5182e-07	3.34105e-05	1.00198e-06	0.000652852	3.27317e-07	0.000213267	1.0798e-06	0.000697951	3.54323e-07	0.000229024	1.09376e-06	0.000995681	3.56949e-07	0.00032494	8.48748e-07	0.000233177	2.80847e-07	7.71574e-05
5050	26	1.9416e-07	-0.000319504	6.65138e-08	-0.000109453	4.72229e-07	0.000105474	1.56502e-07	3.49552e-05	1.00523e-06	0.000662888	3.28378e-07	0.000216545	1.08482e-06	0.000708774	3.55972e-07	0.000232576	1.10889e-06	0.00100672	3.61886e-07	0.000328541	8.54644e-07	0.000241694	2.82798e-07	7.99754e-05
5060	26	1.97754e-07	-0.000317546	6.7745e-08	-0.000108782	4.70486e-07	0.000110174	1.55924e-07	3.65129e-05	1.00388e-06	0.000672922	3.27938e-07	0.000219823	1.08955e-06	0.000719646	3.57524e-07	0.000236143	1.11158e-06	0.00101781	3.62762e-07	0.000332163	8.56362e-07	0.000250239	2.83367e-07	8.28031e-05
5070	26	1.95856e-07	-0.000315585	6.70948e-08	-0.00010811	4.66346e-07	0.000114863	1.54552e-07	3.80669e-05	9.98973e-07	0.000682942	3.26334e-07	0.000223096	1.09367e-06	0.000730555	3.58875e-07	0.000239723	1.11675e-06	0.00102896	3.6445e-07	0.000335801	8.55347e-07	0.000258799	2.83031e-07	8.56353e-05
5080	26	1.90918e-07	-0.00031365	6.54029e-08	-0.000107447	4.67151e-07	0.000119533	1.54819e-07	3.96147e-05	9.8993e-07	0.000692885	3.2338e-07	0.000226344	1.09473e-06	0.000741495	3.59222e-07	0.000243313	1.12523e-06	0.00104016	3.67218e-07	0.000339457	8.52515e-07	0.000267337	2.82093e-07	8.84605e-05
5090	26	1.86256e-07	-0.00031176	6.3806e-08	-0.0001068	4.70414e-07	0.000124219	1.559e-07	4.11674e-05	9.87805e-07	0.000702775	3.22685e-07	0.000229575	1.08519e-06	0.000752381	3.56091e-07	0.000246885	1.12661e-06	0.00105142	3.6767e-07	0.000343132	8.45061e-07	0.000275816	2.79627e-07	9.12662e-05
5100	26	1.83097e-07	-0.000309913	6.27237e-08	-0.000106167	4.70117e-07	0.00012892	1.55802e-07	4.27256e-05	9.9294e-07	0.000712681	3.24363e-07	0.000232811	1.0743e-06	0.00076319	3.52517e-07	0.000250432	1.13429e-06	0.00106273	3.70175e-07	0.000346821	8.378e-07	0.000284238	2.77225e-07	9.40531e-05
5110	26	1.86782e-07	-0.000308058	6.39861e-08	-0.000105532	4.66283e-07	0.000133599	1.54531e-07	4.42761e-05	9.98747e-07	0.000722637	3.2626e-07	0.000236063	1.06752e-06	0.000773899	3.50293e-07	0.000253946	1.13979e-06	0.0010741	3.71969e-07	0.000350532	8.38876e-07	0.000292628	2.77581e-07	9.68293e-05
5120	26	1.87339e-07	-0.000306195	6.41769e-08	-0.000104894	4.6682e-07	0.000138273	1.54709e-07	4.58253e-05	9.97186e-07	0.000732617	3.2575e-07	0.000239323	1.06411e-06	0.000784555	3.49174e-07	0.000257442	1.13589e-06	0.00108546	3.70698e-07	0.00035424	8.48126e-07	0.000301063	2.80641e-07	9.96204e-05
5130	26	1.8472e-07	-0.000304327	6.32798e-08	-0.000104254	4.71053e-07	0.000142953	1.56112e-07	4.73762e-05	9.97205e-07	0.000742589	3.25756e-07	0.000242581	1.05956e-06	0.000795172	3.4768e-07	0.000260926	1.12646e-06	0.0010968	3.6762e-07	0.000357939	8.52724e-07	0.000309568	2.82163e-07	0.000102435
5140	26	1.89477e-07	-0.000302445	6.49095e-08	-0.000103609	4.75206e-07	0.000147692	1.57489e-07	4.89469e-05	1.00068e-06	0.000752589	3.26891e-07	0.000245848	1.0602e-06	0.000805785	3.47891e-07	0.000264408	1.1296e-06	0.00110809	3.68646e-07	0.000361623	8.53674e-07	0.000318092	2.82477e-07	0.000105255
5150	26	1.9535e-07	-0.000300522	6.69214e-08	-0.00010295	4.71883e-07	0.000152419	1.56387e-07	5.05132e-05	1.00662e-06	0.000762611	3.28832e-07	0.000249121	1.06487e-06	0.000816398	3.49423e-07	0.000267891	1.13927e-06	0.00111944	3.71801e-07	0.000365329	8.52286e-07	0.000326625	2.82018e-07	0.000108079
5160	26	1.99992e-07	-0.000298549	6.85115e-08	-0.000102274	4.66603e-07	0.000157119	1.54637e-07	5.2071e-05	1.01186e-06	0.000772706	3.30544e-07	0.000252419	1.06221e-06	0.00082703	3.48552e-07	0.00027138	1.15176e-06	0.00113089	3.75877e-07	0.000369064	8.65038e-07	0.000335224	2.86237e-07	0.000110924
5170	26	1.99596e-07	-0.00029655	6.83758e-08	-0.00010159	4.73735e-07	0.000161819	1.57001e-07	5.36287e-05	1.0119e-06	0.00078282	3.30558e-07	0.000255723	1.07149e-06	0.000837713	3.51598e-07	0.000274885	1.1517e-06	0.0011424	3.75857e-07	0.000372822	8.8091e-07	0.000343968	2.91489e-07	0.000113818
5180	26	2.13277e-07	-0.000294489	7.30626e-08	-0.000100883	4.84105e-07	0.000166605	1.60438e-07	5.52146e-05	1.01252e-06	0.000792949	3.3076e-07	0.000259032	1.07753e-06	0.000848448	3.53577e-07	0.000278408	1.15012e-06	0.00115391	3.7534e-07	0.000376578	8.89941e-07	0.00035281	2.94478e-07	0.000116743
5190	26	2.10606e-07	-0.000292393	7.21477e-08	-0.000100165	4.93426e-07	0.000171489	1.63527e-07	5.68333e-05	1.02207e-06	0.000803117	3.33879e-07	0.000262354	1.0771e-06	0.000859222	3.53437e-07	0.000281943	1.14276e-06	0.00116536	3.7294e-07	0.000380314	8.86028e-07	0.000361687	2.93183e-07	0.000119681
5200	26	2.02344e-07	-0.000290314	6.93172e-08	-9.94533e-05	4.90571e-07	0.000176403	1.62581e-07	5.84618e-05	1.01708e-06	0.000813302	3.3225e-07	0.000265681	1.07931e-06	0.000870004	3.54162e-07	0.000285481	1.13271e-06	0.00117674	3.69659e-07	0.00038403	8.77095e-07	0.000370502	2.90227e-07	0.000122598
5210	26	1.99406e-07	-0.000288305	6.83109e-08	-9.8765e-05	4.83352e-07	0.000181265	1.60188e-07	6.00731e-05	1.01525e-06	0.000823471	3.31651e-07	0.000269003	1.07934e-06	0.000880796	3.54172e-07	0.000289023	1.12106e-06	0.00118801	3.65858e-07	0.000387705	8.74028e-07	0.000379257	2.89212e-07	0.000125495
5220	26	2.04745e-07	-0.000286279	7.01398e-08	-9.80711e-05	4.78796e-07	0.000186084	1.58678e-07	6.16705e-05	1.01577e-06	0.000833624	3.3182e-07	0.000272319	1.07046e-06	0.000891527	3.5126e-07	0.000292544	1.1113e-06	0.00119917	3.62672e-07	0.000391349	8.77415e-07	0.000388027	2.90333e-07	0.000128397
5230	26	2.10317e-07	-0.000284211	7.20486e-08	-9.73627e-05	4.87257e-07	0.000190913	1.61482e-07	6.32708e-05	1.01215e-06	0.000843764	3.30638e-07	0.000275632	1.05905e-06	0.000902197	3.47515e-07	0.000296045	1.10864e-06	0.00121028	3.61805e-07	0.000394974	8.84459e-07	0.000396827	2.92664e-07	0.000131308
5240	26	2.12075e-07	-0.000282099	7.26509e-08	-9.6639e-05	4.84069e-07	0.000195767	1.60426e-07	6.48793e-05	1.01368e-06	0.000853894	3.31137e-07	0.000278941	1.05901e-06	0.000912789	3.47502e-07	0.000299521	1.1133e-06	0.00122139	3.63324e-07	0.000398602	8.9055e-07	0.000405704	2.94679e-07	0.000134246
5250	26	2.13196e-07	-0.000279974	7.30348e-08	-9.59111e-05	4.75363e-07	0.000200556	1.5754e-07	6.64666e-05	1.01139e-06	0.000864015	3.30389e-07	0.000282247	1.05907e-06	0.000923379	3.47522e-07	0.000302996	1.1189e-06	0.00123255	3.65152e-07	0.000402242	8.95828e-07	0.000414638	2.96425e-07	0.000137202
5260	26	2.12239e-07	-0.000277849	7.2707e-08	-9.51832e-05	4.71286e-07	0.000205307	1.56189e-07	6.8041e-05	1.01302e-06	0.00087415	3.30923e-07	0.000285558	1.06019e-06	0.000933979	3.4789e-07	0.000306474	1.11547e-06	0.00124371	3.64033e-07	0.000405884	9.00164e-07	0.000423615	2.9786e-07	0.000140172
5270	26	2.1225e-07	-0.000275725	7.27109e-08	-9.44556e-05	4.75742e-07	0.000210034	1.57666e-07	6.96075e-05	1.02205e-06	0.000884309	3.33871e-07	0.000288877	1.06311e-06	0.00094459	3.48847e-07	0.000309956	1.11767e-06	0.00125488	3.64751e-07	0.000409531	9.03536e-07	0.000432627	2.98976e-07	0.000143155
5280	26	2.15607e-07	-0.000273584	7.38609e-08	-9.37221e-05	4.74282e-07	0.000214777	1.57182e-07	7.11796e-05	1.02697e-06	0.00089457	3.35481e-07	0.000292228	1.06094e-06	0.000955201	3.48136e-07	0.000313438	1.12191e-06	0.00126608	3.66135e-07	0.000413184	9.07463e-07	0.000441696	3.00276e-07	0.000146155
5290	26	2.19855e-07	-0.000271414	7.53161e-08	-9.29785e-05	4.70908e-07	0.000219504	1.56064e-07	7.27461e-05	1.03092e-06	0.000904846	3.3677e-07	0.000295585	1.05894e-06	0.000965807	3.4748e-07	0.000316918	1.12093e-06	0.0012773	3.65815e-07	0.000416845	9.0919e-07	0.000450765	3.00847e-07	0.000149156
5300	26	2.14816e-07	-0.000269239	7.35899e-08	-9.22337e-05	4.61665e-07	0.000224169	1.53001e-07	7.4292e-05	1.03204e-06	0.000915161	3.37136e-07	0.000298955	1.05839e-06	0.000976394	3.47298e-07	0.000320392	1.12556e-06	0.00128853	3.67325e-07	0.00042051	9.02942e-07	0.000459827	2.9878e-07	0.000152155
5310	26	2.04717e-07	-0.000267163	7.01301e-08	-9.15224e-05	4.63241e-07	0.000228805	1.53523e-07	7.58285e-05	1.03138e-06	0.000925475	3.36921e-07	0.000302324	1.05366e-06	0.000986943	3.45745e-07	0.000323853	1.12828e-06	0.0012998	3.68215e-07	0.000424189	8.9496e-07	0.000468801	2.96138e-07	0.000155124
5320	26	1.97202e-07	-0.000265134	6.75557e-08	-9.08272e-05	4.66185e-07	0.000233445	1.54499e-07	7.73663e-05	1.02995e-06	0.000935783	3.36455e-07	0.000305692	1.05222e-06	0.000997485	3.45274e-07	0.000327313	1.12922e-06	0.00131108	3.68522e-07	0.000427871	8.87009e-07	0.000477723	2.93507e-07	0.000158077
5330	26	1.98083e-07	-0.000263158	6.78575e-08	-9.01502e-05	4.67107e-07	0.000238112	1.54804e-07	7.89128e-05	1.02784e-06	0.000946074	3.35762e-07	0.000309053	1.06033e-06	0.00100804	3.47934e-07	0.000330776	1.12649e-06	0.00132236	3.67629e-07	0.000431552	8.81336e-07	0.000486573	2.9163e-07	0.000161005
5340	26	2.01262e-07	-0.000261159	6.89464e-08	-8.94655e-05	4.71375e-07	0.000242807	1.56219e-07	8.04689e-05	1.0272e-06	0.000956349	3.35555e-07	0.00031241	1.07072e-06	0.0010187	3.51345e-07	0.000334275	1.11619e-06	0.00133357	3.64267e-07	0.000435209	8.90913e-07	0.000495441	2.94799e-07	0.000163939
5350	26	1.92798e-07	-0.00025921	6.6047e-08	-8.87978e-05	4.74107e-07	0.000247537	1.57124e-07	8.20365e-05	1.02732e-06	0.000966622	3.35593e-07	0.000315766	1.07754e-06	0.00102945	3.53582e-07	0.000337802	1.11518e-06	0.00134473	3.63939e-07	0.000438852	8.94213e-07	0.000504366	2.95891e-07	0.000166893
5360	26	1.85319e-07	-0.000257302	6.34851e-08	-8.81442e-05	4.7882e-07	0.000252304	1.58686e-07	8.36163e-05	1.02628e-06	0.000976888	3.35254e-07	0.000319119	1.08257e-06	0.00104025	3.55234e-07	0.000341344	1.11552e-06	0.00135588	3.6405e-07	0.000442491	8.91487e-07	0.000513286	2.94989e-07	0.000169844
5370	26	1.86148e-07	-0.000255445	6.37688e-08	-8.75082e-05	4.88082e-07	0.000257124	1.61756e-07	8.52138e-05	1.02248e-06	0.000987137	3.34014e-07	0.000322467	1.08616e-06	0.00105108	3.56411e-07	0.0003449	1.11343e-06	0.00136703	3.63367e-07	0.000446129	8.8061e-07	0.000522163	2.9139e-07	0.000172782
5380	26	1.98284e-07	-0.000253513	6.79264e-08	-8.68464e-05	4.90737e-07	0.00026202	1.62636e-07	8.68363e-05	1.01018e-06	0.00099729	3.29994e-07	0.000325784	1.09504e-06	0.001062	3.59324e-07	0.000348481	1.1082e-06	0.00137813	3.61661e-07	0.000449753	8.78002e-07	0.000530955	2.90527e-07	0.000175691
5390	26	2.0603e-07	-0.000251492	7.058e-08	-8.61539e-05	4.88717e-07	0.000266917	1.61966e-07	8.84592e-05	1.00225e-06	0.00100735	3.27403e-07	0.000329071	1.09672e-06	0.00107296	3.59877e-07	0.000352077	1.10345e-06	0.00138919	3.60112e-07	0.000453362	8.87646e-07	0.000539784	2.93718e-07	0.000178612
5400	26	2.10768e-07	-0.000249405	7.22032e-08	-8.5439e-05	4.83155e-07	0.000271771	1.60123e-07	9.00678e-05	1.00191e-06	0.00101738	3.27294e-07	0.000332345	1.09881e-06	0.00108394	3.60561e-07	0.000355681	1.11122e-06	0.00140028	3.62646e-07	0.000456979	8.89781e-07	0.000548669	2.94425e-07	0.000181552
5410	26	2.0946e-07	-0.000247319	7.17548e-08	-8.47243e-05	4.7967e-07	0.000276586	1.58968e-07	9.16638e-05	1.00189e-06	0.00102739	3.27286e-07	0.000335618	1.10119e-06	0.00109493	3.61341e-07	0.000359289	1.11762e-06	0.00141141	3.64735e-07	0.000460614	8.91992e-07	0.000557587	2.95156e-07	0.000184503
5420	26	2.03473e-07	-0.000245245	6.97041e-08	-8.40139e-05	4.78662e-07	0.000281379	1.58634e-07	9.32523e-05	1.00249e-06	0.00103742	3.27482e-07	0.000338892	1.10305e-06	0.00110596	3.61951e-07	0.000362906	1.12025e-06	0.0014226	3.65592e-07	0.000464266	8.96543e-07	0.000566523	2.96662e-07	0.00018746
5430	26	2.0322e-07	-0.000243203	6.96173e-08	-8.33143e-05	4.78041e-07	0.000286163	1.58428e-07	9.48376e-05	1.0062e-06	0.00104746	3.28694e-07	0.000342172	1.10652e-06	0.00111701	3.63092e-07	0.000366532	1.1217e-06	0.00143381	3.66068e-07	0.000467922	8.99616e-07	0.000575505	2.97679e-07	0.000190432
5440	26	2.03445e-07	-0.000241174	6.96945e-08	-8.26191e-05	4.76412e-07	0.000290934	1.57888e-07	9.64187e-05	1.00495e-06	0.00105751	3.28285e-07	0.000345457	1.10744e-06	0.00112807	3.63394e-07	0.000370162	1.11571e-06	0.00144499	3.64113e-07	0.000471572	9.01671e-07	0.000584508	2.98359e-07	0.000193411
5450	26	2.01072e-07	-0.000239152	6.88815e-08	-8.19265e-05	4.71764e-07	0.000295672	1.56348e-07	9.7989e-05	1.0055e-06	0.00106757	3.28466e-07	0.000348742	1.1048e-06	0.00113913	3.62527e-07	0.000373791	1.11866e-06	0.00145618	3.65075e-07	0.000475223	9.02388e-07	0.000593528	2.98596e-07	0.000196396
5460	26	2.03116e-07	-0.000237129	6.95818e-08	-8.12335e-05	4.66562e-07	0.000300365	1.54624e-07	9.95443e-05	1.00613e-06	0.00107762	3.28671e-07	0.000352027	1.0986e-06	0.00115014	3.60493e-07	0.000377403	1.1252e-06	0.00146739	3.67209e-07	0.000478882	9.03702e-07	0.000602558	2.99031e-07	0.000199384
5470	26	2.07881e-07	-0.000235065	7.12142e-08	-8.05267e-05	4.6227e-07	0.000305006	1.53201e-07	0.000101082	1.00549e-06	0.00108768	3.28462e-07	0.000355312	1.09192e-06	0.0011611	3.58301e-07	0.000381002	1.12898e-06	0.00147866	3.68443e-07	0.000482561	9.02335e-07	0.00061158	2.98579e-07	0.000202369
5480	26	2.1348e-07	-0.00023297	7.3132e-08	-7.98087e-05	4.58885e-07	0.000309619	1.52079e-07	0.000102611	1.00889e-06	0.00109775	3.29574e-07	0.000358601	1.088e-06	0.00117201	3.57014e-07	0.000384581	1.13543e-06	0.00148998	3.70549e-07	0.000486253	8.98699e-07	0.000620593	2.97376e-07	0.000205351
5490	26	2.11271e-07	-0.000230856	7.23753e-08	-7.90848e-05	4.63808e-07	0.000314247	1.53711e-07	0.000104145	1.01026e-06	0.00110785	3.30021e-07	0.0003619	1.09552e-06	0.00118295	3.59481e-07	0.000388169	1.13546e-06	0.00150133	3.70557e-07	0.000489958	9.0287e-07	0.000629614	2.98756e-07	0.000208337
5500	26	2.09062e-07	-0.000228751	7.16187e-08	-7.83634e-05	4.63767e-07	0.000318869	1.53698e-07	0.000105677	1.00683e-06	0.00111792	3.28899e-07	0.000365191	1.10302e-06	0.00119394	3.61942e-07	0.000391775	1.13785e-06	0.0015127	3.71337e-07	0.00049367	9.01228e-07	0.000638616	2.98212e-07	0.000211315
5510	26	2.10006e-07	-0.000226653	7.1942e-08	-7.76449e-05	4.55783e-07	0.000323474	1.51052e-07	0.000107203	9.95831e-07	0.00112794	3.25307e-07	0.000368462	1.10722e-06	0.00120497	3.63322e-07	0.000395397	1.1464e-06	0.00152412	3.74127e-07	0.000497397	8.89896e-07	0.000647578	2.94463e-07	0.000214281
5520	26	2.18983e-07	-0.000224504	7.50173e-08	-7.69085e-05	4.5932e-07	0.00032807	1.52224e-07	0.000108726	9.90196e-07	0.00113787	3.23467e-07	0.000371708	1.09518e-06	0.00121599	3.59371e-07	0.000399013	1.14935e-06	0.0015356	3.7509e-07	0.000501141	8.84998e-07	0.000656458	2.92842e-07	0.000217219
5530	26	2.18626e-07	-0.000222321	7.48949e-08	-7.61609e-05	4.65459e-07	0.000332677	1.54258e-07	0.000110253	9.8783e-07	0.00114777	3.22694e-07	0.00037494	1.08982e-06	0.00122691	3.5761e-07	0.000402596	1.14714e-06	0.00154707	3.74368e-07	0.000504886	8.88831e-07	0.000665326	2.9411e-07	0.000220154
5540	26	2.07121e-07	-0.000220205	7.09536e-08	-7.5436e-05	4.68056e-07	0.000337346	1.55119e-07	0.0001118	9.86708e-07	0.00115764	3.22327e-07	0.000378165	1.09514e-06	0.00123785	3.59357e-07	0.000406185	1.13561e-06	0.00155846	3.70606e-07	0.000508604	9.00104e-07	0.000674283	2.97841e-07	0.000223118
5550	26	1.98903e-07	-0.000218166	6.81383e-08	-7.47375e-05	4.70691e-07	0.000342039	1.55992e-07	0.000113356	9.82851e-07	0.00116748	3.21067e-07	0.000381379	1.10081e-06	0.00124882	3.61217e-07	0.000409784	1.12809e-06	0.00156981	3.68152e-07	0.000512306	9.09154e-07	0.000683324	3.00835e-07	0.000226109
5560	26	1.97562e-07	-0.000216183	6.76791e-08	-7.40581e-05	4.7385e-07	0.000346759	1.57039e-07	0.00011492	9.74564e-07	0.00117727	3.1836e-07	0.000384579	1.09867e-06	0.00125982	3.60517e-07	0.000413393	1.12805e-06	0.00158109	3.68137e-07	0.000515988	9.12948e-07	0.000692432	3.02091e-07	0.000229123
5570	26	1.99469e-07	-0.000214191	6.83325e-08	-7.33755e-05	4.73024e-07	0.000351487	1.56766e-07	0.000116487	9.75989e-07	0.00118704	3.18825e-07	0.00038777	1.09679e-06	0.00127079	3.59898e-07	0.000416994	1.12716e-06	0.00159236	3.67848e-07	0.000519667	9.02095e-07	0.000701471	2.985e-07	0.000232114
5580	26	2.01746e-07	-0.000212191	6.91123e-08	-7.26905e-05	4.67909e-07	0.000356188	1.5507e-07	0.000118045	9.80291e-07	0.00119681	3.20231e-07	0.000390962	1.09498e-06	0.00128175	3.59305e-07	0.000420591	1.1267e-06	0.00160364	3.67697e-07	0.000523346	8.88228e-07	0.000710453	2.93911e-07	0.000235086
5590	26	2.01767e-07	-0.000210173	6.91195e-08	-7.19994e-05	4.50434e-07	0.000360777	1.49279e-07	0.000119565	9.84839e-07	0.00120664	3.21717e-07	0.000394172	1.09319e-06	0.00129269	3.58717e-07	0.000424181	1.12886e-06	0.00161491	3.68404e-07	0.000527027	8.79217e-07	0.000719288	2.90929e-07	0.000238009
5600	26	1.9671e-07	-0.000208192	6.73872e-08	-7.13207e-05	4.28101e-07	0.000365138	1.41877e-07	0.000121011	9.89256e-07	0.00121652	3.2316e-07	0.000397398	1.09725e-06	0.00130366	3.60049e-07	0.000427779	1.12578e-06	0.00162618	3.67397e-07	0.000530703	8.82888e-07	0.000728117	2.92144e-07	0.000240931
5610	26	1.92826e-07	-0.000206234	6.60567e-08	-7.06497e-05	4.08313e-07	0.000369352	1.3532e-07	0.000122407	9.92516e-07	0.00122642	3.24225e-07	0.000400633	1.10227e-06	0.00131465	3.61698e-07	0.000431385	1.12285e-06	0.00163743	3.66443e-07	0.000534374	8.87498e-07	0.000736956	2.93669e-07	0.000243856
5620	26	1.94608e-07	-0.000204299	6.66673e-08	-6.9987e-05	3.97667e-07	0.000373394	1.31791e-07	0.000123747	9.93464e-07	0.00123635	3.24534e-07	0.000403877	1.10561e-06	0.00132568	3.62793e-07	0.000435006	1.12381e-06	0.00164866	3.66756e-07	0.00053804	8.85944e-07	0.000745826	2.93155e-07	0.000246791
5630	26	1.92399e-07	-0.000202366	6.59103e-08	-6.93248e-05	3.91608e-07	0.000377335	1.29783e-07	0.000125053	9.95779e-07	0.0012463	3.25291e-07	0.000407126	1.11117e-06	0.00133677	3.64618e-07	0.000438645	1.12445e-06	0.0016599	3.66963e-07	0.000541709	8.8924e-07	0.000754705	2.94246e-07	0.000249729
5640	26	1.88559e-07	-0.000200464	6.45951e-08	-6.86732e-05	3.9133e-07	0.000381254	1.29691e-07	0.000126352	1.00026e-06	0.00125628	3.26754e-07	0.000410389	1.10639e-06	0.00134785	3.63048e-07	0.00044228	1.11966e-06	0.00167112	3.654e-07	0.000545369	8.94894e-07	0.000763629	2.96117e-07	0.000252682
5650	26	1.87454e-07	-0.00019858	6.42162e-08	-6.80278e-05	3.98078e-07	0.000385212	1.31927e-07	0.000127664	1.0007e-06	0.00126628	3.26898e-07	0.000413654	1.10364e-06	0.00135891	3.62146e-07	0.000445908	1.11644e-06	0.0016823	3.64351e-07	0.000549018	8.88659e-07	0.000772526	2.94053e-07	0.000255625
5660	26	1.91729e-07	-0.000196684	6.5681e-08	-6.73782e-05	4.10531e-07	0.000389242	1.36054e-07	0.000128999	9.96178e-07	0.00127627	3.25421e-07	0.000416918	1.10472e-06	0.00136994	3.62501e-07	0.000449531	1.11531e-06	0.00169346	3.6398e-07	0.00055266	8.72558e-07	0.000781359	2.88726e-07	0.000258548
5670	26	2.11841e-07	-0.000194673	7.25707e-08	-6.66893e-05	4.17505e-07	0.000393375	1.38366e-07	0.000130369	9.97947e-07	0.00128624	3.25999e-07	0.000420175	1.10158e-06	0.00138098	3.6147e-07	0.000453151	1.10976e-06	0.00170459	3.6217e-07	0.000556291	8.6246e-07	0.000790038	2.85384e-07	0.00026142
5680	26	2.15978e-07	-0.000192531	7.39877e-08	-6.59557e-05	4.14046e-07	0.000397526	1.3722e-07	0.000131744	9.92526e-07	0.00129618	3.24228e-07	0.000423423	1.09424e-06	0.00139195	3.59062e-07	0.00045675	1.10256e-06	0.00171564	3.59819e-07	0.000559898	8.61993e-07	0.000798661	2.8523e-07	0.000264274
5690	26	2.16907e-07	-0.000190369	7.43063e-08	-6.52149e-05	4.12913e-07	0.000401665	1.36844e-07	0.000133116	9.91316e-07	0.00130611	3.23832e-07	0.000426665	1.09398e-06	0.0014029	3.58975e-07	0.000460344	1.10072e-06	0.00172666	3.5922e-07	0.000563495	8.69166e-07	0.000807334	2.87603e-07	0.000267143
5700	26	2.17587e-07	-0.000188194	7.45392e-08	-6.447e-05	4.21652e-07	0.000405843	1.3974e-07	0.000134501	9.90297e-07	0.00131601	3.235e-07	0.0004299	1.09551e-06	0.00141384	3.59478e-07	0.000463933	1.10245e-06	0.00173768	3.59783e-07	0.00056709	8.78127e-07	0.000816057	2.90569e-07	0.00027003
5710	26	2.20933e-07	-0.000186	7.56853e-08	-6.37181e-05	4.38217e-07	0.000410131	1.4523e-07	0.000135922	9.83497e-07	0.00132588	3.21278e-07	0.000433125	1.08883e-06	0.00142475	3.57286e-07	0.000467515	1.10522e-06	0.00174872	3.60687e-07	0.000570693	8.79809e-07	0.000824846	2.91125e-07	0.000272938
5720	26	2.21966e-07	-0.000183787	7.60393e-08	-6.29603e-05	4.41378e-07	0.000414532	1.46278e-07	0.000137381	9.80284e-07	0.0013357	3.20229e-07	0.000436332	1.08421e-06	0.00143562	3.55771e-07	0.000471082	1.10737e-06	0.00175978	3.61388e-07	0.000574303	8.8291e-07	0.000833658	2.92151e-07	0.000275854
5730	26	2.23446e-07	-0.000181559	7.65463e-08	-6.21968e-05	4.37295e-07	0.000418904	1.44924e-07	0.000138829	9.83082e-07	0.00134553	3.21143e-07	0.000439544	1.08383e-06	0.00144647	3.55646e-07	0.00047464	1.10252e-06	0.00177082	3.59806e-07	0.000577906	8.84939e-07	0.000842496	2.92822e-07	0.000278778
5740	26	2.26525e-07	-0.000179308	7.76009e-08	-6.14259e-05	4.28745e-07	0.000423253	1.42091e-07	0.000140271	9.89622e-07	0.00135538	3.23279e-07	0.000442762	1.08399e-06	0.0014573	3.55699e-07	0.000478196	1.09447e-06	0.00178181	3.5718e-07	0.000581492	8.89369e-07	0.000851374	2.94288e-07	0.000281716
5750	26	2.29918e-07	-0.000177026	7.87633e-08	-6.0644e-05	4.25487e-07	0.000427526	1.41011e-07	0.000141687	9.92557e-07	0.00136529	3.24238e-07	0.000445999	1.08024e-06	0.00146812	3.54469e-07	0.000481746	1.08947e-06	0.00179273	3.55548e-07	0.000585056	9.00404e-07	0.000860325	2.9794e-07	0.000284678
5760	26	2.30021e-07	-0.000174726	7.87987e-08	-5.9856e-05	4.22148e-07	0.00043176	1.39904e-07	0.00014309	9.90758e-07	0.0013752	3.2365e-07	0.000449237	1.06977e-06	0.00147887	3.51033e-07	0.000485273	1.08921e-06	0.00180362	3.55462e-07	0.000588612	9.13262e-07	0.000869393	3.02194e-07	0.000287679
5770	26	2.13701e-07	-0.000172492	7.32079e-08	-5.9091e-05	4.23074e-07	0.000435997	1.40211e-07	0.000144494	9.89187e-07	0.00138511	3.23137e-07	0.000452473	1.0621e-06	0.00148954	3.48516e-07	0.000488773	1.08939e-06	0.00181452	3.55523e-07	0.000592167	9.2268e-07	0.000878562	3.05311e-07	0.000290712
5780	26	2.06603e-07	-0.0001704	7.07762e-08	-5.83743e-05	4.32154e-07	0.000440264	1.43221e-07	0.000145908	9.91073e-07	0.00139501	3.23753e-07	0.000455706	1.05623e-06	0.00150012	3.4659e-07	0.000492245	1.09642e-06	0.00182546	3.57815e-07	0.000595738	9.2331e-07	0.000887792	3.05519e-07	0.000293766
5790	26	2.04102e-07	-0.00016834	6.99195e-08	-5.76685e-05	4.3708e-07	0.000444619	1.44853e-07	0.000147352	9.88512e-07	0.0014049	3.22916e-07	0.000458937	1.05417e-06	0.00151068	3.45912e-07	0.000495712	1.09839e-06	0.00183641	3.5846e-07	0.000599313	9.20478e-07	0.000897005	3.04582e-07	0.000296815
5800	26	2.04326e-07	-0.000166298	6.99962e-08	-5.69689e-05	4.37314e-07	0.000448979	1.44931e-07	0.000148796	9.87998e-07	0.00141479	3.22749e-07	0.000462168	1.05795e-06	0.00152124	3.47154e-07	0.000499176	1.09075e-06	0.00184737	3.55965e-07	0.000602887	9.13863e-07	0.000906182	3.02393e-07	0.000299852
5810	26	2.04707e-07	-0.000164253	7.01267e-08	-5.62684e-05	4.3166e-07	0.000453328	1.43057e-07	0.000150238	9.90207e-07	0.00142468	3.2347e-07	0.000465398	1.06325e-06	0.00153185	3.48893e-07	0.000502657	1.08266e-06	0.00185823	3.53326e-07	0.000606434	8.98639e-07	0.000915241	2.97356e-07	0.000302849
5820	26	1.98655e-07	-0.000162241	6.80535e-08	-5.55792e-05	4.21185e-07	0.000457589	1.39585e-07	0.00015165	9.83264e-07	0.00143454	3.21202e-07	0.000468619	1.06684e-06	0.0015425	3.50069e-07	0.000506152	1.08099e-06	0.00186905	3.52781e-07	0.000609965	8.92357e-07	0.000924196	2.95277e-07	0.000305813
5830	26	1.88062e-07	-0.000160313	6.44247e-08	-5.49187e-05	4.15414e-07	0.000461779	1.37673e-07	0.000153039	9.7393e-07	0.00144432	3.18153e-07	0.000471815	1.07267e-06	0.0015532	3.51983e-07	0.000509664	1.08072e-06	0.00187986	3.52693e-07	0.000613492	8.91974e-07	0.000933121	2.9515e-07	0.000308766
5840	26	1.7977e-07	-0.000158466	6.15841e-08	-5.42857e-05	4.19754e-07	0.000465958	1.39111e-07	0.000154424	9.67584e-07	0.00145403	3.1608e-07	0.000474987	1.07727e-06	0.00156395	3.53492e-07	0.00051319	1.07998e-06	0.00189067	3.5245e-07	0.000617018	8.90758e-07	0.000942032	2.94748e-07	0.000311714
5850	26	1.81064e-07	-0.000156658	6.20274e-08	-5.36666e-05	4.33258e-07	0.000470203	1.43587e-07	0.00015583	9.66267e-07	0.0014637	3.1565e-07	0.000478147	1.07316e-06	0.0015747	3.52146e-07	0.000516719	1.08024e-06	0.00190147	3.52537e-07	0.000620543	8.84535e-07	0.000950919	2.92689e-07	0.000314655
5860	26	1.81372e-07	-0.000154852	6.21328e-08	-5.30478e-05	4.32598e-07	0.000474531	1.43368e-07	0.000157265	9.64545e-07	0.00147335	3.15087e-07	0.000481299	1.06631e-06	0.00158538	3.49897e-07	0.000520224	1.08461e-06	0.0019123	3.53962e-07	0.000624078	8.88328e-07	0.000959791	2.93944e-07	0.000317591
5870	26	1.80771e-07	-0.000153039	6.19271e-08	-5.24266e-05	4.29456e-07	0.000478836	1.42326e-07	0.000158692	9.65005e-07	0.00148301	3.15238e-07	0.000484452	1.06521e-06	0.00159606	3.49537e-07	0.000523727	1.08466e-06	0.00192314	3.53978e-07	0.000627614	8.90528e-07	0.00096868	2.94672e-07	0.000320532
5880	26	1.84538e-07	-0.00015121	6.32174e-08	-5.18004e-05	4.24907e-07	0.00048312	1.40819e-07	0.000160111	9.68731e-07	0.00149267	3.16455e-07	0.00048761	1.0699e-06	0.00160672	3.51076e-07	0.000527227	1.08145e-06	0.00193398	3.52929e-07	0.000631152	8.89471e-07	0.000977576	2.94322e-07	0.000323476
5890	26	1.88108e-07	-0.000149349	6.44403e-08	-5.11627e-05	4.30196e-07	0.000487403	1.42572e-07	0.000161531	9.81224e-07	0.00150244	3.20536e-07	0.000490801	1.07345e-06	0.00161745	3.52241e-07	0.000530745	1.08839e-06	0.00194484	3.55194e-07	0.000634696	8.74512e-07	0.000986374	2.89372e-07	0.000326387
5900	26	1.85973e-07	-0.000147484	6.37091e-08	-5.05236e-05	4.28285e-07	0.000491685	1.41938e-07	0.00016295	9.88348e-07	0.00151228	3.22863e-07	0.000494015	1.07808e-06	0.0016282	3.53758e-07	0.000534276	1.09027e-06	0.00195572	3.5581e-07	0.000638248	8.68699e-07	0.000995105	2.87449e-07	0.000329276
5910	26	1.82802e-07	-0.000145636	6.26227e-08	-4.98908e-05	4.23995e-07	0.000495951	1.40517e-07	0.000164364	9.91841e-07	0.00152218	3.24004e-07	0.000497249	1.0736e-06	0.00163896	3.5229e-07	0.000537804	1.08527e-06	0.0019666	3.54177e-07	0.000641798	8.71444e-07	0.00100381	2.88357e-07	0.000332155
5920	26	1.89515e-07	-0.000143774	6.49223e-08	-4.92528e-05	4.25952e-07	0.000500208	1.41165e-07	0.000165774	9.91481e-07	0.00153209	3.23886e-07	0.000500486	1.05706e-06	0.00164961	3.4686e-07	0.000541299	1.07782e-06	0.00197742	3.51745e-07	0.000645329	8.7517e-07	0.00101253	2.8959e-07	0.000335043
5930	26	1.92172e-07	-0.000141867	6.58326e-08	-4.85995e-05	4.3336e-07	0.000504507	1.4362e-07	0.000167199	9.84046e-07	0.00154196	3.21458e-07	0.000503712	1.04901e-06	0.00166014	3.4422e-07	0.000544753	1.07786e-06	0.00198819	3.51759e-07	0.000648846	8.71152e-07	0.00102126	2.8826e-07	0.000337932
5940	26	1.85541e-07	-0.000139995	6.35611e-08	-4.79583e-05	4.34785e-07	0.00050884	1.44093e-07	0.000168635	9.81059e-07	0.00155179	3.20482e-07	0.000506923	1.04746e-06	0.00167063	3.43711e-07	0.000548195	1.07673e-06	0.00199896	3.5139e-07	0.000652361	8.66019e-07	0.00102994	2.86562e-07	0.000340804
5950	26	1.76296e-07	-0.000138164	6.03939e-08	-4.73312e-05	4.32793e-07	0.000513178	1.43433e-07	0.000170073	9.82337e-07	0.00156162	3.20899e-07	0.000510132	1.04855e-06	0.0016811	3.44069e-07	0.000551634	1.07579e-06	0.00200973	3.51083e-07	0.000655875	8.61491e-07	0.00103859	2.85064e-07	0.000343666
5960	26	1.71522e-07	-0.000136429	5.87584e-08	-4.67368e-05	4.273e-07	0.000517473	1.41612e-07	0.000171496	9.91937e-07	0.0015715	3.24036e-07	0.000513359	1.04911e-06	0.00169159	3.44254e-07	0.000555075	1.07694e-06	0.0020205	3.5146e-07	0.000659388	8.61067e-07	0.00104721	2.84923e-07	0.000346516
5970	26	1.70319e-07	-0.000134715	5.83463e-08	-4.61496e-05	4.20698e-07	0.000521709	1.39424e-07	0.0001729	9.87805e-07	0.00158137	3.22686e-07	0.000516586	1.04408e-06	0.00170205	3.42604e-07	0.000558506	1.06918e-06	0.00203121	3.48925e-07	0.000662885	8.62839e-07	0.00105583	2.8551e-07	0.00034937
5980	26	1.70031e-07	-0.000133015	5.82479e-08	-4.55671e-05	4.16401e-07	0.000525907	1.38e-07	0.000174291	9.78283e-07	0.00159122	3.19575e-07	0.000519803	1.03847e-06	0.00171247	3.4076e-07	0.000561927	1.05865e-06	0.00204187	3.45489e-07	0.000666363	8.61598e-07	0.00106445	2.85099e-07	0.000352221
5990	26	1.67086e-07	-0.00013133	5.72389e-08	-4.49899e-05	4.18001e-07	0.000530075	1.3853e-07	0.000175673	9.74229e-07	0.00160099	3.18251e-07	0.000522993	1.03855e-06	0.00172286	3.40789e-07	0.000565335	1.05454e-06	0.00205244	3.44148e-07	0.000669812	8.51516e-07	0.00107302	2.81763e-07	0.000355057
6000	26	1.63183e-07	-0.00012968	5.59018e-08	-4.44248e-05	4.11562e-07	0.00053422	1.36396e-07	0.000177046	9.7505e-07	0.00161073	3.18519e-07	0.000526177	1.03691e-06	0.00173323	3.40249e-07	0.00056874	1.05745e-06	0.002063	3.45099e-07	0.000673259	8.51427e-07	0.00108153	2.81733e-07	0.000357874
6010	26	1.5346e-07	-0.000128107	5.25712e-08	-4.38859e-05	4.08085e-07	0.000538319	1.35244e-07	0.000178405	9.79892e-07	0.00162051	3.20101e-07	0.000529372	1.03399e-06	0.00174359	3.39292e-07	0.000572137	1.05516e-06	0.00207356	3.44352e-07	0.000676704	8.51386e-07	0.00109005	2.8172e-07	0.000360691
6020	26	1.43886e-07	-0.000126611	4.92913e-08	-4.33733e-05	4.05467e-07	0.000542389	1.34376e-07	0.000179754	9.81179e-07	0.00163031	3.20521e-07	0.000532573	1.02837e-06	0.0017539	3.37448e-07	0.000575521	1.05355e-06	0.0020841	3.43826e-07	0.000680146	8.51145e-07	0.00109856	2.8164e-07	0.000363508
6030	26	1.40576e-07	-0.000125188	4.81574e-08	-4.28858e-05	4.00389e-07	0.000546415	1.32694e-07	0.000181088	9.79866e-07	0.00164012	3.20092e-07	0.000535777	1.02104e-06	0.00176415	3.35041e-07	0.000578883	1.05248e-06	0.00209463	3.43475e-07	0.000683582	8.5406e-07	0.00110709	2.82605e-07	0.00036633
6040	26	1.42588e-07	-0.000123771	4.88465e-08	-4.24005e-05	3.95377e-07	0.000550397	1.31032e-07	0.000182408	9.81556e-07	0.00164993	3.20644e-07	0.00053898	1.0167e-06	0.00177433	3.33617e-07	0.000582226	1.04813e-06	0.00210513	3.42057e-07	0.000687009	8.5934e-07	0.00111565	2.84352e-07	0.000369165
6050	26	1.46978e-07	-0.000122331	5.03505e-08	-4.19072e-05	3.9731e-07	0.000554364	1.31673e-07	0.000183722	9.78285e-07	0.00165973	3.19576e-07	0.000542183	1.01604e-06	0.0017845	3.33401e-07	0.000585562	1.04484e-06	0.0021156	3.40984e-07	0.000690426	8.59538e-07	0.00112425	2.84417e-07	0.000372009
6060	26	1.45454e-07	-0.00012087	4.98283e-08	-4.14067e-05	4.00557e-07	0.000558353	1.32749e-07	0.000185044	9.79151e-07	0.00166952	3.19859e-07	0.000545381	1.01298e-06	0.00179464	3.32397e-07	0.00058889	1.03905e-06	0.00212602	3.39094e-07	0.000693825	8.69648e-07	0.0011329	2.87763e-07	0.000374872
6070	26	1.40589e-07	-0.000119442	4.81617e-08	-4.09173e-05	4.04622e-07	0.000562375	1.34096e-07	0.000186377	9.799e-07	0.00167931	3.20103e-07	0.00054858	1.01085e-06	0.00180476	3.31697e-07	0.00059221	1.044e-06	0.00213644	3.4071e-07	0.000697225	8.70099e-07	0.0011416	2.87912e-07	0.00037775
6080	26	1.37177e-07	-0.000118055	4.69927e-08	-4.04424e-05	4.08353e-07	0.000566441	1.35333e-07	0.000187725	9.86965e-07	0.00168916	3.22411e-07	0.000551796	1.011e-06	0.00181487	3.31748e-07	0.000595528	1.04979e-06	0.00214691	3.426e-07	0.000700644	8.66139e-07	0.00115027	2.86602e-07	0.000380621
6090	26	1.35393e-07	-0.000116692	4.63817e-08	-3.99752e-05	4.08493e-07	0.000570516	1.35379e-07	0.000189075	9.88761e-07	0.00169902	3.22998e-07	0.000555018	1.01926e-06	0.00182505	3.34456e-07	0.000598868	1.05667e-06	0.00215746	3.44845e-07	0.000704084	8.62498e-07	0.00115892	2.85397e-07	0.000383481
6100	26	1.34698e-07	-0.00011534	4.61437e-08	-3.95123e-05	4.04736e-07	0.000574586	1.34134e-07	0.000190424	9.82472e-07	0.00170888	3.20943e-07	0.000558239	1.03583e-06	0.00183531	3.39894e-07	0.000602234	1.06521e-06	0.00216806	3.47631e-07	0.000707544	8.60086e-07	0.00116753	2.84599e-07	0.000386332
6110	26	1.35521e-07	-0.000113986	4.64255e-08	-3.90483e-05	4.09771e-07	0.000578679	1.35803e-07	0.000191781	9.75998e-07	0.00171867	3.18829e-07	0.000561436	1.04124e-06	0.00184568	3.4167e-07	0.000605638	1.06943e-06	0.00217873	3.49008e-07	0.000711026	8.50983e-07	0.00117607	2.81587e-07	0.000389155
6120	26	1.38138e-07	-0.000112618	4.73222e-08	-3.85797e-05	4.15698e-07	0.000582786	1.37767e-07	0.000193142	9.71886e-07	0.00172842	3.17485e-07	0.000564623	1.04265e-06	0.0018561	3.42132e-07	0.000609056	1.07104e-06	0.00218942	3.49533e-07	0.000714516	8.4051e-07	0.00118455	2.78121e-07	0.000391962
6130	26	1.47245e-07	-0.00011119	5.04418e-08	-3.80905e-05	4.11258e-07	0.00058692	1.36295e-07	0.000194512	9.79991e-07	0.00173818	3.20133e-07	0.000567812	1.04273e-06	0.00186652	3.42161e-07	0.000612477	1.06678e-06	0.00220011	3.48142e-07	0.000718005	8.3445e-07	0.00119292	2.76116e-07	0.000394733
6140	26	1.51517e-07	-0.000109693	5.19054e-08	-3.75777e-05	4.02693e-07	0.000590973	1.33457e-07	0.000195855	9.8146e-07	0.00174799	3.20613e-07	0.000571014	1.05903e-06	0.00187707	3.47509e-07	0.000615938	1.06696e-06	0.00221078	3.48203e-07	0.000721488	8.32724e-07	0.00120126	2.75545e-07	0.000397492
6150	26	1.57149e-07	-0.000108153	5.38347e-08	-3.70502e-05	3.9526e-07	0.000594978	1.30994e-07	0.000197182	9.82307e-07	0.00175781	3.2089e-07	0.000574222	1.0716e-06	0.00188769	3.51634e-07	0.000619423	1.06543e-06	0.00222144	3.47703e-07	0.000724966	8.31181e-07	0.00120958	2.75034e-07	0.000400245
6160	26	1.66397e-07	-0.000106538	5.70027e-08	-3.64967e-05	3.9281e-07	0.000598919	1.30182e-07	0.000198488	9.86258e-07	0.00176765	3.2218e-07	0.000577438	1.06445e-06	0.00189837	3.49285e-07	0.000622926	1.05943e-06	0.00223207	3.45743e-07	0.000728434	8.29982e-07	0.00121789	2.74638e-07	0.000402994
6170	26	1.70095e-07	-0.000104855	5.82696e-08	-3.59204e-05	3.93257e-07	0.000602851	1.3033e-07	0.000199792	9.93547e-07	0.00177755	3.24561e-07	0.000580672	1.04506e-06	0.00190891	3.42925e-07	0.000626387	1.05787e-06	0.00224265	3.45234e-07	0.000731888	8.35233e-07	0.00122621	2.76375e-07	0.000405749
6180	26	1.70632e-07	-0.000103153	5.84536e-08	-3.53372e-05	4.05341e-07	0.000606865	1.34335e-07	0.000201122	9.93564e-07	0.00178748	3.24567e-07	0.000583916	1.04383e-06	0.00191937	3.42521e-07	0.000629817	1.06091e-06	0.00225325	3.46228e-07	0.000735349	8.32564e-07	0.00123455	2.75492e-07	0.000408506
6190	26	1.68333e-07	-0.000101466	5.76659e-08	-3.47592e-05	4.14774e-07	0.000610951	1.37461e-07	0.000202476	9.94299e-07	0.00179743	3.24807e-07	0.000587165	1.05371e-06	0.00192988	3.45762e-07	0.000633267	1.06618e-06	0.00226388	3.47949e-07	0.000738816	8.30478e-07	0.00124287	2.74802e-07	0.000411259
6200	26	1.63153e-07	-9.98032e-05	5.58915e-08	-3.41897e-05	4.17877e-07	0.000615111	1.38489e-07	0.000203855	9.97785e-07	0.00180739	3.25946e-07	0.000590418	1.07336e-06	0.0019405	3.52211e-07	0.000636751	1.06587e-06	0.00227454	3.47846e-07	0.000742295	8.31135e-07	0.00125117	2.75019e-07	0.000414008
6210	26	1.67919e-07	-9.81358e-05	5.75242e-08	-3.36185e-05	4.26276e-07	0.000619339	1.41273e-07	0.000205256	1.01305e-06	0.00181746	3.30932e-07	0.000593707	1.09181e-06	0.00195132	3.58264e-07	0.000640303	1.07569e-06	0.00228525	3.51052e-07	0.000745791	8.45413e-07	0.00125957	2.79744e-07	0.000416788
6220	26	1.8204e-07	-9.63681e-05	6.23618e-08	-3.30129e-05	4.3585e-07	0.000623654	1.44445e-07	0.000206686	1.02224e-06	0.00182762	3.33934e-07	0.000597027	1.10083e-06	0.00196228	3.61223e-07	0.000643897	1.08171e-06	0.00229604	3.53015e-07	0.000749312	8.56728e-07	0.00126808	2.83488e-07	0.000419601
6230	26	2.00306e-07	-9.44671e-05	6.8619e-08	-3.23617e-05	4.43067e-07	0.00062804	1.46837e-07	0.00020814	1.02235e-06	0.00183785	3.33971e-07	0.000600368	1.0996e-06	0.00197327	3.60819e-07	0.000647506	1.0824e-06	0.00230685	3.53239e-07	0.00075284	8.609e-07	0.00127667	2.84868e-07	0.000422443
6240	26	2.09872e-07	-9.24104e-05	7.18962e-08	-3.16572e-05	4.42312e-07	0.000632462	1.46587e-07	0.000209605	1.02657e-06	0.0018481	3.3535e-07	0.000603717	1.09288e-06	0.00198423	3.58615e-07	0.000651099	1.07342e-06	0.00231764	3.50311e-07	0.00075636	8.66625e-07	0.00128531	2.86762e-07	0.000425304
6250	26	2.1431e-07	-9.03084e-05	7.34164e-08	-3.09371e-05	4.41209e-07	0.000636884	1.46221e-07	0.000211071	1.02868e-06	0.00185836	3.36038e-07	0.000607069	1.09226e-06	0.00199518	3.58411e-07	0.000654693	1.06218e-06	0.00232829	3.46641e-07	0.000759836	8.73851e-07	0.00129401	2.89154e-07	0.000428182
6260	26	2.13278e-07	-8.81691e-05	7.30629e-08	-3.02042e-05	4.42208e-07	0.000641302	1.46553e-07	0.000212535	1.0266e-06	0.00186864	3.3536e-07	0.000610427	1.10165e-06	0.00200614	3.61493e-07	0.000658291	1.05709e-06	0.0023389	3.4498e-07	0.0007633	8.82303e-07	0.00130279	2.9195e-07	0.000431087
6270	26	2.18692e-07	-8.60076e-05	7.49177e-08	-2.94637e-05	4.4749e-07	0.000645751	1.48303e-07	0.000214009	1.02829e-06	0.00187891	3.35911e-07	0.000613784	1.09746e-06	0.00201713	3.60119e-07	0.000661897	1.06046e-06	0.00234949	3.4608e-07	0.000766755	8.83753e-07	0.00131161	2.9243e-07	0.000434007
6280	26	2.23474e-07	-8.37961e-05	7.65559e-08	-2.87062e-05	4.49041e-07	0.00065023	1.48817e-07	0.000215493	1.0243e-06	0.00188917	3.34606e-07	0.000617133	1.09676e-06	0.00202811	3.5989e-07	0.0006655	1.05979e-06	0.00236008	3.45862e-07	0.000770212	8.89443e-07	0.00132049	2.94313e-07	0.000436944
6290	26	2.23509e-07	-8.15693e-05	7.65679e-08	-2.79433e-05	4.47522e-07	0.000654713	1.48314e-07	0.000216979	1.01468e-06	0.00189936	3.31466e-07	0.000620464	1.09805e-06	0.00203908	3.60313e-07	0.000669099	1.05446e-06	0.00237065	3.44121e-07	0.000773661	8.98028e-07	0.00132942	2.97154e-07	0.000439899
6300	26	2.18204e-07	-7.93576e-05	7.47504e-08	-2.71857e-05	4.45458e-07	0.000659178	1.4763e-07	0.000218459	1.00138e-06	0.00190944	3.27119e-07	0.000623756	1.0957e-06	0.00205005	3.59541e-07	0.000672699	1.04535e-06	0.00238115	3.4115e-07	0.000777088	9.04635e-07	0.00133843	2.9934e-07	0.000442882
6310	26	2.28604e-07	-7.71159e-05	7.83133e-08	-2.64177e-05	4.45654e-07	0.000663634	1.47695e-07	0.000219936	9.92616e-07	0.00191941	3.24257e-07	0.000627013	1.09763e-06	0.00206102	3.60173e-07	0.000676298	1.04229e-06	0.00239159	3.40151e-07	0.000780495	9.05282e-07	0.00134748	2.99554e-07	0.000445876
6320	26	2.29598e-07	-7.48331e-05	7.86538e-08	-2.56357e-05	4.48019e-07	0.000668101	1.48479e-07	0.000221416	9.85606e-07	0.00192931	3.21967e-07	0.000630247	1.0909e-06	0.00207196	3.57967e-07	0.000679889	1.04472e-06	0.00240203	3.40942e-07	0.0007839	9.0566e-07	0.00135654	2.99679e-07	0.000448872
6330	26	2.27629e-07	-7.25468e-05	7.79791e-08	-2.48525e-05	4.49328e-07	0.000672589	1.48912e-07	0.000222903	9.8943e-07	0.00193921	3.23217e-07	0.000633479	1.08317e-06	0.00208282	3.55429e-07	0.000683451	1.05517e-06	0.00241256	3.44356e-07	0.000787336	9.0593e-07	0.00136559	2.99768e-07	0.000451869
6340	26	2.27761e-07	-7.02723e-05	7.80243e-08	-2.40733e-05	4.49501e-07	0.000677082	1.4897e-07	0.000224393	9.97016e-07	0.00194912	3.25694e-07	0.000636717	1.07929e-06	0.00209365	3.54155e-07	0.000687004	1.06696e-06	0.00242314	3.48203e-07	0.00079079	9.05867e-07	0.00137465	2.99747e-07	0.000454867
6350	26	2.2471e-07	-6.80172e-05	7.69794e-08	-2.33007e-05	4.48707e-07	0.000681571	1.48707e-07	0.00022588	9.97383e-07	0.00195909	3.25814e-07	0.000639974	1.08623e-06	0.00210449	3.56433e-07	0.000690563	1.07083e-06	0.00243383	3.49466e-07	0.00079428	9.05778e-07	0.00138371	2.99718e-07	0.000457864
6360	26	2.21653e-07	-6.57799e-05	7.5932e-08	-2.25343e-05	4.49204e-07	0.000686065	1.48871e-07	0.00022737	1.00018e-06	0.00196908	3.26728e-07	0.000643239	1.09317e-06	0.00211537	3.5871e-07	0.000694134	1.07486e-06	0.00244456	3.50781e-07	0.00079778	9.10405e-07	0.0013928	3.01249e-07	0.000460872
6370	26	2.18967e-07	-6.35744e-05	7.50119e-08	-2.17788e-05	4.51989e-07	0.000690568	1.49794e-07	0.000228862	1.00755e-06	0.00197911	3.29136e-07	0.000646515	1.09903e-06	0.00212633	3.60632e-07	0.000697729	1.07997e-06	0.00245533	3.52448e-07	0.000801294	9.22868e-07	0.00140195	3.05373e-07	0.000463901
6380	26	2.17053e-07	-6.1393e-05	7.43561e-08	-2.10315e-05	4.51174e-07	0.000695081	1.49524e-07	0.000230358	1.00247e-06	0.00198916	3.27476e-07	0.000649796	1.11048e-06	0.00213739	3.64391e-07	0.000701358	1.08016e-06	0.00246613	3.52511e-07	0.000804819	9.23674e-07	0.00141118	3.0564e-07	0.000466955
6390	26	2.31322e-07	-5.91219e-05	7.92444e-08	-2.02535e-05	4.44045e-07	0.000699544	1.47161e-07	0.000231837	1.00265e-06	0.00199919	3.27534e-07	0.000653073	1.11529e-06	0.00214852	3.65969e-07	0.00070501	1.08001e-06	0.00247693	3.52462e-07	0.000808343	9.23183e-07	0.00142042	3.05477e-07	0.00047001
6400	26	2.44445e-07	-5.67682e-05	8.37397e-08	-1.94472e-05	4.36583e-07	0.000703954	1.44688e-07	0.000233298	1.00636e-06	0.00200923	3.28747e-07	0.000656355	1.11539e-06	0.00215966	3.66001e-07	0.000708667	1.08114e-06	0.00248774	3.5283e-07	0.000811871	9.22507e-07	0.00142965	3.05254e-07	0.000473064
6410	26	2.44946e-07	-5.43249e-05	8.39116e-08	-1.86101e-05	4.32418e-07	0.000708301	1.43308e-07	0.000234739	1.0123e-06	0.00201933	3.30686e-07	0.000659652	1.11168e-06	0.0021708	3.64785e-07	0.000712322	1.08451e-06	0.00249856	3.53929e-07	0.000815405	9.21477e-07	0.00143887	3.04913e-07	0.000476115
6420	26	2.4288e-07	-5.18877e-05	8.32036e-08	-1.77752e-05	4.30012e-07	0.000712617	1.42511e-07	0.000236169	1.02201e-06	0.0020295	3.33859e-07	0.000662976	1.11153e-06	0.00218192	3.64734e-07	0.000715972	1.08879e-06	0.00250943	3.55325e-07	0.000818951	9.15171e-07	0.00144804	3.02826e-07	0.00047915
6430	26	2.39444e-07	-4.94742e-05	8.20265e-08	-1.69484e-05	4.30514e-07	0.000716925	1.42677e-07	0.000237597	1.03181e-06	0.00203976	3.3706e-07	0.000666325	1.11586e-06	0.00219306	3.66157e-07	0.000719626	1.09155e-06	0.00252032	3.56226e-07	0.000822506	9.05836e-07	0.00145716	2.99737e-07	0.000482167
6440	26	2.3407e-07	-4.71042e-05	8.01855e-08	-1.61365e-05	4.3763e-07	0.000721262	1.45036e-07	0.000239034	1.03408e-06	0.00205008	3.37803e-07	0.000669699	1.12645e-06	0.00220427	3.69632e-07	0.000723304	1.08776e-06	0.00253122	3.54989e-07	0.000826063	8.97961e-07	0.00146618	2.97131e-07	0.000485152
6450	26	2.2553e-07	-4.4807e-05	7.72602e-08	-1.53496e-05	4.38711e-07	0.000725642	1.45394e-07	0.000240486	1.02864e-06	0.0020604	3.36026e-07	0.000673068	1.12817e-06	0.00221554	3.70197e-07	0.000727002	1.07701e-06	0.00254204	3.51481e-07	0.000829595	9.00173e-07	0.00147517	2.97863e-07	0.000488128
6460	26	2.2874e-07	-4.25331e-05	7.83597e-08	-1.45706e-05	4.39323e-07	0.000730033	1.45596e-07	0.000241941	1.01656e-06	0.00207062	3.32078e-07	0.000676407	1.12502e-06	0.0022268	3.69163e-07	0.000730698	1.08097e-06	0.00255284	3.52774e-07	0.000833117	9.04608e-07	0.0014842	2.99331e-07	0.000491115
6470	26	2.29985e-07	-4.02411e-05	7.87862e-08	-1.37854e-05	4.32697e-07	0.000734379	1.43401e-07	0.000243381	1.00893e-06	0.00208074	3.29588e-07	0.000679713	1.12381e-06	0.00223805	3.68763e-07	0.000734388	1.08247e-06	0.00256365	3.53263e-07	0.000836646	9.04033e-07	0.00149324	2.99141e-07	0.000494106
6480	26	2.28989e-07	-3.79468e-05	7.84449e-08	-1.29995e-05	4.2345e-07	0.000738665	1.40336e-07	0.000244802	1.00497e-06	0.00209081	3.28292e-07	0.000683005	1.12077e-06	0.00224926	3.67768e-07	0.000738069	1.08074e-06	0.00257447	3.52699e-07	0.000840176	8.98335e-07	0.00150224	2.97255e-07	0.000497085
6490	26	2.27271e-07	-3.5664e-05	7.78565e-08	-1.22175e-05	4.14559e-07	0.000742863	1.3739e-07	0.000246193	1.00392e-06	0.00210086	3.27951e-07	0.000686286	1.112e-06	0.00226044	3.64889e-07	0.000741734	1.07737e-06	0.00258526	3.51599e-07	0.000843698	8.86307e-07	0.00151118	2.93275e-07	0.000500042
6500	26	2.19486e-07	-3.34313e-05	7.51895e-08	-1.14526e-05	3.96974e-07	0.000746922	1.31562e-07	0.000247538	9.96713e-07	0.00211086	3.25596e-07	0.000689554	1.11239e-06	0.00227156	3.65017e-07	0.000745385	1.06402e-06	0.00259597	3.47243e-07	0.000847192	8.82816e-07	0.00152003	2.9212e-07	0.00050297
6510	26	2.09147e-07	-3.13209e-05	7.16478e-08	-1.07296e-05	3.89935e-07	0.000750841	1.29229e-07	0.000248837	9.88902e-07	0.00212079	3.23044e-07	0.000692796	1.11719e-06	0.00228273	3.66592e-07	0.000749049	1.06184e-06	0.0026066	3.46531e-07	0.000850661	8.79134e-07	0.00152883	2.90902e-07	0.000505884
6520	26	2.00967e-07	-2.92389e-05	6.88457e-08	-1.00164e-05	3.8786e-07	0.000754749	1.28541e-07	0.000250132	9.84177e-07	0.00213065	3.215e-07	0.000696018	1.12187e-06	0.00229391	3.68128e-07	0.000752718	1.06178e-06	0.00261721	3.46513e-07	0.000854126	8.83171e-07	0.00153765	2.92237e-07	0.000508802
6530	26	2.05199e-07	-2.72004e-05	7.02952e-08	-9.31809e-06	4.00298e-07	0.000758705	1.32663e-07	0.000251443	9.76676e-07	0.00214045	3.1905e-07	0.000699219	1.12348e-06	0.00230513	3.68658e-07	0.000756402	1.06084e-06	0.00262783	3.46205e-07	0.000857589	8.8599e-07	0.00154649	2.9317e-07	0.000511727
6540	26	2.03281e-07	-2.51712e-05	6.96381e-08	-8.62295e-06	4.03947e-07	0.000762706	1.33872e-07	0.000252769	9.65605e-07	0.00215017	3.15434e-07	0.000702393	1.12584e-06	0.00231638	3.69429e-07	0.000760092	1.05602e-06	0.0026384	3.44632e-07	0.000861042	8.82504e-07	0.00155533	2.92017e-07	0.000514652
6550	26	1.97376e-07	-2.31601e-05	6.76154e-08	-7.934e-06	3.97514e-07	0.000766715	1.31741e-07	0.000254098	9.55628e-07	0.00215977	3.12174e-07	0.00070553	1.12762e-06	0.00232765	3.70016e-07	0.000763789	1.05039e-06	0.00264894	3.42796e-07	0.000864482	8.73374e-07	0.0015641	2.88996e-07	0.000517554
6560	26	1.96507e-07	-2.11913e-05	6.73177e-08	-7.25952e-06	3.85281e-07	0.000770641	1.27686e-07	0.000255399	9.57291e-07	0.00216934	3.12718e-07	0.000708656	1.12468e-06	0.00233891	3.6905e-07	0.000767484	1.05215e-06	0.00265946	3.43367e-07	0.000867912	8.75332e-07	0.00157286	2.89644e-07	0.000520452
6570	26	1.91574e-07	-1.92621e-05	6.56277e-08	-6.59865e-06	3.78098e-07	0.000774456	1.25306e-07	0.000256663	9.70768e-07	0.00217899	3.1712e-07	0.000711809	1.11354e-06	0.0023501	3.65396e-07	0.000771156	1.05634e-06	0.00267	3.44737e-07	0.000871353	8.82131e-07	0.00158164	2.91893e-07	0.00052336
6580	26	1.86088e-07	-1.73746e-05	6.37483e-08	-5.95203e-06	3.67519e-07	0.000778161	1.218e-07	0.000257891	9.86695e-07	0.00218876	3.22323e-07	0.000715	1.09906e-06	0.00236113	3.60643e-07	0.000774776	1.05383e-06	0.00268054	3.43916e-07	0.000874794	8.85244e-07	0.00159048	2.92924e-07	0.000526283
6590	26	1.79972e-07	-1.55344e-05	6.16531e-08	-5.32163e-06	3.61395e-07	0.000781818	1.1977e-07	0.000259103	9.88386e-07	0.00219864	3.22875e-07	0.000718227	1.09302e-06	0.00237211	3.5866e-07	0.000778379	1.04733e-06	0.00269105	3.41795e-07	0.000878221	8.84533e-07	0.00159933	2.92688e-07	0.00052921
6600	26	1.81686e-07	-1.37224e-05	6.22404e-08	-4.7009e-06	3.60498e-07	0.000785428	1.19473e-07	0.0002603	9.8305e-07	0.00220847	3.21132e-07	0.000721441	1.09455e-06	0.00238304	3.59164e-07	0.000781967	1.03676e-06	0.00270147	3.38347e-07	0.000881625	8.75088e-07	0.00160813	2.89563e-07	0.000532123
6610	26	1.85759e-07	-1.1879e-05	6.36357e-08	-4.06939e-06	3.59905e-07	0.000789031	1.19277e-07	0.000261494	9.73209e-07	0.00221826	3.17917e-07	0.000724639	1.08877e-06	0.00239396	3.57266e-07	0.000785548	1.02578e-06	0.00271178	3.34762e-07	0.000884989	8.67808e-07	0.00161684	2.87154e-07	0.000535005
6620	26	1.84511e-07	-1.00386e-05	6.32081e-08	-3.43894e-06	3.60401e-07	0.000792633	1.19441e-07	0.000262687	9.64885e-07	0.00222795	3.15198e-07	0.000727803	1.08329e-06	0.00240481	3.5547e-07	0.00078911	1.01687e-06	0.00272199	3.31854e-07	0.00088832	8.66917e-07	0.00162552	2.86859e-07	0.000537876
6630	26	1.75442e-07	-8.23764e-06	6.01015e-08	-2.82198e-06	3.63121e-07	0.000796255	1.20342e-07	0.000263888	9.58525e-07	0.00223757	3.13121e-07	0.000730946	1.07289e-06	0.00241558	3.52057e-07	0.000792644	1.0065e-06	0.0027321	3.2847e-07	0.00089162	8.68008e-07	0.00163419	2.8722e-07	0.000540746
6640	26	1.69129e-07	-6.51942e-06	5.79388e-08	-2.23337e-06	3.66091e-07	0.000799898	1.21327e-07	0.000265095	9.5111e-07	0.00224712	3.10699e-07	0.000734066	1.05992e-06	0.00242626	3.478e-07	0.000796146	9.95599e-07	0.00274212	3.24913e-07	0.000894889	8.63008e-07	0.00164284	2.85566e-07	0.000543608
6650	26	1.63992e-07	-4.84962e-06	5.6179e-08	-1.66134e-06	3.62907e-07	0.000803548	1.20271e-07	0.000266305	9.33803e-07	0.00225658	3.05045e-07	0.000737154	1.05495e-06	0.00243684	3.46168e-07	0.000799619	9.8905e-07	0.00275205	3.22776e-07	0.000898132	8.55244e-07	0.00165143	2.82996e-07	0.00054645
6660	26	1.61049e-07	-3.21493e-06	5.51708e-08	-1.10134e-06	3.49272e-07	0.000807103	1.15753e-07	0.000267483	9.36531e-07	0.00226593	3.05936e-07	0.000740209	1.04313e-06	0.00244733	3.42291e-07	0.00080306	1.00154e-06	0.00276201	3.26851e-07	0.000901381	8.45014e-07	0.00165994	2.79612e-07	0.000549268
6670	26	1.73273e-07	-1.53024e-06	5.93583e-08	-5.24217e-07	3.38031e-07	0.000810528	1.12027e-07	0.000268618	9.40334e-07	0.00227532	3.07178e-07	0.000743276	1.03654e-06	0.00245772	3.40129e-07	0.00080647	1.01291e-06	0.0027721	3.30562e-07	0.000904672	8.30563e-07	0.00166831	2.7483e-07	0.000552035
6680	26	1.80437e-07	2.36576e-07	6.18127e-08	8.10443e-08	3.41273e-07	0.000813944	1.13102e-07	0.00026975	9.44321e-07	0.00228474	3.08481e-07	0.000746355	1.03558e-06	0.00246808	3.39812e-07	0.000809872	1.01785e-06	0.00278225	3.32176e-07	0.000907985	8.25192e-07	0.00167659	2.73053e-07	0.000554777
6690	26	1.82985e-07	2.0471e-06	6.26853e-08	7.01278e-07	3.47754e-07	0.000817376	1.1525e-07	0.000270888	9.47286e-07	0.0022942	3.09449e-07	0.000749444	1.03397e-06	0.00247842	3.39283e-07	0.000813265	1.01673e-06	0.00279241	3.3181e-07	0.000911302	8.23129e-07	0.00168483	2.7237e-07	0.000557504
6700	26	1.81247e-07	3.8708e-06	6.20899e-08	1.32602e-06	3.47149e-07	0.000820852	1.15049e-07	0.000272039	9.47958e-07	0.00230367	3.09669e-07	0.000752539	1.02579e-06	0.00248874	3.36602e-07	0.000816648	1.00915e-06	0.00280255	3.29337e-07	0.000914612	8.19099e-07	0.00169305	2.71036e-07	0.000560223
6710	26	1.77745e-07	5.65338e-06	6.08904e-08	1.93668e-06	3.41535e-07	0.000824275	1.13188e-07	0.000273174	9.52111e-07	0.00231319	3.11025e-07	0.000755647	1.02761e-06	0.00249901	3.37199e-07	0.00082002	9.97294e-07	0.00281254	3.25466e-07	0.000917872	8.20302e-07	0.00170125	2.71435e-07	0.000562937
6720	26	1.72135e-07	7.40636e-06	5.89683e-08	2.53721e-06	3.40475e-07	0.000827708	1.12837e-07	0.000274312	9.53965e-07	0.0023227	3.11631e-07	0.000758756	1.02842e-06	0.00250928	3.37464e-07	0.000823391	9.89952e-07	0.00282252	3.2307e-07	0.000921127	8.23021e-07	0.00170947	2.72334e-07	0.000565656
6730	26	1.60094e-07	9.0709e-06	5.48436e-08	3.10743e-06	3.54259e-07	0.000831178	1.17405e-07	0.000275462	9.48223e-07	0.00233222	3.09755e-07	0.000761863	1.02498e-06	0.00251955	3.36334e-07	0.00082676	9.97257e-07	0.00283245	3.25454e-07	0.000924369	8.2993e-07	0.00171773	2.7462e-07	0.00056839
6740	26	1.58151e-07	1.0668e-05	5.41779e-08	3.65454e-06	3.5546e-07	0.000834716	1.17803e-07	0.000276634	9.45839e-07	0.00234168	3.08976e-07	0.000764956	1.02535e-06	0.00252981	3.36456e-07	0.000830126	1.00199e-06	0.00284245	3.26999e-07	0.000927632	8.319e-07	0.00172604	2.75272e-07	0.000571139
6750	26	1.5745e-07	1.22428e-05	5.39377e-08	4.19403e-06	3.53182e-07	0.00083826	1.17049e-07	0.000277809	9.4408e-07	0.00235113	3.08402e-07	0.000768043	1.02572e-06	0.00254006	3.36577e-07	0.00083349	1.00276e-06	0.00285247	3.27251e-07	0.000930901	8.33669e-07	0.00173437	2.75858e-07	0.000573895
6760	26	1.53079e-07	1.37919e-05	5.24405e-08	4.72471e-06	3.48404e-07	0.000841764	1.15465e-07	0.00027897	9.41812e-07	0.00236056	3.07661e-07	0.000771123	1.02296e-06	0.0025503	3.35673e-07	0.00083685	1.00004e-06	0.00286249	3.26363e-07	0.000934171	8.38552e-07	0.00174273	2.77473e-07	0.000576663
6770	26	1.52953e-07	1.53331e-05	5.23972e-08	5.25267e-06	3.3823e-07	0.000845192	1.12093e-07	0.000280106	9.39404e-07	0.00236997	3.06874e-07	0.000774196	1.02162e-06	0.00256053	3.35233e-07	0.000840206	1.004e-06	0.00287251	3.27655e-07	0.000937443	8.3725e-07	0.0017511	2.77042e-07	0.000579431
6780	26	1.58156e-07	1.68848e-05	5.41796e-08	5.78423e-06	3.24938e-07	0.000848524	1.07688e-07	0.00028121	9.38708e-07	0.00237937	3.06647e-07	0.000777266	1.02245e-06	0.00257075	3.35503e-07	0.00084356	1.00396e-06	0.00288255	3.27643e-07	0.000940719	8.29794e-07	0.00175944	2.74575e-07	0.000582192
6790	26	1.64293e-07	1.84986e-05	5.62821e-08	6.3371e-06	3.20543e-07	0.000851752	1.06232e-07	0.00028228	9.46177e-07	0.00238879	3.09087e-07	0.000780346	1.02359e-06	0.00258098	3.35877e-07	0.000846917	9.94002e-07	0.00289253	3.24392e-07	0.000943975	8.26332e-07	0.00176772	2.7343e-07	0.000584932
6800	26	1.61304e-07	2.01084e-05	5.52582e-08	6.88857e-06	3.18842e-07	0.00085495	1.05668e-07	0.00028334	9.53335e-07	0.0023983	3.11425e-07	0.000783451	1.02865e-06	0.00259125	3.37539e-07	0.000850288	9.83723e-07	0.00290243	3.21037e-07	0.000947206	8.16475e-07	0.00177591	2.70168e-07	0.000587642
6810	26	1.53234e-07	2.16847e-05	5.24936e-08	7.42856e-06	3.1956e-07	0.000858148	1.05906e-07	0.0002844	9.58618e-07	0.00240785	3.13151e-07	0.00078657	1.03478e-06	0.00260156	3.39551e-07	0.00085367	9.84584e-07	0.00291228	3.21318e-07	0.00095042	8.06046e-07	0.00178405	2.66717e-07	0.000590334
6820	26	1.4065e-07	2.31316e-05	4.81826e-08	7.92424e-06	3.26636e-07	0.000861393	1.08251e-07	0.000285475	9.57353e-07	0.00241742	3.12738e-07	0.000789697	1.03811e-06	0.00261193	3.40644e-07	0.000857073	1.00516e-06	0.00292223	3.28035e-07	0.000953668	8.05712e-07	0.00179211	2.66607e-07	0.000593002
6830	26	1.29871e-07	2.45143e-05	4.44902e-08	8.39789e-06	3.29664e-07	0.000864654	1.09254e-07	0.000286556	9.53895e-07	0.00242698	3.11608e-07	0.00079282	1.03901e-06	0.00262231	3.40938e-07	0.000860477	1.01482e-06	0.00293232	3.31186e-07	0.000956961	8.07233e-07	0.00180018	2.6711e-07	0.00059567
6840	26	1.25101e-07	2.57917e-05	4.2856e-08	8.83549e-06	3.25428e-07	0.000867931	1.07851e-07	0.000287642	9.45476e-07	0.00243648	3.08858e-07	0.000795923	1.03182e-06	0.00263266	3.38579e-07	0.000863876	1.01808e-06	0.00294248	3.32251e-07	0.000960277	8.12784e-07	0.00180827	2.68947e-07	0.00059835
6850	26	1.28235e-07	2.70581e-05	4.39295e-08	9.26933e-06	3.2715e-07	0.000871194	1.08421e-07	0.000288723	9.32335e-07	0.00244587	3.04565e-07	0.000798992	1.01313e-06	0.0026429	3.32447e-07	0.000867234	1.02053e-06	0.00295267	3.33049e-07	0.000963603	8.25399e-07	0.00181646	2.73121e-07	0.000601059
6860	26	1.29526e-07	2.83466e-05	4.43719e-08	9.71075e-06	3.27033e-07	0.000874465	1.08382e-07	0.000289807	9.34449e-07	0.00245521	3.05256e-07	0.000802041	1.02073e-06	0.00265306	3.34941e-07	0.00087057	1.01656e-06	0.00296285	3.31754e-07	0.000966925	8.27768e-07	0.00182473	2.73905e-07	0.000603794
6870	26	1.46589e-07	2.97525e-05	5.02172e-08	1.01923e-05	3.33248e-07	0.000877776	1.10442e-07	0.000290905	9.3532e-07	0.00246456	3.0554e-07	0.000805095	1.02632e-06	0.0026633	3.36776e-07	0.000873931	1.01154e-06	0.00297299	3.30115e-07	0.000970235	8.23931e-07	0.00183298	2.72635e-07	0.000606524
6880	26	1.569e-07	3.12607e-05	5.37493e-08	1.0709e-05	3.34075e-07	0.000881101	1.10716e-07	0.000292007	9.35766e-07	0.00247391	3.05686e-07	0.000808151	1.02769e-06	0.00267357	3.37223e-07	0.000877299	1.00638e-06	0.00298309	3.28431e-07	0.000973529	8.22868e-07	0.00184122	2.72284e-07	0.000609251
6890	26	1.59008e-07	3.28329e-05	5.44717e-08	1.12476e-05	3.29677e-07	0.000884428	1.09259e-07	0.000293109	9.36252e-07	0.00248327	3.05845e-07	0.000811209	1.02643e-06	0.00268384	3.3681e-07	0.00088067	9.98797e-07	0.00299312	3.25957e-07	0.000976803	8.2441e-07	0.00184945	2.72794e-07	0.000611975
6900	26	1.51058e-07	3.43653e-05	5.17482e-08	1.17726e-05	3.24459e-07	0.000887688	1.07529e-07	0.00029419	9.39935e-07	0.00249266	3.07048e-07	0.000814276	1.03271e-06	0.00269415	3.3887e-07	0.000884053	9.93984e-07	0.00300308	3.24386e-07	0.000980053	8.19231e-07	0.00185766	2.7108e-07	0.00061469
6910	26	1.39017e-07	3.58201e-05	4.76233e-08	1.22709e-05	3.25805e-07	0.000890952	1.07976e-07	0.000295271	9.46716e-07	0.00250209	3.09263e-07	0.000817357	1.03616e-06	0.00270449	3.40005e-07	0.000887444	9.94809e-07	0.00301303	3.24655e-07	0.000983301	8.20448e-07	0.00186587	2.71483e-07	0.000617407
6920	26	1.25184e-07	3.71424e-05	4.28846e-08	1.27239e-05	3.31797e-07	0.000894234	1.09961e-07	0.000296359	9.54902e-07	0.0025116	3.11937e-07	0.000820463	1.03772e-06	0.00271486	3.40514e-07	0.000890849	9.94187e-07	0.00302296	3.24452e-07	0.000986542	8.2458e-07	0.00187408	2.7285e-07	0.000620125
6930	26	1.17584e-07	3.83559e-05	4.0281e-08	1.31396e-05	3.30328e-07	0.000897544	1.09474e-07	0.000297456	9.5801e-07	0.00252117	3.12953e-07	0.000823587	1.04347e-06	0.00272527	3.42402e-07	0.000894264	9.84652e-07	0.00303286	3.21341e-07	0.000989771	8.16824e-07	0.00188229	2.70284e-07	0.000622841
6940	26	1.0797e-07	3.9465e-05	3.69874e-08	1.35196e-05	3.24103e-07	0.000900798	1.07411e-07	0.000298534	9.57398e-07	0.00253073	3.12752e-07	0.000826713	1.04417e-06	0.0027357	3.42632e-07	0.000897685	9.78302e-07	0.00304267	3.19268e-07	0.000992973	8.10586e-07	0.00189042	2.68219e-07	0.000625532
6950	26	9.69082e-08	4.051e-05	3.3198e-08	1.38776e-05	3.16326e-07	0.000904017	1.04834e-07	0.000299601	9.5409e-07	0.00254029	3.11672e-07	0.000829836	1.04208e-06	0.00274613	3.41945e-07	0.000901109	9.7482e-07	0.00305245	3.18132e-07	0.000996166	8.06083e-07	0.00189851	2.6673e-07	0.00062821
6960	26	8.30997e-08	4.14148e-05	2.84676e-08	1.41875e-05	3.17162e-07	0.00090719	1.05111e-07	0.000300653	9.40626e-07	0.00254977	3.07274e-07	0.000832931	1.03949e-06	0.00275654	3.41097e-07	0.000904525	9.86613e-07	0.00306227	3.21981e-07	0.000999369	8.08994e-07	0.00190659	2.67693e-07	0.000630883
6970	26	7.41151e-08	4.22034e-05	2.53897e-08	1.44577e-05	3.21996e-07	0.000910383	1.06713e-07	0.000301711	9.44511e-07	0.00255921	3.08543e-07	0.000836016	1.02932e-06	0.00276688	3.37759e-07	0.000907919	9.93472e-07	0.00307217	3.24219e-07	0.0010026	8.08844e-07	0.00191468	2.67643e-07	0.000633559
6980	26	6.52359e-08	4.28883e-05	2.2348e-08	1.46923e-05	3.12839e-07	0.000913543	1.03678e-07	0.000302758	9.52747e-07	0.00256869	3.11233e-07	0.000839112	1.02776e-06	0.00277717	3.37246e-07	0.000911294	9.98999e-07	0.00308213	3.26023e-07	0.00100585	8.08052e-07	0.00192276	2.67381e-07	0.000636235
6990	26	6.00958e-08	4.35257e-05	2.05871e-08	1.49106e-05	3.07949e-07	0.000916665	1.02058e-07	0.000303793	9.56876e-07	0.00257823	3.12582e-07	0.000842229	1.0333e-06	0.00278748	3.39065e-07	0.000914678	1.00421e-06	0.00309214	3.27724e-07	0.00100912	8.08786e-07	0.00193085	2.67624e-07	0.000638909
7000	26	6.35634e-08	4.41449e-05	2.1775e-08	1.51228e-05	3.12867e-07	0.000919768	1.03687e-07	0.000304821	9.58715e-07	0.00258781	3.13183e-07	0.000845359	1.04107e-06	0.00279785	3.41613e-07	0.00091808	1.00425e-06	0.00310218	3.27735e-07	0.0010124	8.03121e-07	0.00193889	2.65749e-07	0.00064157
7010	26	7.73684e-08	4.48358e-05	2.65042e-08	1.53595e-05	3.17087e-07	0.000922912	1.05086e-07	0.000305863	9.58147e-07	0.00259739	3.12997e-07	0.000848487	1.03959e-06	0.00280825	3.41128e-07	0.000921494	1.00149e-06	0.0031122	3.26836e-07	0.00101567	7.99381e-07	0.00194692	2.64512e-07	0.000644228
7020	26	8.84028e-08	4.56621e-05	3.02843e-08	1.56425e-05	3.12445e-07	0.00092606	1.03548e-07	0.000306907	9.49181e-07	0.00260691	3.10068e-07	0.000851598	1.0375e-06	0.00281864	3.40444e-07	0.000924902	9.9739e-07	0.00312221	3.25498e-07	0.00101893	8.05923e-07	0.00195496	2.66676e-07	0.000646887
7030	26	9.47645e-08	4.65853e-05	3.24636e-08	1.59588e-05	3.04978e-07	0.000929138	1.01073e-07	0.000307927	9.39804e-07	0.00261637	3.07005e-07	0.000854686	1.02722e-06	0.00282895	3.3707e-07	0.000928285	1.00416e-06	0.00313223	3.27707e-07	0.0010222	8.09762e-07	0.00196303	2.67947e-07	0.000649557
7040	26	1.04527e-07	4.75837e-05	3.5808e-08	1.63008e-05	3.03849e-07	0.00093219	1.00699e-07	0.000308938	9.32004e-07	0.00262573	3.04457e-07	0.000857746	1.02546e-06	0.00283922	3.36492e-07	0.000931655	1.00958e-06	0.0031423	3.29476e-07	0.00102549	8.09588e-07	0.00197112	2.67889e-07	0.000652235
7050	26	1.13236e-07	4.86686e-05	3.87916e-08	1.66725e-05	3.05671e-07	0.000935232	1.01303e-07	0.000309946	9.29774e-07	0.00263504	3.03728e-07	0.000860788	1.03202e-06	0.0028495	3.38644e-07	0.00093503	1.01451e-06	0.00315241	3.31086e-07	0.00102879	7.98821e-07	0.00197916	2.64327e-07	0.000654894
7060	26	1.17985e-07	4.98289e-05	4.04182e-08	1.70699e-05	3.03883e-07	0.000938274	1.0071e-07	0.000310955	9.30194e-07	0.00264434	3.03866e-07	0.000863826	1.03358e-06	0.00285983	3.39157e-07	0.000938418	1.02502e-06	0.00316264	3.34516e-07	0.00103213	7.98049e-07	0.00198716	2.64071e-07	0.000657542
7070	26	1.21852e-07	5.10261e-05	4.17429e-08	1.74801e-05	2.99832e-07	0.000941295	9.93675e-08	0.000311956	9.25627e-07	0.00265362	3.02374e-07	0.000866855	1.02577e-06	0.00287012	3.36595e-07	0.000941796	1.0346e-06	0.00317292	3.37641e-07	0.00103548	8.05704e-07	0.00199517	2.66604e-07	0.000660194
7080	26	1.26686e-07	5.22691e-05	4.33989e-08	1.79059e-05	2.91223e-07	0.000944252	9.65144e-08	0.000312936	9.22884e-07	0.00266287	3.01478e-07	0.000869879	1.01076e-06	0.00288031	3.31668e-07	0.000945138	1.03916e-06	0.00318328	3.39128e-07	0.00103886	8.06431e-07	0.00200323	2.66845e-07	0.000662861
7090	26	1.31899e-07	5.35692e-05	4.51847e-08	1.83513e-05	2.85504e-07	0.000947142	9.46191e-08	0.000313893	9.33691e-07	0.00267215	3.05008e-07	0.00087291	1.00978e-06	0.00289042	3.31347e-07	0.000948456	1.037e-06	0.00319367	3.38423e-07	0.00104225	8.00123e-07	0.00201127	2.64757e-07	0.000665519
7100	26	1.34061e-07	5.48853e-05	4.59255e-08	1.88021e-05	2.95126e-07	0.000950046	9.78081e-08	0.000314856	9.42773e-07	0.00268153	3.07975e-07	0.000875973	1.01261e-06	0.00290053	3.32274e-07	0.000951773	1.04014e-06	0.00320405	3.3945e-07	0.00104564	7.99225e-07	0.00201926	2.6446e-07	0.000668165
7110	26	1.29574e-07	5.62071e-05	4.43883e-08	1.9255e-05	3.07225e-07	0.000953066	1.01818e-07	0.000315857	9.53363e-07	0.00269102	3.11435e-07	0.000879074	1.01569e-06	0.00291067	3.33287e-07	0.0009551	1.03896e-06	0.00321444	3.39063e-07	0.00104903	7.89899e-07	0.0020272	2.61374e-07	0.00067079
7120	26	1.20039e-07	5.74429e-05	4.11218e-08	1.96783e-05	3.11147e-07	0.000956142	1.03117e-07	0.000316876	9.53049e-07	0.00270054	3.11332e-07	0.000882183	1.02144e-06	0.00292086	3.35172e-07	0.000958445	1.03747e-06	0.00322483	3.38579e-07	0.00105242	7.85396e-07	0.00203509	2.59884e-07	0.000673402
7130	26	1.11265e-07	5.86045e-05	3.81162e-08	2.00762e-05	3.05736e-07	0.000959232	1.01324e-07	0.0003179	9.4362e-07	0.00271003	3.08252e-07	0.000885283	1.02824e-06	0.00293111	3.37404e-07	0.000961807	1.03738e-06	0.0032352	3.3855e-07	0.00105581	7.92846e-07	0.00204298	2.62349e-07	0.000676014
7140	26	1.08122e-07	5.97084e-05	3.70397e-08	2.04544e-05	3.0623e-07	0.000962292	1.01488e-07	0.000318914	9.38809e-07	0.00271944	3.0668e-07	0.000888356	1.03102e-06	0.0029414	3.38318e-07	0.000965183	1.03658e-06	0.00324557	3.38287e-07	0.00105919	8.07513e-07	0.00205099	2.67203e-07	0.000678665
7150	26	1.11817e-07	6.08039e-05	3.83053e-08	2.08297e-05	3.04712e-07	0.000965343	1.00985e-07	0.000319926	9.34084e-07	0.00272881	3.05137e-07	0.000891417	1.02623e-06	0.00295169	3.36746e-07	0.00096856	1.03766e-06	0.00325594	3.38641e-07	0.00106258	8.06269e-07	0.00205904	2.66791e-07	0.000681327
7160	26	1.11378e-07	6.19165e-05	3.81548e-08	2.12108e-05	3.0398e-07	0.000968392	1.00742e-07	0.000320936	9.34276e-07	0.00273815	3.05199e-07	0.00089447	1.02744e-06	0.00296196	3.37142e-07	0.000971932	1.03979e-06	0.00326633	3.39335e-07	0.00106596	7.98512e-07	0.00206708	2.64224e-07	0.000683987
7170	26	1.12837e-07	6.30405e-05	3.86547e-08	2.15959e-05	3.08133e-07	0.000971449	1.02119e-07	0.000321949	9.3625e-07	0.0027475	3.05844e-07	0.000897525	1.02489e-06	0.00297222	3.36306e-07	0.000975297	1.04232e-06	0.00327674	3.40161e-07	0.00106936	7.95222e-07	0.00207505	2.63135e-07	0.000686624
7180	26	1.15854e-07	6.41807e-05	3.96883e-08	2.19865e-05	3.03702e-07	0.000974502	1.0065e-07	0.000322961	9.39372e-07	0.00275688	3.06864e-07	0.000900588	1.01835e-06	0.00298244	3.3416e-07	0.000978651	1.0469e-06	0.00328719	3.41656e-07	0.00107277	7.88708e-07	0.00208296	2.6098e-07	0.000689242
7190	26	1.13637e-07	6.53273e-05	3.89287e-08	2.23793e-05	3.01752e-07	0.000977531	1.00004e-07	0.000323965	9.42346e-07	0.00276629	3.07835e-07	0.000903661	1.01593e-06	0.00299261	3.33364e-07	0.000981989	1.04697e-06	0.00329766	3.41677e-07	0.00107619	7.84745e-07	0.00209083	2.59669e-07	0.000691846
7200	26	1.02083e-07	6.63979e-05	3.49706e-08	2.2746e-05	3.04155e-07	0.000980566	1.008e-07	0.00032497	9.43947e-07	0.00277572	3.08358e-07	0.000906742	1.00688e-06	0.00300272	3.30394e-07	0.000985305	1.04047e-06	0.00330808	3.39556e-07	0.00107959	7.88153e-07	0.0020987	2.60797e-07	0.000694451
7210	26	9.43219e-08	6.7384e-05	3.2312e-08	2.30838e-05	3.09656e-07	0.000983634	1.02623e-07	0.000325987	9.51513e-07	0.0027852	3.1083e-07	0.000909838	1.00511e-06	0.00301278	3.29814e-07	0.000988608	1.03223e-06	0.00331846	3.36868e-07	0.00108298	7.94192e-07	0.00210661	2.62795e-07	0.000697067
7220	26	9.50596e-08	6.83315e-05	3.25647e-08	2.34084e-05	3.19195e-07	0.00098678	1.05785e-07	0.00032703	9.45471e-07	0.00279468	3.08856e-07	0.000912936	1.0052e-06	0.00302283	3.29844e-07	0.000991906	1.02615e-06	0.00332875	3.34883e-07	0.00108634	7.98718e-07	0.00211457	2.64292e-07	0.000699702
7230	26	9.75801e-08	6.9298e-05	3.34282e-08	2.37395e-05	3.24404e-07	0.000989996	1.07511e-07	0.000328096	9.38218e-07	0.00280409	3.06487e-07	0.00091601	1.00038e-06	0.00303285	3.28263e-07	0.000995193	1.0292e-06	0.00333904	3.35879e-07	0.00108969	7.96428e-07	0.00212253	2.63535e-07	0.000702338
7240	26	1.03841e-07	7.03111e-05	3.5573e-08	2.40866e-05	3.24615e-07	0.000993232	1.07581e-07	0.000329168	9.35154e-07	0.00281347	3.05486e-07	0.000919073	9.96343e-07	0.00304284	3.26938e-07	0.000998472	1.03396e-06	0.00334935	3.37431e-07	0.00109306	7.965e-07	0.00213051	2.63559e-07	0.000704978
7250	26	1.18596e-07	7.14117e-05	4.06274e-08	2.44636e-05	3.18165e-07	0.000996452	1.05443e-07	0.000330235	9.37366e-07	0.00282283	3.06209e-07	0.00092213	9.97432e-07	0.00305281	3.27295e-07	0.00100174	1.03451e-06	0.00335969	3.37611e-07	0.00109643	8.07074e-07	0.00213852	2.67057e-07	0.000707627
7260	26	1.29969e-07	7.26749e-05	4.45236e-08	2.48963e-05	3.21049e-07	0.00099966	1.06399e-07	0.000331298	9.31165e-07	0.00283215	3.04183e-07	0.000925177	9.82552e-07	0.00306267	3.22413e-07	0.00100498	1.03378e-06	0.00337003	3.37374e-07	0.00109981	8.07196e-07	0.00214659	2.67098e-07	0.000710296
7270	26	1.3997e-07	7.40103e-05	4.79497e-08	2.53538e-05	3.26574e-07	0.0010029	1.0823e-07	0.000332371	9.25119e-07	0.00284144	3.02208e-07	0.000928213	9.7176e-07	0.00307248	3.18871e-07	0.0010082	1.03184e-06	0.00338036	3.3674e-07	0.00110318	8.09602e-07	0.00215468	2.67894e-07	0.000712975
7280	26	1.48235e-07	7.54477e-05	5.07811e-08	2.58462e-05	3.34647e-07	0.0010062	1.10906e-07	0.000333466	9.22131e-07	0.00285068	3.01232e-07	0.00093123	9.74747e-07	0.00308221	3.19851e-07	0.00101139	1.02769e-06	0.00339065	3.35386e-07	0.00110654	8.20276e-07	0.00216283	2.71426e-07	0.00071567
7290	26	1.57067e-07	7.69718e-05	5.38067e-08	2.63683e-05	3.38837e-07	0.00100956	1.12294e-07	0.00033458	9.26917e-07	0.00285993	3.02795e-07	0.000934252	9.66872e-07	0.00309191	3.17267e-07	0.00101457	1.0322e-06	0.00340096	3.36857e-07	0.0011099	8.39452e-07	0.00217113	2.77771e-07	0.000718416
7300	26	1.56963e-07	7.85364e-05	5.37711e-08	2.69043e-05	3.37685e-07	0.00101294	1.11913e-07	0.0003357	9.25321e-07	0.00286919	3.02274e-07	0.000937275	9.65523e-07	0.00310158	3.16825e-07	0.00101775	1.03508e-06	0.0034113	3.37799e-07	0.00111327	8.47931e-07	0.00217956	2.80577e-07	0.000721209
7310	26	1.564e-07	8.01118e-05	5.3578e-08	2.7444e-05	3.37073e-07	0.00101632	1.1171e-07	0.00033682	9.21431e-07	0.00287843	3.01003e-07	0.000940293	9.64524e-07	0.00311122	3.16497e-07	0.00102091	1.03691e-06	0.00342166	3.38394e-07	0.00111666	8.50605e-07	0.00218806	2.81461e-07	0.000724018
7320	26	1.62528e-07	8.17106e-05	5.56775e-08	2.79917e-05	3.405e-07	0.00101971	1.12846e-07	0.000337943	9.20797e-07	0.00288764	3.00796e-07	0.000943302	9.57675e-07	0.00312083	3.14249e-07	0.00102406	1.0383e-06	0.00343203	3.3885e-07	0.00112004	8.52535e-07	0.00219657	2.821e-07	0.000726836
7330	26	1.69314e-07	8.33703e-05	5.8002e-08	2.85603e-05	3.42578e-07	0.00102312	1.13534e-07	0.000339075	9.21871e-07	0.00289685	3.01147e-07	0.000946312	9.5665e-07	0.00313041	3.13913e-07	0.0010272	1.03205e-06	0.00344238	3.36809e-07	0.00112342	8.51426e-07	0.00220509	2.81733e-07	0.000729655
7340	26	1.69421e-07	8.50496e-05	5.80389e-08	2.91355e-05	3.4522e-07	0.00102657	1.1441e-07	0.000340215	9.24913e-07	0.00290609	3.02141e-07	0.00094933	9.65756e-07	0.00314004	3.16901e-07	0.00103036	1.02569e-06	0.00345267	3.34733e-07	0.00112678	8.48375e-07	0.00221359	2.80724e-07	0.000732466
7350	26	1.63518e-07	8.67171e-05	5.60167e-08	2.97068e-05	3.49416e-07	0.00103004	1.158e-07	0.000341366	9.28344e-07	0.00291535	3.03262e-07	0.000952356	9.80318e-07	0.00314975	3.21679e-07	0.00103355	1.02163e-06	0.00346291	3.3341e-07	0.00113012	8.43756e-07	0.00222205	2.79195e-07	0.000735266
7360	26	1.58643e-07	8.83321e-05	5.43466e-08	3.026e-05	3.56105e-07	0.00103356	1.18017e-07	0.000342534	9.28227e-07	0.00292463	3.03223e-07	0.000955388	9.86262e-07	0.00315958	3.2363e-07	0.00103678	1.01941e-06	0.00347312	3.32684e-07	0.00113345	8.37227e-07	0.00223046	2.77035e-07	0.000738049
7370	26	1.62647e-07	8.99465e-05	5.57182e-08	3.08131e-05	3.60748e-07	0.00103715	1.19556e-07	0.000343722	9.33149e-07	0.00293395	3.04831e-07	0.00095843	9.94564e-07	0.00316949	3.26354e-07	0.00104003	1.02396e-06	0.00348334	3.34168e-07	0.00113679	8.32652e-07	0.00223881	2.75521e-07	0.000740811
7380	26	1.64709e-07	9.15784e-05	5.64244e-08	3.13721e-05	3.64787e-07	0.00104077	1.20894e-07	0.000344924	9.3236e-07	0.00294327	3.04573e-07	0.000961475	1.00647e-06	0.0031795	3.30259e-07	0.00104331	1.03028e-06	0.00349361	3.36231e-07	0.00114014	8.29123e-07	0.00224711	2.74353e-07	0.000743561
7390	26	1.59992e-07	9.31932e-05	5.48086e-08	3.19253e-05	3.67717e-07	0.00104443	1.21865e-07	0.000346137	9.26979e-07	0.00295257	3.02816e-07	0.000964513	1.01577e-06	0.0031896	3.33312e-07	0.00104663	1.03557e-06	0.00350394	3.37958e-07	0.00114351	8.30341e-07	0.00225542	2.74756e-07	0.00074631
7400	26	1.49452e-07	9.47425e-05	5.11978e-08	3.24561e-05	3.68058e-07	0.00104811	1.21978e-07	0.000347356	9.25944e-07	0.00296183	3.02478e-07	0.00096754	1.01473e-06	0.00319975	3.32971e-07	0.00104996	1.03892e-06	0.00351431	3.3905e-07	0.00114689	8.40966e-07	0.00226378	2.78272e-07	0.000749075
7410	26	1.46074e-07	9.62278e-05	5.00408e-08	3.29649e-05	3.65354e-07	0.00105177	1.21082e-07	0.000348569	9.20674e-07	0.00297105	3.00756e-07	0.000970551	1.01926e-06	0.00320994	3.34457e-07	0.0010533	1.04073e-06	0.00352471	3.39643e-07	0.00115029	8.46861e-07	0.00227222	2.80223e-07	0.000751867
7420	26	1.44015e-07	9.76777e-05	4.93356e-08	3.34616e-05	3.60055e-07	0.00105541	1.19326e-07	0.000349773	9.14017e-07	0.00298024	2.98581e-07	0.000973553	1.0239e-06	0.00322014	3.35981e-07	0.00105665	1.04218e-06	0.00353512	3.40114e-07	0.00115369	8.49858e-07	0.00228069	2.81215e-07	0.000754671
7430	26	1.33594e-07	9.90682e-05	4.57656e-08	3.39379e-05	3.46778e-07	0.00105894	1.14926e-07	0.000350946	9.08855e-07	0.00298936	2.96895e-07	0.000976531	1.01688e-06	0.00323034	3.33677e-07	0.00106	1.04488e-06	0.00354556	3.40996e-07	0.00115709	8.46884e-07	0.00228918	2.8023e-07	0.000757478
7440	26	1.32377e-07	0.000100399	4.53486e-08	3.43938e-05	3.42401e-07	0.00106238	1.13476e-07	0.000352085	9.12083e-07	0.00299848	2.97949e-07	0.00097951	1.02652e-06	0.0032406	3.36839e-07	0.00106336	1.04909e-06	0.00355604	3.4237e-07	0.00116051	8.54608e-07	0.00229771	2.82786e-07	0.000760303
7450	26	1.32439e-07	0.000101724	4.53697e-08	3.48477e-05	3.39719e-07	0.0010658	1.12587e-07	0.000353219	9.16089e-07	0.00300761	2.99258e-07	0.000982492	1.03752e-06	0.00325089	3.4045e-07	0.00106674	1.05204e-06	0.00356653	3.43332e-07	0.00116394	8.61277e-07	0.00230626	2.84993e-07	0.000763132
7460	26	1.33804e-07	0.000103057	4.58373e-08	3.53044e-05	3.40797e-07	0.00106921	1.12944e-07	0.000354347	9.1917e-07	0.00301679	3.00265e-07	0.000985491	1.04571e-06	0.00326131	3.43136e-07	0.00107016	1.04717e-06	0.00357702	3.41742e-07	0.00116736	8.55579e-07	0.00231484	2.83108e-07	0.00076597
7470	26	1.32339e-07	0.000104384	4.53355e-08	3.57588e-05	3.48192e-07	0.00107266	1.15395e-07	0.000355491	9.20996e-07	0.00302598	3.00861e-07	0.000988496	1.04947e-06	0.00327178	3.4437e-07	0.00107359	1.04872e-06	0.00358751	3.42251e-07	0.00117078	8.49449e-07	0.00232337	2.81079e-07	0.000768792
7480	26	1.27538e-07	0.00010568	4.36908e-08	3.62029e-05	3.55271e-07	0.00107616	1.17741e-07	0.000356653	9.23303e-07	0.00303521	3.01615e-07	0.000991509	1.04968e-06	0.00328227	3.44439e-07	0.00107704	1.05462e-06	0.00359803	3.44176e-07	0.00117421	8.45453e-07	0.00233185	2.79757e-07	0.000771598
7490	26	1.20009e-07	0.000106926	4.11115e-08	3.66298e-05	3.53773e-07	0.00107971	1.17244e-07	0.000357828	9.28103e-07	0.00304446	3.03183e-07	0.000994531	1.04878e-06	0.00329277	3.44144e-07	0.00108048	1.0606e-06	0.0036086	3.46126e-07	0.00117766	8.46035e-07	0.0023403	2.79949e-07	0.000774396
7500	26	1.2414e-07	0.000108153	4.25266e-08	3.70502e-05	3.55428e-07	0.00108326	1.17793e-07	0.000359004	9.32272e-07	0.00305376	3.04545e-07	0.000997571	1.03935e-06	0.0033032	3.4105e-07	0.0010839	1.07109e-06	0.00361926	3.49549e-07	0.00118114	8.49971e-07	0.00234879	2.81252e-07	0.000777203
7510	26	1.26945e-07	0.000109412	4.34879e-08	3.74815e-05	3.55723e-07	0.00108681	1.1789e-07	0.000360182	9.32742e-07	0.00306309	3.04698e-07	0.00100062	1.03404e-06	0.00331356	3.39307e-07	0.0010873	1.08219e-06	0.00363003	3.53171e-07	0.00118466	8.4713e-07	0.00235726	2.80312e-07	0.000780007
7520	26	1.28834e-07	0.000110687	4.41349e-08	3.79181e-05	3.53834e-07	0.00109036	1.17264e-07	0.000361357	9.34192e-07	0.00307243	3.05172e-07	0.00100367	1.03365e-06	0.00332391	3.3918e-07	0.0010907	1.08701e-06	0.00364087	3.54744e-07	0.0011882	8.42064e-07	0.00236572	2.78635e-07	0.000782806
7530	26	1.30541e-07	0.000111984	4.47197e-08	3.83625e-05	3.4411e-07	0.00109385	1.14042e-07	0.000362513	9.45705e-07	0.00308183	3.08933e-07	0.00100674	1.04913e-06	0.00333433	3.44258e-07	0.00109412	1.08678e-06	0.00365174	3.54671e-07	0.00119174	8.37032e-07	0.00237411	2.7697e-07	0.000785583
7540	26	1.2972e-07	0.000113283	4.44385e-08	3.88076e-05	3.49419e-07	0.00109733	1.15801e-07	0.000363666	9.56258e-07	0.00309134	3.1238e-07	0.00100985	1.04724e-06	0.0033448	3.4364e-07	0.00109756	1.08438e-06	0.0036626	3.53887e-07	0.00119529	8.41305e-07	0.00238251	2.78384e-07	0.000788363
7550	26	1.32558e-07	0.0001146	4.54106e-08	3.92587e-05	3.53754e-07	0.00110084	1.17238e-07	0.00036483	9.65898e-07	0.00310095	3.15529e-07	0.00101299	1.04158e-06	0.00335524	3.41783e-07	0.00110098	1.08221e-06	0.00367343	3.53179e-07	0.00119882	8.49705e-07	0.00239097	2.81164e-07	0.000791162
7560	26	1.38948e-07	0.000115961	4.75994e-08	3.97248e-05	3.53089e-07	0.00110437	1.17018e-07	0.000366001	9.75516e-07	0.00311066	3.18671e-07	0.00101616	1.03601e-06	0.00336563	3.39955e-07	0.00110439	1.07807e-06	0.00368423	3.51826e-07	0.00120235	8.59446e-07	0.00239951	2.84387e-07	0.000793989
7570	26	1.44723e-07	0.000117376	4.95779e-08	4.02098e-05	3.53123e-07	0.0011079	1.17029e-07	0.000367172	9.83079e-07	0.00312045	3.21142e-07	0.00101935	1.02802e-06	0.00337595	3.37333e-07	0.00110778	1.07676e-06	0.00369501	3.51399e-07	0.00120586	8.68905e-07	0.00240815	2.87517e-07	0.000796848
7580	26	1.42018e-07	0.000118796	4.86514e-08	4.06961e-05	3.56132e-07	0.00111145	1.18026e-07	0.000368348	9.80472e-07	0.00313026	3.2029e-07	0.00102256	1.02855e-06	0.00338625	3.37506e-07	0.00111116	1.07001e-06	0.00370573	3.49196e-07	0.00120936	8.75667e-07	0.00241688	2.89755e-07	0.000799735
7590	26	1.35287e-07	0.000120189	4.63455e-08	4.11732e-05	3.5639e-07	0.00111501	1.18112e-07	0.000369527	9.6986e-07	0.00313999	3.16824e-07	0.00102574	1.03054e-06	0.00339653	3.3816e-07	0.00111453	1.06166e-06	0.0037164	3.46473e-07	0.00121285	8.73373e-07	0.00242561	2.88996e-07	0.000802624
7600	26	1.30552e-07	0.000121517	4.47235e-08	4.16281e-05	3.53325e-07	0.00111856	1.17096e-07	0.000370702	9.58207e-07	0.00314965	3.13017e-07	0.00102889	1.02624e-06	0.00340682	3.3675e-07	0.00111791	1.06935e-06	0.00372706	3.48981e-07	0.00121632	8.68557e-07	0.00243433	2.87402e-07	0.000805508
7610	26	1.32087e-07	0.00012283	4.52494e-08	4.20782e-05	3.45954e-07	0.00112205	1.14653e-07	0.000371861	9.52523e-07	0.0031592	3.1116e-07	0.00103202	1.02514e-06	0.00341707	3.36389e-07	0.00112127	1.07301e-06	0.00373777	3.50177e-07	0.00121982	8.68282e-07	0.00244301	2.87311e-07	0.000808383
7620	26	1.28395e-07	0.000124133	4.39846e-08	4.25243e-05	3.45096e-07	0.00112552	1.14369e-07	0.000373009	9.50496e-07	0.00316872	3.10498e-07	0.00103512	1.03159e-06	0.00342736	3.38504e-07	0.00112465	1.06446e-06	0.00374846	3.47385e-07	0.00122331	8.79123e-07	0.00245178	2.90898e-07	0.000811282
7630	26	1.22439e-07	0.000125382	4.1944e-08	4.29523e-05	3.48016e-07	0.00112898	1.15337e-07	0.000374158	9.5062e-07	0.00317823	3.10538e-07	0.00103823	1.03986e-06	0.00343772	3.41217e-07	0.00112805	1.0552e-06	0.00375905	3.44365e-07	0.00122676	8.88468e-07	0.00246059	2.9399e-07	0.000814197
7640	26	1.31133e-07	0.00012667	4.49224e-08	4.33935e-05	3.5187e-07	0.00113248	1.16614e-07	0.000375318	9.52735e-07	0.00318775	3.11229e-07	0.00104134	1.0442e-06	0.00344813	3.4264e-07	0.00113146	1.05242e-06	0.0037696	3.43456e-07	0.00123021	8.79966e-07	0.00246942	2.91177e-07	0.000817121
7650	26	1.54804e-07	0.000128085	5.30314e-08	4.38784e-05	3.49832e-07	0.00113598	1.15938e-07	0.000376476	9.5383e-07	0.00319728	3.11587e-07	0.00104445	1.04436e-06	0.00345858	3.42694e-07	0.00113489	1.05732e-06	0.00378015	3.45055e-07	0.00123365	8.76854e-07	0.00247822	2.90147e-07	0.000820033
7660	26	1.6478e-07	0.000129677	5.64488e-08	4.44237e-05	3.4346e-07	0.00113946	1.13827e-07	0.000377629	9.53876e-07	0.00320682	3.11602e-07	0.00104757	1.04752e-06	0.00346904	3.4373e-07	0.00113832	1.06427e-06	0.00379075	3.47324e-07	0.00123711	8.7869e-07	0.00248699	2.90755e-07	0.000822935
7670	26	1.81206e-07	0.000131449	6.20761e-08	4.50307e-05	3.3713e-07	0.00114285	1.11729e-07	0.000378752	9.52065e-07	0.00321634	3.1101e-07	0.00105068	1.05458e-06	0.00347956	3.46047e-07	0.00114178	1.07297e-06	0.00380146	3.50162e-07	0.0012406	8.73537e-07	0.00249574	2.8905e-07	0.00082583
7680	26	1.98989e-07	0.00013334	6.8168e-08	4.56786e-05	3.36141e-07	0.00114623	1.11401e-07	0.000379874	9.53429e-07	0.00322588	3.11456e-07	0.0010538	1.05769e-06	0.00349011	3.47069e-07	0.00114524	1.07406e-06	0.00381217	3.50517e-07	0.0012441	8.68824e-07	0.00250446	2.8749e-07	0.000828714
7690	26	2.16542e-07	0.000135415	7.41811e-08	4.63892e-05	3.42133e-07	0.00114962	1.13387e-07	0.000380997	9.57135e-07	0.00323543	3.12667e-07	0.00105692	1.05564e-06	0.00350068	3.46396e-07	0.0011487	1.06662e-06	0.00382287	3.4809e-07	0.00124759	8.66833e-07	0.00251314	2.86831e-07	0.000831586
7700	26	2.21822e-07	0.000137595	7.59897e-08	4.71362e-05	3.45769e-07	0.00115306	1.14592e-07	0.000382136	9.48914e-07	0.00324496	3.09981e-07	0.00106003	1.05528e-06	0.00351123	3.46278e-07	0.00115217	1.07076e-06	0.00383356	3.4944e-07	0.00125108	8.77189e-07	0.00252185	2.90258e-07	0.000834471
7710	26	2.23378e-07	0.000139823	7.6523e-08	4.78993e-05	3.46111e-07	0.00115651	1.14705e-07	0.000383282	9.39628e-07	0.0032544	3.06948e-07	0.00106311	1.05723e-06	0.0035218	3.46916e-07	0.00115564	1.07684e-06	0.0038443	3.51425e-07	0.00125459	8.82937e-07	0.00253065	2.9216e-07	0.000837382
7720	26	2.25974e-07	0.000142071	7.74123e-08	4.86693e-05	3.4427e-07	0.00115996	1.14095e-07	0.000384425	9.37022e-07	0.00326379	3.06096e-07	0.00106618	1.0588e-06	0.00353238	3.47434e-07	0.00115911	1.08359e-06	0.00385511	3.5363e-07	0.00125811	8.83266e-07	0.00253948	2.92269e-07	0.000840303
7730	26	2.29722e-07	0.000144343	7.86962e-08	4.94478e-05	3.41348e-07	0.0011634	1.13127e-07	0.000385563	9.42834e-07	0.00327318	3.07995e-07	0.00106925	1.05845e-06	0.00354296	3.47317e-07	0.00116258	1.09176e-06	0.00386597	3.56297e-07	0.00126166	8.81161e-07	0.00254831	2.91572e-07	0.000843224
7740	26	2.2953e-07	0.000146639	7.86303e-08	5.02345e-05	3.45943e-07	0.00116685	1.14649e-07	0.000386706	9.4847e-07	0.00328265	3.09836e-07	0.00107234	1.05415e-06	0.00355351	3.45905e-07	0.00116604	1.09387e-06	0.0038769	3.56984e-07	0.00126523	8.87199e-07	0.00255716	2.9357e-07	0.000846155
7750	26	2.28746e-07	0.000148929	7.83618e-08	5.10189e-05	3.48204e-07	0.00117031	1.15399e-07	0.000387853	9.50776e-07	0.00329214	3.10589e-07	0.00107544	1.05039e-06	0.00356404	3.44672e-07	0.0011695	1.0976e-06	0.00388787	3.58202e-07	0.0012688	8.94873e-07	0.00256608	2.9611e-07	0.000849105
7760	26	2.28361e-07	0.000151216	7.823e-08	5.18021e-05	3.47707e-07	0.00117379	1.15234e-07	0.000389006	9.49148e-07	0.00330164	3.10058e-07	0.00107854	1.04727e-06	0.00357453	3.4365e-07	0.00117294	1.10327e-06	0.00389887	3.60051e-07	0.00127239	9.04481e-07	0.00257507	2.99289e-07	0.000852079
7770	26	2.29558e-07	0.000153506	7.86399e-08	5.25866e-05	3.49694e-07	0.00117728	1.15892e-07	0.000390164	9.51799e-07	0.00331116	3.10923e-07	0.00108165	1.04788e-06	0.00358501	3.4385e-07	0.00117638	1.09728e-06	0.00390984	3.58096e-07	0.00127597	8.99061e-07	0.00258405	2.97495e-07	0.000855051
7780	26	2.37088e-07	0.000155833	8.12196e-08	5.33838e-05	3.52747e-07	0.00118079	1.16904e-07	0.000391327	9.54854e-07	0.00332068	3.11922e-07	0.00108476	1.0488e-06	0.00359549	3.44152e-07	0.00117982	1.08684e-06	0.00392077	3.54689e-07	0.00127954	8.90036e-07	0.00259302	2.94509e-07	0.000858018
7790	26	2.45438e-07	0.000158246	8.40799e-08	5.42106e-05	3.56357e-07	0.00118434	1.18101e-07	0.000392503	9.52273e-07	0.00333021	3.11078e-07	0.00108788	1.04461e-06	0.00360595	3.42777e-07	0.00118325	1.07635e-06	0.00393158	3.51265e-07	0.00128307	8.90764e-07	0.00260193	2.9475e-07	0.000860966
7800	26	2.32952e-07	0.000160618	7.98028e-08	5.50231e-05	3.55331e-07	0.00118789	1.17761e-07	0.00039368	9.43736e-07	0.00333969	3.0829e-07	0.00109097	1.03855e-06	0.00361637	3.40786e-07	0.00118667	1.07326e-06	0.00394235	3.50258e-07	0.00128658	8.90467e-07	0.00261083	2.94652e-07	0.000863912
7810	26	2.17476e-07	0.000162879	7.45012e-08	5.57976e-05	3.51382e-07	0.00119142	1.16452e-07	0.000394851	9.3812e-07	0.00334911	3.06455e-07	0.00109405	1.03165e-06	0.00362672	3.38523e-07	0.00119006	1.0756e-06	0.00395309	3.5102e-07	0.00129009	8.8698e-07	0.00261971	2.93498e-07	0.000866852
7820	26	2.07008e-07	0.000165013	7.0915e-08	5.65287e-05	3.47932e-07	0.00119492	1.15309e-07	0.00039601	9.43778e-07	0.00335852	3.08303e-07	0.00109712	1.02472e-06	0.003637	3.36251e-07	0.00119344	1.07547e-06	0.00396384	3.5098e-07	0.0012936	8.81193e-07	0.00262855	2.91583e-07	0.000869777
7830	26	2.05085e-07	0.000167071	7.02563e-08	5.72337e-05	3.38876e-07	0.00119836	1.12307e-07	0.00039715	9.47493e-07	0.00336798	3.09517e-07	0.00110021	1.01507e-06	0.00364719	3.33083e-07	0.00119678	1.06812e-06	0.00397457	3.48581e-07	0.0012971	8.75833e-07	0.00263733	2.89809e-07	0.000872682
7840	26	1.91087e-07	0.000169042	6.54609e-08	5.79088e-05	3.34754e-07	0.00120172	1.10941e-07	0.000398264	9.52591e-07	0.00337748	3.11182e-07	0.00110332	1.01082e-06	0.00365734	3.31687e-07	0.00120011	1.06584e-06	0.00398523	3.47837e-07	0.00130058	8.73339e-07	0.00264609	2.88984e-07	0.00087558
7850	26	1.80985e-07	0.000170906	6.20003e-08	5.85473e-05	3.32234e-07	0.00120506	1.10106e-07	0.000399371	9.6026e-07	0.00338704	3.13687e-07	0.00110644	1.0167e-06	0.00366748	3.33619e-07	0.00120344	1.06186e-06	0.00399587	3.46537e-07	0.00130405	8.75556e-07	0.00265484	2.89718e-07	0.000878474
7860	26	1.69441e-07	0.000172649	5.80456e-08	5.91447e-05	3.31274e-07	0.00120838	1.09788e-07	0.000400471	9.56398e-07	0.00339661	3.12426e-07	0.00110957	1.01659e-06	0.00367764	3.33582e-07	0.00120677	1.05513e-06	0.00400645	3.4434e-07	0.0013075	8.73831e-07	0.00266358	2.89147e-07	0.000881367
7870	26	1.58332e-07	0.000174287	5.424e-08	5.97056e-05	3.37028e-07	0.00121172	1.11695e-07	0.000401579	9.44444e-07	0.00340611	3.08521e-07	0.00111267	1.01401e-06	0.00368779	3.32735e-07	0.0012101	1.04519e-06	0.00401695	3.41097e-07	0.00131093	8.67764e-07	0.00267228	2.87139e-07	0.000884246
7880	26	1.48614e-07	0.000175832	5.0911e-08	6.0235e-05	3.38365e-07	0.0012151	1.12138e-07	0.000402697	9.34592e-07	0.00341552	3.05303e-07	0.00111575	1.01114e-06	0.00369792	3.31794e-07	0.00121343	1.0418e-06	0.00402739	3.39991e-07	0.00131434	8.558e-07	0.0026809	2.83181e-07	0.0008871
7890	26	1.40309e-07	0.000177285	4.80658e-08	6.07327e-05	3.37515e-07	0.00121848	1.11856e-07	0.000403818	9.42654e-07	0.0034249	3.07936e-07	0.00111881	1.00843e-06	0.00370802	3.30903e-07	0.00121674	1.04142e-06	0.00403781	3.39867e-07	0.00131774	8.33711e-07	0.00268937	2.75871e-07	0.000889902
7900	26	1.38575e-07	0.000178675	4.74717e-08	6.12089e-05	3.37998e-07	0.00122186	1.12016e-07	0.000404937	9.43661e-07	0.00343434	3.08265e-07	0.00112189	9.97613e-07	0.00371802	3.27354e-07	0.00122002	1.04806e-06	0.00404828	3.42034e-07	0.00132115	8.27625e-07	0.00269767	2.73858e-07	0.000892646
7910	26	1.39101e-07	0.000180069	4.76519e-08	6.16863e-05	3.35919e-07	0.00122522	1.11327e-07	0.000406052	9.43475e-07	0.00344377	3.08204e-07	0.00112497	9.88753e-07	0.00372796	3.24447e-07	0.00122329	1.05093e-06	0.00405876	3.42969e-07	0.00132457	8.3118e-07	0.00270598	2.75034e-07	0.000895398
7920	26	1.42181e-07	0.000181473	4.87072e-08	6.21673e-05	3.31295e-07	0.00122856	1.09795e-07	0.000407159	9.42893e-07	0.0034532	3.08014e-07	0.00112806	9.83275e-07	0.00373783	3.2265e-07	0.00122652	1.04739e-06	0.00406925	3.41816e-07	0.001328	8.41353e-07	0.00271433	2.784e-07	0.00089816
7930	26	1.47223e-07	0.000182915	5.04344e-08	6.26614e-05	3.22331e-07	0.00123184	1.06824e-07	0.000408245	9.46201e-07	0.00346265	3.09095e-07	0.00113114	9.85548e-07	0.00374767	3.23396e-07	0.00122975	1.02954e-06	0.00407965	3.35989e-07	0.00133139	8.37796e-07	0.00272273	2.77223e-07	0.000900939
7940	26	1.42956e-07	0.000184352	4.89726e-08	6.31536e-05	3.27157e-07	0.00123509	1.08424e-07	0.000409323	9.384e-07	0.00347205	3.06546e-07	0.00113421	9.95652e-07	0.00375761	3.26711e-07	0.00123301	1.02288e-06	0.0040899	3.33817e-07	0.00133474	8.25378e-07	0.00273101	2.73114e-07	0.000903679
7950	26	1.35246e-07	0.000185749	4.63312e-08	6.36322e-05	3.28088e-07	0.00123837	1.08732e-07	0.000410408	9.34843e-07	0.00348143	3.05385e-07	0.00113728	1.00232e-06	0.00376757	3.289e-07	0.00123628	1.01742e-06	0.00410011	3.32036e-07	0.00133807	8.15799e-07	0.00273924	2.69945e-07	0.000906403
7960	26	1.23692e-07	0.000187053	4.23734e-08	6.40789e-05	3.26654e-07	0.00124164	1.08257e-07	0.000411493	9.41427e-07	0.0034908	3.07535e-07	0.00114034	1.00024e-06	0.00377759	3.28215e-07	0.00123957	1.01243e-06	0.00411027	3.30407e-07	0.00134138	8.14732e-07	0.0027474	2.69591e-07	0.000909102
7970	26	1.18954e-07	0.000188255	4.07503e-08	6.44906e-05	3.27613e-07	0.00124491	1.08575e-07	0.000412578	9.35889e-07	0.00350018	3.05726e-07	0.0011434	1.00247e-06	0.00378761	3.28949e-07	0.00124286	1.01688e-06	0.00412043	3.3186e-07	0.0013447	8.19884e-07	0.00275558	2.71296e-07	0.00091181
7980	26	1.17008e-07	0.000189447	4.00836e-08	6.48991e-05	3.30199e-07	0.0012482	1.09432e-07	0.000413668	9.2971e-07	0.00350951	3.03708e-07	0.00114645	1.00678e-06	0.00379765	3.30362e-07	0.00124615	1.02228e-06	0.00413062	3.3362e-07	0.00134803	8.22738e-07	0.00276378	2.7224e-07	0.000914524
7990	26	1.19293e-07	0.000190627	4.08663e-08	6.53032e-05	3.30238e-07	0.0012515	1.09445e-07	0.000414762	9.22527e-07	0.00351878	3.01361e-07	0.00114948	1.01075e-06	0.00380774	3.31666e-07	0.00124946	1.02838e-06	0.00414087	3.35613e-07	0.00135137	8.22233e-07	0.00277201	2.72073e-07	0.000917246
8000	26	1.23019e-07	0.00019184	4.21428e-08	6.5719e-05	3.2304e-07	0.00125476	1.07059e-07	0.000415842	9.14421e-07	0.00352796	2.98713e-07	0.00115248	1.00688e-06	0.00381782	3.30396e-07	0.00125277	1.0217e-06	0.00415111	3.33432e-07	0.00135471	8.22822e-07	0.00278024	2.72268e-07	0.000919968
8010	26	1.30029e-07	0.000193121	4.45441e-08	6.61579e-05	3.16843e-07	0.00125796	1.05005e-07	0.000416901	9.01433e-07	0.00353701	2.9447e-07	0.00115543	9.93445e-07	0.00382783	3.25987e-07	0.00125606	1.01375e-06	0.00416128	3.30838e-07	0.00135803	8.23131e-07	0.00278846	2.7237e-07	0.000922691
8020	26	1.37928e-07	0.000194447	4.725e-08	6.66121e-05	3.12636e-07	0.00126111	1.03611e-07	0.000417946	8.86474e-07	0.00354597	2.89584e-07	0.00115836	9.87328e-07	0.00383773	3.2398e-07	0.00125931	1.00696e-06	0.00417139	3.28621e-07	0.00136133	8.22341e-07	0.00279669	2.72109e-07	0.000925413
8030	26	1.37511e-07	0.000195817	4.71073e-08	6.70812e-05	3.12107e-07	0.00126424	1.03436e-07	0.000418983	8.79972e-07	0.0035548	2.8746e-07	0.00116125	9.91594e-07	0.00384762	3.2538e-07	0.00126255	1.0032e-06	0.00418144	3.27393e-07	0.00136461	8.15397e-07	0.00280487	2.69811e-07	0.000928118
8040	26	1.33532e-07	0.000197175	4.57442e-08	6.75465e-05	3.11304e-07	0.00126735	1.0317e-07	0.000420015	8.77023e-07	0.0035636	2.86497e-07	0.00116412	9.95024e-07	0.00385756	3.26505e-07	0.00126581	1.00023e-06	0.00419146	3.26425e-07	0.00136788	8.08197e-07	0.002813	2.67429e-07	0.000930809
8050	26	1.2527e-07	0.00019847	4.2914e-08	6.79903e-05	3.08713e-07	0.00127046	1.02311e-07	0.000421043	8.81022e-07	0.00357239	2.87803e-07	0.00116699	9.93487e-07	0.00386749	3.26001e-07	0.00126907	9.94452e-07	0.00420143	3.24539e-07	0.00137114	8.03115e-07	0.00282106	2.65747e-07	0.000933476
8060	26	1.16994e-07	0.000199686	4.00787e-08	6.84068e-05	3.06798e-07	0.00127353	1.01676e-07	0.000422063	8.92273e-07	0.00358125	2.91478e-07	0.00116988	9.88732e-07	0.00387741	3.2444e-07	0.00127233	9.81515e-07	0.00421132	3.20317e-07	0.00137436	8.00198e-07	0.00282908	2.64782e-07	0.000936129
8070	26	1.18749e-07	0.000200866	4.068e-08	6.88111e-05	3.05334e-07	0.00127659	1.01191e-07	0.000423077	8.87585e-07	0.00359015	2.89947e-07	0.00117279	9.81082e-07	0.00388725	3.2193e-07	0.00127556	9.82928e-07	0.00422114	3.20778e-07	0.00137757	8.05614e-07	0.00283711	2.66574e-07	0.000938788
8080	26	1.21404e-07	0.000202067	4.15895e-08	6.92225e-05	3.05741e-07	0.00127965	1.01326e-07	0.00042409	8.90858e-07	0.00359904	2.91016e-07	0.0011757	9.77539e-07	0.00389705	3.20767e-07	0.00127877	9.80499e-07	0.00423096	3.19985e-07	0.00138077	8.03471e-07	0.00284515	2.65865e-07	0.000941448
8090	26	1.21398e-07	0.000203279	4.15875e-08	6.96377e-05	2.94096e-07	0.00128264	9.74667e-08	0.000425081	8.94673e-07	0.00360797	2.92262e-07	0.00117861	9.77552e-07	0.00390683	3.20772e-07	0.00128198	9.72528e-07	0.00424072	3.17384e-07	0.00138396	8.03721e-07	0.00285319	2.65948e-07	0.000944109
8100	26	1.15303e-07	0.000204449	3.94996e-08	7.00385e-05	2.85301e-07	0.00128555	9.45519e-08	0.000426047	8.92472e-07	0.00361689	2.91543e-07	0.00118153	9.79973e-07	0.00391662	3.21566e-07	0.00128519	9.70534e-07	0.00425045	3.16733e-07	0.00138713	8.04597e-07	0.00286123	2.66238e-07	0.000946768
8110	26	1.04549e-07	0.000205545	3.58157e-08	7.04138e-05	2.91378e-07	0.00128844	9.65658e-08	0.000427003	8.86402e-07	0.00362579	2.8956e-07	0.00118443	9.8194e-07	0.00392643	3.22212e-07	0.00128841	9.80007e-07	0.00426021	3.19825e-07	0.00139032	8.01303e-07	0.00286925	2.65148e-07	0.000949424
8120	26	9.67803e-08	0.000206559	3.31542e-08	7.07613e-05	2.92898e-07	0.00129135	9.70697e-08	0.000427969	8.88631e-07	0.00363467	2.90288e-07	0.00118734	9.74514e-07	0.0039362	3.19775e-07	0.00129162	9.88393e-07	0.00427005	3.22562e-07	0.00139353	7.98382e-07	0.00287725	2.64181e-07	0.000952071
8130	26	8.88708e-08	0.000207489	3.04446e-08	7.10798e-05	2.9048e-07	0.00129427	9.62683e-08	0.000428935	8.92544e-07	0.00364357	2.91567e-07	0.00119024	9.68738e-07	0.00394593	3.1788e-07	0.00129481	9.91322e-07	0.00427994	3.23517e-07	0.00139675	7.96016e-07	0.00288523	2.63398e-07	0.00095471
8140	26	7.98941e-08	0.000208346	2.73694e-08	7.13733e-05	2.88359e-07	0.00129717	9.55653e-08	0.000429898	8.93297e-07	0.0036525	2.91813e-07	0.00119316	9.71294e-07	0.00395563	3.18718e-07	0.00129799	9.87511e-07	0.00428983	3.22274e-07	0.00139998	7.96311e-07	0.0028932	2.63496e-07	0.000957347
8150	26	7.74637e-08	0.000209129	2.65369e-08	7.16418e-05	2.97122e-07	0.00130011	9.84695e-08	0.000430871	8.96156e-07	0.00366145	2.92747e-07	0.00119608	9.71704e-07	0.00396534	3.18853e-07	0.00130118	9.81894e-07	0.00429967	3.2044e-07	0.0014032	8.08022e-07	0.00290124	2.67371e-07	0.000960006
8160	26	7.85905e-08	0.00020992	2.69229e-08	7.19126e-05	2.98082e-07	0.00130307	9.87877e-08	0.000431851	9.00708e-07	0.00367045	2.94234e-07	0.00119902	9.73108e-07	0.00397507	3.19314e-07	0.00130437	9.75471e-07	0.00430945	3.18345e-07	0.00140639	8.10039e-07	0.0029093	2.68038e-07	0.000962675
8170	26	8.08953e-08	0.000210712	2.77124e-08	7.2184e-05	2.94303e-07	0.00130604	9.75352e-08	0.000432835	9.06313e-07	0.00367947	2.96065e-07	0.00120197	9.76731e-07	0.00398482	3.20502e-07	0.00130757	9.68364e-07	0.00431918	3.16025e-07	0.00140956	8.05597e-07	0.00291739	2.66569e-07	0.00096535
8180	26	7.16676e-08	0.000211479	2.45513e-08	7.24466e-05	2.98414e-07	0.001309	9.88977e-08	0.000433817	9.10342e-07	0.00368855	2.97381e-07	0.00120494	9.92237e-07	0.00399465	3.2559e-07	0.0013108	9.60518e-07	0.00432883	3.13465e-07	0.00141271	8.06317e-07	0.00292545	2.66807e-07	0.000968018
8190	26	7.48613e-08	0.000212224	2.56453e-08	7.27017e-05	2.94304e-07	0.00131195	9.75355e-08	0.000434795	9.10422e-07	0.00369765	2.97407e-07	0.00120791	9.81893e-07	0.00400449	3.22196e-07	0.00131403	9.56311e-07	0.00433841	3.12092e-07	0.00141584	7.97846e-07	0.00293345	2.64004e-07	0.000970666
8200	26	7.9251e-08	0.000212986	2.71491e-08	7.2963e-05	2.90389e-07	0.00131488	9.62381e-08	0.000435767	9.09561e-07	0.00370675	2.97126e-07	0.00121088	9.70351e-07	0.00401427	3.18409e-07	0.00131723	9.54343e-07	0.00434797	3.11449e-07	0.00141896	7.94714e-07	0.00294143	2.62967e-07	0.000973308
8210	26	7.97574e-08	0.000213781	2.73226e-08	7.32352e-05	2.90111e-07	0.00131779	9.61462e-08	0.000436729	9.0777e-07	0.00371584	2.96541e-07	0.00121385	9.66168e-07	0.00402396	3.17036e-07	0.00132041	9.54646e-07	0.00435751	3.11548e-07	0.00142207	8.03615e-07	0.00294942	2.65913e-07	0.00097595
8220	26	7.56677e-08	0.000214557	2.59216e-08	7.35009e-05	2.88173e-07	0.00132068	9.55036e-08	0.000437687	8.98675e-07	0.00372487	2.9357e-07	0.0012168	9.56112e-07	0.00403358	3.13736e-07	0.00132357	9.56408e-07	0.00436707	3.12123e-07	0.00142519	8.12523e-07	0.00295749	2.6886e-07	0.000978621
8230	26	6.70915e-08	0.000215252	2.29836e-08	7.37392e-05	2.88075e-07	0.00132356	9.54711e-08	0.000438642	8.8536e-07	0.00373377	2.8922e-07	0.00121971	9.58146e-07	0.00404315	3.14404e-07	0.00132671	9.59252e-07	0.00437665	3.13051e-07	0.00142832	8.08543e-07	0.00296559	2.67543e-07	0.0009813
8240	26	6.06306e-08	0.0002159	2.07703e-08	7.39612e-05	2.88178e-07	0.00132644	9.55053e-08	0.000439597	8.75617e-07	0.00374259	2.86037e-07	0.00122259	9.55386e-07	0.0040527	3.13498e-07	0.00132985	9.61226e-07	0.00438625	3.13696e-07	0.00143145	8.06856e-07	0.00297367	2.66985e-07	0.000983976
8250	26	5.75175e-08	0.000216495	1.97038e-08	7.41648e-05	2.88078e-07	0.00132932	9.54723e-08	0.000440552	8.71014e-07	0.00375132	2.84534e-07	0.00122544	9.47141e-07	0.00406222	3.10793e-07	0.00133297	9.62409e-07	0.00439587	3.14082e-07	0.00143459	8.07374e-07	0.00298174	2.67156e-07	0.000986646
8260	26	6.3526e-08	0.000217112	2.17622e-08	7.43765e-05	2.83249e-07	0.00133217	9.38718e-08	0.000441496	8.76311e-07	0.00376007	2.86264e-07	0.0012283	9.40808e-07	0.00407166	3.08715e-07	0.00133607	9.62364e-07	0.00440549	3.14067e-07	0.00143773	8.02471e-07	0.00298978	2.65534e-07	0.000989307
8270	26	7.68964e-08	0.000217817	2.63425e-08	7.46178e-05	2.78641e-07	0.00133499	9.23446e-08	0.000442429	8.83559e-07	0.00376887	2.88632e-07	0.00123117	9.39434e-07	0.00408107	3.08264e-07	0.00133915	9.54048e-07	0.00441507	3.11353e-07	0.00144086	7.99288e-07	0.0029978	2.64481e-07	0.00099196
8280	26	9.31797e-08	0.00021866	3.19207e-08	7.49067e-05	2.7745e-07	0.00133777	9.19501e-08	0.000443352	8.86311e-07	0.00377771	2.89531e-07	0.00123406	9.43509e-07	0.00409049	3.09601e-07	0.00134224	9.46409e-07	0.00442456	3.0886e-07	0.00144395	8.00752e-07	0.0030058	2.64965e-07	0.000994607
8290	26	9.72196e-08	0.000219611	3.33047e-08	7.52323e-05	2.79543e-07	0.00134056	9.26438e-08	0.000444276	8.79238e-07	0.00378653	2.8722e-07	0.00123694	9.45018e-07	0.00409993	3.10096e-07	0.00134534	9.44789e-07	0.00443404	3.08331e-07	0.00144705	8.00765e-07	0.00301381	2.6497e-07	0.000997256
8300	26	9.8442e-08	0.000220586	3.37234e-08	7.55666e-05	2.79051e-07	0.00134334	9.24806e-08	0.000445198	8.77526e-07	0.00379533	2.86661e-07	0.00123982	9.40141e-07	0.00410933	3.08496e-07	0.00134843	9.52733e-07	0.00444352	3.10924e-07	0.00145014	7.99569e-07	0.00302181	2.64574e-07	0.000999903
8310	26	9.88962e-08	0.000221573	3.3879e-08	7.59045e-05	2.75043e-07	0.00134611	9.11522e-08	0.000446117	8.83671e-07	0.00380414	2.88668e-07	0.00124269	9.29204e-07	0.00411869	3.04907e-07	0.0013515	9.57423e-07	0.00445307	3.12454e-07	0.00145326	7.96996e-07	0.00302979	2.63723e-07	0.00100254
8320	26	1.00619e-07	0.000222571	3.44693e-08	7.62463e-05	2.71363e-07	0.00134885	8.99329e-08	0.000447023	8.88763e-07	0.00381299	2.90332e-07	0.00124559	9.28734e-07	0.00412799	3.04753e-07	0.00135455	9.61846e-07	0.00446266	3.13898e-07	0.00145639	7.89906e-07	0.00303773	2.61376e-07	0.00100517
8330	26	1.04227e-07	0.000223598	3.57052e-08	7.65983e-05	2.66693e-07	0.00135153	8.83852e-08	0.000447914	8.96966e-07	0.00382193	2.93011e-07	0.00124851	9.34356e-07	0.00413731	3.06597e-07	0.00135761	9.62222e-07	0.00447228	3.14021e-07	0.00145953	7.9126e-07	0.00304564	2.61824e-07	0.00100779
8340	26	1.03032e-07	0.00022462	3.52957e-08	7.69485e-05	2.61443e-07	0.00135418	8.6645e-08	0.00044879	9.05198e-07	0.00383093	2.957e-07	0.00125145	9.42784e-07	0.0041467	3.09363e-07	0.00136069	9.63308e-07	0.00448192	3.14375e-07	0.00146267	7.9825e-07	0.00305358	2.64138e-07	0.00101042
8350	26	8.97338e-08	0.000225577	3.07402e-08	7.72763e-05	2.57772e-07	0.00135677	8.54285e-08	0.000449649	9.08244e-07	0.00384	2.96696e-07	0.00125441	9.54679e-07	0.00415619	3.13266e-07	0.0013638	9.70593e-07	0.00449159	3.16752e-07	0.00146583	8.03114e-07	0.00306159	2.65747e-07	0.00101307
8360	26	7.58289e-08	0.000226423	2.59768e-08	7.7566e-05	2.60992e-07	0.00135936	8.64958e-08	0.000450508	9.08242e-07	0.00384908	2.96695e-07	0.00125738	9.65277e-07	0.00416578	3.16744e-07	0.00136695	9.74033e-07	0.00450131	3.17875e-07	0.001469	8.02427e-07	0.00306962	2.6552e-07	0.00101572
8370	26	6.89841e-08	0.000227143	2.3632e-08	7.78128e-05	2.59165e-07	0.00136196	8.58901e-08	0.000451368	9.0941e-07	0.00385817	2.97076e-07	0.00126035	9.64654e-07	0.00417542	3.1654e-07	0.00137011	9.62992e-07	0.00451098	3.14272e-07	0.00147215	8.0625e-07	0.00307767	2.66785e-07	0.00101839
8380	26	6.01391e-08	0.00022778	2.06019e-08	7.80311e-05	2.61958e-07	0.00136458	8.68156e-08	0.000452236	9.08464e-07	0.00386726	2.96767e-07	0.00126331	9.66048e-07	0.00418508	3.16997e-07	0.00137328	9.60406e-07	0.00452061	3.13428e-07	0.0014753	8.11206e-07	0.00308576	2.68425e-07	0.00102106
8390	26	4.72675e-08	0.000228339	1.61925e-08	7.82223e-05	2.70898e-07	0.00136722	8.97785e-08	0.000453113	9.05547e-07	0.00387634	2.95815e-07	0.00126628	9.71871e-07	0.00419476	3.18908e-07	0.00137646	9.70479e-07	0.00453025	3.16715e-07	0.00147845	8.13306e-07	0.00309387	2.6912e-07	0.00102375
8400	26	3.76993e-08	0.00022876	1.29147e-08	7.83666e-05	2.69831e-07	0.00136993	8.94249e-08	0.000454009	9.11374e-07	0.00388542	2.97718e-07	0.00126925	9.68336e-07	0.00420446	3.17748e-07	0.00137964	9.76543e-07	0.00453999	3.18694e-07	0.00148162	7.97642e-07	0.00310192	2.63936e-07	0.00102641
8410	26	4.00548e-08	0.000229155	1.37216e-08	7.8502e-05	2.67119e-07	0.00137261	8.85264e-08	0.000454898	9.11354e-07	0.00389453	2.97711e-07	0.00127222	9.60363e-07	0.0042141	3.15132e-07	0.0013828	9.85871e-07	0.00454981	3.21739e-07	0.00148483	7.94126e-07	0.00310988	2.62773e-07	0.00102905
8420	26	4.48058e-08	0.000229587	1.53492e-08	7.86498e-05	2.71305e-07	0.00137532	8.99135e-08	0.000455796	9.15997e-07	0.00390369	2.99228e-07	0.00127521	9.66308e-07	0.00422376	3.17082e-07	0.00138598	9.84619e-07	0.00455964	3.2133e-07	0.00148804	7.96595e-07	0.00311784	2.6359e-07	0.00103168
8430	26	4.9428e-08	0.000230043	1.69326e-08	7.88063e-05	2.79951e-07	0.00137805	9.27788e-08	0.000456701	9.24292e-07	0.00391286	3.01938e-07	0.00127821	9.81402e-07	0.00423346	3.22035e-07	0.00138916	9.76425e-07	0.00456947	3.18656e-07	0.00149124	8.01111e-07	0.00312582	2.65084e-07	0.00103432
8440	26	5.3013e-08	0.000230568	1.81607e-08	7.89861e-05	2.85957e-07	0.0013809	9.47692e-08	0.000457646	9.28682e-07	0.00392213	3.03372e-07	0.00128124	9.80106e-07	0.00424326	3.2161e-07	0.00139237	9.80485e-07	0.00457926	3.19981e-07	0.00149444	7.97102e-07	0.00313379	2.63758e-07	0.00103696
8450	26	5.76552e-08	0.000231117	1.9751e-08	7.9174e-05	2.87936e-07	0.00138375	9.54251e-08	0.00045859	9.35286e-07	0.00393146	3.05529e-07	0.00128429	9.89517e-07	0.00425313	3.24698e-07	0.00139561	9.78833e-07	0.00458905	3.19442e-07	0.00149763	7.94507e-07	0.00314176	2.62899e-07	0.0010396
8460	26	6.49605e-08	0.000231724	2.22536e-08	7.93819e-05	2.79859e-07	0.00138659	9.27483e-08	0.000459533	9.40534e-07	0.00394083	3.07243e-07	0.00128735	9.98871e-07	0.00426305	3.27767e-07	0.00139887	9.80417e-07	0.00459886	3.19958e-07	0.00150083	7.95571e-07	0.00314971	2.63251e-07	0.00104223
8470	26	5.84611e-08	0.000232339	2.00271e-08	7.95926e-05	2.76631e-07	0.00138938	9.16786e-08	0.000460456	9.39349e-07	0.00395023	3.06856e-07	0.00129042	1.00051e-06	0.00427305	3.28306e-07	0.00140215	9.89935e-07	0.00460871	3.23065e-07	0.00150405	7.99933e-07	0.00315769	2.64694e-07	0.00104487
8480	26	5.03113e-08	0.000232862	1.72352e-08	7.97719e-05	2.7967e-07	0.00139217	9.26858e-08	0.000461381	9.31838e-07	0.00395959	3.04403e-07	0.00129347	1.00118e-06	0.00428306	3.28526e-07	0.00140543	9.92171e-07	0.00461861	3.23794e-07	0.00150728	7.99791e-07	0.00316569	2.64647e-07	0.00104751
8490	26	4.7295e-08	0.000233374	1.62019e-08	7.99473e-05	2.82339e-07	0.00139497	9.35702e-08	0.000462309	9.29638e-07	0.00396889	3.03684e-07	0.00129652	1.00346e-06	0.00429308	3.29273e-07	0.00140872	9.84871e-07	0.00462849	3.21412e-07	0.00151051	7.98666e-07	0.00317368	2.64275e-07	0.00105016
8500	26	5.70021e-08	0.000233893	1.95273e-08	8.01251e-05	2.82017e-07	0.00139779	9.34636e-08	0.000463245	9.26904e-07	0.00397817	3.02791e-07	0.00129955	9.95239e-07	0.00430306	3.26575e-07	0.001412	9.75506e-07	0.00463829	3.18356e-07	0.0015137	7.96914e-07	0.00318166	2.63696e-07	0.0010528
8510	26	5.77425e-08	0.00023446	1.97809e-08	8.03192e-05	2.85946e-07	0.00140064	9.47656e-08	0.000464187	9.24315e-07	0.00398743	3.01945e-07	0.00130257	9.86362e-07	0.00431299	3.23663e-07	0.00141525	9.726e-07	0.00464805	3.17408e-07	0.00151689	7.88528e-07	0.00318958	2.60921e-07	0.00105542
8520	26	5.93822e-08	0.000235048	2.03427e-08	8.05206e-05	2.8444e-07	0.00140349	9.42666e-08	0.000465131	9.23563e-07	0.00399667	3.017e-07	0.00130559	9.85605e-07	0.00432285	3.23414e-07	0.00141849	9.82314e-07	0.00465783	3.20578e-07	0.00152008	7.80052e-07	0.00319742	2.58116e-07	0.00105801
8530	26	5.92782e-08	0.000235633	2.0307e-08	8.07209e-05	2.83553e-07	0.00140633	9.39726e-08	0.000466075	9.22907e-07	0.0040059	3.01485e-07	0.00130861	9.82871e-07	0.00433268	3.22517e-07	0.00142172	9.90203e-07	0.0046677	3.23152e-07	0.0015233	7.78271e-07	0.00320522	2.57527e-07	0.00106059
8540	26	5.45459e-08	0.000236207	1.86859e-08	8.09178e-05	2.89442e-07	0.0014092	9.59245e-08	0.000467023	9.17563e-07	0.0040151	2.9974e-07	0.00131161	9.80547e-07	0.0043425	3.21754e-07	0.00142494	9.96979e-07	0.00467762	3.25364e-07	0.00152654	7.82863e-07	0.00321302	2.59046e-07	0.00106318
8550	26	5.80832e-08	0.00023678	1.98976e-08	8.11142e-05	3.01026e-07	0.00141216	9.97635e-08	0.000468006	9.09826e-07	0.00402426	2.97212e-07	0.0013146	9.82819e-07	0.00435232	3.225e-07	0.00142816	1.00138e-06	0.00468761	3.268e-07	0.0015298	7.84776e-07	0.00322086	2.59679e-07	0.00106577
8560	26	6.07522e-08	0.000237368	2.0812e-08	8.13154e-05	3.06812e-07	0.00141518	1.01681e-07	0.000469008	9.2305e-07	0.00403344	3.01532e-07	0.0013176	9.86468e-07	0.00436218	3.23698e-07	0.0014314	9.97869e-07	0.00469759	3.25654e-07	0.00153306	7.86576e-07	0.00322872	2.60275e-07	0.00106837
8570	26	5.98476e-08	0.00023797	2.05021e-08	8.15217e-05	3.04185e-07	0.00141824	1.0081e-07	0.00047002	9.34674e-07	0.00404273	3.05329e-07	0.00132064	9.89875e-07	0.00437205	3.24816e-07	0.00143463	9.91447e-07	0.00470755	3.23558e-07	0.00153631	7.8902e-07	0.0032366	2.61083e-07	0.00107098
8580	26	5.62801e-08	0.000238541	1.928e-08	8.17175e-05	3.03192e-07	0.00142128	1.00481e-07	0.000471028	9.43932e-07	0.0040521	3.08354e-07	0.0013237	9.89925e-07	0.00438195	3.24832e-07	0.00143788	9.87053e-07	0.00471744	3.22124e-07	0.00153953	7.91648e-07	0.0032445	2.61953e-07	0.00107359
8590	26	5.15017e-08	0.000239088	1.7643e-08	8.19049e-05	3.0307e-07	0.00142431	1.00441e-07	0.000472033	9.39645e-07	0.00406152	3.06953e-07	0.00132677	9.91066e-07	0.00439185	3.25206e-07	0.00144113	9.91977e-07	0.00472735	3.23731e-07	0.00154277	7.95033e-07	0.00325243	2.63073e-07	0.00107622
8600	26	4.79845e-08	0.000239588	1.64381e-08	8.2076e-05	3.01767e-07	0.00142734	1.00009e-07	0.000473035	9.45222e-07	0.00407095	3.08775e-07	0.00132985	9.94561e-07	0.00440178	3.26353e-07	0.00144439	1.0096e-06	0.00473734	3.29481e-07	0.00154603	8.02284e-07	0.00326042	2.65473e-07	0.00107886
8610	26	5.14462e-08	0.000240098	1.7624e-08	8.22506e-05	3.05952e-07	0.00143039	1.01396e-07	0.000474046	9.50233e-07	0.00408042	3.10412e-07	0.00133295	1.00673e-06	0.0044118	3.30347e-07	0.00144768	1.02636e-06	0.00474754	3.34953e-07	0.00154936	8.00973e-07	0.00326842	2.65039e-07	0.00108151
8620	26	5.82453e-08	0.000240632	1.99532e-08	8.24336e-05	3.13528e-07	0.00143347	1.03907e-07	0.000475068	9.49934e-07	0.00408992	3.10314e-07	0.00133605	1.01129e-06	0.00442188	3.31841e-07	0.00145099	1.02809e-06	0.00475779	3.35518e-07	0.0015527	7.95045e-07	0.00327642	2.63077e-07	0.00108415
8630	26	6.15376e-08	0.000241233	2.1081e-08	8.26394e-05	3.20495e-07	0.00143664	1.06216e-07	0.00047612	9.44422e-07	0.00409939	3.08514e-07	0.00133914	1.01211e-06	0.004432	3.32112e-07	0.00145431	1.02471e-06	0.00476807	3.34414e-07	0.00155606	7.94392e-07	0.00328437	2.62861e-07	0.00108678
8640	26	6.46572e-08	0.000241865	2.21497e-08	8.28559e-05	3.12677e-07	0.00143979	1.03625e-07	0.000477163	9.35939e-07	0.00410878	3.05743e-07	0.00134221	1.01366e-06	0.00444213	3.3262e-07	0.00145763	1.03485e-06	0.00477839	3.37723e-07	0.00155943	7.95591e-07	0.00329232	2.63258e-07	0.00108941
8650	26	6.3711e-08	0.000242501	2.18256e-08	8.3074e-05	3.00187e-07	0.00144287	9.94853e-08	0.000478183	9.32565e-07	0.00411814	3.0464e-07	0.00134527	1.00919e-06	0.00445224	3.31153e-07	0.00146095	1.04538e-06	0.00478877	3.4116e-07	0.00156281	7.92617e-07	0.00330025	2.62274e-07	0.00109204
8660	26	5.77803e-08	0.00024311	1.97939e-08	8.32824e-05	2.95673e-07	0.00144586	9.79895e-08	0.000479174	9.38489e-07	0.00412749	3.06576e-07	0.00134832	9.98049e-07	0.00446228	3.27497e-07	0.00146424	1.05237e-06	0.00479925	3.4344e-07	0.00156623	7.85431e-07	0.00330815	2.59896e-07	0.00109465
8670	26	5.53104e-08	0.000243673	1.89478e-08	8.34753e-05	3.06151e-07	0.00144888	1.01462e-07	0.000480175	9.47922e-07	0.00413694	3.09657e-07	0.00135141	9.94601e-07	0.00447224	3.26366e-07	0.00146751	1.04753e-06	0.00480975	3.41861e-07	0.00156966	7.87948e-07	0.00331602	2.60728e-07	0.00109726
8680	26	5.08387e-08	0.000244201	1.74159e-08	8.36562e-05	3.13868e-07	0.00145197	1.04019e-07	0.000481199	9.51312e-07	0.00414643	3.10764e-07	0.00135451	9.95177e-07	0.0044822	3.26555e-07	0.00147078	1.0409e-06	0.00482019	3.39697e-07	0.00157307	7.93767e-07	0.00332393	2.62654e-07	0.00109988
8690	26	4.48927e-08	0.000244689	1.5379e-08	8.38233e-05	3.18127e-07	0.00145512	1.05431e-07	0.000482244	9.49529e-07	0.00415593	3.10182e-07	0.00135761	9.971e-07	0.00449215	3.27186e-07	0.00147404	1.03384e-06	0.00483058	3.37394e-07	0.00157646	7.99749e-07	0.00333189	2.64634e-07	0.00110251
8700	26	4.04837e-08	0.000245112	1.38686e-08	8.39685e-05	3.17143e-07	0.0014583	1.05105e-07	0.000483296	9.43733e-07	0.00416539	3.08289e-07	0.0013607	9.91647e-07	0.00450209	3.25397e-07	0.00147731	1.03038e-06	0.00484089	3.36263e-07	0.00157982	7.95826e-07	0.00333986	2.63335e-07	0.00110515
8710	26	4.2689e-08	0.000245531	1.4624e-08	8.41118e-05	3.1456e-07	0.00146145	1.04249e-07	0.000484342	9.37338e-07	0.00417479	3.062e-07	0.00136378	9.86852e-07	0.00451198	3.23824e-07	0.00148055	1.02741e-06	0.00485118	3.35295e-07	0.00158318	7.93816e-07	0.00334781	2.6267e-07	0.00110778
8720	26	4.90732e-08	0.000245993	1.68111e-08	8.42701e-05	3.15947e-07	0.00146461	1.04708e-07	0.000485389	9.32139e-07	0.00418414	3.04501e-07	0.00136683	9.9183e-07	0.00452189	3.25457e-07	0.0014838	1.02478e-06	0.00486144	3.34438e-07	0.00158653	7.92771e-07	0.00335574	2.62325e-07	0.0011104
8730	26	5.62077e-08	0.000246521	1.92551e-08	8.44509e-05	3.1854e-07	0.00146778	1.05568e-07	0.000486439	9.28313e-07	0.00419345	3.03251e-07	0.00136987	1.00222e-06	0.00453186	3.28867e-07	0.00148707	1.02379e-06	0.00487169	3.34113e-07	0.00158987	7.93792e-07	0.00336368	2.62662e-07	0.00111303
8740	26	6.11594e-08	0.000247106	2.09515e-08	8.46515e-05	3.17709e-07	0.00147096	1.05292e-07	0.000487494	9.23349e-07	0.0042027	3.0163e-07	0.00137289	1.00995e-06	0.00454192	3.31403e-07	0.00149037	1.0254e-06	0.00488194	3.3464e-07	0.00159322	7.97752e-07	0.00337164	2.63973e-07	0.00111566
8750	26	6.00607e-08	0.000247713	2.05751e-08	8.48594e-05	3.15066e-07	0.00147413	1.04416e-07	0.000488544	9.21001e-07	0.00421193	3.00863e-07	0.00137591	1.01556e-06	0.00455203	3.33243e-07	0.00149369	1.02851e-06	0.0048922	3.35652e-07	0.00159657	8.01975e-07	0.00337963	2.6537e-07	0.0011183
8760	26	5.33412e-08	0.000248268	1.82732e-08	8.50496e-05	2.99406e-07	0.00147718	9.92266e-08	0.000489553	9.20006e-07	0.00422113	3.00538e-07	0.00137891	1.02162e-06	0.00456223	3.35234e-07	0.00149704	1.02531e-06	0.00490246	3.34609e-07	0.00159992	8.08057e-07	0.00338769	2.67383e-07	0.00112097
8770	26	4.74931e-08	0.000248773	1.62698e-08	8.52224e-05	2.82623e-07	0.00148008	9.36644e-08	0.000490516	9.17105e-07	0.00423031	2.9959e-07	0.00138191	1.02865e-06	0.00457248	3.37538e-07	0.0015004	1.02389e-06	0.00491271	3.34147e-07	0.00160326	8.04658e-07	0.00339574	2.66258e-07	0.00112364
8780	26	4.19679e-08	0.000249221	1.4377e-08	8.53761e-05	2.74629e-07	0.00148289	9.1015e-08	0.000491445	9.19573e-07	0.00423951	3.00396e-07	0.00138492	1.03856e-06	0.00458282	3.4079e-07	0.0015038	1.02849e-06	0.00492298	3.35646e-07	0.00160661	7.99595e-07	0.00340377	2.64583e-07	0.00112629
8790	26	3.52295e-08	0.000249608	1.20686e-08	8.55086e-05	2.81152e-07	0.00148566	9.31769e-08	0.000492365	9.29792e-07	0.00424875	3.03734e-07	0.00138794	1.0483e-06	0.00459324	3.43987e-07	0.00150721	1.03658e-06	0.00493329	3.38286e-07	0.00160998	8.00092e-07	0.00341177	2.64747e-07	0.00112894
8800	26	2.38781e-08	0.000249897	8.17995e-09	8.56076e-05	2.89413e-07	0.00148852	9.59148e-08	0.000493312	9.36034e-07	0.00425808	3.05774e-07	0.00139098	1.04029e-06	0.00460368	3.4136e-07	0.00151064	1.02541e-06	0.00494359	3.34641e-07	0.00161334	8.01058e-07	0.00341977	2.65067e-07	0.00113159
8810	26	1.80476e-08	0.000250111	6.1826e-09	8.5681e-05	2.95915e-07	0.00149145	9.80695e-08	0.000494282	9.35936e-07	0.00426743	3.05742e-07	0.00139404	1.03801e-06	0.00461407	3.4061e-07	0.00151405	1.02447e-06	0.00495385	3.34335e-07	0.00161669	7.95851e-07	0.00342775	2.63344e-07	0.00113423
8820	26	1.72403e-08	0.000250292	5.90604e-09	8.57427e-05	3.01442e-07	0.00149443	9.99013e-08	0.000495272	9.33966e-07	0.00427679	3.05098e-07	0.00139709	1.04294e-06	0.00462448	3.42229e-07	0.00151747	1.03255e-06	0.00496414	3.36972e-07	0.00162004	7.88972e-07	0.00343567	2.61067e-07	0.00113685
8830	26	2.27631e-08	0.000250491	7.79799e-09	8.58111e-05	3.0361e-07	0.00149745	1.0062e-07	0.000496272	9.33757e-07	0.00428613	3.0503e-07	0.00140015	1.05092e-06	0.00463494	3.44848e-07	0.0015209	1.04551e-06	0.00497452	3.41201e-07	0.00162343	7.87049e-07	0.00344356	2.60431e-07	0.00113946
8840	26	4.05354e-08	0.000250796	1.38863e-08	8.59155e-05	2.93476e-07	0.00150044	9.72613e-08	0.000497264	9.37466e-07	0.00429548	3.06241e-07	0.0014032	1.04837e-06	0.00464544	3.44009e-07	0.00152434	1.05499e-06	0.00498502	3.44296e-07	0.00162686	8.01251e-07	0.0034515	2.6513e-07	0.00114209
8850	26	4.04564e-08	0.000251201	1.38592e-08	8.60542e-05	2.96306e-07	0.0015034	9.81991e-08	0.000498243	9.39603e-07	0.00430487	3.06939e-07	0.00140627	1.0558e-06	0.00465598	3.46449e-07	0.0015278	1.05953e-06	0.0049956	3.45775e-07	0.00163031	8.00535e-07	0.0034595	2.64894e-07	0.00114473
8860	26	3.57675e-08	0.000251571	1.22529e-08	8.6181e-05	2.97738e-07	0.00150637	9.86737e-08	0.000499226	9.35415e-07	0.00431423	3.05571e-07	0.00140933	1.06458e-06	0.00466658	3.49329e-07	0.00153128	1.06507e-06	0.00500622	3.47585e-07	0.00163378	8.00727e-07	0.00346751	2.64957e-07	0.00114738
8870	26	2.80632e-08	0.00025191	9.61366e-09	8.62973e-05	2.98443e-07	0.00150935	9.89072e-08	0.000500214	9.26976e-07	0.00432356	3.02815e-07	0.00141238	1.07376e-06	0.00467725	3.52342e-07	0.00153478	1.07109e-06	0.00501689	3.49549e-07	0.00163726	8.02228e-07	0.00347553	2.65454e-07	0.00115004
8880	26	3.41756e-08	0.000252236	1.17076e-08	8.64088e-05	3.05926e-07	0.00151239	1.01387e-07	0.000501222	9.35907e-07	0.0043329	3.05732e-07	0.00141543	1.07233e-06	0.00468798	3.51871e-07	0.0015383	1.07143e-06	0.0050276	3.49661e-07	0.00164076	8.10912e-07	0.00348361	2.68327e-07	0.00115271
8890	26	3.93232e-08	0.000252599	1.3471e-08	8.65333e-05	3.12612e-07	0.00151548	1.03603e-07	0.000502245	9.41526e-07	0.00434228	3.07568e-07	0.00141849	1.0734e-06	0.00469872	3.52222e-07	0.00154183	1.07291e-06	0.00503833	3.50145e-07	0.00164426	8.21321e-07	0.00349178	2.71772e-07	0.00115541
8900	26	4.35119e-08	0.000253008	1.49059e-08	8.66734e-05	3.18272e-07	0.00151862	1.05479e-07	0.000503288	9.43376e-07	0.0043517	3.08172e-07	0.00142157	1.07736e-06	0.00470946	3.53523e-07	0.00154535	1.07543e-06	0.00504907	3.50968e-07	0.00164776	8.33493e-07	0.00350003	2.75799e-07	0.00115815
8910	26	5.32985e-08	0.000253496	1.82585e-08	8.68403e-05	3.19838e-07	0.00152181	1.05998e-07	0.000504345	9.46692e-07	0.00436115	3.09255e-07	0.00142465	1.08188e-06	0.00472026	3.55005e-07	0.0015489	1.06768e-06	0.00505978	3.48437e-07	0.00165125	8.37511e-07	0.00350838	2.77129e-07	0.00116091
8920	26	5.91274e-08	0.00025406	2.02554e-08	8.70338e-05	3.20748e-07	0.00152501	1.06299e-07	0.000505407	9.51543e-07	0.00437065	3.1084e-07	0.00142776	1.08635e-06	0.00473111	3.56473e-07	0.00155246	1.06871e-06	0.00507047	3.48772e-07	0.00165474	8.40436e-07	0.00351678	2.78097e-07	0.00116369
8930	26	6.26812e-08	0.000254665	2.14728e-08	8.7241e-05	3.20413e-07	0.00152822	1.06188e-07	0.000506468	9.56295e-07	0.00438018	3.12392e-07	0.00143087	1.09122e-06	0.00474199	3.58071e-07	0.00155603	1.07352e-06	0.00508117	3.50341e-07	0.00165824	8.43522e-07	0.00352519	2.79118e-07	0.00116647
8940	26	6.63691e-08	0.00025531	2.27361e-08	8.74618e-05	3.15627e-07	0.0015314	1.04602e-07	0.000507522	9.58838e-07	0.00438975	3.13223e-07	0.001434	1.09765e-06	0.00475293	3.6018e-07	0.00155962	1.07444e-06	0.00509191	3.50642e-07	0.00166174	8.46262e-07	0.00353364	2.80025e-07	0.00116927
8950	26	7.69242e-08	0.00025604	2.6352e-08	8.77118e-05	3.22807e-07	0.0015346	1.06982e-07	0.000508585	9.67435e-07	0.0043994	3.16031e-07	0.00143715	1.09667e-06	0.0047639	3.5986e-07	0.00156322	1.07329e-06	0.00510265	3.50269e-07	0.00166525	8.38728e-07	0.00354205	2.77532e-07	0.00117205
8960	26	8.21279e-08	0.000256824	2.81347e-08	8.79807e-05	3.28548e-07	0.00153785	1.08884e-07	0.000509662	9.71356e-07	0.00440908	3.17312e-07	0.00144031	1.09079e-06	0.00477484	3.57929e-07	0.0015668	1.07788e-06	0.00511341	3.51765e-07	0.00166876	8.31107e-07	0.00355041	2.7501e-07	0.00117481
8970	26	8.16143e-08	0.000257645	2.79587e-08	8.82617e-05	3.32593e-07	0.00154116	1.10225e-07	0.000510757	9.68359e-07	0.00441878	3.16333e-07	0.00144348	1.08677e-06	0.00478573	3.5661e-07	0.00157038	1.09044e-06	0.00512424	3.55865e-07	0.00167229	8.26096e-07	0.0035587	2.73351e-07	0.00117756
8980	26	8.60217e-08	0.000258486	2.94686e-08	8.855e-05	3.40792e-07	0.00154452	1.12942e-07	0.000511873	9.66305e-07	0.00442846	3.15662e-07	0.00144664	1.08926e-06	0.0047966	3.57426e-07	0.00157395	1.10219e-06	0.0051352	3.59698e-07	0.00167587	8.2633e-07	0.00356697	2.73429e-07	0.00118029
8990	26	9.35633e-08	0.000259378	3.20521e-08	8.88553e-05	3.41829e-07	0.00154794	1.13286e-07	0.000513004	9.69954e-07	0.00443813	3.16854e-07	0.0014498	1.07786e-06	0.00480745	3.53685e-07	0.00157751	1.10222e-06	0.00514623	3.59709e-07	0.00167947	8.40518e-07	0.00357529	2.78124e-07	0.00118305
9000	26	1.04963e-07	0.000260385	3.59572e-08	8.92004e-05	3.38128e-07	0.00155133	1.12059e-07	0.000514128	9.67902e-07	0.00444782	3.16184e-07	0.00145297	1.06315e-06	0.00481814	3.48859e-07	0.00158101	1.10617e-06	0.00515727	3.60997e-07	0.00168307	8.49384e-07	0.00358375	2.81057e-07	0.00118585
9010	26	1.14654e-07	0.000261491	3.92773e-08	8.95792e-05	3.35547e-07	0.0015547	1.11204e-07	0.000515245	9.68586e-07	0.0044575	3.16407e-07	0.00145613	1.06354e-06	0.0048288	3.48986e-07	0.00158451	1.11099e-06	0.00516836	3.62572e-07	0.00168669	8.57181e-07	0.00359229	2.83637e-07	0.00118867
9020	26	1.21241e-07	0.000262657	4.15337e-08	8.99787e-05	3.33608e-07	0.00155805	1.10561e-07	0.000516354	9.70036e-07	0.0044672	3.16881e-07	0.0014593	1.07123e-06	0.00483945	3.5151e-07	0.00158801	1.10778e-06	0.00517945	3.61522e-07	0.00169031	8.64768e-07	0.00360089	2.86148e-07	0.00119152
9030	26	1.17346e-07	0.000263843	4.01993e-08	9.03852e-05	3.29043e-07	0.00156136	1.09049e-07	0.000517451	9.71587e-07	0.00447691	3.17388e-07	0.00146247	1.06157e-06	0.0048501	3.48341e-07	0.0015915	1.10361e-06	0.00519051	3.60164e-07	0.00169392	8.73062e-07	0.00360958	2.88892e-07	0.0011944
9040	26	1.08357e-07	0.00026497	3.71201e-08	9.07712e-05	3.30263e-07	0.00156466	1.09453e-07	0.000518546	9.72404e-07	0.00448662	3.17655e-07	0.00146564	1.05499e-06	0.0048607	3.46182e-07	0.00159498	1.10371e-06	0.00520154	3.60196e-07	0.00169752	8.79484e-07	0.00361834	2.91017e-07	0.00119729
9050	26	1.02522e-07	0.000266035	3.51212e-08	9.11359e-05	3.36064e-07	0.001568	1.11375e-07	0.000519651	9.6751e-07	0.00449632	3.16056e-07	0.00146881	1.05512e-06	0.00487125	3.46225e-07	0.00159844	1.09873e-06	0.00521255	3.58571e-07	0.00170111	8.80496e-07	0.00362713	2.91352e-07	0.0012002
9060	26	1.05361e-07	0.000267072	3.60936e-08	9.14911e-05	3.42182e-07	0.00157138	1.13403e-07	0.000520774	9.67424e-07	0.00450601	3.16028e-07	0.00147198	1.0594e-06	0.00488182	3.47628e-07	0.00160191	1.09434e-06	0.00522352	3.57137e-07	0.00170469	8.75363e-07	0.00363591	2.89654e-07	0.00120311
9070	26	1.06837e-07	0.000268133	3.65992e-08	9.18546e-05	3.50863e-07	0.00157486	1.1628e-07	0.000521927	9.73438e-07	0.00451571	3.17992e-07	0.00147514	1.06439e-06	0.00489245	3.49267e-07	0.0016054	1.09174e-06	0.00523445	3.56288e-07	0.00170826	8.74113e-07	0.00364466	2.8924e-07	0.001206
9080	26	1.09832e-07	0.000269218	3.76254e-08	9.22264e-05	3.56266e-07	0.00157838	1.18071e-07	0.000523094	9.805e-07	0.00452548	3.20299e-07	0.00147834	1.06613e-06	0.00490309	3.49838e-07	0.00160889	1.09617e-06	0.0052454	3.57733e-07	0.00171183	8.73508e-07	0.0036534	2.8904e-07	0.0012089
9090	26	1.15767e-07	0.000270338	3.96586e-08	9.26102e-05	3.54564e-07	0.00158194	1.17506e-07	0.000524273	9.87582e-07	0.00453532	3.22613e-07	0.00148155	1.06217e-06	0.00491374	3.48538e-07	0.00161238	1.10086e-06	0.00525638	3.59266e-07	0.00171542	8.72056e-07	0.00366213	2.8856e-07	0.00121178
9100	26	1.1436e-07	0.000271488	3.91766e-08	9.30039e-05	3.60482e-07	0.00158552	1.19468e-07	0.000525458	9.94913e-07	0.00454522	3.25008e-07	0.00148479	1.06954e-06	0.0049244	3.50958e-07	0.00161588	1.10634e-06	0.00526741	3.61055e-07	0.00171902	8.71607e-07	0.00367085	2.88411e-07	0.00121467
9110	26	1.36494e-07	0.000272738	4.67589e-08	9.34322e-05	3.65847e-07	0.00158915	1.21246e-07	0.000526661	1.00507e-06	0.00455522	3.28325e-07	0.00148805	1.07315e-06	0.00493511	3.52141e-07	0.0016194	1.12445e-06	0.00527856	3.66963e-07	0.00172266	8.66401e-07	0.00367954	2.86688e-07	0.00121755
9120	26	1.40761e-07	0.000274127	4.82207e-08	9.39081e-05	3.66112e-07	0.00159281	1.21334e-07	0.000527874	1.01265e-06	0.00456531	3.308e-07	0.00149135	1.06951e-06	0.00494582	3.50946e-07	0.00162291	1.11695e-06	0.00528977	3.64516e-07	0.00172631	8.75948e-07	0.00368827	2.89847e-07	0.00122043
9130	26	1.38333e-07	0.000275514	4.73891e-08	9.43831e-05	3.64477e-07	0.00159646	1.20792e-07	0.000529084	1.01795e-06	0.00457547	3.32533e-07	0.00149467	1.06723e-06	0.00495651	3.50199e-07	0.00162642	1.1138e-06	0.00530092	3.63488e-07	0.00172995	8.86846e-07	0.00369709	2.93454e-07	0.00122335
9140	26	1.35256e-07	0.000276891	4.63347e-08	9.48551e-05	3.6106e-07	0.00160008	1.19659e-07	0.000530286	1.02376e-06	0.00458568	3.34432e-07	0.001498	1.06915e-06	0.00496719	3.50829e-07	0.00162992	1.1123e-06	0.00531205	3.63e-07	0.00173358	8.97692e-07	0.003706	2.97042e-07	0.0012263
9150	26	1.42057e-07	0.000278279	4.86648e-08	9.53304e-05	3.55082e-07	0.00160367	1.17678e-07	0.000531473	1.02866e-06	0.00459594	3.3603e-07	0.00150135	1.0806e-06	0.00497794	3.54586e-07	0.00163345	1.11216e-06	0.00532317	3.62954e-07	0.00173721	9.08922e-07	0.00371503	3.00758e-07	0.00122929
9160	26	1.57194e-07	0.000279801	5.38502e-08	9.58517e-05	3.57283e-07	0.00160724	1.18408e-07	0.000532658	1.02997e-06	0.00460623	3.36459e-07	0.00150471	1.08749e-06	0.00498878	3.56848e-07	0.00163701	1.11327e-06	0.0053343	3.63316e-07	0.00174085	9.1323e-07	0.00372414	3.02184e-07	0.0012323
9170	26	1.69405e-07	0.000281414	5.80331e-08	9.64043e-05	3.62238e-07	0.00161083	1.2005e-07	0.000533848	1.02216e-06	0.00461649	3.33909e-07	0.00150806	1.08471e-06	0.00499964	3.55935e-07	0.00164057	1.12025e-06	0.00534547	3.65594e-07	0.00174449	9.16647e-07	0.00373329	3.03315e-07	0.00123533
9180	26	1.69229e-07	0.000283105	5.7973e-08	9.69837e-05	3.62479e-07	0.00161445	1.20129e-07	0.000535048	1.01529e-06	0.00462669	3.31665e-07	0.0015114	1.07529e-06	0.00501045	3.52842e-07	0.00164412	1.12639e-06	0.0053567	3.67598e-07	0.00174816	9.17752e-07	0.00374245	3.0368e-07	0.00123836
9190	26	1.69685e-07	0.000284795	5.81292e-08	9.75628e-05	3.56858e-07	0.00161805	1.18267e-07	0.000536238	1.01737e-06	0.00463685	3.32344e-07	0.00151472	1.07946e-06	0.00502122	3.54212e-07	0.00164765	1.12611e-06	0.00536796	3.67507e-07	0.00175183	9.09011e-07	0.00375159	3.00788e-07	0.00124139
9200	26	1.65199e-07	0.000286465	5.65926e-08	9.81347e-05	3.45009e-07	0.00162154	1.1434e-07	0.000537397	1.01948e-06	0.00464704	3.33033e-07	0.00151804	1.07889e-06	0.00503201	3.54024e-07	0.00165119	1.12515e-06	0.00537921	3.67193e-07	0.0017555	9.03606e-07	0.00376065	2.98999e-07	0.00124438
9210	26	1.58371e-07	0.000288076	5.42535e-08	9.86864e-05	3.35402e-07	0.00162495	1.11156e-07	0.000538526	1.02211e-06	0.00465725	3.33893e-07	0.00152138	1.07693e-06	0.00504278	3.53382e-07	0.00165473	1.12346e-06	0.00539045	3.6664e-07	0.00175917	8.99184e-07	0.00376966	2.97536e-07	0.00124737
9220	26	1.5038e-07	0.000289641	5.1516e-08	9.92226e-05	3.28246e-07	0.00162829	1.08784e-07	0.000539632	1.02438e-06	0.00466747	3.34633e-07	0.00152472	1.07401e-06	0.00505354	3.52422e-07	0.00165826	1.12135e-06	0.00540168	3.65951e-07	0.00176284	8.95954e-07	0.00377865	2.96467e-07	0.00125034
9230	26	1.50926e-07	0.000291147	5.1703e-08	9.97387e-05	3.35532e-07	0.00163161	1.11199e-07	0.000540733	1.01417e-06	0.00467766	3.313e-07	0.00152805	1.07144e-06	0.00506427	3.5158e-07	0.00166178	1.12095e-06	0.0054129	3.65823e-07	0.0017665	9.01046e-07	0.00378764	2.98152e-07	0.00125331
9240	26	1.43284e-07	0.000292602	4.90849e-08	0.000100237	3.49944e-07	0.00163506	1.15975e-07	0.000541878	1.01404e-06	0.0046878	3.31255e-07	0.00153136	1.07546e-06	0.00507501	3.52899e-07	0.0016653	1.12785e-06	0.00542415	3.68074e-07	0.00177017	9.00104e-07	0.00379664	2.97841e-07	0.00125629
9250	26	1.35708e-07	0.000294001	4.64897e-08	0.000100716	3.52753e-07	0.00163855	1.16906e-07	0.000543033	1.01253e-06	0.00469793	3.30761e-07	0.00153467	1.082e-06	0.00508581	3.55046e-07	0.00166885	1.13083e-06	0.00543544	3.69047e-07	0.00177385	8.89197e-07	0.00380557	2.94232e-07	0.00125925
9260	26	1.30097e-07	0.00029533	4.45676e-08	0.000101172	3.41174e-07	0.00164202	1.13069e-07	0.000544183	1.00809e-06	0.00470803	3.29311e-07	0.00153797	1.08936e-06	0.00509666	3.5746e-07	0.00167241	1.12747e-06	0.00544673	3.6795e-07	0.00177754	8.72328e-07	0.00381438	2.8865e-07	0.00126216
9270	26	1.25516e-07	0.000296607	4.29983e-08	0.000101609	3.3194e-07	0.00164538	1.10009e-07	0.000545297	1.00611e-06	0.00471811	3.28664e-07	0.00154126	1.0913e-06	0.00510756	3.58098e-07	0.00167598	1.123e-06	0.00545798	3.66489e-07	0.00178121	8.71931e-07	0.00382311	2.88518e-07	0.00126505
9280	26	1.22358e-07	0.000297852	4.19164e-08	0.000102036	3.27972e-07	0.00164869	1.08694e-07	0.000546396	1.00625e-06	0.00472817	3.28712e-07	0.00154455	1.08904e-06	0.00511846	3.57356e-07	0.00167956	1.1205e-06	0.0054692	3.65673e-07	0.00178487	8.78452e-07	0.00383187	2.90676e-07	0.00126795
9290	26	1.20147e-07	0.000299064	4.11589e-08	0.000102451	3.28161e-07	0.00165197	1.08756e-07	0.000547482	1.00695e-06	0.00473823	3.2894e-07	0.00154784	1.08283e-06	0.00512932	3.55317e-07	0.00168312	1.12132e-06	0.00548041	3.65941e-07	0.00178853	8.81264e-07	0.00384065	2.91607e-07	0.00127085
9300	26	1.1653e-07	0.00030025	3.99197e-08	0.000102857	3.24228e-07	0.00165524	1.07453e-07	0.000548563	1.00341e-06	0.00474829	3.27782e-07	0.00155112	1.07829e-06	0.00514013	3.53827e-07	0.00168667	1.12485e-06	0.00549164	3.67093e-07	0.00179219	8.58603e-07	0.00384936	2.84108e-07	0.00127374
9310	26	1.16744e-07	0.000301418	3.99931e-08	0.000103257	3.30513e-07	0.00165852	1.09536e-07	0.000549653	9.93293e-07	0.00475825	3.24478e-07	0.00155438	1.06672e-06	0.00515083	3.5003e-07	0.00169018	1.11524e-06	0.00550282	3.63958e-07	0.00179584	8.47388e-07	0.00385788	2.80397e-07	0.00127656
9320	26	1.14005e-07	0.000302567	3.90549e-08	0.000103651	3.317e-07	0.00166182	1.09929e-07	0.000550747	9.9255e-07	0.0047682	3.24236e-07	0.00155762	1.06421e-06	0.0051615	3.49208e-07	0.00169368	1.10898e-06	0.00551395	3.61916e-07	0.00179948	8.4418e-07	0.00386635	2.79336e-07	0.00127936
9330	26	1.12865e-07	0.000303709	3.86642e-08	0.000104042	3.25129e-07	0.00166511	1.07751e-07	0.000551836	9.99562e-07	0.00477815	3.26526e-07	0.00156087	1.07064e-06	0.00517217	3.51316e-07	0.00169719	1.10885e-06	0.00552504	3.61873e-07	0.00180309	8.46779e-07	0.0038748	2.80196e-07	0.00128215
9340	26	1.24666e-07	0.000304886	4.2707e-08	0.000104445	3.17907e-07	0.00166833	1.05358e-07	0.000552905	9.97793e-07	0.00478813	3.25948e-07	0.00156414	1.07212e-06	0.00518288	3.51803e-07	0.0017007	1.11002e-06	0.00553614	3.62254e-07	0.00180671	8.48159e-07	0.00388327	2.80652e-07	0.00128496
9350	26	1.1736e-07	0.000306082	4.02041e-08	0.000104855	3.2548e-07	0.00167157	1.07868e-07	0.000553975	9.92373e-07	0.00479808	3.24178e-07	0.00156738	1.06887e-06	0.00519358	3.50737e-07	0.00170421	1.10821e-06	0.00554722	3.61663e-07	0.00181033	8.50831e-07	0.00389177	2.81536e-07	0.00128777
9360	26	1.1246e-07	0.000307239	3.85256e-08	0.000105251	3.30621e-07	0.00167484	1.09571e-07	0.00055506	9.8374e-07	0.00480798	3.21358e-07	0.00157062	1.05905e-06	0.00520421	3.47513e-07	0.0017077	1.10779e-06	0.00555831	3.61526e-07	0.00181395	8.53563e-07	0.00390029	2.8244e-07	0.00129059
9370	26	1.08671e-07	0.000308345	3.72275e-08	0.00010563	3.34172e-07	0.00167816	1.10748e-07	0.000556161	9.86916e-07	0.00481784	3.22395e-07	0.00157384	1.04387e-06	0.00521473	3.42533e-07	0.00171115	1.11051e-06	0.0055694	3.62414e-07	0.00181757	8.56117e-07	0.00390884	2.83286e-07	0.00129342
9380	26	1.01108e-07	0.000309397	3.46368e-08	0.00010599	3.40415e-07	0.00168153	1.12817e-07	0.000557278	9.91044e-07	0.00482773	3.23744e-07	0.00157707	1.03348e-06	0.00522512	3.39124e-07	0.00171456	1.12005e-06	0.00558055	3.65528e-07	0.00182121	8.57854e-07	0.00391741	2.8386e-07	0.00129625
9390	26	1.05644e-07	0.00031043	3.61906e-08	0.000106344	3.43625e-07	0.00168495	1.13881e-07	0.000558411	9.91485e-07	0.00483764	3.23888e-07	0.00158031	1.03613e-06	0.00523547	3.39995e-07	0.00171796	1.11936e-06	0.00559175	3.65301e-07	0.00182486	8.61496e-07	0.00392601	2.85065e-07	0.0012991
9400	26	1.01092e-07	0.000311454	3.46312e-08	0.000106695	3.3718e-07	0.00168835	1.11745e-07	0.000559536	9.8699e-07	0.00484753	3.22419e-07	0.00158354	1.04514e-06	0.00524589	3.4295e-07	0.00172137	1.1063e-06	0.00560286	3.61042e-07	0.00182849	8.65368e-07	0.00393464	2.86347e-07	0.00130196
9410	26	9.78811e-08	0.000312457	3.35313e-08	0.000107039	3.2469e-07	0.00169164	1.07606e-07	0.000560629	9.73233e-07	0.0048573	3.17925e-07	0.00158673	1.04965e-06	0.00525636	3.44429e-07	0.00172481	1.09279e-06	0.00561385	3.56632e-07	0.00183208	8.587e-07	0.00394324	2.8414e-07	0.0013048
9420	26	9.87624e-08	0.000313438	3.38332e-08	0.000107375	3.11987e-07	0.00169483	1.03396e-07	0.000561686	9.65532e-07	0.00486702	3.1541e-07	0.00158991	1.05076e-06	0.00526686	3.44793e-07	0.00172826	1.08205e-06	0.00562473	3.53126e-07	0.00183563	8.46149e-07	0.00395177	2.79987e-07	0.00130762
9430	26	9.60181e-08	0.00031441	3.28931e-08	0.000107708	3.086e-07	0.00169794	1.02273e-07	0.000562716	9.6553e-07	0.00487668	3.15409e-07	0.00159306	1.05779e-06	0.00527741	3.471e-07	0.00173172	1.07239e-06	0.0056355	3.49974e-07	0.00183914	8.47007e-07	0.00396025	2.80271e-07	0.00131043
9440	26	9.38196e-08	0.000315363	3.21399e-08	0.000108034	3.10938e-07	0.00170104	1.03048e-07	0.000563744	9.72197e-07	0.00488638	3.17587e-07	0.00159623	1.05537e-06	0.00528795	3.46306e-07	0.00173518	1.05972e-06	0.00564616	3.45838e-07	0.00184262	8.48903e-07	0.00396872	2.80898e-07	0.00131323
9450	26	9.41275e-08	0.000316305	3.22454e-08	0.000108357	3.13913e-07	0.00170416	1.04034e-07	0.000564777	9.7526e-07	0.00489611	3.18587e-07	0.00159941	1.04454e-06	0.00529847	3.42754e-07	0.00173863	1.04752e-06	0.00565672	3.41857e-07	0.00184607	8.49804e-07	0.00397721	2.81197e-07	0.00131604
9460	26	1.00538e-07	0.000317282	3.44415e-08	0.000108692	3.05686e-07	0.00170725	1.01308e-07	0.000565801	9.75833e-07	0.00490586	3.18775e-07	0.0016026	1.03924e-06	0.00530888	3.41015e-07	0.00174205	1.04992e-06	0.00566721	3.4264e-07	0.00184949	8.51684e-07	0.00398572	2.81818e-07	0.00131886
9470	26	1.07406e-07	0.000318312	3.67941e-08	0.000109045	3.02767e-07	0.0017103	1.0034e-07	0.000566811	9.75113e-07	0.00491562	3.1854e-07	0.00160578	1.03122e-06	0.00531925	3.38382e-07	0.00174545	1.04664e-06	0.00567769	3.41571e-07	0.00185291	8.42485e-07	0.00399421	2.78775e-07	0.00132167
9480	26	1.00211e-07	0.000319336	3.43295e-08	0.000109395	3.10127e-07	0.00171337	1.02779e-07	0.000567831	9.7558e-07	0.00492537	3.18692e-07	0.00160897	1.02088e-06	0.00532949	3.34989e-07	0.00174881	1.05274e-06	0.0056882	3.43563e-07	0.00185634	8.44949e-07	0.00400265	2.7959e-07	0.00132446
9490	26	1.00505e-07	0.000320354	3.44302e-08	0.000109744	3.17947e-07	0.00171652	1.05371e-07	0.000568874	9.74009e-07	0.00493512	3.18179e-07	0.00161215	1.01211e-06	0.00533965	3.3211e-07	0.00175214	1.05807e-06	0.00569876	3.45301e-07	0.00185979	8.4474e-07	0.00401109	2.79521e-07	0.00132725
9500	26	1.06412e-07	0.000321378	3.64536e-08	0.000110095	3.2599e-07	0.00171973	1.08037e-07	0.000569936	9.7003e-07	0.00494484	3.16879e-07	0.00161533	1.00653e-06	0.00534976	3.3028e-07	0.00175546	1.06357e-06	0.00570936	3.47094e-07	0.00186325	8.43036e-07	0.00401954	2.78957e-07	0.00133005
9510	26	1.11867e-07	0.000322479	3.83224e-08	0.000110472	3.34664e-07	0.00172304	1.10911e-07	0.000571036	9.69365e-07	0.00495454	3.16662e-07	0.0016185	1.0164e-06	0.00535989	3.3352e-07	0.00175878	1.07618e-06	0.00572008	3.51211e-07	0.00186675	8.46684e-07	0.00402799	2.80164e-07	0.00133285
9520	26	1.12255e-07	0.000323588	3.84552e-08	0.000110852	3.40285e-07	0.00172641	1.12774e-07	0.000572152	9.70091e-07	0.00496424	3.16899e-07	0.00162166	1.01978e-06	0.00537006	3.34628e-07	0.00176212	1.0872e-06	0.0057309	3.54806e-07	0.00187028	8.4626e-07	0.00403645	2.80024e-07	0.00133564
9530	26	1.08802e-07	0.000324701	3.72725e-08	0.000111233	3.43121e-07	0.00172982	1.13714e-07	0.000573282	9.717e-07	0.00497394	3.17425e-07	0.00162483	1.01859e-06	0.00538026	3.34237e-07	0.00176547	1.09513e-06	0.00574179	3.57397e-07	0.00187383	8.42332e-07	0.0040449	2.78724e-07	0.00133844
9540	26	1.07021e-07	0.000325779	3.66622e-08	0.000111603	3.38991e-07	0.00173323	1.12345e-07	0.000574411	9.69666e-07	0.00498365	3.1676e-07	0.001628	1.02715e-06	0.0053905	3.37046e-07	0.00176883	1.07459e-06	0.00575261	3.50691e-07	0.00187736	8.33925e-07	0.00405327	2.75942e-07	0.00134121
9550	26	9.99998e-08	0.000326811	3.42571e-08	0.000111956	3.26954e-07	0.00173655	1.08356e-07	0.000575513	9.63349e-07	0.00499331	3.14696e-07	0.00163116	1.04362e-06	0.00540086	3.42452e-07	0.00177223	1.0719e-06	0.00576335	3.49812e-07	0.00188087	8.32132e-07	0.00406161	2.75349e-07	0.00134397
9560	26	8.73827e-08	0.000327744	2.99348e-08	0.000112276	3.18989e-07	0.00173979	1.05716e-07	0.000576585	9.59384e-07	0.00500293	3.13401e-07	0.0016343	1.05328e-06	0.00541133	3.4562e-07	0.00177566	1.07316e-06	0.00577407	3.50224e-07	0.00188437	8.40522e-07	0.00406998	2.78125e-07	0.00134674
9570	26	7.63517e-08	0.00032857	2.61559e-08	0.000112559	3.17191e-07	0.00174297	1.05121e-07	0.00057764	9.59827e-07	0.00501253	3.13546e-07	0.00163744	1.05566e-06	0.00542188	3.46402e-07	0.00177912	1.06946e-06	0.00578478	3.49016e-07	0.00188786	8.48933e-07	0.00407841	2.80908e-07	0.00134953
9580	26	7.47189e-08	0.00032933	2.55966e-08	0.000112819	3.16432e-07	0.00174614	1.04869e-07	0.00057869	9.62205e-07	0.00502214	3.14323e-07	0.00164058	1.05906e-06	0.00543245	3.47517e-07	0.00178259	1.06219e-06	0.00579544	3.46646e-07	0.00189134	8.4615e-07	0.00408689	2.79987e-07	0.00135233
9590	26	8.98724e-08	0.000330176	3.07877e-08	0.000113109	3.19048e-07	0.00174932	1.05736e-07	0.000579744	9.61837e-07	0.00503175	3.14203e-07	0.00164372	1.05943e-06	0.00544304	3.47638e-07	0.00178607	1.06162e-06	0.00580607	3.4646e-07	0.00189481	8.43874e-07	0.00409534	2.79234e-07	0.00135513
9600	26	1.06486e-07	0.000331152	3.64789e-08	0.000113443	3.20266e-07	0.00175251	1.0614e-07	0.000580802	9.62857e-07	0.00504138	3.14536e-07	0.00164686	1.05903e-06	0.00545363	3.47508e-07	0.00178954	1.06566e-06	0.00581671	3.47778e-07	0.00189828	8.46811e-07	0.0041038	2.80206e-07	0.00135793
9610	26	1.1932e-07	0.000332264	4.08755e-08	0.000113824	3.20268e-07	0.00175572	1.0614e-07	0.000581864	9.65092e-07	0.00505102	3.15266e-07	0.00165001	1.05909e-06	0.00546422	3.47526e-07	0.00179302	1.07257e-06	0.00582739	3.50033e-07	0.00190177	8.49483e-07	0.00411228	2.8109e-07	0.00136074
9620	26	1.20772e-07	0.000333462	4.13732e-08	0.000114235	3.26157e-07	0.00175895	1.08092e-07	0.000582936	9.63532e-07	0.00506066	3.14756e-07	0.00165316	1.0623e-06	0.00547483	3.48581e-07	0.0017965	1.0748e-06	0.00583813	3.50761e-07	0.00190527	8.47481e-07	0.00412075	2.80428e-07	0.00136354
9630	26	1.16806e-07	0.000334649	4.00143e-08	0.000114641	3.27732e-07	0.00176222	1.08614e-07	0.00058402	9.73894e-07	0.00507035	3.18141e-07	0.00165633	1.06079e-06	0.00548545	3.48087e-07	0.00179998	1.07359e-06	0.00584887	3.50366e-07	0.00190878	8.38329e-07	0.00412919	2.774e-07	0.00136633
9640	26	1.20627e-07	0.000335845	4.13233e-08	0.000115051	3.26881e-07	0.00176549	1.08332e-07	0.000585104	9.83918e-07	0.00508014	3.21416e-07	0.00165953	1.05777e-06	0.00549604	3.47094e-07	0.00180346	1.07237e-06	0.0058596	3.49967e-07	0.00191228	8.38046e-07	0.00413758	2.77306e-07	0.00136911
9650	26	1.32622e-07	0.000337106	4.54325e-08	0.000115483	3.21314e-07	0.00176873	1.06487e-07	0.000586178	9.92233e-07	0.00509001	3.24132e-07	0.00166275	1.05822e-06	0.00550662	3.47243e-07	0.00180693	1.07993e-06	0.00587036	3.52435e-07	0.00191579	8.3953e-07	0.00414596	2.77797e-07	0.00137188
9660	26	1.43658e-07	0.000338491	4.92132e-08	0.000115957	3.16123e-07	0.00177192	1.04767e-07	0.000587235	9.94447e-07	0.00509994	3.24855e-07	0.00166599	1.06057e-06	0.00551721	3.48012e-07	0.00181041	1.08862e-06	0.0058812	3.5527e-07	0.00191933	8.33707e-07	0.00415432	2.7587e-07	0.00137465
9670	26	1.46748e-07	0.000339942	5.02716e-08	0.000116454	3.18127e-07	0.0017751	1.05431e-07	0.000588286	9.88715e-07	0.00510986	3.22983e-07	0.00166923	1.05906e-06	0.00552781	3.47516e-07	0.00181388	1.08579e-06	0.00589207	3.54346e-07	0.00192288	8.33693e-07	0.00416267	2.75865e-07	0.00137741
9680	26	1.46952e-07	0.000341409	5.03417e-08	0.000116957	3.19035e-07	0.00177828	1.05732e-07	0.000589342	9.82521e-07	0.00511971	3.20959e-07	0.00167245	1.05782e-06	0.0055384	3.47111e-07	0.00181736	1.09261e-06	0.00590297	3.56574e-07	0.00192643	8.36686e-07	0.00417102	2.76856e-07	0.00138017
9690	26	1.43234e-07	0.000342847	4.9068e-08	0.00011745	3.20323e-07	0.00178148	1.06159e-07	0.000590402	9.80478e-07	0.00512954	3.20292e-07	0.00167566	1.06055e-06	0.005549	3.48005e-07	0.00182084	1.09611e-06	0.0059139	3.57715e-07	0.00193	8.41153e-07	0.00417941	2.78334e-07	0.00138295
9700	26	1.3711e-07	0.000344257	4.69701e-08	0.000117933	3.22747e-07	0.0017847	1.06962e-07	0.000591468	9.82446e-07	0.00513935	3.20935e-07	0.00167887	1.0668e-06	0.00555963	3.50057e-07	0.00182433	1.09456e-06	0.00592486	3.57209e-07	0.00193357	8.43083e-07	0.00418782	2.78973e-07	0.00138573
9710	26	1.37216e-07	0.000345639	4.70061e-08	0.000118406	3.35895e-07	0.00178802	1.11319e-07	0.000592571	9.90012e-07	0.00514923	3.23406e-07	0.0016821	1.07587e-06	0.00557036	3.53032e-07	0.00182785	1.09712e-06	0.00593583	3.58044e-07	0.00193715	8.39517e-07	0.00419624	2.77792e-07	0.00138852
9720	26	1.38081e-07	0.00034701	4.73027e-08	0.000118876	3.49585e-07	0.00179142	1.15856e-07	0.000593696	9.96369e-07	0.00515914	3.25483e-07	0.00168533	1.0831e-06	0.00558114	3.55406e-07	0.00183138	1.09835e-06	0.0059468	3.58447e-07	0.00194073	8.36627e-07	0.00420462	2.76836e-07	0.00139129
9730	26	1.33914e-07	0.000348366	4.58752e-08	0.00011934	3.51123e-07	0.00179492	1.16366e-07	0.000594855	9.91723e-07	0.00516908	3.23966e-07	0.00168858	1.07997e-06	0.00559195	3.54378e-07	0.00183493	1.09063e-06	0.00595773	3.55926e-07	0.0019443	8.34425e-07	0.00421297	2.76108e-07	0.00139405
9740	26	1.26124e-07	0.000349663	4.32066e-08	0.000119784	3.41025e-07	0.00179837	1.13019e-07	0.000595999	9.87755e-07	0.00517898	3.22669e-07	0.00169181	1.07462e-06	0.00560272	3.52623e-07	0.00183846	1.08941e-06	0.00596864	3.55529e-07	0.00194786	8.37058e-07	0.00422134	2.76979e-07	0.00139682
9750	26	1.15654e-07	0.00035087	3.96198e-08	0.000120198	3.33772e-07	0.00180176	1.10616e-07	0.000597124	9.77728e-07	0.00518879	3.19394e-07	0.00169502	1.07796e-06	0.0056135	3.5372e-07	0.001842	1.09378e-06	0.00597956	3.56954e-07	0.00195143	8.45837e-07	0.00422975	2.79884e-07	0.00139961
9760	26	1.03377e-07	0.000351987	3.54141e-08	0.000120581	3.37165e-07	0.00180511	1.1174e-07	0.000598234	9.57959e-07	0.0051985	3.12936e-07	0.00169819	1.09429e-06	0.00562434	3.59079e-07	0.00184556	1.10124e-06	0.00599052	3.59389e-07	0.001955	8.53054e-07	0.00423823	2.82272e-07	0.00140241
9770	26	1.08555e-07	0.000353053	3.71878e-08	0.000120946	3.42357e-07	0.00180851	1.13461e-07	0.00059936	9.59688e-07	0.0052081	3.13501e-07	0.00170133	1.10223e-06	0.00563532	3.61683e-07	0.00184916	1.10681e-06	0.00600157	3.61206e-07	0.00195861	8.40403e-07	0.00424669	2.78086e-07	0.00140521
9780	26	1.18605e-07	0.000354194	4.06307e-08	0.000121337	3.4293e-07	0.00181194	1.13651e-07	0.000600496	9.67468e-07	0.00521774	3.16042e-07	0.00170447	1.09973e-06	0.00564633	3.60862e-07	0.00185277	1.11241e-06	0.00601267	3.63034e-07	0.00196223	8.396e-07	0.00425509	2.7782e-07	0.00140799
9790	26	1.22673e-07	0.000355401	4.20243e-08	0.00012175	3.40951e-07	0.00181535	1.12995e-07	0.000601627	9.70511e-07	0.00522743	3.17036e-07	0.00170764	1.09723e-06	0.00565731	3.60043e-07	0.00185638	1.11025e-06	0.00602376	3.62329e-07	0.00196585	8.43169e-07	0.00426352	2.79001e-07	0.00141078
9800	26	1.24552e-07	0.000356634	4.26681e-08	0.000122172	3.38801e-07	0.00181875	1.12282e-07	0.000602755	9.72592e-07	0.00523714	3.17716e-07	0.00171081	1.09419e-06	0.00566827	3.59044e-07	0.00185997	1.10472e-06	0.00603484	3.60524e-07	0.00196947	8.48184e-07	0.00427197	2.80661e-07	0.00141358
9810	26	1.26198e-07	0.000357888	4.32318e-08	0.000122602	3.40741e-07	0.00182216	1.12925e-07	0.000603883	9.7918e-07	0.00524691	3.19868e-07	0.001714	1.08731e-06	0.00567917	3.56789e-07	0.00186355	1.09546e-06	0.00604584	3.57503e-07	0.00197306	8.53318e-07	0.00428048	2.82359e-07	0.00141639
9820	26	1.24924e-07	0.000359139	4.27955e-08	0.000123031	3.41854e-07	0.00182556	1.13294e-07	0.000605012	9.87236e-07	0.00525673	3.225e-07	0.00171721	1.08631e-06	0.00569005	3.56461e-07	0.00186712	1.09191e-06	0.00605679	3.56345e-07	0.00197663	8.51993e-07	0.00428899	2.81921e-07	0.00141921
9830	26	1.22271e-07	0.000360379	4.18866e-08	0.000123456	3.44789e-07	0.001829	1.14267e-07	0.00060615	9.95073e-07	0.00526664	3.2506e-07	0.00172045	1.09411e-06	0.00570094	3.59019e-07	0.0018707	1.09582e-06	0.00606772	3.57622e-07	0.0019802	8.44705e-07	0.00429749	2.79509e-07	0.00142202
9840	26	1.23732e-07	0.000361604	4.23872e-08	0.000123875	3.56568e-07	0.00183251	1.1817e-07	0.000607313	9.96957e-07	0.0052766	3.25675e-07	0.0017237	1.0996e-06	0.00571191	3.60819e-07	0.00187429	1.09508e-06	0.00607867	3.5738e-07	0.00198377	8.46303e-07	0.00430594	2.80038e-07	0.00142482
9850	26	1.14383e-07	0.000362791	3.91844e-08	0.000124282	3.54006e-07	0.00183606	1.17322e-07	0.00060849	9.92791e-07	0.00528654	3.24314e-07	0.00172695	1.0947e-06	0.00572288	3.59213e-07	0.00187789	1.08838e-06	0.00608959	3.55192e-07	0.00198733	8.50142e-07	0.00431443	2.81308e-07	0.00142763
9860	26	1.10405e-07	0.000363922	3.78214e-08	0.000124669	3.43394e-07	0.00183954	1.13805e-07	0.000609644	9.92625e-07	0.00529647	3.2426e-07	0.0017302	1.09776e-06	0.00573385	3.60217e-07	0.00188149	1.08731e-06	0.00610047	3.54842e-07	0.00199089	8.56191e-07	0.00432296	2.8331e-07	0.00143045
9870	26	1.08793e-07	0.000365016	3.72692e-08	0.000125044	3.32805e-07	0.00184293	1.10295e-07	0.000610767	9.92874e-07	0.0053064	3.24341e-07	0.00173344	1.10302e-06	0.00574486	3.61942e-07	0.0018851	1.0915e-06	0.00611138	3.5621e-07	0.00199445	8.63274e-07	0.00433156	2.85654e-07	0.0014333
9880	26	1.06977e-07	0.000366097	3.66473e-08	0.000125414	3.28003e-07	0.00184623	1.08704e-07	0.000611862	9.91476e-07	0.00531632	3.23885e-07	0.00173668	1.10646e-06	0.0057559	3.6307e-07	0.00188873	1.09875e-06	0.00612232	3.58578e-07	0.00199802	8.70367e-07	0.00434022	2.88001e-07	0.00143616
9890	26	1.0757e-07	0.000367174	3.68504e-08	0.000125783	3.26299e-07	0.0018495	1.08139e-07	0.000612946	1.00045e-06	0.00532631	3.26818e-07	0.00173994	1.10477e-06	0.00576695	3.62518e-07	0.00189235	1.10309e-06	0.00613333	3.59992e-07	0.00200161	8.68965e-07	0.00434891	2.87537e-07	0.00143903
9900	26	1.09223e-07	0.000368257	3.74168e-08	0.000126154	3.25305e-07	0.00185276	1.0781e-07	0.000614026	1.01163e-06	0.00533634	3.30467e-07	0.00174322	1.10402e-06	0.005778	3.6227e-07	0.00189598	1.10666e-06	0.00614437	3.61158e-07	0.00200521	8.6508e-07	0.00435759	2.86251e-07	0.00144191
9910	26	1.13932e-07	0.000369382	3.90297e-08	0.00012654	3.2662e-07	0.00185602	1.08246e-07	0.000615107	1.01872e-06	0.0053465	3.32785e-07	0.00174654	1.11783e-06	0.00578912	3.66801e-07	0.00189963	1.1102e-06	0.00615546	3.62312e-07	0.00200883	8.59562e-07	0.0043662	2.84425e-07	0.00144476
9920	26	1.19865e-07	0.000370553	4.10624e-08	0.000126941	3.30372e-07	0.00185931	1.09489e-07	0.000616195	1.01905e-06	0.00535668	3.32892e-07	0.00174986	1.12052e-06	0.00580031	3.67686e-07	0.0019033	1.11346e-06	0.00616658	3.63377e-07	0.00201246	8.57659e-07	0.00437479	2.83796e-07	0.0014476
9930	26	1.25322e-07	0.000371774	4.29316e-08	0.000127359	3.29865e-07	0.00186261	1.09321e-07	0.000617289	1.02565e-06	0.00536691	3.35049e-07	0.00175321	1.1246e-06	0.00581154	3.69023e-07	0.00190698	1.122e-06	0.00617776	3.66163e-07	0.00201611	8.58352e-07	0.00438337	2.84025e-07	0.00145044
9940	26	1.15793e-07	0.000372974	3.96673e-08	0.00012777	3.28296e-07	0.0018659	1.08801e-07	0.00061838	1.02923e-06	0.00537718	3.36219e-07	0.00175656	1.12878e-06	0.0058228	3.70395e-07	0.00191068	1.12102e-06	0.00618897	3.65843e-07	0.00201977	8.55124e-07	0.00439194	2.82957e-07	0.00145327
9950	26	1.04334e-07	0.000374079	3.57418e-08	0.000128149	3.308e-07	0.0018692	1.09631e-07	0.000619474	1.02577e-06	0.00538746	3.35089e-07	0.00175992	1.12999e-06	0.00583409	3.70791e-07	0.00191439	1.10878e-06	0.00620011	3.6185e-07	0.0020234	8.49289e-07	0.00440046	2.81026e-07	0.00145609
9960	26	1.04209e-07	0.000375128	3.56991e-08	0.000128508	3.33775e-07	0.00187252	1.10617e-07	0.000620574	1.02507e-06	0.00539771	3.3486e-07	0.00176327	1.12973e-06	0.00584539	3.70707e-07	0.00191809	1.10261e-06	0.00621117	3.59836e-07	0.00202701	8.49532e-07	0.00440896	2.81106e-07	0.0014589
9970	26	1.07791e-07	0.000376182	3.6926e-08	0.000128869	3.35262e-07	0.00187586	1.1111e-07	0.000621682	1.03613e-06	0.00540806	3.38473e-07	0.00176665	1.13248e-06	0.00585671	3.71608e-07	0.00192181	1.09415e-06	0.00622214	3.57074e-07	0.00203059	8.48453e-07	0.00441744	2.80749e-07	0.00146171
9980	26	1.07521e-07	0.000377259	3.68337e-08	0.000129238	3.30881e-07	0.0018792	1.09658e-07	0.000622787	1.05191e-06	0.00541844	3.43626e-07	0.00177004	1.13648e-06	0.00586804	3.72921e-07	0.00192553	1.08488e-06	0.00623307	3.54049e-07	0.00203416	8.46876e-07	0.00442592	2.80228e-07	0.00146452
9990	26	1.04155e-07	0.000378317	3.56806e-08	0.0001296	3.36266e-07	0.00188254	1.11442e-07	0.000623896	1.05218e-06	0.00542896	3.43715e-07	0.00177348	1.1411e-06	0.00587944	3.74437e-07	0.00192927	1.0948e-06	0.00624398	3.57287e-07	0.00203772	8.54287e-07	0.00443444	2.8268e-07	0.00146734
10000	26	1.08294e-07	0.000379386	3.70984e-08	0.000129967	3.37746e-07	0.00188591	1.11933e-07	0.000625011	1.04884e-06	0.00543946	3.42623e-07	0.0017769	1.14328e-06	0.00589086	3.75152e-07	0.00193301	1.09797e-06	0.00625494	3.58321e-07	0.0020413	8.59669e-07	0.00444302	2.84461e-07	0.00147018
10010	26	1.18812e-07	0.000380544	4.07016e-08	0.000130364	3.37145e-07	0.00188929	1.11734e-07	0.00062613	1.0435e-06	0.00544994	3.40878e-07	0.00178033	1.13686e-06	0.00590226	3.73045e-07	0.00193675	1.09749e-06	0.00626592	3.58164e-07	0.00204488	8.63922e-07	0.00445162	2.85868e-07	0.00147302
10020	26	1.33313e-07	0.000381789	4.56693e-08	0.00013079	3.3467e-07	0.00189264	1.10913e-07	0.000627241	1.03046e-06	0.00546027	3.36621e-07	0.0017837	1.1254e-06	0.00591356	3.69285e-07	0.00194046	1.08929e-06	0.00627683	3.55488e-07	0.00204844	8.63356e-07	0.00446026	2.85681e-07	0.00147588
10030	26	1.42192e-07	0.000383166	4.87109e-08	0.000131262	3.31421e-07	0.00189597	1.09837e-07	0.000628346	1.02176e-06	0.00547055	3.33777e-07	0.00178706	1.11543e-06	0.00592478	3.66015e-07	0.00194414	1.0823e-06	0.0062877	3.53208e-07	0.00205199	8.59925e-07	0.00446887	2.84546e-07	0.00147873
10040	26	1.47701e-07	0.000384608	5.05983e-08	0.000131756	3.24933e-07	0.00189925	1.07687e-07	0.000629432	1.0172e-06	0.00548074	3.3229e-07	0.00179039	1.11335e-06	0.00593593	3.65332e-07	0.0019478	1.07964e-06	0.00629851	3.5234e-07	0.00205551	8.51879e-07	0.00447743	2.81883e-07	0.00148156
10050	26	1.48978e-07	0.000386086	5.10355e-08	0.000132262	3.1392e-07	0.00190245	1.04037e-07	0.000630492	1.01004e-06	0.00549089	3.29949e-07	0.0017937	1.11932e-06	0.00594709	3.67293e-07	0.00195147	1.08341e-06	0.00630932	3.53571e-07	0.00205904	8.44008e-07	0.00448591	2.79279e-07	0.00148437
10060	26	1.43761e-07	0.000387542	4.92486e-08	0.000132761	3.09667e-07	0.00190556	1.02627e-07	0.000631525	1.01794e-06	0.00550104	3.32531e-07	0.00179702	1.12482e-06	0.00595831	3.69096e-07	0.00195515	1.08435e-06	0.00632016	3.53878e-07	0.00206258	8.45843e-07	0.00449436	2.79886e-07	0.00148717
10070	26	1.42115e-07	0.000388984	4.86846e-08	0.000133255	3.1112e-07	0.00190868	1.03109e-07	0.000632556	1.02683e-06	0.00551125	3.35433e-07	0.00180036	1.13059e-06	0.00596959	3.7099e-07	0.00195885	1.088e-06	0.00633103	3.55067e-07	0.00206613	8.47863e-07	0.00450283	2.80554e-07	0.00148997
10080	26	1.44343e-07	0.000390414	4.94479e-08	0.000133745	3.14663e-07	0.0019118	1.04283e-07	0.000633592	1.03011e-06	0.00552153	3.36506e-07	0.00180371	1.13522e-06	0.00598091	3.7251e-07	0.00196256	1.09347e-06	0.00634193	3.56853e-07	0.00206969	8.46673e-07	0.0045113	2.80161e-07	0.00149277
10090	26	1.43082e-07	0.00039185	4.90158e-08	0.000134237	3.1239e-07	0.00191494	1.03529e-07	0.000634631	1.02182e-06	0.00553179	3.33797e-07	0.00180707	1.12463e-06	0.00599221	3.69033e-07	0.00196627	1.09376e-06	0.00635287	3.56948e-07	0.00207325	8.40915e-07	0.00451974	2.78255e-07	0.00149556
10100	26	1.39384e-07	0.000393257	4.77491e-08	0.000134719	3.13613e-07	0.00191807	1.03935e-07	0.00063567	1.00976e-06	0.00554192	3.29859e-07	0.00181038	1.11365e-06	0.00600341	3.6543e-07	0.00196995	1.08815e-06	0.00636376	3.55117e-07	0.00207681	8.3742e-07	0.00452813	2.77099e-07	0.00149834
10110	26	1.38479e-07	0.000394658	4.7439e-08	0.000135199	3.14403e-07	0.00192121	1.04197e-07	0.000636709	1.00135e-06	0.005552	3.2711e-07	0.00181367	1.10803e-06	0.00601452	3.63586e-07	0.00197359	1.08177e-06	0.00637462	3.53034e-07	0.00208035	8.34562e-07	0.00453649	2.76153e-07	0.00150111
10120	26	1.44673e-07	0.00039607	4.95608e-08	0.000135682	3.13029e-07	0.00192434	1.03741e-07	0.000637749	1.00134e-06	0.00556202	3.27109e-07	0.00181694	1.10245e-06	0.00602556	3.61754e-07	0.00197722	1.07547e-06	0.00638541	3.50978e-07	0.00208387	8.32189e-07	0.00454483	2.75368e-07	0.00150386
10130	26	1.44343e-07	0.000397509	4.94477e-08	0.000136175	3.07578e-07	0.00192744	1.01935e-07	0.000638776	9.93425e-07	0.00557198	3.24521e-07	0.0018202	1.09808e-06	0.00603657	3.60322e-07	0.00198083	1.06987e-06	0.00639613	3.4915e-07	0.00208737	8.34625e-07	0.00455316	2.76174e-07	0.00150662
10140	26	1.40743e-07	0.000398932	4.82146e-08	0.000136663	3.03988e-07	0.0019305	1.00745e-07	0.00063979	9.90421e-07	0.00558191	3.2354e-07	0.00182344	1.09667e-06	0.00604754	3.59858e-07	0.00198443	1.05898e-06	0.00640677	3.45597e-07	0.00209085	8.31162e-07	0.00456148	2.75028e-07	0.00150938
10150	26	1.35933e-07	0.000400314	4.65668e-08	0.000137136	3.01298e-07	0.00193352	9.98534e-08	0.000640791	9.95276e-07	0.00559184	3.25126e-07	0.00182668	1.08624e-06	0.00605845	3.56436e-07	0.00198801	1.0468e-06	0.0064173	3.41623e-07	0.00209428	8.25686e-07	0.00456977	2.73216e-07	0.00151212
10160	26	1.31109e-07	0.000401652	4.49143e-08	0.000137594	2.95099e-07	0.00193651	9.77991e-08	0.000641781	1.00426e-06	0.00560184	3.28061e-07	0.00182995	1.07494e-06	0.00606924	3.5273e-07	0.00199155	1.04203e-06	0.00642775	3.40064e-07	0.00209769	8.25688e-07	0.00457803	2.73217e-07	0.00151485
10170	26	1.21934e-07	0.000402903	4.17712e-08	0.000138023	2.93335e-07	0.00193946	9.72146e-08	0.000642758	1.01039e-06	0.00561191	3.30064e-07	0.00183324	1.06603e-06	0.00607997	3.49804e-07	0.00199507	1.04353e-06	0.00643819	3.40557e-07	0.0021011	8.17269e-07	0.00458624	2.70431e-07	0.00151757
10180	26	1.12565e-07	0.000404093	3.85615e-08	0.000138431	2.93599e-07	0.00194239	9.73019e-08	0.00064373	1.01286e-06	0.00562202	3.30869e-07	0.00183654	1.06657e-06	0.00609063	3.49983e-07	0.00199857	1.04606e-06	0.00644863	3.41381e-07	0.00210451	8.21337e-07	0.00459444	2.71777e-07	0.00152028
10190	26	1.08324e-07	0.000405198	3.71088e-08	0.000138809	2.93952e-07	0.00194533	9.74191e-08	0.000644704	1.0086e-06	0.00563212	3.29478e-07	0.00183984	1.065e-06	0.00610129	3.49468e-07	0.00200206	1.04471e-06	0.00645908	3.4094e-07	0.00210792	8.17208e-07	0.00460262	2.70411e-07	0.00152299
10200	26	1.07041e-07	0.000406275	3.6669e-08	0.000139178	2.93053e-07	0.00194826	9.71211e-08	0.000645676	1.00653e-06	0.0056422	3.28801e-07	0.00184313	1.0577e-06	0.0061119	3.47072e-07	0.00200555	1.04217e-06	0.00646951	3.4011e-07	0.00211132	8.17526e-07	0.00461081	2.70516e-07	0.0015257
10210	26	1.07665e-07	0.000407351	3.68829e-08	0.000139547	2.929e-07	0.00195119	9.70704e-08	0.000646647	9.94089e-07	0.00565218	3.24738e-07	0.00184639	1.04959e-06	0.00612243	3.44411e-07	0.002009	1.03643e-06	0.0064799	3.38237e-07	0.00211471	8.27199e-07	0.00461903	2.73717e-07	0.00152842
10220	26	1.05087e-07	0.000408405	3.59997e-08	0.000139908	2.91659e-07	0.00195411	9.66591e-08	0.000647615	9.8228e-07	0.00566208	3.20881e-07	0.00184963	1.04197e-06	0.00613289	3.4191e-07	0.00201243	1.03409e-06	0.00649026	3.37475e-07	0.00211809	8.26018e-07	0.00462729	2.73326e-07	0.00153115
10230	26	9.58738e-08	0.000409406	3.28436e-08	0.000140251	2.88403e-07	0.00195701	9.55801e-08	0.000648576	9.78881e-07	0.00567188	3.1977e-07	0.00185283	1.03622e-06	0.00614328	3.40024e-07	0.00201584	1.03823e-06	0.00650062	3.38826e-07	0.00212148	8.20411e-07	0.00463552	2.7147e-07	0.00153387
10240	26	8.10624e-08	0.000410296	2.77697e-08	0.000140556	2.85304e-07	0.00195988	9.45528e-08	0.000649527	9.86011e-07	0.00568171	3.221e-07	0.00185604	1.03568e-06	0.00615364	3.39846e-07	0.00201924	1.04147e-06	0.00651102	3.39884e-07	0.00212487	8.10149e-07	0.00464367	2.68075e-07	0.00153657
10250	26	7.38483e-08	0.000411081	2.52983e-08	0.000140825	2.80445e-07	0.0019627	9.29427e-08	0.000650461	9.91897e-07	0.0056916	3.24022e-07	0.00185927	1.03659e-06	0.00616401	3.40143e-07	0.00202264	1.0441e-06	0.00652145	3.40742e-07	0.00212827	7.9805e-07	0.00465171	2.64071e-07	0.00153923
10260	26	7.34781e-08	0.000411818	2.51715e-08	0.000141077	2.74532e-07	0.00196548	9.09829e-08	0.000651383	9.92519e-07	0.00570151	3.24225e-07	0.00186251	1.03695e-06	0.00617437	3.40262e-07	0.00202604	1.0462e-06	0.0065319	3.41426e-07	0.00213168	7.87765e-07	0.00465965	2.60668e-07	0.00154186
10270	26	7.07752e-08	0.000412531	2.42455e-08	0.000141321	2.71987e-07	0.00196822	9.01397e-08	0.000652289	9.76233e-07	0.00571131	3.18905e-07	0.00186571	1.03451e-06	0.00618472	3.39462e-07	0.00202944	1.04431e-06	0.00654234	3.40808e-07	0.00213509	7.83195e-07	0.00466751	2.59156e-07	0.00154446
10280	26	6.80014e-08	0.000413232	2.32953e-08	0.000141561	2.6959e-07	0.00197093	8.93451e-08	0.000653187	9.60591e-07	0.00572103	3.13795e-07	0.00186889	1.03099e-06	0.00619505	3.38308e-07	0.00203283	1.04217e-06	0.00655278	3.40111e-07	0.0021385	7.85987e-07	0.00467536	2.6008e-07	0.00154706
10290	26	6.68524e-08	0.000413906	2.29017e-08	0.000141793	2.65181e-07	0.0019736	8.78841e-08	0.000654074	9.53404e-07	0.0057306	3.11448e-07	0.00187201	1.02649e-06	0.00620534	3.36832e-07	0.00203621	1.04105e-06	0.0065632	3.39747e-07	0.0021419	7.91664e-07	0.00468326	2.61958e-07	0.00154967
10300	26	6.47246e-08	0.000414563	2.21728e-08	0.000142018	2.63362e-07	0.00197624	8.72812e-08	0.00065495	9.42294e-07	0.00574007	3.07818e-07	0.0018751	1.0239e-06	0.00621559	3.35982e-07	0.00203957	1.02976e-06	0.00657354	3.36061e-07	0.00214527	7.98023e-07	0.0046912	2.64062e-07	0.0015523
10310	26	5.9401e-08	0.000415184	2.03491e-08	0.00014223	2.56552e-07	0.00197884	8.50241e-08	0.000655811	9.35235e-07	0.00574948	3.05513e-07	0.00187818	1.02109e-06	0.00622582	3.35058e-07	0.00204293	1.02151e-06	0.00658381	3.33368e-07	0.00214862	8.05436e-07	0.00469923	2.66515e-07	0.00155495
10320	26	5.7542e-08	0.000415774	1.97122e-08	0.000142432	2.49747e-07	0.00198138	8.2769e-08	0.00065665	9.39503e-07	0.00575885	3.06907e-07	0.00188124	1.01792e-06	0.00623601	3.34017e-07	0.00204627	1.02118e-06	0.00659403	3.33261e-07	0.00215196	8.02376e-07	0.00470724	2.65503e-07	0.00155761
10330	26	6.03534e-08	0.000416361	2.06753e-08	0.000142633	2.48915e-07	0.00198387	8.24931e-08	0.000657477	9.50016e-07	0.0057683	3.10341e-07	0.00188433	1.01591e-06	0.00624618	3.33358e-07	0.00204961	1.02286e-06	0.00660425	3.33809e-07	0.00215529	7.88251e-07	0.0047152	2.60829e-07	0.00156024
10340	26	5.73919e-08	0.000416955	1.96608e-08	0.000142837	2.48402e-07	0.00198636	8.23231e-08	0.000658301	9.5671e-07	0.00577785	3.12528e-07	0.00188745	1.01615e-06	0.00625634	3.33436e-07	0.00205294	1.02014e-06	0.00661446	3.32923e-07	0.00215863	7.78153e-07	0.00472305	2.57487e-07	0.00156284
10350	26	6.02681e-08	0.000417547	2.06461e-08	0.000143039	2.47491e-07	0.00198884	8.20213e-08	0.000659122	9.60113e-07	0.00578742	3.1364e-07	0.00189057	1.02089e-06	0.00626654	3.34994e-07	0.00205629	1.01169e-06	0.00662461	3.30166e-07	0.00216194	7.70344e-07	0.00473078	2.54903e-07	0.00156539
10360	26	6.43523e-08	0.000418171	2.20452e-08	0.000143253	2.39165e-07	0.00199126	7.92618e-08	0.000659926	9.56775e-07	0.005797	3.12549e-07	0.0018937	1.01396e-06	0.0062767	3.32719e-07	0.00205962	1.00352e-06	0.00663469	3.275e-07	0.00216523	7.67303e-07	0.00473847	2.53897e-07	0.00156794
10370	26	6.45983e-08	0.000418807	2.21295e-08	0.000143471	2.33523e-07	0.00199363	7.73921e-08	0.000660711	9.4838e-07	0.00580651	3.09807e-07	0.00189681	1.00697e-06	0.00628681	3.30425e-07	0.00206294	9.96076e-07	0.00664468	3.25069e-07	0.00216849	7.68381e-07	0.00474616	2.54254e-07	0.00157048
10380	26	6.07687e-08	0.000419441	2.08176e-08	0.000143688	2.33334e-07	0.00199596	7.73294e-08	0.000661485	9.36212e-07	0.00581596	3.05832e-07	0.00189989	1.00454e-06	0.00629687	3.29628e-07	0.00206624	9.89191e-07	0.00665461	3.22822e-07	0.00217173	7.71431e-07	0.00475385	2.55263e-07	0.00157303
10390	26	5.83426e-08	0.000420033	1.99865e-08	0.000143891	2.33047e-07	0.0019983	7.72344e-08	0.000662257	9.34952e-07	0.00582532	3.0542e-07	0.00190295	9.95601e-07	0.00630685	3.26694e-07	0.00206951	9.91548e-07	0.00666453	3.23591e-07	0.00217497	7.71277e-07	0.00476156	2.55212e-07	0.00157558
10400	26	5.75698e-08	0.00042062	1.97218e-08	0.000144092	2.34091e-07	0.00200064	7.75802e-08	0.000663033	9.32927e-07	0.00583465	3.04759e-07	0.001906	9.88318e-07	0.00631679	3.24305e-07	0.00207278	9.92236e-07	0.00667443	3.23816e-07	0.0021782	7.68898e-07	0.00476926	2.54425e-07	0.00157813
10410	26	6.08467e-08	0.000421216	2.08443e-08	0.000144296	2.39157e-07	0.00200301	7.92591e-08	0.000663819	9.21835e-07	0.00584391	3.01135e-07	0.00190903	9.90028e-07	0.00632668	3.24866e-07	0.00207602	9.82197e-07	0.0066843	3.20539e-07	0.00218142	7.61888e-07	0.0047769	2.52105e-07	0.00158066
10420	26	6.49141e-08	0.000421847	2.22377e-08	0.000144513	2.40749e-07	0.0020054	7.97871e-08	0.000664611	9.16035e-07	0.00585312	2.99241e-07	0.00191203	9.88368e-07	0.00633656	3.24321e-07	0.00207927	9.71565e-07	0.00669406	3.1707e-07	0.0021846	7.58603e-07	0.00478452	2.51019e-07	0.00158318
10430	26	6.89135e-08	0.000422509	2.36078e-08	0.000144739	2.40174e-07	0.0020078	7.95964e-08	0.000665409	9.15315e-07	0.00586228	2.99005e-07	0.00191503	9.8383e-07	0.00634643	3.22832e-07	0.0020825	9.60856e-07	0.00670374	3.13575e-07	0.00218776	7.57818e-07	0.0047921	2.50759e-07	0.00158568
10440	26	6.3059e-08	0.000423167	2.16022e-08	0.000144965	2.49206e-07	0.00201025	8.25896e-08	0.00066622	9.24199e-07	0.00587148	3.01907e-07	0.00191803	9.78065e-07	0.00635624	3.2094e-07	0.00208572	9.55847e-07	0.00671333	3.1194e-07	0.00219089	7.49124e-07	0.00479963	2.47882e-07	0.00158818
10450	26	6.37088e-08	0.000423806	2.18248e-08	0.000145184	2.46396e-07	0.00201272	8.16583e-08	0.000667037	9.25105e-07	0.00588072	3.02203e-07	0.00192105	9.74839e-07	0.006366	3.19881e-07	0.00208893	9.58407e-07	0.00672291	3.12776e-07	0.00219402	7.59977e-07	0.00480721	2.51473e-07	0.00159068
10460	26	6.57314e-08	0.000424452	2.25177e-08	0.000145405	2.42681e-07	0.00201517	8.04273e-08	0.00066785	9.1917e-07	0.00588993	3.00264e-07	0.00192406	9.75937e-07	0.00637577	3.20242e-07	0.00209213	9.57751e-07	0.00673248	3.12562e-07	0.00219714	7.69311e-07	0.00481484	2.54562e-07	0.00159321
10470	26	6.60946e-08	0.00042511	2.26421e-08	0.00014563	2.4275e-07	0.0020176	8.04502e-08	0.000668654	9.0957e-07	0.00589909	2.97129e-07	0.00192705	9.8243e-07	0.00638556	3.22373e-07	0.00209534	9.50095e-07	0.00674202	3.10063e-07	0.00220025	7.68185e-07	0.00482252	2.54189e-07	0.00159575
10480	26	5.72452e-08	0.000425722	1.96106e-08	0.00014584	2.45308e-07	0.00202004	8.12977e-08	0.000669463	8.98099e-07	0.00590813	2.93381e-07	0.00193001	9.85893e-07	0.00639539	3.23509e-07	0.00209857	9.47593e-07	0.00675151	3.09246e-07	0.00220335	7.62501e-07	0.00483017	2.52308e-07	0.00159828
10490	26	4.73877e-08	0.000426245	1.62337e-08	0.000146019	2.45659e-07	0.00202249	8.14141e-08	0.000670275	9.05687e-07	0.00591716	2.9586e-07	0.00193296	9.85051e-07	0.00640525	3.23233e-07	0.0021018	9.5224e-07	0.00676102	3.10763e-07	0.00220646	7.5463e-07	0.00483776	2.49704e-07	0.00160079
10500	26	4.10176e-08	0.000426698	1.40515e-08	0.000146175	2.43089e-07	0.00202494	8.05624e-08	0.000671086	8.98758e-07	0.00592616	2.93596e-07	0.00193589	9.81661e-07	0.00641508	3.2212e-07	0.00210503	9.5944e-07	0.00677056	3.13113e-07	0.00220957	7.47935e-07	0.00484528	2.47488e-07	0.00160328
10510	26	3.89778e-08	0.000427095	1.33527e-08	0.00014631	2.39687e-07	0.00202734	7.94349e-08	0.000671884	8.86605e-07	0.00593512	2.89627e-07	0.00193882	9.77188e-07	0.00642487	3.20652e-07	0.00210824	9.58421e-07	0.00678015	3.1278e-07	0.0022127	7.49466e-07	0.00485277	2.47995e-07	0.00160576
10520	26	3.43107e-08	0.000427452	1.17539e-08	0.000146433	2.31466e-07	0.0020297	7.67105e-08	0.000672664	8.90542e-07	0.00594401	2.90913e-07	0.00194172	9.68159e-07	0.00643458	3.17689e-07	0.00211143	9.58021e-07	0.00678973	3.12649e-07	0.00221583	7.48701e-07	0.00486026	2.47742e-07	0.00160824
10530	26	2.9133e-08	0.00042778	9.98015e-09	0.000146545	2.22539e-07	0.00203197	7.37518e-08	0.000673418	8.89759e-07	0.0059529	2.90657e-07	0.00194463	9.57535e-07	0.00644424	3.14203e-07	0.0021146	9.58067e-07	0.00679932	3.12665e-07	0.00221895	7.4639e-07	0.00486774	2.46977e-07	0.00161071
10540	26	2.45316e-08	0.000428042	8.40382e-09	0.000146635	2.19032e-07	0.00203418	7.25895e-08	0.000674151	8.84152e-07	0.00596177	2.88825e-07	0.00194753	9.56785e-07	0.00645381	3.13957e-07	0.00211774	9.59593e-07	0.00680891	3.13163e-07	0.00222208	7.39956e-07	0.00487515	2.44848e-07	0.00161317
10550	26	1.33145e-08	0.000428224	4.56117e-09	0.000146697	2.15776e-07	0.00203636	7.15107e-08	0.000674871	8.77113e-07	0.00597058	2.86526e-07	0.0019504	9.55129e-07	0.00646337	3.13414e-07	0.00212088	9.60184e-07	0.0068185	3.13356e-07	0.00222521	7.35898e-07	0.00488254	2.43505e-07	0.00161561
10560	26	-2.42141e-09	0.000428294	-8.29507e-10	0.000146721	2.06356e-07	0.00203846	6.83886e-08	0.000675569	8.68721e-07	0.00597931	2.83784e-07	0.00195326	9.47968e-07	0.00647288	3.11064e-07	0.002124	9.58373e-07	0.0068281	3.12764e-07	0.00222835	7.37605e-07	0.00488991	2.4407e-07	0.00161805
10570	26	-1.02585e-08	0.000428229	-3.51426e-09	0.000146699	2.00628e-07	0.0020405	6.64903e-08	0.000676244	8.59733e-07	0.00598796	2.80848e-07	0.00195608	9.32204e-07	0.00648229	3.05892e-07	0.00212709	9.55803e-07	0.00683767	3.11926e-07	0.00223147	7.38448e-07	0.00489729	2.44349e-07	0.00162049
10580	26	-1.23869e-08	0.000428121	-4.24339e-09	0.000146662	1.99899e-07	0.00204251	6.62487e-08	0.000676909	8.78962e-07	0.00599665	2.8713e-07	0.00195892	9.33284e-07	0.00649162	3.06246e-07	0.00213015	9.54908e-07	0.00684722	3.11634e-07	0.00223459	7.3334e-07	0.00490465	2.42659e-07	0.00162293
10590	26	-1.40623e-08	0.000427984	-4.81734e-09	0.000146615	2.0981e-07	0.00204458	6.95333e-08	0.000677596	8.9025e-07	0.0060055	2.90817e-07	0.00196181	9.41735e-07	0.006501	3.09019e-07	0.00213323	9.53332e-07	0.00685676	3.11119e-07	0.0022377	7.39302e-07	0.00491202	2.44632e-07	0.00162537
10600	26	-1.82104e-08	0.000427824	-6.23835e-09	0.00014656	2.15922e-07	0.00204669	7.15589e-08	0.000678297	8.94662e-07	0.00601442	2.92259e-07	0.00196473	9.44735e-07	0.00651042	3.10003e-07	0.00213632	9.54466e-07	0.00686631	3.11489e-07	0.00224082	7.47478e-07	0.00491946	2.47337e-07	0.00162783
10610	26	-2.27653e-08	0.000427613	-7.79873e-09	0.000146488	2.17403e-07	0.00204886	7.20497e-08	0.000679015	8.95107e-07	0.00602337	2.92404e-07	0.00196765	9.4123e-07	0.00651986	3.08853e-07	0.00213941	9.58608e-07	0.00687587	3.12841e-07	0.00224394	7.5498e-07	0.00492697	2.4982e-07	0.00163031
10620	26	-2.39914e-08	0.000427388	-8.21876e-09	0.000146411	2.11839e-07	0.00205099	7.02056e-08	0.000679719	8.91127e-07	0.00603229	2.91104e-07	0.00197056	9.3533e-07	0.00652923	3.06917e-07	0.00214249	9.66738e-07	0.00688552	3.15494e-07	0.00224708	7.62028e-07	0.00493456	2.52152e-07	0.00163283
10630	26	-1.76044e-08	0.000427171	-6.03078e-09	0.000146337	2.04963e-07	0.00205309	6.79271e-08	0.000680418	8.86507e-07	0.00604119	2.89594e-07	0.00197347	9.30961e-07	0.00653858	3.05484e-07	0.00214556	9.75342e-07	0.0068952	3.18302e-07	0.00225024	7.68083e-07	0.00494219	2.54155e-07	0.00163535
10640	26	-1.76903e-08	0.000426995	-6.0602e-09	0.000146276	2.07886e-07	0.00205516	6.88958e-08	0.000681102	8.89713e-07	0.00605007	2.90642e-07	0.00197637	9.47843e-07	0.00654797	3.11023e-07	0.00214864	9.7596e-07	0.00690495	3.18504e-07	0.00225343	7.66536e-07	0.00494987	2.53643e-07	0.00163789
10650	26	-2.35729e-08	0.00042678	-8.07542e-09	0.000146203	2.06094e-07	0.00205722	6.83018e-08	0.000681787	8.90455e-07	0.00605897	2.90884e-07	0.00197928	9.52837e-07	0.00655748	3.12662e-07	0.00215176	9.70307e-07	0.00691468	3.16659e-07	0.0022566	7.73574e-07	0.00495758	2.55972e-07	0.00164044
10660	26	-2.7406e-08	0.000426528	-9.38852e-09	0.000146116	2.02059e-07	0.00205926	6.69647e-08	0.000682463	8.94367e-07	0.0060679	2.92162e-07	0.0019822	9.5111e-07	0.006567	3.12095e-07	0.00215488	9.64746e-07	0.00692435	3.14844e-07	0.00225976	7.70871e-07	0.00496529	2.55078e-07	0.00164299
10670	26	-2.60284e-08	0.000426264	-8.91659e-09	0.000146026	2.00215e-07	0.00206128	6.63533e-08	0.000683131	9.0129e-07	0.00607688	2.94424e-07	0.00198513	9.5033e-07	0.00657651	3.11839e-07	0.002158	9.66977e-07	0.00693402	3.15573e-07	0.00226291	7.65488e-07	0.00497298	2.53297e-07	0.00164554
10680	26	-1.99217e-08	0.000426032	-6.82462e-09	0.000145946	2.03125e-07	0.00206329	6.73179e-08	0.000683799	9.07704e-07	0.00608592	2.96519e-07	0.00198808	9.56355e-07	0.00658604	3.13816e-07	0.00216113	9.76046e-07	0.00694372	3.18532e-07	0.00226608	7.65273e-07	0.00498063	2.53226e-07	0.00164807
10690	26	-1.30982e-08	0.000425865	-4.48708e-09	0.000145889	2.06123e-07	0.00206534	6.83114e-08	0.000684476	9.09669e-07	0.006095	2.97161e-07	0.00199105	9.63556e-07	0.00659564	3.16179e-07	0.00216428	9.73763e-07	0.00695347	3.17787e-07	0.00226926	7.58803e-07	0.00498825	2.51085e-07	0.00165059
10700	26	-7.79963e-09	0.000425773	-2.67193e-09	0.000145858	2.01799e-07	0.00206736	6.68786e-08	0.000685148	9.17492e-07	0.00610416	2.99716e-07	0.00199404	9.62348e-07	0.00660526	3.15783e-07	0.00216744	9.7587e-07	0.00696323	3.18475e-07	0.00227245	7.60514e-07	0.00499585	2.51651e-07	0.00165311
10710	26	-5.32622e-09	0.00042569	-1.82461e-09	0.000145829	1.98039e-07	0.00206938	6.56323e-08	0.000685815	9.24774e-07	0.00611336	3.02095e-07	0.00199705	9.62294e-07	0.00661489	3.15765e-07	0.0021706	9.77415e-07	0.00697299	3.18979e-07	0.00227563	7.62225e-07	0.00500346	2.52217e-07	0.00165562
10720	26	-1.09311e-08	0.000425605	-3.74468e-09	0.0001458	1.99036e-07	0.00207136	6.59629e-08	0.000686473	9.27967e-07	0.00612262	3.03138e-07	0.00200007	9.69263e-07	0.00662456	3.18052e-07	0.00217377	9.7542e-07	0.00698275	3.18328e-07	0.00227882	7.60556e-07	0.00501107	2.51665e-07	0.00165814
10730	26	-1.53126e-08	0.000425474	-5.24565e-09	0.000145755	2.04092e-07	0.00207338	6.76384e-08	0.000687141	9.25119e-07	0.00613187	3.02208e-07	0.00200309	9.7379e-07	0.00663427	3.19537e-07	0.00217695	9.79582e-07	0.00699253	3.19686e-07	0.00228201	7.63669e-07	0.00501871	2.52695e-07	0.00166067
10740	26	-1.89448e-08	0.000425304	-6.48994e-09	0.000145697	2.11911e-07	0.00207547	7.02295e-08	0.000687834	9.19097e-07	0.00614109	3.00241e-07	0.00200611	9.76069e-07	0.00664401	3.20285e-07	0.00218015	9.83448e-07	0.00700234	3.20948e-07	0.00228521	7.70237e-07	0.00502638	2.54868e-07	0.00166321
10750	26	-2.27386e-08	0.000425096	-7.78959e-09	0.000145626	2.19875e-07	0.00207761	7.28691e-08	0.000688544	9.16022e-07	0.00615027	2.99236e-07	0.00200911	9.75587e-07	0.00665377	3.20127e-07	0.00218335	9.83058e-07	0.00701218	3.2082e-07	0.00228842	7.78326e-07	0.00503412	2.57545e-07	0.00166577
10760	26	-1.90215e-08	0.000424903	-6.51624e-09	0.00014556	2.24954e-07	0.00207984	7.45523e-08	0.000689283	9.17761e-07	0.00615945	2.99804e-07	0.0020121	9.77978e-07	0.00666355	3.20912e-07	0.00218656	9.77597e-07	0.00702197	3.19038e-07	0.00229162	7.87342e-07	0.00504194	2.60528e-07	0.00166836
10770	26	-6.59587e-09	0.000424772	-2.25956e-09	0.000145515	2.307e-07	0.00208212	7.64566e-08	0.000690039	9.24546e-07	0.00616866	3.02021e-07	0.00201511	9.84913e-07	0.00667336	3.23187e-07	0.00218978	9.84793e-07	0.0070318	3.21387e-07	0.00229482	7.95055e-07	0.00504985	2.6308e-07	0.00167097
10780	26	2.43779e-09	0.00042475	8.35118e-10	0.000145507	2.37347e-07	0.00208446	7.86594e-08	0.000690812	9.31663e-07	0.00617794	3.04346e-07	0.00201814	9.91457e-07	0.00668324	3.25335e-07	0.00219302	9.97279e-07	0.00704169	3.25462e-07	0.00229805	7.95019e-07	0.0050578	2.63069e-07	0.0016736
10790	26	1.12877e-08	0.000424818	3.86684e-09	0.000145531	2.43622e-07	0.00208686	8.07391e-08	0.00069161	9.42053e-07	0.00618731	3.0774e-07	0.00202121	1.0013e-06	0.00669321	3.28563e-07	0.00219629	9.98711e-07	0.00705167	3.25929e-07	0.00230131	7.91806e-07	0.00506573	2.62005e-07	0.00167623
10800	26	2.60597e-08	0.000425007	8.9273e-09	0.000145595	2.46638e-07	0.00208932	8.17386e-08	0.000692423	9.4537e-07	0.00619674	3.08823e-07	0.00202428	1.01307e-06	0.00670329	3.32426e-07	0.0021996	1.01127e-06	0.00706173	3.30028e-07	0.00230459	7.85593e-07	0.00507362	2.59949e-07	0.00167884
10810	26	4.29575e-08	0.000425344	1.4716e-08	0.000145711	2.54831e-07	0.00209183	8.44537e-08	0.000693257	9.41722e-07	0.00620618	3.07632e-07	0.00202737	1.02401e-06	0.00671347	3.36016e-07	0.00220294	1.02314e-06	0.00707191	3.33901e-07	0.00230791	7.80454e-07	0.00508145	2.58249e-07	0.00168143
10820	26	4.78588e-08	0.000425797	1.63951e-08	0.000145866	2.63435e-07	0.00209442	8.73054e-08	0.000694113	9.47542e-07	0.00621563	3.09533e-07	0.00203046	1.02788e-06	0.00672372	3.37286e-07	0.00220631	1.03116e-06	0.00708217	3.36519e-07	0.00231126	7.83522e-07	0.00508927	2.59264e-07	0.00168402
10830	26	4.99648e-08	0.000426287	1.71165e-08	0.000146034	2.70159e-07	0.00209708	8.95337e-08	0.000694995	9.53141e-07	0.00622514	3.11362e-07	0.00203356	1.02635e-06	0.00673399	3.36786e-07	0.00220968	1.03401e-06	0.00709249	3.37449e-07	0.00231463	7.90737e-07	0.00509716	2.61652e-07	0.00168663
10840	26	4.79687e-08	0.000426773	1.64327e-08	0.0001462	2.72154e-07	0.00209979	9.01948e-08	0.000695893	9.57156e-07	0.00623468	3.12674e-07	0.00203668	1.02027e-06	0.00674422	3.3479e-07	0.00221303	1.03335e-06	0.00710283	3.37232e-07	0.002318	7.96923e-07	0.00510508	2.63698e-07	0.00168925
10850	26	4.02325e-08	0.000427215	1.37825e-08	0.000146351	2.67542e-07	0.00210248	8.86663e-08	0.000696787	9.57162e-07	0.00624425	3.12675e-07	0.00203981	1.02238e-06	0.00675444	3.35481e-07	0.00221639	1.03833e-06	0.00711319	3.38858e-07	0.00232138	8.01606e-07	0.00511308	2.65248e-07	0.0016919
10860	26	3.91664e-08	0.000427614	1.34173e-08	0.000146488	2.59525e-07	0.00210511	8.60094e-08	0.000697658	9.55972e-07	0.00625382	3.12287e-07	0.00204293	1.02986e-06	0.00676471	3.37937e-07	0.00221976	1.03723e-06	0.00712356	3.38499e-07	0.00232477	8.14345e-07	0.00512114	2.69463e-07	0.00169456
10870	26	5.14473e-08	0.000428086	1.76244e-08	0.00014665	2.60795e-07	0.00210773	8.64302e-08	0.000698525	9.55191e-07	0.00626337	3.12032e-07	0.00204605	1.03445e-06	0.00677502	3.39441e-07	0.00222314	1.03533e-06	0.00713393	3.3788e-07	0.00232815	8.18209e-07	0.00512931	2.70742e-07	0.00169727
10880	26	6.29247e-08	0.00042867	2.15562e-08	0.00014685	2.69349e-07	0.00211037	8.92653e-08	0.000699401	9.53423e-07	0.00627291	3.11454e-07	0.00204917	1.03542e-06	0.00678537	3.3976e-07	0.00222654	1.03465e-06	0.00714428	3.37658e-07	0.00233153	8.16725e-07	0.00513748	2.70251e-07	0.00169997
10890	26	7.32456e-08	0.000429327	2.50918e-08	0.000147075	2.71683e-07	0.00211308	9.00388e-08	0.000700298	9.51166e-07	0.00628244	3.10717e-07	0.00205228	1.03892e-06	0.00679574	3.40908e-07	0.00222994	1.03472e-06	0.00715462	3.37682e-07	0.00233491	8.12141e-07	0.00514563	2.68734e-07	0.00170267
10900	26	7.85415e-08	0.000430092	2.69061e-08	0.000147337	2.75762e-07	0.00211582	9.13907e-08	0.000701207	9.49006e-07	0.00629194	3.10011e-07	0.00205538	1.04357e-06	0.00680615	3.42436e-07	0.00223336	1.03727e-06	0.00716499	3.38511e-07	0.00233829	8.05029e-07	0.00515371	2.66381e-07	0.00170534
10910	26	7.85391e-08	0.000430867	2.69053e-08	0.000147603	2.82578e-07	0.00211863	9.36494e-08	0.000702137	9.48324e-07	0.00630143	3.09788e-07	0.00205848	1.04237e-06	0.00681657	3.4204e-07	0.00223678	1.04147e-06	0.00717538	3.39883e-07	0.00234168	8.03766e-07	0.00516176	2.65963e-07	0.001708
10920	26	7.66278e-08	0.000431653	2.62505e-08	0.000147872	2.91072e-07	0.00212147	9.64644e-08	0.00070308	9.48548e-07	0.00631091	3.09862e-07	0.00206158	1.0406e-06	0.006827	3.4146e-07	0.0022402	1.04423e-06	0.00718581	3.40783e-07	0.00234509	8.06093e-07	0.0051698	2.66733e-07	0.00171067
10930	26	8.74377e-08	0.000432491	2.99536e-08	0.000148159	2.94074e-07	0.0021244	9.74593e-08	0.00070405	9.46591e-07	0.00632038	3.09222e-07	0.00206468	1.0437e-06	0.00683742	3.42478e-07	0.00224362	1.04656e-06	0.00719626	3.41546e-07	0.0023485	8.04716e-07	0.00517786	2.66277e-07	0.00171333
10940	26	9.24443e-08	0.000433383	3.16688e-08	0.000148465	2.92719e-07	0.00212733	9.70105e-08	0.00070502	9.47216e-07	0.00632986	3.09427e-07	0.00206777	1.0454e-06	0.00684787	3.43035e-07	0.00224704	1.04913e-06	0.00720674	3.42381e-07	0.00235192	8.07089e-07	0.00518592	2.67062e-07	0.001716
10950	26	9.42335e-08	0.000434316	3.22817e-08	0.000148784	2.90073e-07	0.00213025	9.61335e-08	0.000705987	9.51837e-07	0.00633936	3.10936e-07	0.00207087	1.04234e-06	0.00685829	3.42031e-07	0.00225047	1.05511e-06	0.00721728	3.44335e-07	0.00235535	8.12381e-07	0.00519402	2.68813e-07	0.00171868
10960	26	9.71264e-08	0.000435268	3.32727e-08	0.00014911	2.9266e-07	0.00213316	9.69909e-08	0.000706954	9.60585e-07	0.00634893	3.13794e-07	0.002074	1.03643e-06	0.0068687	3.40091e-07	0.00225388	1.06348e-06	0.00722784	3.47067e-07	0.0023588	8.16029e-07	0.00520216	2.7002e-07	0.00172137
10970	26	9.93257e-08	0.000436252	3.40261e-08	0.000149447	2.95458e-07	0.0021361	9.79182e-08	0.000707927	9.65859e-07	0.00635854	3.15516e-07	0.00207714	1.04526e-06	0.00687914	3.42989e-07	0.00225731	1.07483e-06	0.00723857	3.50769e-07	0.0023623	8.17429e-07	0.00521032	2.70484e-07	0.00172407
10980	26	9.7878e-08	0.000437232	3.35302e-08	0.000149783	2.96859e-07	0.00213906	9.83825e-08	0.000708908	9.64967e-07	0.0063682	3.15225e-07	0.00208029	1.05172e-06	0.00688961	3.45108e-07	0.00226074	1.07998e-06	0.00724932	3.5245e-07	0.00236581	8.16467e-07	0.00521849	2.70166e-07	0.00172678
10990	26	9.68332e-08	0.000438213	3.31723e-08	0.000150119	2.9513e-07	0.00214201	9.78092e-08	0.000709886	9.6781e-07	0.00637787	3.16154e-07	0.00208345	1.05281e-06	0.00690013	3.45466e-07	0.00226419	1.07503e-06	0.0072601	3.50836e-07	0.00236933	8.23424e-07	0.00522671	2.72468e-07	0.0017295
11000	26	1.00376e-07	0.000439197	3.4386e-08	0.000150456	2.92437e-07	0.00214496	9.69169e-08	0.000710862	9.70693e-07	0.00638755	3.17095e-07	0.00208662	1.05026e-06	0.00691064	3.4463e-07	0.00226764	1.07826e-06	0.00727087	3.51891e-07	0.00237284	8.3431e-07	0.00523499	2.7607e-07	0.00173223
11010	26	9.7619e-08	0.000440185	3.34415e-08	0.000150795	2.92396e-07	0.00214788	9.69035e-08	0.000711832	9.64947e-07	0.00639723	3.15219e-07	0.00208978	1.05328e-06	0.00692117	3.4562e-07	0.0022711	1.08577e-06	0.0072817	3.5434e-07	0.00237638	8.45839e-07	0.00524338	2.79885e-07	0.00173501
11020	26	9.3442e-08	0.000441139	3.20106e-08	0.000151122	2.87089e-07	0.00215077	9.51446e-08	0.000712789	9.70905e-07	0.00640692	3.17165e-07	0.00209294	1.06052e-06	0.00693173	3.47998e-07	0.00227456	1.08796e-06	0.00729256	3.55056e-07	0.00237992	8.47997e-07	0.00525184	2.80599e-07	0.00173781
11030	26	8.96116e-08	0.000442053	3.06984e-08	0.000151435	2.77405e-07	0.00215359	9.19351e-08	0.000713724	9.83092e-07	0.00641669	3.21146e-07	0.00209614	1.06717e-06	0.00694237	3.50177e-07	0.00227805	1.08016e-06	0.00730339	3.5251e-07	0.00238346	8.43215e-07	0.0052603	2.79016e-07	0.00174061
11040	26	8.9667e-08	0.000442956	3.07173e-08	0.000151744	2.6961e-07	0.00215633	8.93517e-08	0.000714631	9.92908e-07	0.00642657	3.24353e-07	0.00209936	1.0636e-06	0.00695302	3.49006e-07	0.00228155	1.06936e-06	0.00731414	3.48985e-07	0.00238697	8.36197e-07	0.00526869	2.76694e-07	0.00174339
11050	26	9.55559e-08	0.000443884	3.27347e-08	0.000152062	2.73403e-07	0.00215904	9.06087e-08	0.00071553	9.89146e-07	0.00643648	3.23124e-07	0.0021026	1.06299e-06	0.00696365	3.48809e-07	0.00228504	1.06825e-06	0.00732483	3.48624e-07	0.00239046	8.36366e-07	0.00527706	2.7675e-07	0.00174616
11060	26	1.04462e-07	0.000444896	3.57857e-08	0.000152409	2.68786e-07	0.00216175	8.90788e-08	0.000716429	9.76081e-07	0.0064463	3.18856e-07	0.00210581	1.05238e-06	0.00697422	3.45327e-07	0.0022885	1.07149e-06	0.00733554	3.4968e-07	0.00239395	8.38455e-07	0.00528543	2.77441e-07	0.00174893
11070	26	1.1563e-07	0.000446001	3.96116e-08	0.000152787	2.68131e-07	0.00216444	8.88615e-08	0.000717319	9.66451e-07	0.00645601	3.1571e-07	0.00210898	1.04163e-06	0.00698469	3.41798e-07	0.00229194	1.07607e-06	0.00734628	3.51176e-07	0.00239745	8.38635e-07	0.00529382	2.77501e-07	0.0017517
11080	26	1.29226e-07	0.000447222	4.42691e-08	0.000153205	2.67424e-07	0.00216712	8.86272e-08	0.000718206	9.57957e-07	0.00646564	3.12935e-07	0.00211212	1.03683e-06	0.00699508	3.40224e-07	0.00229535	1.08065e-06	0.00735706	3.52669e-07	0.00240097	8.36053e-07	0.00530219	2.76647e-07	0.00175447
11090	26	1.4268e-07	0.000448586	4.88781e-08	0.000153673	2.68625e-07	0.0021698	8.90252e-08	0.000719095	9.52547e-07	0.00647519	3.11168e-07	0.00211525	1.03149e-06	0.00700542	3.38472e-07	0.00229874	1.07757e-06	0.00736783	3.51664e-07	0.00240449	8.31788e-07	0.00531053	2.75235e-07	0.00175723
11100	26	1.51927e-07	0.000450025	5.20459e-08	0.000154166	2.76279e-07	0.00217252	9.1562e-08	0.000719997	9.54582e-07	0.00648473	3.11833e-07	0.00211836	1.02775e-06	0.00701573	3.37244e-07	0.00230213	1.0714e-06	0.0073786	3.49651e-07	0.002408	8.2881e-07	0.00531883	2.7425e-07	0.00175998
11110	26	1.38985e-07	0.000451488	4.76124e-08	0.000154667	2.81518e-07	0.0021753	9.32982e-08	0.00072092	9.60978e-07	0.00649432	3.13922e-07	0.00212149	1.03487e-06	0.00702604	3.39581e-07	0.00230551	1.06988e-06	0.0073893	3.49155e-07	0.0024115	8.27113e-07	0.00532712	2.73688e-07	0.00176272
11120	26	1.29148e-07	0.000452813	4.42425e-08	0.000155121	2.87754e-07	0.00217816	9.5365e-08	0.000721866	9.68045e-07	0.00650396	3.1623e-07	0.00212465	1.04558e-06	0.00703646	3.43096e-07	0.00230893	1.06814e-06	0.00739999	3.48586e-07	0.00241498	8.32959e-07	0.00533543	2.75623e-07	0.00176547
11130	26	1.22914e-07	0.000454072	4.21068e-08	0.000155552	2.89642e-07	0.00218104	9.59907e-08	0.000722822	9.75379e-07	0.00651367	3.18626e-07	0.00212782	1.05423e-06	0.00704697	3.45932e-07	0.00231238	1.05548e-06	0.00741058	3.44456e-07	0.00241844	8.39654e-07	0.0053438	2.77838e-07	0.00176824
11140	26	1.17528e-07	0.000455281	4.02618e-08	0.000155966	2.88778e-07	0.00218393	9.57042e-08	0.00072378	9.80859e-07	0.00652346	3.20417e-07	0.00213101	1.05903e-06	0.00705752	3.47509e-07	0.00231584	1.03974e-06	0.00742109	3.39318e-07	0.00242187	8.45666e-07	0.00535221	2.79827e-07	0.00177102
11150	26	1.04984e-07	0.000456401	3.59646e-08	0.00015635	2.86036e-07	0.0021868	9.47956e-08	0.00072473	9.80546e-07	0.00653326	3.20314e-07	0.00213421	1.04721e-06	0.00706805	3.43628e-07	0.0023193	1.04324e-06	0.0074315	3.4046e-07	0.00242527	8.45054e-07	0.00536066	2.79625e-07	0.00177382
11160	26	9.94945e-08	0.000457407	3.4084e-08	0.000156695	2.8481e-07	0.00218967	9.43892e-08	0.00072568	9.80954e-07	0.00654307	3.20447e-07	0.00213742	1.04336e-06	0.0070785	3.42366e-07	0.00232272	1.03831e-06	0.00744191	3.38853e-07	0.00242866	8.44589e-07	0.00536911	2.79471e-07	0.00177662
11170	26	9.64068e-08	0.000458403	3.30262e-08	0.000157036	2.86682e-07	0.00219252	9.50097e-08	0.000726627	9.88866e-07	0.00655291	3.23032e-07	0.00214064	1.04224e-06	0.00708894	3.41997e-07	0.00232615	1.04157e-06	0.00745233	3.39914e-07	0.00243206	8.41835e-07	0.00537754	2.78559e-07	0.0017794
11180	26	1.00531e-07	0.000459394	3.44391e-08	0.000157375	2.87454e-07	0.00219539	9.52653e-08	0.000727577	9.84348e-07	0.00656278	3.21556e-07	0.00214386	1.04916e-06	0.0070994	3.44271e-07	0.00232958	1.0478e-06	0.00746275	3.41948e-07	0.00243547	8.29606e-07	0.00538588	2.74513e-07	0.00178216
11190	26	9.83777e-08	0.00046037	3.37014e-08	0.00015771	2.89531e-07	0.00219828	9.59537e-08	0.000728535	9.78443e-07	0.00657259	3.19627e-07	0.00214706	1.05114e-06	0.00710989	3.44918e-07	0.00233302	1.0579e-06	0.0074733	3.45244e-07	0.00243891	8.22602e-07	0.00539416	2.72195e-07	0.0017849
11200	26	8.97249e-08	0.000461315	3.07372e-08	0.000158033	2.98652e-07	0.00220122	9.89765e-08	0.00072951	9.72578e-07	0.00658234	3.17711e-07	0.00215025	1.04756e-06	0.00712038	3.43745e-07	0.00233647	1.05877e-06	0.00748387	3.45528e-07	0.00244236	8.21353e-07	0.00540238	2.71782e-07	0.00178762
11210	26	7.8929e-08	0.000462149	2.70388e-08	0.000158319	2.99242e-07	0.0022042	9.91721e-08	0.000730495	9.70024e-07	0.00659207	3.16877e-07	0.00215343	1.0401e-06	0.00713081	3.41297e-07	0.00233989	1.05276e-06	0.00749443	3.43569e-07	0.0024458	8.23355e-07	0.0054106	2.72445e-07	0.00179035
11220	26	6.64865e-08	0.000462888	2.27764e-08	0.000158572	2.94828e-07	0.00220718	9.77094e-08	0.000731484	9.77684e-07	0.00660181	3.19379e-07	0.00215661	1.03844e-06	0.00714123	3.40753e-07	0.00234331	1.05347e-06	0.00750496	3.43799e-07	0.00244924	8.24204e-07	0.00541884	2.72726e-07	0.00179307
11230	26	5.61146e-08	0.00046351	1.92233e-08	0.000158785	2.97197e-07	0.00221014	9.84942e-08	0.000732467	9.79534e-07	0.00661158	3.19984e-07	0.0021598	1.045e-06	0.00715163	3.42903e-07	0.00234672	1.04965e-06	0.00751546	3.42551e-07	0.00245267	8.22849e-07	0.00542707	2.72277e-07	0.0017958
11240	26	5.60527e-08	0.000464071	1.92021e-08	0.000158977	3.00638e-07	0.00221313	9.96347e-08	0.000733457	9.78653e-07	0.00662138	3.19696e-07	0.002163	1.05195e-06	0.00716214	3.45184e-07	0.00235017	1.0423e-06	0.00752593	3.40154e-07	0.00245608	8.2252e-07	0.0054353	2.72168e-07	0.00179852
11250	26	5.61751e-08	0.000464629	1.9244e-08	0.000159168	3.03847e-07	0.00221615	1.00698e-07	0.000734458	9.7906e-07	0.00663116	3.19829e-07	0.0021662	1.05811e-06	0.00717267	3.47206e-07	0.00235362	1.05015e-06	0.0075364	3.42715e-07	0.0024595	8.23492e-07	0.00544353	2.7249e-07	0.00180124
11260	26	5.2383e-08	0.00046517	1.79449e-08	0.000159354	3.05347e-07	0.0022192	1.01195e-07	0.000735467	9.78113e-07	0.00664095	3.1952e-07	0.00216939	1.06058e-06	0.00718326	3.48017e-07	0.0023571	1.05411e-06	0.00754692	3.44007e-07	0.00246293	8.29937e-07	0.0054518	2.74623e-07	0.00180398
11270	26	5.25994e-08	0.0004657	1.8019e-08	0.000159535	3.01936e-07	0.00222222	1.00065e-07	0.00073647	9.79478e-07	0.00665074	3.19965e-07	0.00217259	1.06839e-06	0.00719392	3.50578e-07	0.0023606	1.05723e-06	0.00755749	3.45028e-07	0.00246638	8.28255e-07	0.00546008	2.74066e-07	0.00180672
11280	26	5.1244e-08	0.000466214	1.75547e-08	0.000159712	2.99787e-07	0.00222524	9.93529e-08	0.00073747	9.77671e-07	0.00666052	3.19375e-07	0.00217579	1.07149e-06	0.0072046	3.51595e-07	0.0023641	1.06395e-06	0.00756809	3.47219e-07	0.00246984	8.27221e-07	0.00546837	2.73724e-07	0.00180946
11290	26	4.29021e-08	0.000466688	1.4697e-08	0.000159874	3.01967e-07	0.00222825	1.00075e-07	0.000738466	9.70204e-07	0.00667027	3.16936e-07	0.00217897	1.06015e-06	0.00721527	3.47875e-07	0.0023676	1.0621e-06	0.00757871	3.46616e-07	0.00247331	8.33541e-07	0.00547667	2.75815e-07	0.00181221
11300	26	3.703e-08	0.000467074	1.26854e-08	0.000160006	3.03437e-07	0.00223128	1.00563e-07	0.000739471	9.79292e-07	0.00668004	3.19905e-07	0.00218217	1.05881e-06	0.00722586	3.47437e-07	0.00237108	1.05857e-06	0.00758932	3.45463e-07	0.00247677	8.30032e-07	0.00548498	2.74654e-07	0.00181496
11310	26	3.61854e-08	0.000467464	1.23961e-08	0.00016014	3.06251e-07	0.00223433	1.01495e-07	0.000740482	9.88922e-07	0.00668988	3.2305e-07	0.00218538	1.06322e-06	0.00723649	3.48883e-07	0.00237457	1.05744e-06	0.0075999	3.45095e-07	0.00248022	8.24401e-07	0.00549324	2.72791e-07	0.00181769
11320	26	4.36249e-08	0.000467861	1.49446e-08	0.000160276	3.11276e-07	0.00223742	1.0316e-07	0.000741505	9.99446e-07	0.00669982	3.26488e-07	0.00218862	1.07709e-06	0.00724719	3.53436e-07	0.00237808	1.06409e-06	0.00761051	3.47265e-07	0.00248369	8.15277e-07	0.00550144	2.69772e-07	0.0018204
11330	26	4.81273e-08	0.000468313	1.6487e-08	0.000160431	3.13708e-07	0.00224054	1.03966e-07	0.000742539	1.00109e-06	0.00670981	3.27027e-07	0.00219189	1.0811e-06	0.00725797	3.5475e-07	0.00238161	1.07074e-06	0.00762119	3.49436e-07	0.00248717	8.0473e-07	0.00550955	2.66282e-07	0.00182309
11340	26	5.54975e-08	0.000468833	1.90119e-08	0.000160609	3.15835e-07	0.00224369	1.04671e-07	0.000743582	1.00302e-06	0.00671983	3.27657e-07	0.00219516	1.08129e-06	0.00726878	3.54812e-07	0.00238516	1.06968e-06	0.00763188	3.4909e-07	0.00249066	8.02062e-07	0.0055176	2.65399e-07	0.00182575
11350	26	6.73035e-08	0.000469451	2.30563e-08	0.00016082	3.1827e-07	0.00224686	1.05478e-07	0.000744633	1.00717e-06	0.00672988	3.29011e-07	0.00219844	1.0825e-06	0.0072796	3.55209e-07	0.00238871	1.06638e-06	0.00764257	3.48014e-07	0.00249415	8.08877e-07	0.00552565	2.67654e-07	0.00182841
11360	26	7.81502e-08	0.000470163	2.6772e-08	0.000161064	3.19137e-07	0.00225004	1.05766e-07	0.000745689	1.00537e-06	0.00673994	3.28423e-07	0.00220173	1.07582e-06	0.00729038	3.53018e-07	0.00239225	1.0745e-06	0.00765327	3.50664e-07	0.00249764	8.11479e-07	0.00553374	2.68515e-07	0.00183109
11370	26	8.16252e-08	0.000470968	2.79625e-08	0.00016134	3.10889e-07	0.00225318	1.03032e-07	0.000746729	1.00515e-06	0.00674999	3.28351e-07	0.00220502	1.07019e-06	0.00730112	3.51171e-07	0.00239577	1.06708e-06	0.00766395	3.48242e-07	0.00250113	8.15456e-07	0.00554188	2.69831e-07	0.00183379
11380	26	8.56265e-08	0.000471801	2.93332e-08	0.000161626	3.06738e-07	0.00225627	1.01656e-07	0.000747753	1.00642e-06	0.00676005	3.28766e-07	0.0022083	1.06839e-06	0.00731181	3.5058e-07	0.00239928	1.06486e-06	0.00767463	3.47515e-07	0.00250461	8.22617e-07	0.00555007	2.722e-07	0.00183649
11390	26	9.17327e-08	0.000472692	3.1425e-08	0.000161931	3.05253e-07	0.00225933	1.01164e-07	0.000748767	1.01085e-06	0.00677014	3.30212e-07	0.0022116	1.07043e-06	0.00732251	3.51249e-07	0.00240279	1.07212e-06	0.00768531	3.49887e-07	0.0025081	8.32921e-07	0.00555835	2.7561e-07	0.00183923
11400	26	9.76461e-08	0.000473643	3.34508e-08	0.000162256	3.03637e-07	0.00226237	1.00629e-07	0.000749775	1.01689e-06	0.00678029	3.32186e-07	0.00221491	1.07439e-06	0.00733323	3.52548e-07	0.00240631	1.06894e-06	0.00769601	3.48847e-07	0.00251159	8.37583e-07	0.0055667	2.77153e-07	0.001842
11410	26	1.01985e-07	0.000474633	3.49372e-08	0.000162596	3.0394e-07	0.00226542	1.00729e-07	0.000750784	1.01999e-06	0.00679046	3.33201e-07	0.00221823	1.07494e-06	0.00734397	3.52729e-07	0.00240984	1.06302e-06	0.00770667	3.46917e-07	0.00251507	8.449e-07	0.00557513	2.79574e-07	0.00184479
11420	26	1.04573e-07	0.000475661	3.58237e-08	0.000162948	3.0743e-07	0.00226847	1.01886e-07	0.000751795	1.01929e-06	0.00680066	3.32972e-07	0.00222157	1.07474e-06	0.00735473	3.52663e-07	0.00241337	1.05602e-06	0.00771728	3.4463e-07	0.00251853	8.5437e-07	0.0055836	2.82707e-07	0.00184759
11430	26	1.12944e-07	0.000476756	3.86915e-08	0.000163323	3.07907e-07	0.00227154	1.02044e-07	0.000752815	1.02351e-06	0.00681088	3.34349e-07	0.0022249	1.09442e-06	0.00736559	3.59121e-07	0.00241693	1.05347e-06	0.00772783	3.43798e-07	0.00252197	8.52199e-07	0.00559213	2.81989e-07	0.00185041
11440	26	1.12188e-07	0.000477876	3.84323e-08	0.000163706	3.17998e-07	0.00227469	1.05388e-07	0.000753856	1.02389e-06	0.00682111	3.34475e-07	0.00222825	1.11047e-06	0.00737662	3.64389e-07	0.00242055	1.05025e-06	0.00773834	3.42749e-07	0.0025254	8.4849e-07	0.00560063	2.80762e-07	0.00185322
11450	26	1.11877e-07	0.000479	3.83257e-08	0.000164092	3.22345e-07	0.00227788	1.06829e-07	0.000754914	1.02661e-06	0.00683137	3.35362e-07	0.0022316	1.11485e-06	0.00738773	3.65826e-07	0.00242419	1.05269e-06	0.00774887	3.43544e-07	0.00252884	8.49024e-07	0.00560913	2.80939e-07	0.00185604
11460	26	1.1205e-07	0.000480114	3.83851e-08	0.000164473	3.20814e-07	0.0022811	1.06321e-07	0.000755981	1.03094e-06	0.00684165	3.36776e-07	0.00223496	1.10946e-06	0.00739886	3.64056e-07	0.00242784	1.06254e-06	0.00775945	3.4676e-07	0.00253229	8.50708e-07	0.00561762	2.81496e-07	0.00185884
11470	26	1.05394e-07	0.0004812	3.61051e-08	0.000164845	3.25562e-07	0.00228433	1.07895e-07	0.000757053	1.03052e-06	0.00685196	3.36641e-07	0.00223832	1.10577e-06	0.00740993	3.62844e-07	0.00243148	1.07739e-06	0.00777015	3.51607e-07	0.00253578	8.4317e-07	0.00562608	2.79001e-07	0.00186165
11480	26	9.88281e-08	0.000482226	3.38557e-08	0.000165197	3.25808e-07	0.00228758	1.07976e-07	0.000758129	1.03118e-06	0.00686227	3.36854e-07	0.00224169	1.10202e-06	0.00742097	3.61616e-07	0.0024351	1.07981e-06	0.00778092	3.52394e-07	0.0025393	8.31801e-07	0.00563446	2.75239e-07	0.00186442
11490	26	9.9955e-08	0.000483229	3.42417e-08	0.00016554	3.23564e-07	0.00229083	1.07233e-07	0.000759206	1.02792e-06	0.00687256	3.3579e-07	0.00224505	1.09763e-06	0.00743197	3.60175e-07	0.00243871	1.07579e-06	0.00779169	3.51082e-07	0.00254282	8.21925e-07	0.00564273	2.71971e-07	0.00186716
11500	26	1.12065e-07	0.000484294	3.83901e-08	0.000165905	3.23034e-07	0.00229406	1.07057e-07	0.000760277	1.01796e-06	0.00688279	3.32537e-07	0.0022484	1.09547e-06	0.00744294	3.59464e-07	0.00244231	1.07582e-06	0.00780245	3.51094e-07	0.00254633	8.18954e-07	0.00565094	2.70988e-07	0.00186987
11510	26	1.30441e-07	0.000485504	4.46855e-08	0.00016632	3.25529e-07	0.0022973	1.07884e-07	0.000761352	1.00886e-06	0.00689294	3.29564e-07	0.00225171	1.10127e-06	0.00745391	3.61369e-07	0.00244591	1.08103e-06	0.00781323	3.52794e-07	0.00254984	8.25399e-07	0.00565916	2.73121e-07	0.00187259
11520	26	1.40093e-07	0.000486849	4.79918e-08	0.00016678	3.35526e-07	0.00230062	1.11197e-07	0.000762453	1.01341e-06	0.00690305	3.3105e-07	0.00225501	1.09714e-06	0.0074649	3.60013e-07	0.00244952	1.08233e-06	0.00782405	3.53217e-07	0.00255337	8.39129e-07	0.0056675	2.77664e-07	0.00187535
11530	26	1.3999e-07	0.000488245	4.79566e-08	0.000167259	3.44677e-07	0.00230402	1.1423e-07	0.000763579	1.01341e-06	0.00691319	3.3105e-07	0.00225833	1.09829e-06	0.00747588	3.60391e-07	0.00245312	1.07818e-06	0.00783485	3.51863e-07	0.0025569	8.50726e-07	0.00567594	2.81501e-07	0.00187814
11540	26	1.33266e-07	0.000489618	4.56531e-08	0.000167729	3.49866e-07	0.00230749	1.1595e-07	0.000764728	1.0189e-06	0.00692336	3.32842e-07	0.00226165	1.09835e-06	0.00748685	3.60409e-07	0.00245672	1.0736e-06	0.00784561	3.50368e-07	0.00256041	8.49509e-07	0.00568443	2.81099e-07	0.00188095
11550	26	1.37674e-07	0.000490976	4.71632e-08	0.000168194	3.50566e-07	0.00231099	1.16181e-07	0.000765888	1.01643e-06	0.00693351	3.32037e-07	0.00226497	1.09376e-06	0.00749781	3.58903e-07	0.00246031	1.07228e-06	0.00785634	3.49939e-07	0.00256391	8.46768e-07	0.00569291	2.80192e-07	0.00188376
11560	26	1.40716e-07	0.000492362	4.82051e-08	0.000168669	3.47632e-07	0.00231447	1.15209e-07	0.000767042	1.00869e-06	0.00694365	3.29509e-07	0.00226828	1.08684e-06	0.0075087	3.56635e-07	0.00246389	1.07517e-06	0.00786709	3.50881e-07	0.00256742	8.48959e-07	0.00570141	2.80917e-07	0.00188657
11570	26	1.42211e-07	0.000493775	4.87175e-08	0.000169153	3.42611e-07	0.00231794	1.13545e-07	0.000768192	1.00675e-06	0.00695373	3.28874e-07	0.00227157	1.0786e-06	0.00751956	3.5393e-07	0.00246745	1.08041e-06	0.00787785	3.52591e-07	0.00257093	8.55519e-07	0.00570992	2.83088e-07	0.00188939
11580	26	1.43526e-07	0.000495204	4.91677e-08	0.000169643	3.33314e-07	0.00232131	1.10464e-07	0.000769307	1.00609e-06	0.00696379	3.28658e-07	0.00227486	1.06858e-06	0.00753028	3.50641e-07	0.00247097	1.08338e-06	0.00788867	3.53562e-07	0.00257446	8.67138e-07	0.00571854	2.86932e-07	0.00189224
11590	26	1.42714e-07	0.00049663	4.88899e-08	0.000170131	3.35887e-07	0.00232466	1.11317e-07	0.000770418	1.01327e-06	0.00697389	3.31004e-07	0.00227816	1.06849e-06	0.00754097	3.50612e-07	0.00247448	1.08564e-06	0.00789952	3.54299e-07	0.002578	8.7388e-07	0.00572724	2.89163e-07	0.00189512
11600	26	1.40034e-07	0.000498048	4.79717e-08	0.000170617	3.39107e-07	0.00232803	1.12384e-07	0.000771536	1.02233e-06	0.00698407	3.33963e-07	0.00228148	1.06607e-06	0.00755164	3.49818e-07	0.00247798	1.08795e-06	0.00791039	3.55052e-07	0.00258155	8.73528e-07	0.00573597	2.89047e-07	0.00189801
11610	26	1.42556e-07	0.000499462	4.88357e-08	0.000171102	3.39933e-07	0.00233143	1.12658e-07	0.000772662	1.02263e-06	0.00699429	3.34062e-07	0.00228482	1.06396e-06	0.0075623	3.49126e-07	0.00248148	1.08733e-06	0.00792126	3.54848e-07	0.0025851	8.68156e-07	0.00574468	2.87269e-07	0.00190089
11620	26	1.48146e-07	0.000500923	5.07507e-08	0.000171602	3.42863e-07	0.00233484	1.13629e-07	0.000773793	1.01519e-06	0.00700448	3.31631e-07	0.00228815	1.07285e-06	0.00757298	3.52042e-07	0.00248498	1.07838e-06	0.00793208	3.51928e-07	0.00258863	8.63512e-07	0.00575334	2.85733e-07	0.00190375
11630	26	1.54213e-07	0.000502437	5.28289e-08	0.00017212	3.42726e-07	0.00233827	1.13583e-07	0.000774929	1.01967e-06	0.00701466	3.33096e-07	0.00229148	1.07176e-06	0.0075837	3.51685e-07	0.0024885	1.06835e-06	0.00794281	3.48655e-07	0.00259213	8.56811e-07	0.00576193	2.83515e-07	0.0019066
11640	26	1.5886e-07	0.000504	5.4421e-08	0.000172656	3.43759e-07	0.00234171	1.13925e-07	0.000776069	1.0273e-06	0.0070249	3.35589e-07	0.00229482	1.06738e-06	0.00759439	3.50247e-07	0.00249201	1.06371e-06	0.00795349	3.47141e-07	0.00259562	8.49392e-07	0.00577046	2.8106e-07	0.00190942
11650	26	1.57299e-07	0.000505578	5.3886e-08	0.000173197	3.47829e-07	0.00234517	1.15274e-07	0.000777214	1.03458e-06	0.0070352	3.37966e-07	0.00229819	1.06248e-06	0.00760504	3.4864e-07	0.0024955	1.0672e-06	0.00796414	3.48281e-07	0.00259909	8.55482e-07	0.00577899	2.83075e-07	0.00191224
11660	26	1.57693e-07	0.000507158	5.40212e-08	0.000173738	3.56484e-07	0.0023487	1.18143e-07	0.000778385	1.03866e-06	0.00704556	3.39299e-07	0.00230157	1.05711e-06	0.00761564	3.46877e-07	0.00249898	1.07636e-06	0.00797487	3.5127e-07	0.0026026	8.52768e-07	0.00578752	2.82177e-07	0.00191506
11670	26	1.54846e-07	0.000508709	5.30459e-08	0.000174269	3.65375e-07	0.0023523	1.21089e-07	0.000779578	1.04151e-06	0.00705597	3.40228e-07	0.00230497	1.05349e-06	0.0076262	3.4569e-07	0.00250244	1.08814e-06	0.00798569	3.55115e-07	0.00260613	8.49406e-07	0.00579604	2.81065e-07	0.00191789
11680	26	1.41308e-07	0.000510191	4.84081e-08	0.000174777	3.69264e-07	0.00235597	1.22378e-07	0.000780795	1.04433e-06	0.00706639	3.41151e-07	0.00230837	1.05529e-06	0.00763674	3.46279e-07	0.0025059	1.09856e-06	0.00799662	3.58514e-07	0.00260969	8.59491e-07	0.00580459	2.84402e-07	0.00192071
11690	26	1.31908e-07	0.000511561	4.51879e-08	0.000175246	3.68958e-07	0.00235966	1.22277e-07	0.000782017	1.03983e-06	0.00707681	3.3968e-07	0.00231178	1.0671e-06	0.00764736	3.50157e-07	0.00250939	1.10394e-06	0.00800763	3.60272e-07	0.00261329	8.694e-07	0.00581323	2.87681e-07	0.00192357
11700	26	1.23588e-07	0.00051284	4.23378e-08	0.000175684	3.66382e-07	0.00236334	1.21423e-07	0.000783236	1.03137e-06	0.00708717	3.36918e-07	0.00231516	1.06717e-06	0.00765801	3.50179e-07	0.00251288	1.09914e-06	0.00801864	3.58703e-07	0.00261688	8.71769e-07	0.00582193	2.88465e-07	0.00192645
11710	26	1.20252e-07	0.00051407	4.11948e-08	0.000176106	3.61661e-07	0.00236698	1.19858e-07	0.000784442	1.02524e-06	0.00709746	3.34913e-07	0.00231852	1.05846e-06	0.00766865	3.47322e-07	0.00251638	1.08831e-06	0.00802958	3.55169e-07	0.00262045	8.6866e-07	0.00583063	2.87436e-07	0.00192933
11720	26	1.28786e-07	0.000515319	4.41186e-08	0.000176534	3.54545e-07	0.00237055	1.175e-07	0.000785627	1.02676e-06	0.00710772	3.35412e-07	0.00232187	1.06093e-06	0.00767925	3.48132e-07	0.00251985	1.08186e-06	0.00804043	3.53066e-07	0.00262399	8.65965e-07	0.0058393	2.86544e-07	0.0019322
11730	26	1.3402e-07	0.000516635	4.59114e-08	0.000176984	3.48809e-07	0.00237407	1.15599e-07	0.000786792	1.02677e-06	0.00711798	3.35413e-07	0.00232523	1.05416e-06	0.00768981	3.4591e-07	0.00252332	1.07303e-06	0.0080512	3.50184e-07	0.0026275	8.5211e-07	0.00584787	2.8196e-07	0.00193504
11740	26	1.36359e-07	0.000517979	4.67126e-08	0.000177445	3.44434e-07	0.00237754	1.14149e-07	0.000787942	1.02813e-06	0.00712826	3.35858e-07	0.00232858	1.04596e-06	0.00770032	3.4322e-07	0.00252677	1.06581e-06	0.0080619	3.47826e-07	0.002631	8.45518e-07	0.0058564	2.79778e-07	0.00193786
11750	26	1.35943e-07	0.000519341	4.65701e-08	0.000177911	3.414e-07	0.00238097	1.13144e-07	0.000789079	1.03159e-06	0.00713856	3.36988e-07	0.00233195	1.03839e-06	0.00771074	3.40735e-07	0.00253019	1.0612e-06	0.00807254	3.46324e-07	0.00263447	8.50878e-07	0.00586487	2.81552e-07	0.00194066
11760	26	1.3549e-07	0.000520699	4.6415e-08	0.000178376	3.33049e-07	0.00238434	1.10376e-07	0.000790198	1.02796e-06	0.00714885	3.35804e-07	0.00233531	1.03547e-06	0.00772112	3.39777e-07	0.00253359	1.05746e-06	0.00808313	3.451e-07	0.00263793	8.55807e-07	0.0058734	2.83183e-07	0.00194348
11770	26	1.44824e-07	0.000522114	4.96125e-08	0.000178861	3.37039e-07	0.0023877	1.11699e-07	0.000791312	1.02146e-06	0.00715909	3.33678e-07	0.00233866	1.04366e-06	0.00773153	3.42465e-07	0.00253701	1.0477e-06	0.00809365	3.41918e-07	0.00264136	8.6402e-07	0.00588201	2.85901e-07	0.00194633
11780	26	1.52792e-07	0.000523594	5.23423e-08	0.000179368	3.40893e-07	0.00239108	1.12976e-07	0.000792431	1.01728e-06	0.00716929	3.32315e-07	0.00234199	1.04699e-06	0.00774197	3.43557e-07	0.00254043	1.03449e-06	0.00810405	3.37605e-07	0.00264475	8.7114e-07	0.00589068	2.88257e-07	0.0019492
11790	26	1.54523e-07	0.000525128	5.29352e-08	0.000179894	3.37966e-07	0.00239448	1.12006e-07	0.000793557	1.01608e-06	0.00717946	3.31923e-07	0.00234531	1.0399e-06	0.00775241	3.4123e-07	0.00254386	1.02e-06	0.00811434	3.32878e-07	0.00264811	8.75376e-07	0.00589941	2.89658e-07	0.00195209
11800	26	1.52029e-07	0.000526655	5.20806e-08	0.000180417	3.34368e-07	0.00239784	1.10813e-07	0.00079467	1.02009e-06	0.00718965	3.33233e-07	0.00234864	1.02326e-06	0.0077627	3.35772e-07	0.00254723	1.01116e-06	0.00812449	3.29991e-07	0.00265142	8.80937e-07	0.0059082	2.91498e-07	0.001955
11810	26	1.53551e-07	0.000528189	5.2602e-08	0.000180942	3.40929e-07	0.00240122	1.12988e-07	0.000795792	1.02177e-06	0.00719985	3.3378e-07	0.00235197	1.01007e-06	0.00777288	3.31444e-07	0.00255058	1.00725e-06	0.00813459	3.28716e-07	0.00265472	8.80481e-07	0.005917	2.91348e-07	0.00195791
11820	26	1.59541e-07	0.000529752	5.46543e-08	0.000181478	3.58326e-07	0.00240472	1.18753e-07	0.00079695	1.02132e-06	0.00721007	3.33632e-07	0.00235531	1.00369e-06	0.00778295	3.29349e-07	0.00255388	1.0063e-06	0.00814466	3.28405e-07	0.002658	8.77493e-07	0.0059258	2.90359e-07	0.00196082
11830	26	1.62748e-07	0.000531364	5.57527e-08	0.00018203	3.69261e-07	0.00240836	1.22377e-07	0.000798157	1.02383e-06	0.0072203	3.34453e-07	0.00235865	1.00082e-06	0.00779298	3.28406e-07	0.00255717	1.00367e-06	0.0081547	3.27546e-07	0.00266128	8.83354e-07	0.0059346	2.92298e-07	0.00196373
11840	26	1.67466e-07	0.000533008	5.73689e-08	0.000182593	3.689e-07	0.00241205	1.22258e-07	0.00079938	1.02068e-06	0.00723053	3.33423e-07	0.00236199	1.00935e-06	0.00780304	3.31206e-07	0.00256047	1.0112e-06	0.00816477	3.30005e-07	0.00266457	8.78451e-07	0.00594342	2.90676e-07	0.00196665
11850	26	1.70942e-07	0.0005347	5.85598e-08	0.000183173	3.62356e-07	0.00241571	1.20089e-07	0.000800592	1.01796e-06	0.00724072	3.32538e-07	0.00236532	1.01609e-06	0.00781316	3.33417e-07	0.00256379	1.02497e-06	0.00817495	3.34498e-07	0.00266789	8.79188e-07	0.00595221	2.90919e-07	0.00196956
11860	26	1.74317e-07	0.000536434	5.97159e-08	0.000183767	3.65437e-07	0.00241935	1.2111e-07	0.000801801	1.00843e-06	0.00725083	3.29422e-07	0.00236862	1.01781e-06	0.00782332	3.33981e-07	0.00256713	1.021e-06	0.00818517	3.33203e-07	0.00267122	8.6456e-07	0.00596089	2.86079e-07	0.00197243
11870	26	1.71584e-07	0.000538156	5.87796e-08	0.000184357	3.69445e-07	0.00242303	1.22438e-07	0.000803018	1.00255e-06	0.00726089	3.27502e-07	0.00237191	1.01345e-06	0.00783348	3.3255e-07	0.00257046	1.02387e-06	0.0081954	3.34141e-07	0.00267456	8.51802e-07	0.00596948	2.81858e-07	0.00197528
11880	26	1.65039e-07	0.000539845	5.65375e-08	0.000184936	3.67597e-07	0.00242671	1.21826e-07	0.000804237	1.00188e-06	0.00727092	3.27283e-07	0.00237519	1.01449e-06	0.00784363	3.32892e-07	0.00257379	1.03213e-06	0.00820568	3.36834e-07	0.00267792	8.48976e-07	0.005978	2.80922e-07	0.00197809
11890	26	1.66146e-07	0.000541507	5.69168e-08	0.000185505	3.52246e-07	0.00243031	1.16738e-07	0.000805431	1.00465e-06	0.00728095	3.28187e-07	0.00237846	1.02242e-06	0.00785381	3.35494e-07	0.00257713	1.03637e-06	0.00821602	3.3822e-07	0.00268129	8.58683e-07	0.00598653	2.84135e-07	0.00198092
11900	26	1.77907e-07	0.000543221	6.09459e-08	0.000186092	3.41459e-07	0.00243378	1.13163e-07	0.000806582	1.00571e-06	0.007291	3.28535e-07	0.00238175	1.03039e-06	0.00786408	3.3811e-07	0.0025805	1.03472e-06	0.00822637	3.3768e-07	0.00268467	8.50506e-07	0.00599508	2.81429e-07	0.00198375
11910	26	1.79858e-07	0.000545009	6.16141e-08	0.000186704	3.53644e-07	0.00243731	1.17201e-07	0.000807751	1.00872e-06	0.00730108	3.29518e-07	0.00238504	1.04137e-06	0.00787444	3.41712e-07	0.0025839	1.03492e-06	0.00823673	3.37745e-07	0.00268805	8.51012e-07	0.00600359	2.81596e-07	0.00198656
11920	26	1.79679e-07	0.000546804	6.15527e-08	0.000187319	3.66608e-07	0.00244087	1.21498e-07	0.000808933	1.0147e-06	0.00731119	3.31471e-07	0.00238834	1.04807e-06	0.00788487	3.43913e-07	0.00258732	1.03574e-06	0.00824707	3.38015e-07	0.00269143	8.51932e-07	0.0060121	2.81901e-07	0.00198938
11930	26	1.77042e-07	0.000548586	6.06496e-08	0.00018793	3.71241e-07	0.00244456	1.23033e-07	0.000810155	1.02402e-06	0.0073214	3.34515e-07	0.00239168	1.04255e-06	0.00789533	3.42101e-07	0.00259075	1.02108e-06	0.00825736	3.3323e-07	0.00269478	8.50106e-07	0.00602061	2.81296e-07	0.00199219
11940	26	1.74371e-07	0.000550344	5.97343e-08	0.000188532	3.64027e-07	0.00244823	1.20643e-07	0.000811369	1.03119e-06	0.00733166	3.36859e-07	0.00239503	1.03944e-06	0.00790574	3.41079e-07	0.00259417	1.02083e-06	0.00826758	3.33147e-07	0.00269812	8.4856e-07	0.0060291	2.80785e-07	0.001995
11950	26	1.72239e-07	0.000552078	5.90042e-08	0.000189126	3.51935e-07	0.00245181	1.16635e-07	0.000812557	1.03041e-06	0.00734197	3.36604e-07	0.0023984	1.03891e-06	0.00791613	3.40905e-07	0.00259758	1.02252e-06	0.00827778	3.337e-07	0.00270145	8.49616e-07	0.0060376	2.81134e-07	0.00199782
11960	26	1.7321e-07	0.000553806	5.93369e-08	0.000189718	3.42273e-07	0.00245528	1.13433e-07	0.000813708	1.02705e-06	0.00735225	3.35505e-07	0.00240175	1.03711e-06	0.00792651	3.40314e-07	0.00260099	1.01822e-06	0.00828798	3.32294e-07	0.00270478	8.52105e-07	0.0060461	2.81958e-07	0.00200063
11970	26	1.78648e-07	0.000555567	6.11995e-08	0.000190321	3.34493e-07	0.00245867	1.10855e-07	0.00081483	1.02723e-06	0.00736253	3.35564e-07	0.00240511	1.03104e-06	0.00793684	3.38325e-07	0.00260438	1.01739e-06	0.00829817	3.32023e-07	0.0027081	8.50518e-07	0.00605462	2.81433e-07	0.00200345
11980	26	1.79813e-07	0.00055736	6.15989e-08	0.000190936	3.33877e-07	0.00246202	1.10651e-07	0.00081594	1.0335e-06	0.00737283	3.37612e-07	0.00240848	1.01941e-06	0.0079471	3.34508e-07	0.00260774	1.01985e-06	0.00830835	3.32827e-07	0.00271143	8.5072e-07	0.00606312	2.815e-07	0.00200626
11990	26	1.86877e-07	0.000559203	6.40187e-08	0.000191567	3.34356e-07	0.00246536	1.10809e-07	0.000817046	1.04017e-06	0.00738321	3.39791e-07	0.00241187	1.02473e-06	0.00795734	3.36252e-07	0.0026111	1.0238e-06	0.00831858	3.34116e-07	0.00271476	8.48311e-07	0.00607161	2.80703e-07	0.00200907
12000	26	1.90424e-07	0.000561082	6.52339e-08	0.000192211	3.32953e-07	0.00246869	1.10344e-07	0.000818152	1.03708e-06	0.00739359	3.38783e-07	0.00241526	1.03315e-06	0.00796762	3.39014e-07	0.00261448	1.03662e-06	0.00832889	3.38301e-07	0.00271813	8.48399e-07	0.0060801	2.80732e-07	0.00201188
12010	26	1.90847e-07	0.000562989	6.53788e-08	0.000192864	3.36572e-07	0.00247204	1.11544e-07	0.000819262	1.03087e-06	0.00740393	3.36755e-07	0.00241863	1.04169e-06	0.007978	3.41819e-07	0.00261788	1.04552e-06	0.00833929	3.41206e-07	0.00272152	8.56763e-07	0.00608864	2.83499e-07	0.00201471
12020	26	1.92502e-07	0.000564908	6.59458e-08	0.000193521	3.39058e-07	0.00247542	1.12368e-07	0.000820383	1.0305e-06	0.00741423	3.36633e-07	0.002422	1.04712e-06	0.00798844	3.43601e-07	0.00262131	1.04926e-06	0.00834976	3.42427e-07	0.00272494	8.67026e-07	0.00609725	2.86895e-07	0.00201756
12030	26	1.96164e-07	0.00056685	6.72002e-08	0.000194187	3.47495e-07	0.00247887	1.15164e-07	0.000821525	1.03351e-06	0.00742455	3.37617e-07	0.00242537	1.04519e-06	0.0079989	3.42967e-07	0.00262474	1.05174e-06	0.00836026	3.43235e-07	0.00272837	8.6835e-07	0.00610593	2.87333e-07	0.00202043
12040	26	1.92075e-07	0.000568774	6.57993e-08	0.000194846	3.59244e-07	0.00248238	1.19057e-07	0.00082269	1.03326e-06	0.00743488	3.37533e-07	0.00242875	1.04034e-06	0.00800932	3.41375e-07	0.00262816	1.05204e-06	0.00837078	3.43332e-07	0.0027318	8.6467e-07	0.00611459	2.86116e-07	0.00202329
12050	26	1.84665e-07	0.000570676	6.32611e-08	0.000195497	3.65678e-07	0.002486	1.2119e-07	0.000823889	1.03078e-06	0.00744521	3.36726e-07	0.00243212	1.03563e-06	0.00801971	3.39828e-07	0.00263157	1.05178e-06	0.0083813	3.43249e-07	0.00273523	8.59545e-07	0.00612322	2.8442e-07	0.00202615
12060	26	1.8527e-07	0.000572527	6.34682e-08	0.000196131	3.56426e-07	0.00248962	1.18124e-07	0.000825087	1.02886e-06	0.0074555	3.36096e-07	0.00243548	1.03641e-06	0.00803008	3.40087e-07	0.00263497	1.0547e-06	0.00839184	3.44201e-07	0.00273867	8.56996e-07	0.00613179	2.83576e-07	0.00202898
12070	26	1.8632e-07	0.000574384	6.3828e-08	0.000196768	3.59246e-07	0.00249321	1.19058e-07	0.000826277	1.03332e-06	0.00746582	3.37554e-07	0.00243885	1.03281e-06	0.00804042	3.38904e-07	0.00263837	1.05776e-06	0.0084024	3.45199e-07	0.00274212	8.56411e-07	0.00614037	2.83383e-07	0.00203182
12080	26	1.92266e-07	0.000576286	6.58648e-08	0.000197419	3.66526e-07	0.00249684	1.21471e-07	0.00082748	1.04623e-06	0.00747622	3.41772e-07	0.00244225	1.02848e-06	0.00805073	3.37484e-07	0.00264175	1.06159e-06	0.008413	3.4645e-07	0.00274558	8.62536e-07	0.00614897	2.8541e-07	0.00203467
12090	26	2.02148e-07	0.000578253	6.92502e-08	0.000198093	3.73466e-07	0.00250053	1.23771e-07	0.000828704	1.05885e-06	0.00748674	3.45894e-07	0.00244569	1.03133e-06	0.00806103	3.38418e-07	0.00264513	1.06639e-06	0.00842364	3.48016e-07	0.00274905	8.75741e-07	0.00615766	2.89779e-07	0.00203754
12100	26	2.02736e-07	0.000580276	6.94517e-08	0.000198786	3.64999e-07	0.00250423	1.20965e-07	0.000829929	1.06439e-06	0.00749735	3.47703e-07	0.00244916	1.03889e-06	0.00807137	3.40898e-07	0.00264852	1.07174e-06	0.00843432	3.49762e-07	0.00275254	8.93388e-07	0.00616649	2.95618e-07	0.00204047
12110	26	2.04478e-07	0.000582317	7.00482e-08	0.000199485	3.68335e-07	0.0025079	1.2207e-07	0.000831145	1.06454e-06	0.007508	3.47751e-07	0.00245263	1.04475e-06	0.00808179	3.42822e-07	0.00265194	1.06296e-06	0.00844499	3.46896e-07	0.00275602	9.00947e-07	0.00617546	2.9812e-07	0.00204343
12120	26	2.0792e-07	0.00058438	7.12275e-08	0.000200192	3.67704e-07	0.00251157	1.21861e-07	0.000832363	1.07663e-06	0.00751874	3.51702e-07	0.00245614	1.05364e-06	0.0080923	3.45739e-07	0.00265539	1.06556e-06	0.00845565	3.47746e-07	0.0027595	9.00954e-07	0.00618447	2.98122e-07	0.00204641
12130	26	2.14704e-07	0.000586502	7.35516e-08	0.000200919	3.6223e-07	0.00251522	1.20047e-07	0.000833572	1.0876e-06	0.00752953	3.55285e-07	0.00245967	1.06469e-06	0.00810288	3.49364e-07	0.00265886	1.07193e-06	0.00846633	3.49824e-07	0.00276298	9.01724e-07	0.00619349	2.98377e-07	0.0020494
12140	26	2.15518e-07	0.00058864	7.38302e-08	0.000201651	3.49844e-07	0.00251879	1.15942e-07	0.000834755	1.08685e-06	0.0075404	3.5504e-07	0.00246322	1.07828e-06	0.00811359	3.53825e-07	0.00266238	1.07823e-06	0.00847708	3.51879e-07	0.00276649	9.07492e-07	0.00620253	3.00285e-07	0.00205239
12150	26	2.10826e-07	0.000590772	7.2223e-08	0.000202382	3.51669e-07	0.0025223	1.16547e-07	0.000835919	1.08967e-06	0.00755129	3.55962e-07	0.00246677	1.07706e-06	0.00812436	3.53425e-07	0.00266591	1.09535e-06	0.00848796	3.57468e-07	0.00277004	9.02319e-07	0.00621157	2.98573e-07	0.00205538
12160	26	2.02856e-07	0.000592837	6.94925e-08	0.000203089	3.54427e-07	0.00252583	1.17461e-07	0.000837089	1.08804e-06	0.00756217	3.55429e-07	0.00247033	1.08457e-06	0.00813518	3.55889e-07	0.00266946	1.10505e-06	0.00849895	3.60633e-07	0.00277363	8.91808e-07	0.00622054	2.95096e-07	0.00205835
12170	26	1.80362e-07	0.000594758	6.17869e-08	0.000203747	3.589e-07	0.0025294	1.18943e-07	0.00083827	1.0804e-06	0.00757302	3.52934e-07	0.00247387	1.09287e-06	0.00814606	3.58613e-07	0.00267303	1.10586e-06	0.00851001	3.60898e-07	0.00277724	8.82204e-07	0.00622941	2.91918e-07	0.00206129
12180	26	1.7043e-07	0.000596511	5.83843e-08	0.000204348	3.633e-07	0.00253301	1.20402e-07	0.000839468	1.07237e-06	0.00758377	3.50311e-07	0.00247739	1.09134e-06	0.00815697	3.5811e-07	0.00267661	1.10348e-06	0.00852105	3.6012e-07	0.00278084	8.86529e-07	0.00623827	2.93349e-07	0.00206422
12190	26	1.66829e-07	0.000598198	5.71508e-08	0.000204926	3.63604e-07	0.00253664	1.20502e-07	0.000840672	1.0685e-06	0.00759448	3.49047e-07	0.00248088	1.08666e-06	0.00816787	3.56575e-07	0.00268019	1.10171e-06	0.00853208	3.59543e-07	0.00278444	8.98593e-07	0.00624719	2.97341e-07	0.00206717
12200	26	1.6585e-07	0.000599865	5.68155e-08	0.000205497	3.58613e-07	0.00254025	1.18848e-07	0.000841869	1.06886e-06	0.00760517	3.49164e-07	0.00248437	1.0855e-06	0.00817873	3.56194e-07	0.00268375	1.09848e-06	0.00854308	3.58488e-07	0.00278803	9.04358e-07	0.0062562	2.99248e-07	0.00207015
12210	26	1.68245e-07	0.000601538	5.76359e-08	0.00020607	3.59551e-07	0.00254386	1.19159e-07	0.000843062	1.07304e-06	0.00761587	3.5053e-07	0.00248787	1.08121e-06	0.00818956	3.54787e-07	0.00268731	1.08666e-06	0.00855401	3.54632e-07	0.0027916	9.0834e-07	0.00626527	3.00566e-07	0.00207315
12220	26	1.75709e-07	0.000603264	6.01927e-08	0.000206661	3.6456e-07	0.00254748	1.20819e-07	0.000844262	1.0695e-06	0.00762658	3.49372e-07	0.00249137	1.09809e-06	0.00820048	3.60325e-07	0.00269089	1.08676e-06	0.00856488	3.54664e-07	0.00279515	9.11456e-07	0.00627437	3.01597e-07	0.00207616
12230	26	1.8805e-07	0.000605084	6.44205e-08	0.000207285	3.72493e-07	0.00255117	1.23448e-07	0.000845488	1.06628e-06	0.00763726	3.48322e-07	0.00249486	1.11569e-06	0.00821154	3.661e-07	0.00269452	1.09122e-06	0.00857577	3.56119e-07	0.0027987	9.13673e-07	0.00628349	3.0233e-07	0.00207918
12240	26	2.01488e-07	0.000607025	6.90239e-08	0.00020795	3.78208e-07	0.00255491	1.25342e-07	0.000846725	1.0648e-06	0.00764791	3.47838e-07	0.00249834	1.12054e-06	0.00822272	3.6769e-07	0.00269818	1.0927e-06	0.00858669	3.56602e-07	0.00280226	9.20157e-07	0.00629266	3.04476e-07	0.00208222
12250	26	2.11008e-07	0.00060909	7.22852e-08	0.000208657	3.77284e-07	0.00255868	1.25036e-07	0.000847975	1.06066e-06	0.00765854	3.46484e-07	0.00250181	1.11334e-06	0.00823388	3.6533e-07	0.00270185	1.09008e-06	0.0085976	3.55748e-07	0.00280582	9.19083e-07	0.00630184	3.04121e-07	0.00208525
12260	26	2.18053e-07	0.000611242	7.46986e-08	0.000209394	3.71041e-07	0.00256242	1.22967e-07	0.000849213	1.05918e-06	0.00766915	3.46e-07	0.00250527	1.10468e-06	0.00824496	3.62487e-07	0.00270548	1.08662e-06	0.00860848	3.54617e-07	0.00280937	9.10051e-07	0.00631099	3.01132e-07	0.00208828
12270	26	2.21582e-07	0.000613437	7.59076e-08	0.000210146	3.6695e-07	0.00256611	1.21611e-07	0.000850436	1.05748e-06	0.00767973	3.45446e-07	0.00250873	1.09863e-06	0.00825598	3.60502e-07	0.0027091	1.08586e-06	0.00861935	3.54368e-07	0.00281292	9.03022e-07	0.00632005	2.98806e-07	0.00209128
12280	26	2.22705e-07	0.000615653	7.62925e-08	0.000210905	3.63571e-07	0.00256977	1.20492e-07	0.000851649	1.05112e-06	0.00769027	3.43369e-07	0.00251218	1.09512e-06	0.00826696	3.5935e-07	0.0027127	1.08684e-06	0.00863021	3.5469e-07	0.00281646	8.9739e-07	0.00632907	2.96943e-07	0.00209426
12290	26	2.20273e-07	0.000617864	7.54591e-08	0.000211663	3.56596e-07	0.00257336	1.1818e-07	0.000852839	1.05084e-06	0.00770079	3.43277e-07	0.00251561	1.09885e-06	0.00827793	3.60576e-07	0.0027163	1.08987e-06	0.0086411	3.55678e-07	0.00282002	8.96296e-07	0.00633804	2.96581e-07	0.00209723
12300	26	2.19858e-07	0.000620069	7.53171e-08	0.000212418	3.50682e-07	0.00257689	1.1622e-07	0.000854011	1.05425e-06	0.00771132	3.44391e-07	0.00251905	1.09044e-06	0.00828886	3.57815e-07	0.00271989	1.0977e-06	0.00865203	3.58233e-07	0.00282359	8.93211e-07	0.00634698	2.9556e-07	0.00210019
12310	26	2.18314e-07	0.000622254	7.47882e-08	0.000213166	3.4782e-07	0.0025804	1.15272e-07	0.000855172	1.05696e-06	0.00772187	3.45276e-07	0.0025225	1.0834e-06	0.00829975	3.55503e-07	0.00272346	1.09985e-06	0.00866302	3.58934e-07	0.00282717	8.92744e-07	0.00635592	2.95405e-07	0.00210315
12320	26	2.05768e-07	0.000624377	7.04902e-08	0.000213894	3.55275e-07	0.00258391	1.17742e-07	0.000856337	1.05824e-06	0.00773245	3.45694e-07	0.00252595	1.08328e-06	0.00831058	3.55464e-07	0.00272702	1.10045e-06	0.00867402	3.59132e-07	0.00283076	8.98206e-07	0.00636488	2.97213e-07	0.00210611
12330	26	1.84748e-07	0.000626295	6.32895e-08	0.000214551	3.58303e-07	0.00258748	1.18746e-07	0.000857519	1.06645e-06	0.00774308	3.48376e-07	0.00252943	1.09243e-06	0.00832147	3.58468e-07	0.00273059	1.09966e-06	0.00868502	3.58875e-07	0.00283435	8.94474e-07	0.00637383	2.95978e-07	0.00210907
12340	26	1.69524e-07	0.000628095	5.80741e-08	0.000215167	3.59929e-07	0.00259107	1.19285e-07	0.000858709	1.07121e-06	0.00775376	3.49931e-07	0.00253291	1.09321e-06	0.00833239	3.58724e-07	0.00273417	1.08711e-06	0.00869595	3.54779e-07	0.00283792	8.88591e-07	0.00638274	2.94031e-07	0.00211202
12350	26	1.67201e-07	0.000629778	5.72783e-08	0.000215744	3.6086e-07	0.00259467	1.19593e-07	0.000859903	1.06673e-06	0.00776445	3.48469e-07	0.00253641	1.09051e-06	0.00834331	3.57838e-07	0.00273776	1.08039e-06	0.00870679	3.52584e-07	0.00284146	8.88036e-07	0.00639163	2.93847e-07	0.00211496
12360	26	1.65544e-07	0.00063144	5.67106e-08	0.000216313	3.60522e-07	0.00259828	1.19481e-07	0.000861098	1.05894e-06	0.00777508	3.45923e-07	0.00253988	1.09326e-06	0.00835423	3.58741e-07	0.00274134	1.07958e-06	0.00871759	3.52321e-07	0.00284498	8.95422e-07	0.00640055	2.96291e-07	0.00211791
12370	26	1.63016e-07	0.000633081	5.58446e-08	0.000216875	3.5754e-07	0.00260186	1.18493e-07	0.000862286	1.06524e-06	0.00778571	3.47982e-07	0.00254335	1.09546e-06	0.00836517	3.59462e-07	0.00274493	1.08175e-06	0.0087284	3.53029e-07	0.00284851	9.02609e-07	0.00640953	2.9867e-07	0.00212089
12380	26	1.59202e-07	0.000634697	5.45382e-08	0.000217429	3.51301e-07	0.00260541	1.16425e-07	0.000863463	1.07192e-06	0.00779639	3.50165e-07	0.00254684	1.09233e-06	0.0083761	3.58435e-07	0.00274851	1.08737e-06	0.00873925	3.54863e-07	0.00285205	9.04716e-07	0.00641857	2.99367e-07	0.00212388
12390	26	1.53902e-07	0.000636254	5.27224e-08	0.000217962	3.48281e-07	0.00260891	1.15424e-07	0.000864622	1.07066e-06	0.0078071	3.49753e-07	0.00255034	1.08797e-06	0.008387	3.57005e-07	0.00275209	1.09835e-06	0.00875019	3.58445e-07	0.00285562	9.0373e-07	0.00642761	2.99041e-07	0.00212687
12400	26	1.49916e-07	0.00063778	5.13568e-08	0.000218485	3.45965e-07	0.00261238	1.14657e-07	0.000865772	1.07333e-06	0.00781783	3.50622e-07	0.00255385	1.08404e-06	0.00839786	3.55713e-07	0.00275566	1.10181e-06	0.00876117	3.59575e-07	0.0028592	8.99151e-07	0.00643662	2.97525e-07	0.00212985
12410	26	1.48595e-07	0.000639274	5.09045e-08	0.000218997	3.43591e-07	0.00261583	1.1387e-07	0.000866916	1.08529e-06	0.00782862	3.5453e-07	0.00255737	1.08747e-06	0.00840873	3.5684e-07	0.00275922	1.09711e-06	0.00877217	3.58043e-07	0.00286279	8.93042e-07	0.00644559	2.95504e-07	0.00213282
12420	26	1.34151e-07	0.000640689	4.59562e-08	0.000219482	3.44101e-07	0.00261927	1.14039e-07	0.000868056	1.08272e-06	0.00783945	3.5369e-07	0.00256091	1.09049e-06	0.00841961	3.57832e-07	0.00276279	1.0944e-06	0.00878313	3.57157e-07	0.00286637	8.93883e-07	0.00645453	2.95782e-07	0.00213578
12430	26	1.25257e-07	0.000641979	4.29094e-08	0.000219924	3.41953e-07	0.0026227	1.13327e-07	0.000869192	1.07052e-06	0.0078502	3.49707e-07	0.00256442	1.08684e-06	0.0084305	3.56635e-07	0.00276637	1.09402e-06	0.00879408	3.57032e-07	0.00286994	8.94359e-07	0.00646347	2.9594e-07	0.00213873
12440	26	1.2133e-07	0.000643212	4.1564e-08	0.000220346	3.43731e-07	0.00262614	1.13916e-07	0.000870331	1.06486e-06	0.00786089	3.47858e-07	0.00256791	1.08716e-06	0.00844137	3.56737e-07	0.00276993	1.09825e-06	0.00880504	3.58413e-07	0.00287352	8.90757e-07	0.00647239	2.94748e-07	0.00214168
12450	26	1.18068e-07	0.000644407	4.04467e-08	0.000220755	3.48684e-07	0.0026296	1.15558e-07	0.000871478	1.06139e-06	0.00787151	3.46725e-07	0.00257138	1.08203e-06	0.00845221	3.55056e-07	0.00277349	1.10021e-06	0.00881603	3.59054e-07	0.00287711	8.78588e-07	0.00648122	2.90721e-07	0.00214461
12460	26	1.10208e-07	0.000645548	3.77541e-08	0.000221146	3.55129e-07	0.00263312	1.17694e-07	0.000872644	1.05035e-06	0.00788207	3.43116e-07	0.00257483	1.07575e-06	0.00846302	3.52995e-07	0.00277704	1.09831e-06	0.00882702	3.58433e-07	0.00288069	8.64737e-07	0.00648997	2.86138e-07	0.0021475
12470	26	1.03034e-07	0.000646621	3.52965e-08	0.000221514	3.63712e-07	0.00263671	1.20538e-07	0.000873834	1.04588e-06	0.00789256	3.41656e-07	0.00257826	1.07912e-06	0.00847379	3.54101e-07	0.00278057	1.0853e-06	0.00883793	3.54188e-07	0.00288425	8.65103e-07	0.00649862	2.86259e-07	0.00215037
12480	26	9.76266e-08	0.000647624	3.34441e-08	0.000221857	3.72023e-07	0.00264039	1.23293e-07	0.000875053	1.0525e-06	0.00790306	3.4382e-07	0.00258169	1.08373e-06	0.00848461	3.55613e-07	0.00278412	1.07399e-06	0.00884871	3.50496e-07	0.00288777	8.64437e-07	0.00650727	2.86038e-07	0.00215323
12490	26	9.37279e-08	0.000648585	3.21085e-08	0.000222186	3.74431e-07	0.00264411	1.2409e-07	0.000876287	1.06359e-06	0.00791363	3.47442e-07	0.00258514	1.0904e-06	0.00849548	3.57802e-07	0.00278769	1.06755e-06	0.00885944	3.48393e-07	0.00289127	8.67598e-07	0.00651593	2.87085e-07	0.00215609
12500	26	9.4077e-08	0.000649525	3.22281e-08	0.000222509	3.64817e-07	0.0026478	1.20904e-07	0.000877511	1.06915e-06	0.0079243	3.49259e-07	0.00258862	1.09955e-06	0.00850642	3.60804e-07	0.00279128	1.0734e-06	0.00887014	3.50305e-07	0.00289477	8.81326e-07	0.00652467	2.91627e-07	0.00215899
12510	26	1.02907e-07	0.000650512	3.52531e-08	0.000222847	3.63186e-07	0.00265144	1.20364e-07	0.000878718	1.06907e-06	0.00793499	3.49232e-07	0.00259212	1.09577e-06	0.00851739	3.59563e-07	0.00279488	1.07318e-06	0.00888088	3.50232e-07	0.00289827	8.81887e-07	0.00653349	2.91813e-07	0.0021619
12520	26	1.00654e-07	0.000651525	3.44813e-08	0.000223194	3.6394e-07	0.00265508	1.20614e-07	0.000879924	1.06506e-06	0.00794566	3.47922e-07	0.0025956	1.09624e-06	0.00852837	3.59719e-07	0.00279848	1.07267e-06	0.0088916	3.50065e-07	0.00290177	8.79777e-07	0.00654229	2.91115e-07	0.00216481
12530	26	9.44372e-08	0.000652497	3.23515e-08	0.000223527	3.6852e-07	0.00265875	1.22132e-07	0.000881139	1.06058e-06	0.00795628	3.46461e-07	0.00259907	1.10309e-06	0.00853936	3.61964e-07	0.00280209	1.07187e-06	0.00890233	3.49805e-07	0.00290527	8.73719e-07	0.00655105	2.8911e-07	0.00216772
12540	26	9.20845e-08	0.000653431	3.15455e-08	0.000223847	3.69306e-07	0.00266243	1.22392e-07	0.00088236	1.05769e-06	0.00796687	3.45516e-07	0.00260253	1.1034e-06	0.00855038	3.62066e-07	0.0028057	1.07611e-06	0.00891308	3.51187e-07	0.00290878	8.73134e-07	0.0065598	2.88916e-07	0.00217061
12550	26	9.42234e-08	0.00065437	3.22782e-08	0.000224168	3.66337e-07	0.00266611	1.21408e-07	0.000883578	1.05561e-06	0.00797744	3.44835e-07	0.00260599	1.10005e-06	0.0085614	3.60968e-07	0.00280932	1.082e-06	0.00892386	3.5311e-07	0.0029123	8.75204e-07	0.00656854	2.89601e-07	0.0021735
12560	26	1.04991e-07	0.000655373	3.59669e-08	0.000224512	3.58209e-07	0.00266972	1.18714e-07	0.000884777	1.05365e-06	0.00798799	3.44194e-07	0.00260943	1.09783e-06	0.00857239	3.60239e-07	0.00281293	1.08291e-06	0.00893468	3.53407e-07	0.00291583	8.74872e-07	0.00657729	2.89491e-07	0.0021764
12570	26	1.0637e-07	0.000656411	3.64392e-08	0.000224868	3.5229e-07	0.00267328	1.16753e-07	0.000885954	1.05205e-06	0.00799852	3.43674e-07	0.00261287	1.09413e-06	0.00858335	3.59024e-07	0.00281652	1.07955e-06	0.00894548	3.5231e-07	0.00291935	8.76046e-07	0.00658604	2.8988e-07	0.00217929
12580	26	1.02888e-07	0.000657459	3.52465e-08	0.000225226	3.4895e-07	0.00267679	1.15646e-07	0.000887117	1.0505e-06	0.00800903	3.43166e-07	0.0026163	1.08945e-06	0.00859426	3.57491e-07	0.0028201	1.07328e-06	0.00895624	3.50263e-07	0.00292287	8.78997e-07	0.00659482	2.90856e-07	0.0021822
12590	26	1.00453e-07	0.000658477	3.44123e-08	0.000225575	3.49177e-07	0.00268028	1.15721e-07	0.000888274	1.04849e-06	0.00801952	3.42508e-07	0.00261973	1.0844e-06	0.00860513	3.55832e-07	0.00282367	1.06562e-06	0.00896694	3.47765e-07	0.00292636	8.84432e-07	0.00660364	2.92655e-07	0.00218512
12600	26	1.03763e-07	0.00065951	3.55462e-08	0.000225929	3.4591e-07	0.00268375	1.14638e-07	0.000889423	1.0436e-06	0.00802998	3.40911e-07	0.00262315	1.07755e-06	0.00861594	3.53584e-07	0.00282722	1.06459e-06	0.00897761	3.47429e-07	0.00292984	8.87851e-07	0.00661249	2.93786e-07	0.00218805
12610	26	1.10876e-07	0.000660578	3.79828e-08	0.000226295	3.41625e-07	0.00268719	1.13218e-07	0.000890565	1.03538e-06	0.00804037	3.38228e-07	0.00262654	1.06949e-06	0.00862668	3.5094e-07	0.00283074	1.0683e-06	0.00898827	3.48639e-07	0.00293332	8.86057e-07	0.00662136	2.93193e-07	0.00219098
12620	26	1.13047e-07	0.000661696	3.87265e-08	0.000226678	3.47648e-07	0.00269063	1.15215e-07	0.000891706	1.02461e-06	0.00805067	3.34709e-07	0.00262991	1.06313e-06	0.00863734	3.48854e-07	0.00283424	1.06581e-06	0.00899894	3.47826e-07	0.0029368	8.79262e-07	0.00663018	2.90944e-07	0.0021939
12630	26	1.03714e-07	0.000662778	3.55295e-08	0.000227049	3.45449e-07	0.0026941	1.14486e-07	0.000892854	1.01844e-06	0.00806089	3.32692e-07	0.00263324	1.0664e-06	0.00864801	3.49926e-07	0.00283774	1.0642e-06	0.00900959	3.47301e-07	0.00294027	8.74613e-07	0.00663896	2.89406e-07	0.0021968
12640	26	8.91904e-08	0.00066374	3.05541e-08	0.000227378	3.4343e-07	0.00269754	1.13816e-07	0.000893996	1.01479e-06	0.00807106	3.315e-07	0.00263657	1.07425e-06	0.0086587	3.52502e-07	0.00284125	1.06268e-06	0.00902022	3.46805e-07	0.00294374	8.77878e-07	0.00664772	2.90486e-07	0.0021997
12650	26	8.19623e-08	0.000664604	2.80779e-08	0.000227674	3.39123e-07	0.00270095	1.12389e-07	0.000895125	1.00951e-06	0.00808117	3.29775e-07	0.00263987	1.07742e-06	0.00866946	3.53541e-07	0.00284478	1.0632e-06	0.00903086	3.46974e-07	0.00294722	8.78201e-07	0.00665649	2.90593e-07	0.00220261
12660	26	8.38107e-08	0.00066543	2.87111e-08	0.000227957	3.3014e-07	0.0027043	1.09412e-07	0.000896236	1.01204e-06	0.00809129	3.30603e-07	0.00264318	1.07892e-06	0.00868024	3.54033e-07	0.00284831	1.0674e-06	0.0090415	3.48347e-07	0.00295069	8.74775e-07	0.00666527	2.89459e-07	0.00220551
12670	26	1.00931e-07	0.000666393	3.45762e-08	0.000228287	3.17708e-07	0.00270753	1.05292e-07	0.000897307	1.02265e-06	0.00810147	3.3407e-07	0.0026465	1.08495e-06	0.00869107	3.56013e-07	0.00285187	1.0753e-06	0.00905223	3.50924e-07	0.00295419	8.72925e-07	0.006674	2.88847e-07	0.0022084
12680	26	1.13066e-07	0.000667436	3.87331e-08	0.000228645	3.07505e-07	0.00271066	1.01911e-07	0.000898344	1.0231e-06	0.0081117	3.34215e-07	0.00264984	1.09872e-06	0.00870198	3.6053e-07	0.00285545	1.0808e-06	0.009063	3.52718e-07	0.00295771	8.78237e-07	0.00668276	2.90605e-07	0.0022113
12690	26	1.14916e-07	0.000668577	3.9367e-08	0.000229035	3.01883e-07	0.00271371	1.00048e-07	0.000899354	1.02595e-06	0.00812194	3.35146e-07	0.00265319	1.09985e-06	0.00871297	3.60904e-07	0.00285905	1.0811e-06	0.00907381	3.52816e-07	0.00296123	8.83882e-07	0.00669158	2.92473e-07	0.00221421
12700	26	1.19014e-07	0.000669745	4.07707e-08	0.000229436	2.99348e-07	0.00271672	9.92072e-08	0.000900352	1.02946e-06	0.00813222	3.36292e-07	0.00265655	1.09446e-06	0.00872394	3.59134e-07	0.00286266	1.07887e-06	0.00908461	3.5209e-07	0.00296476	8.88925e-07	0.00670044	2.94142e-07	0.00221715
12710	26	1.24774e-07	0.000670961	4.27438e-08	0.000229852	2.97926e-07	0.0027197	9.8736e-08	0.00090134	1.03148e-06	0.00814252	3.36954e-07	0.00265991	1.0874e-06	0.00873485	3.56815e-07	0.00286623	1.0818e-06	0.00909541	3.53046e-07	0.00296828	8.95918e-07	0.00670936	2.96455e-07	0.0022201
12720	26	1.24131e-07	0.000672203	4.25236e-08	0.000230278	2.98138e-07	0.00272269	9.88063e-08	0.000902329	1.02685e-06	0.00815281	3.3544e-07	0.00266327	1.07849e-06	0.00874568	3.53893e-07	0.00286979	1.08284e-06	0.00910624	3.53383e-07	0.00297182	8.93143e-07	0.00671829	2.95537e-07	0.00222305
12730	26	1.21566e-07	0.000673429	4.16451e-08	0.000230698	3.00298e-07	0.00272568	9.9522e-08	0.00090332	1.01321e-06	0.00816302	3.30985e-07	0.00266661	1.06635e-06	0.00875641	3.49908e-07	0.00287331	1.0836e-06	0.00911707	3.53633e-07	0.00297535	8.75278e-07	0.00672711	2.89626e-07	0.00222597
12740	26	1.18711e-07	0.000674634	4.06671e-08	0.00023111	2.97784e-07	0.00272866	9.8689e-08	0.00090431	1.00228e-06	0.00817309	3.27415e-07	0.0026699	1.05855e-06	0.00876703	3.4735e-07	0.00287679	1.08544e-06	0.00912792	3.54232e-07	0.00297889	8.51933e-07	0.00673578	2.81901e-07	0.00222884
12750	26	1.17286e-07	0.000675816	4.0179e-08	0.000231515	2.87616e-07	0.0027316	9.53193e-08	0.000905284	1.00414e-06	0.00818312	3.2802e-07	0.00267318	1.0509e-06	0.00877759	3.44839e-07	0.00288026	1.09003e-06	0.00913879	3.55731e-07	0.00298244	8.39589e-07	0.00674425	2.77817e-07	0.00223164
12760	26	1.20491e-07	0.000677009	4.12767e-08	0.000231924	2.73313e-07	0.00273439	9.0579e-08	0.000906208	1.00546e-06	0.00819317	3.28453e-07	0.00267646	1.04868e-06	0.00878808	3.44111e-07	0.0028837	1.07384e-06	0.00914959	3.50448e-07	0.00298596	8.47756e-07	0.0067527	2.80519e-07	0.00223444
12770	26	1.30295e-07	0.000678279	4.46355e-08	0.000232359	2.81715e-07	0.0027372	9.33636e-08	0.000907137	1.00385e-06	0.00820322	3.27928e-07	0.00267974	1.04537e-06	0.00879855	3.43024e-07	0.00288714	1.06763e-06	0.0091603	3.48421e-07	0.00298946	8.41122e-07	0.00676112	2.78324e-07	0.00223723
12780	26	1.37472e-07	0.000679599	4.7094e-08	0.000232811	2.93414e-07	0.00274005	9.72408e-08	0.000908083	9.99134e-07	0.00821323	3.26386e-07	0.00268301	1.04607e-06	0.00880902	3.43254e-07	0.00289057	1.06726e-06	0.00917098	3.483e-07	0.00299294	8.32973e-07	0.00676951	2.75627e-07	0.00224
12790	26	1.34567e-07	0.000680961	4.60988e-08	0.000233278	2.94499e-07	0.00274299	9.76003e-08	0.000909057	9.90395e-07	0.00822318	3.23532e-07	0.00268626	1.05576e-06	0.00881952	3.46434e-07	0.00289402	1.07046e-06	0.00918167	3.49345e-07	0.00299643	8.33508e-07	0.00677784	2.75804e-07	0.00224276
12800	26	1.27859e-07	0.000682272	4.38007e-08	0.000233727	2.84469e-07	0.00274586	9.42761e-08	0.000910008	9.9203e-07	0.00823311	3.24066e-07	0.0026895	1.06593e-06	0.00883013	3.49772e-07	0.0028975	1.07219e-06	0.00919238	3.49907e-07	0.00299993	8.39349e-07	0.00678622	2.77737e-07	0.00224553
12810	26	1.19426e-07	0.000683504	4.09119e-08	0.000234149	2.75427e-07	0.00274868	9.12797e-08	0.000910944	9.98658e-07	0.00824306	3.26231e-07	0.00269275	1.07179e-06	0.00884082	3.51695e-07	0.00290101	1.07356e-06	0.00920311	3.50356e-07	0.00300343	8.45169e-07	0.00679463	2.79663e-07	0.00224831
12820	26	1.10976e-07	0.000684651	3.80171e-08	0.000234542	2.78494e-07	0.00275145	9.22959e-08	0.000911862	1.00969e-06	0.00825309	3.29834e-07	0.00269603	1.06743e-06	0.0088515	3.50265e-07	0.00290451	1.07426e-06	0.00921384	3.50585e-07	0.00300693	8.46268e-07	0.00680308	2.80026e-07	0.00225111
12830	26	1.02563e-07	0.000685736	3.51351e-08	0.000234914	2.774e-07	0.00275423	9.19336e-08	0.000912782	1.00572e-06	0.00826316	3.28536e-07	0.00269932	1.05164e-06	0.00886213	3.45082e-07	0.002908	1.07429e-06	0.00922459	3.50594e-07	0.00301044	8.44779e-07	0.00681154	2.79534e-07	0.00225391
12840	26	8.23008e-08	0.000686647	2.81939e-08	0.000235226	2.75593e-07	0.002757	9.13345e-08	0.000913699	9.98867e-07	0.00827319	3.26299e-07	0.0027026	1.05109e-06	0.00887264	3.44903e-07	0.00291145	1.08065e-06	0.00923537	3.5267e-07	0.00301396	8.32507e-07	0.00681992	2.75473e-07	0.00225668
12850	26	7.91059e-08	0.000687458	2.70994e-08	0.000235503	2.76162e-07	0.00275976	9.15233e-08	0.000914614	9.92956e-07	0.00828314	3.24368e-07	0.00270585	1.05418e-06	0.00888318	3.45918e-07	0.00291491	1.08084e-06	0.00924617	3.52732e-07	0.00301748	8.29533e-07	0.00682825	2.74489e-07	0.00225944
12860	26	8.04626e-08	0.000688259	2.75642e-08	0.000235778	2.77395e-07	0.00276252	9.19319e-08	0.00091553	9.89029e-07	0.00829306	3.23085e-07	0.00270909	1.05947e-06	0.00889374	3.47652e-07	0.00291837	1.084e-06	0.00925701	3.53762e-07	0.00302102	8.38036e-07	0.00683657	2.77303e-07	0.00226219
12870	26	8.28193e-08	0.000689073	2.83715e-08	0.000236057	2.72765e-07	0.00276527	9.03972e-08	0.000916441	9.8998e-07	0.00830295	3.23396e-07	0.00271232	1.05728e-06	0.00890432	3.46935e-07	0.00292184	1.09204e-06	0.00926788	3.56386e-07	0.00302457	8.36787e-07	0.00684495	2.76889e-07	0.00226496
12880	26	8.29185e-08	0.0006899	2.84055e-08	0.00023634	2.61614e-07	0.00276794	8.67019e-08	0.000917326	9.8957e-07	0.00831285	3.23262e-07	0.00271555	1.05602e-06	0.00891488	3.46519e-07	0.00292531	1.09584e-06	0.00927882	3.57626e-07	0.00302814	8.34496e-07	0.0068533	2.76131e-07	0.00226773
12890	26	8.72992e-08	0.000690765	2.99062e-08	0.000236636	2.53671e-07	0.00277052	8.40693e-08	0.000918182	9.90915e-07	0.00832276	3.23701e-07	0.00271879	1.05549e-06	0.00892544	3.46345e-07	0.00292877	1.09323e-06	0.00928975	3.56774e-07	0.00303171	8.28996e-07	0.00686161	2.74311e-07	0.00227048
12900	26	9.45526e-08	0.000691667	3.2391e-08	0.000236945	2.53259e-07	0.00277306	8.39329e-08	0.000919024	9.94507e-07	0.00833268	3.24875e-07	0.00272203	1.05363e-06	0.00893598	3.45737e-07	0.00293223	1.08998e-06	0.00930068	3.55713e-07	0.00303527	8.20156e-07	0.00686986	2.71386e-07	0.00227321
12910	26	9.94407e-08	0.000692637	3.40655e-08	0.000237278	2.58924e-07	0.00277563	8.58102e-08	0.000919875	9.96838e-07	0.00834264	3.25636e-07	0.00272528	1.04881e-06	0.00894649	3.44156e-07	0.00293568	1.09635e-06	0.00931161	3.57793e-07	0.00303884	8.1045e-07	0.006878	2.68175e-07	0.0022759
12920	26	1.02971e-07	0.000693645	3.52748e-08	0.000237623	2.61643e-07	0.00277823	8.67114e-08	0.000920735	9.96998e-07	0.0083526	3.25689e-07	0.00272854	1.04226e-06	0.00895696	3.42005e-07	0.00293912	1.09229e-06	0.00932254	3.56469e-07	0.00304241	8.06584e-07	0.00688611	2.66895e-07	0.00227858
12930	26	1.02009e-07	0.000694666	3.49454e-08	0.000237973	2.60721e-07	0.00278084	8.64059e-08	0.0009216	9.94641e-07	0.00836256	3.24919e-07	0.00273179	1.03943e-06	0.00896737	3.41077e-07	0.00294253	1.08081e-06	0.00933342	3.52721e-07	0.00304596	8.07496e-07	0.00689417	2.67197e-07	0.00228125
12940	26	9.25258e-08	0.000695643	3.16967e-08	0.000238307	2.52978e-07	0.0027834	8.38397e-08	0.00092245	9.88849e-07	0.00837248	3.23027e-07	0.00273503	1.04384e-06	0.00897779	3.42522e-07	0.00294595	1.07684e-06	0.0093442	3.51426e-07	0.00304948	8.03189e-07	0.00690223	2.65772e-07	0.00228392
12950	26	8.72239e-08	0.000696542	2.98804e-08	0.000238615	2.50012e-07	0.00278592	8.28567e-08	0.000923285	9.90226e-07	0.00838238	3.23477e-07	0.00273827	1.04853e-06	0.00898825	3.44063e-07	0.00294938	1.06942e-06	0.00935494	3.49006e-07	0.00305298	8.06385e-07	0.00691028	2.66829e-07	0.00228658
12960	26	8.32794e-08	0.00069739	2.85291e-08	0.000238906	2.44928e-07	0.00278839	8.1172e-08	0.000924105	9.92611e-07	0.00839229	3.24255e-07	0.0027415	1.05146e-06	0.00899875	3.45023e-07	0.00295283	1.06305e-06	0.00936559	3.46926e-07	0.00305646	8.07366e-07	0.00691834	2.67154e-07	0.00228925
12970	26	8.05526e-08	0.000698211	2.7595e-08	0.000239187	2.36579e-07	0.0027908	7.84048e-08	0.000924901	9.9101e-07	0.00840221	3.23732e-07	0.00274474	1.04793e-06	0.00900923	3.43865e-07	0.00295627	1.05713e-06	0.00937619	3.44993e-07	0.00305991	8.02174e-07	0.00692639	2.65436e-07	0.00229191
12980	26	7.86917e-08	0.000699008	2.69575e-08	0.00023946	2.33956e-07	0.00279315	7.75357e-08	0.000925682	9.90283e-07	0.00841211	3.23495e-07	0.00274798	1.03908e-06	0.00901968	3.40962e-07	0.0029597	1.05216e-06	0.00938674	3.43372e-07	0.00306336	8.01382e-07	0.00693441	2.65174e-07	0.00229457
12990	26	7.20352e-08	0.000699749	2.46772e-08	0.000239714	2.35417e-07	0.00279551	7.80198e-08	0.000926462	9.9013e-07	0.00842201	3.23445e-07	0.00275121	1.04212e-06	0.0090301	3.4196e-07	0.00296312	1.05821e-06	0.00939731	3.45346e-07	0.00306681	8.02229e-07	0.00694243	2.65454e-07	0.00229722
13000	26	6.70273e-08	0.000700454	2.29616e-08	0.000239955	2.3887e-07	0.00279788	7.91642e-08	0.000927247	9.90194e-07	0.00843192	3.23466e-07	0.00275445	1.04228e-06	0.00904051	3.42012e-07	0.00296653	1.06461e-06	0.00940791	3.47435e-07	0.00307027	8.05047e-07	0.00695046	2.66386e-07	0.00229988
13010	26	6.57836e-08	0.000701118	2.25356e-08	0.000240183	2.43095e-07	0.00280028	8.05646e-08	0.000928046	9.86744e-07	0.00844179	3.22339e-07	0.00275767	1.03807e-06	0.00905091	3.4063e-07	0.00296995	1.06814e-06	0.00941858	3.48586e-07	0.00307375	8.07939e-07	0.00695853	2.67343e-07	0.00230255
13020	26	7.10356e-08	0.000701823	2.43348e-08	0.000240424	2.44064e-07	0.00280272	8.08854e-08	0.000928853	9.7427e-07	0.0084516	3.18264e-07	0.00276088	1.0424e-06	0.00906132	3.42051e-07	0.00297336	1.0701e-06	0.00942927	3.49227e-07	0.00307724	8.04151e-07	0.00696658	2.6609e-07	0.00230521
13030	26	7.94528e-08	0.000702556	2.72183e-08	0.000240675	2.45376e-07	0.00280517	8.13204e-08	0.000929665	9.66457e-07	0.0084613	3.15712e-07	0.00276405	1.04181e-06	0.00907173	3.41856e-07	0.00297678	1.06514e-06	0.00943993	3.47606e-07	0.00308072	8.00285e-07	0.0069746	2.64811e-07	0.00230787
13040	26	7.87668e-08	0.000703341	2.69833e-08	0.000240945	2.45451e-07	0.00280762	8.13451e-08	0.000930476	9.60542e-07	0.00847094	3.13779e-07	0.0027672	1.03712e-06	0.00908213	3.40318e-07	0.00298019	1.05622e-06	0.00945055	3.44695e-07	0.00308418	7.9784e-07	0.0069826	2.64002e-07	0.00231051
13050	26	7.49901e-08	0.00070411	2.56895e-08	0.000241208	2.39319e-07	0.00281004	7.93129e-08	0.000931278	9.52922e-07	0.00848051	3.1129e-07	0.00277032	1.0254e-06	0.00909243	3.36473e-07	0.00298357	1.04319e-06	0.00946104	3.40443e-07	0.00308761	8.0061e-07	0.0069906	2.64919e-07	0.00231316
13060	26	7.01273e-08	0.00070484	2.40236e-08	0.000241458	2.36206e-07	0.00281242	7.82812e-08	0.000932066	9.47494e-07	0.00849001	3.09517e-07	0.00277342	1.02203e-06	0.00910268	3.35368e-07	0.00298693	1.03938e-06	0.00947146	3.392e-07	0.00309101	8.03764e-07	0.00699862	2.65962e-07	0.00231581
13070	26	6.92093e-08	0.00070554	2.37091e-08	0.000241698	2.35532e-07	0.00281478	7.8058e-08	0.000932851	9.43802e-07	0.00849947	3.08311e-07	0.00277652	1.02196e-06	0.0091129	3.35343e-07	0.00299029	1.03921e-06	0.00948186	3.39145e-07	0.0030944	8.06681e-07	0.00700667	2.66927e-07	0.00231848
13080	26	7.59389e-08	0.00070628	2.60145e-08	0.000241951	2.43329e-07	0.00281719	8.06419e-08	0.00093365	9.46228e-07	0.00850893	3.09104e-07	0.00277961	1.01882e-06	0.00912309	3.34314e-07	0.00299363	1.03604e-06	0.00949223	3.38112e-07	0.00309778	8.06882e-07	0.00701474	2.66994e-07	0.00232115
13090	26	8.48935e-08	0.000707092	2.90821e-08	0.000242229	2.41718e-07	0.00281958	8.01079e-08	0.000934442	9.51511e-07	0.00851843	3.1083e-07	0.00278271	1.01491e-06	0.00913326	3.3303e-07	0.00299697	1.02969e-06	0.00950254	3.36039e-07	0.00310115	8.05366e-07	0.00702279	2.66492e-07	0.00232381
13100	26	9.6506e-08	0.000707989	3.30602e-08	0.000242537	2.28868e-07	0.00282195	7.58493e-08	0.000935225	9.60207e-07	0.00852798	3.1367e-07	0.00278583	1.01007e-06	0.00914339	3.31441e-07	0.00300029	1.01953e-06	0.0095128	3.32724e-07	0.0031045	8.01799e-07	0.00703083	2.65312e-07	0.00232647
13110	26	9.90864e-08	0.000708954	3.39442e-08	0.000242867	2.29659e-07	0.00282426	7.61116e-08	0.000935992	9.60266e-07	0.00853757	3.1369e-07	0.00278896	1.00151e-06	0.00915344	3.28633e-07	0.00300359	1.02617e-06	0.00952305	3.3489e-07	0.00310784	8.02106e-07	0.00703886	2.65413e-07	0.00232913
13120	26	9.71412e-08	0.000709933	3.32778e-08	0.000243203	2.32963e-07	0.00282657	7.72065e-08	0.000936756	9.54973e-07	0.00854714	3.1196e-07	0.00279209	9.97006e-07	0.00916345	3.27156e-07	0.00300687	1.03602e-06	0.00953335	3.38106e-07	0.0031112	8.03924e-07	0.00704688	2.66015e-07	0.00233178
13130	26	9.32308e-08	0.000710891	3.19382e-08	0.000243531	2.31425e-07	0.00282889	7.6697e-08	0.000937526	9.45864e-07	0.00855666	3.08985e-07	0.0027952	1.00215e-06	0.00917343	3.28845e-07	0.00301015	1.03998e-06	0.00954373	3.39398e-07	0.00311459	8.05683e-07	0.00705493	2.66597e-07	0.00233445
13140	26	8.53582e-08	0.000711772	2.92413e-08	0.000243833	2.30171e-07	0.0028312	7.62814e-08	0.000938291	9.2687e-07	0.008566	3.0278e-07	0.00279825	1.00112e-06	0.00918345	3.28504e-07	0.00301344	1.03587e-06	0.0095541	3.38055e-07	0.00311797	8.01839e-07	0.00706296	2.65325e-07	0.0023371
13150	26	8.4202e-08	0.000712628	2.88452e-08	0.000244126	2.23543e-07	0.00283345	7.40846e-08	0.000939037	9.2396e-07	0.00857527	3.01829e-07	0.00280128	9.90774e-07	0.00919338	3.2511e-07	0.0030167	1.03232e-06	0.00956444	3.36896e-07	0.00312135	7.93026e-07	0.00707092	2.62409e-07	0.00233974
13160	26	8.66412e-08	0.000713479	2.96808e-08	0.000244417	2.15243e-07	0.00283567	7.1334e-08	0.000939771	9.28742e-07	0.00858452	3.03391e-07	0.0028043	9.7714e-07	0.00920325	3.20637e-07	0.00301994	1.02836e-06	0.00957474	3.35606e-07	0.00312471	7.8255e-07	0.00707882	2.58943e-07	0.00234235
13170	26	9.04635e-08	0.00071437	3.09902e-08	0.000244723	2.12862e-07	0.00283781	7.05447e-08	0.000940481	9.316e-07	0.00859383	3.04325e-07	0.00280734	9.71306e-07	0.00921299	3.18722e-07	0.00302313	1.02045e-06	0.00958497	3.33022e-07	0.00312805	7.76782e-07	0.00708661	2.57034e-07	0.00234493
13180	26	8.41423e-08	0.000715208	2.88247e-08	0.00024501	2.21896e-07	0.00283998	7.3539e-08	0.000941202	9.33726e-07	0.00860316	3.0502e-07	0.00281039	9.68897e-07	0.0092227	3.17932e-07	0.00302632	1.01539e-06	0.00959516	3.31373e-07	0.00313138	7.6618e-07	0.0070943	2.53526e-07	0.00234747
13190	26	7.12879e-08	0.000716003	2.44212e-08	0.000245282	2.20571e-07	0.00284219	7.30997e-08	0.000941934	9.34997e-07	0.0086125	3.05435e-07	0.00281344	9.6871e-07	0.00923238	3.1787e-07	0.00302949	1.01362e-06	0.00960531	3.30796e-07	0.00313469	7.5288e-07	0.00710191	2.49125e-07	0.00234999
13200	26	6.85981e-08	0.000716715	2.34998e-08	0.000245526	2.17379e-07	0.00284438	7.20419e-08	0.000942659	9.31059e-07	0.00862182	3.04148e-07	0.00281648	9.65344e-07	0.00924205	3.16766e-07	0.00303267	1.01271e-06	0.00961544	3.30497e-07	0.00313799	7.5085e-07	0.00710944	2.48453e-07	0.00235248
13210	26	6.73093e-08	0.00071739	2.30583e-08	0.000245757	2.1424e-07	0.00284655	7.10016e-08	0.000943377	9.24937e-07	0.0086311	3.02148e-07	0.00281951	9.64234e-07	0.0092517	3.16402e-07	0.00303583	1.01801e-06	0.0096256	3.32227e-07	0.00314131	7.47434e-07	0.00711692	2.47323e-07	0.00235496
13220	26	6.39443e-08	0.000718052	2.19055e-08	0.000245984	2.15922e-07	0.0028487	7.1559e-08	0.00094409	9.18318e-07	0.00864033	2.99986e-07	0.00282253	9.66642e-07	0.00926135	3.17192e-07	0.003039	1.02665e-06	0.00963582	3.35047e-07	0.00314464	7.38584e-07	0.00712437	2.44394e-07	0.00235742
13230	26	5.99808e-08	0.000718659	2.05477e-08	0.000246192	2.17338e-07	0.00285086	7.20282e-08	0.000944808	9.14259e-07	0.00864948	2.9866e-07	0.00282552	9.75043e-07	0.00927109	3.19948e-07	0.0030422	1.03089e-06	0.00964611	3.36432e-07	0.003148	7.49644e-07	0.00713186	2.48054e-07	0.0023599
13240	26	5.54856e-08	0.000719249	1.90078e-08	0.000246394	2.15081e-07	0.00285302	7.12803e-08	0.000945521	9.12382e-07	0.00865862	2.98047e-07	0.00282851	9.83306e-07	0.00928086	3.2266e-07	0.0030454	1.02713e-06	0.0096564	3.35202e-07	0.00315136	7.61905e-07	0.00713937	2.52111e-07	0.00236239
13250	26	4.83805e-08	0.000719773	1.65738e-08	0.000246574	2.09713e-07	0.00285515	6.95014e-08	0.000946228	9.21503e-07	0.00866779	3.01027e-07	0.0028315	9.86391e-07	0.0092907	3.23672e-07	0.00304863	1.02117e-06	0.00966664	3.33259e-07	0.0031547	7.66875e-07	0.00714701	2.53756e-07	0.00236492
13260	26	5.63559e-08	0.000720318	1.93059e-08	0.00024676	2.11092e-07	0.00285726	6.99582e-08	0.000946929	9.231e-07	0.00867701	3.01549e-07	0.00283451	9.79182e-07	0.00930051	3.21306e-07	0.00305185	1.01189e-06	0.00967679	3.3023e-07	0.00315801	7.56749e-07	0.0071546	2.50405e-07	0.00236743
13270	26	5.86544e-08	0.000720878	2.00933e-08	0.000246952	2.10402e-07	0.00285936	6.97295e-08	0.000947624	9.23486e-07	0.00868624	3.01675e-07	0.00283753	9.73481e-07	0.00931028	3.19436e-07	0.00305505	1.00581e-06	0.00968688	3.28246e-07	0.00316131	7.48906e-07	0.00716214	2.4781e-07	0.00236992
13280	26	5.46804e-08	0.000721448	1.87319e-08	0.000247147	2.05017e-07	0.00286144	6.79448e-08	0.000948315	9.22815e-07	0.00869548	3.01455e-07	0.00284055	9.68698e-07	0.00931999	3.17866e-07	0.00305824	1.00208e-06	0.00969692	3.27028e-07	0.00316459	7.43307e-07	0.00716961	2.45957e-07	0.00237239
13290	26	4.50098e-08	0.00072193	1.54191e-08	0.000247313	2.03937e-07	0.00286349	6.75869e-08	0.000948993	9.2346e-07	0.00870471	3.01666e-07	0.00284356	9.55752e-07	0.00932959	3.13618e-07	0.00306139	9.87683e-07	0.00970684	3.2233e-07	0.00316782	7.3576e-07	0.007177	2.4346e-07	0.00237484
13300	26	3.37999e-08	0.000722326	1.15789e-08	0.000247448	2.00599e-07	0.00286551	6.64808e-08	0.000949662	9.22115e-07	0.00871393	3.01227e-07	0.00284657	9.42928e-07	0.0093391	3.0941e-07	0.00306451	9.76599e-07	0.00971669	3.18712e-07	0.00317104	7.32647e-07	0.00718434	2.4243e-07	0.00237727
13310	26	2.16546e-08	0.000722608	7.41825e-09	0.000247545	1.91213e-07	0.00286746	6.33702e-08	0.00095031	9.13654e-07	0.0087231	2.98463e-07	0.00284957	9.32658e-07	0.00934848	3.0604e-07	0.00306759	9.73964e-07	0.00972644	3.17853e-07	0.00317422	7.3605e-07	0.0071917	2.43556e-07	0.0023797
13320	26	1.76637e-08	0.000722818	6.05106e-09	0.000247617	1.76403e-07	0.00286931	5.8462e-08	0.000950923	9.0462e-07	0.00873219	2.95512e-07	0.00285254	9.3078e-07	0.00935781	3.05424e-07	0.00307065	9.75113e-07	0.00973619	3.18228e-07	0.0031774	7.42834e-07	0.00719909	2.45801e-07	0.00238215
13330	26	2.05885e-08	0.000723014	7.05304e-09	0.000247684	1.68669e-07	0.00287103	5.58989e-08	0.000951492	8.94855e-07	0.00874121	2.92322e-07	0.00285548	9.31011e-07	0.00936711	3.055e-07	0.0030737	9.68249e-07	0.0097459	3.15987e-07	0.00318057	7.44851e-07	0.00720652	2.46468e-07	0.00238461
13340	26	2.57794e-08	0.000723244	8.83127e-09	0.000247763	1.63621e-07	0.0028727	5.42257e-08	0.000952045	8.81272e-07	0.00875006	2.87884e-07	0.00285838	9.32283e-07	0.00937643	3.05917e-07	0.00307676	9.6246e-07	0.00975556	3.14098e-07	0.00318372	7.41952e-07	0.00721395	2.45509e-07	0.00238707
13350	26	3.05778e-08	0.000723515	1.04751e-08	0.000247856	1.60223e-07	0.00287432	5.30997e-08	0.000952583	8.69832e-07	0.00875883	2.84147e-07	0.00286124	9.35407e-07	0.00938577	3.06943e-07	0.00307982	9.64286e-07	0.00976519	3.14694e-07	0.00318687	7.31044e-07	0.00722133	2.41899e-07	0.00238951
13360	26	2.01902e-08	0.000723756	6.91659e-09	0.000247938	1.55442e-07	0.0028759	5.15153e-08	0.000953104	8.61717e-07	0.0087675	2.81496e-07	0.00286407	9.32453e-07	0.0093951	3.05973e-07	0.00308289	9.65132e-07	0.00977484	3.1497e-07	0.00319001	7.24845e-07	0.00722861	2.39848e-07	0.00239191
13370	26	1.38505e-08	0.000723929	4.74478e-09	0.000247997	1.52308e-07	0.00287744	5.04764e-08	0.000953614	8.67359e-07	0.00877616	2.8334e-07	0.0028669	9.27697e-07	0.0094044	3.04413e-07	0.00308594	9.55369e-07	0.00978442	3.11784e-07	0.00319314	7.17545e-07	0.0072358	2.37433e-07	0.00239429
13380	26	9.67054e-09	0.000724054	3.31285e-09	0.00024804	1.50686e-07	0.00287895	4.9939e-08	0.000954118	8.71435e-07	0.00878485	2.84671e-07	0.00286974	9.19203e-07	0.00941364	3.01625e-07	0.00308897	9.40963e-07	0.00979393	3.07083e-07	0.00319624	7.1003e-07	0.00724295	2.34946e-07	0.00239666
13390	26	5.528e-09	0.000724134	1.89373e-09	0.000248067	1.51935e-07	0.00288047	5.03531e-08	0.000954619	8.72965e-07	0.00879357	2.85171e-07	0.00287259	8.99079e-07	0.00942274	2.95022e-07	0.00309196	9.34694e-07	0.00980331	3.05037e-07	0.00319931	7.02246e-07	0.00725002	2.3237e-07	0.002399
13400	26	1.16314e-08	0.000724239	3.9846e-09	0.000248103	1.4867e-07	0.00288196	4.92708e-08	0.000955115	8.73025e-07	0.0088023	2.85191e-07	0.00287544	9.03782e-07	0.00943177	2.96565e-07	0.00309492	9.40829e-07	0.00981271	3.07039e-07	0.00320237	7.05815e-07	0.00725707	2.33551e-07	0.00240133
13410	26	1.50912e-08	0.000724351	5.1698e-09	0.000248142	1.45914e-07	0.00288344	4.83574e-08	0.000955604	8.73299e-07	0.00881103	2.8528e-07	0.00287829	9.08997e-07	0.00944082	2.98276e-07	0.00309789	9.44354e-07	0.00982212	3.08189e-07	0.00320544	7.11403e-07	0.00726415	2.354e-07	0.00240368
13420	26	1.08182e-08	0.000724478	3.70599e-09	0.000248185	1.42367e-07	0.00288488	4.71822e-08	0.000956082	8.75596e-07	0.00881978	2.8603e-07	0.00288115	9.13694e-07	0.00944994	2.99818e-07	0.00310088	9.40072e-07	0.00983154	3.06792e-07	0.00320852	7.07764e-07	0.00727125	2.34196e-07	0.00240602
13430	26	3.29447e-09	0.00072455	1.12859e-09	0.00024821	1.42485e-07	0.00288631	4.72211e-08	0.000956556	8.71765e-07	0.0088285	2.84779e-07	0.002884	9.06557e-07	0.00945903	2.97476e-07	0.00310386	9.36735e-07	0.00984092	3.05703e-07	0.00321158	6.9235e-07	0.00727824	2.29096e-07	0.00240834
13440	26	-7.86415e-09	0.000724522	-2.69403e-09	0.0002482	1.49022e-07	0.00288777	4.93875e-08	0.000957038	8.60056e-07	0.00883716	2.80954e-07	0.00288683	9.0387e-07	0.00946809	2.96594e-07	0.00310684	9.32163e-07	0.00985026	3.04211e-07	0.00321463	6.8337e-07	0.00728512	2.26124e-07	0.00241062
13450	26	-2.02458e-08	0.000724392	-6.93563e-09	0.000248156	1.47404e-07	0.00288924	4.88512e-08	0.000957527	8.5884e-07	0.00884576	2.80556e-07	0.00288964	9.10612e-07	0.00947715	2.98806e-07	0.00310981	9.25698e-07	0.00985956	3.02101e-07	0.00321766	6.85128e-07	0.00729197	2.26706e-07	0.00241288
13460	26	-3.02692e-08	0.000724138	-1.03693e-08	0.000248069	1.45226e-07	0.00289071	4.81294e-08	0.000958014	8.60384e-07	0.00885436	2.81061e-07	0.00289245	9.04475e-07	0.00948623	2.96792e-07	0.00311279	9.19599e-07	0.00986878	3.00111e-07	0.00322067	6.86247e-07	0.00729882	2.27076e-07	0.00241515
13470	26	-2.96935e-08	0.000723844	-1.01722e-08	0.000247968	1.4541e-07	0.00289217	4.81904e-08	0.000958496	8.63683e-07	0.00886298	2.82139e-07	0.00289526	8.99695e-07	0.00949524	2.95224e-07	0.00311575	9.22493e-07	0.009878	3.01055e-07	0.00322368	6.82021e-07	0.00730566	2.25678e-07	0.00241741
13480	26	-2.31392e-08	0.000723587	-7.92683e-09	0.00024788	1.54528e-07	0.00289368	5.12122e-08	0.000958997	8.68942e-07	0.00887164	2.83857e-07	0.00289809	8.96262e-07	0.00950423	2.94097e-07	0.0031187	9.24524e-07	0.00988724	3.01718e-07	0.00322669	6.81543e-07	0.00731248	2.2552e-07	0.00241967
13490	26	-1.24096e-08	0.000723413	-4.25117e-09	0.00024782	1.58434e-07	0.00289523	5.25066e-08	0.000959511	8.71787e-07	0.00888034	2.84786e-07	0.00290093	8.96303e-07	0.00951319	2.94111e-07	0.00312164	9.20935e-07	0.00989646	3.00546e-07	0.0032297	6.88708e-07	0.00731934	2.2789e-07	0.00242194
13500	26	1.03544e-10	0.000723332	3.54713e-11	0.000247793	1.52099e-07	0.00289678	5.04071e-08	0.000960027	8.70984e-07	0.00888906	2.84524e-07	0.00290378	9.01221e-07	0.0095222	2.95725e-07	0.00312459	9.13084e-07	0.00990564	2.97984e-07	0.0032327	7.03113e-07	0.00732628	2.32657e-07	0.00242424
13510	26	1.05802e-09	0.000723338	3.62446e-10	0.000247795	1.44817e-07	0.00289825	4.7994e-08	0.000960514	8.70763e-07	0.00889776	2.84451e-07	0.00290663	9.08211e-07	0.00953124	2.98018e-07	0.00312756	9.1219e-07	0.00991476	2.97693e-07	0.00323568	7.14991e-07	0.00733338	2.36587e-07	0.00242659
13520	26	-5.99683e-10	0.000723337	-2.05434e-10	0.000247795	1.40619e-07	0.00289969	4.66029e-08	0.000960991	8.71681e-07	0.00890648	2.84751e-07	0.00290947	9.13444e-07	0.00954035	2.99736e-07	0.00313055	9.06687e-07	0.00992385	2.95897e-07	0.00323864	7.21169e-07	0.00734056	2.38632e-07	0.00242896
13530	26	-4.67933e-09	0.000723313	-1.60301e-09	0.000247786	1.40265e-07	0.0029011	4.64854e-08	0.000961457	8.68506e-07	0.00891517	2.83714e-07	0.00291231	9.19076e-07	0.0095495	3.01584e-07	0.00313355	9.03409e-07	0.00993291	2.94827e-07	0.0032416	7.17821e-07	0.00734775	2.37524e-07	0.00243134
13540	26	-1.01707e-08	0.00072324	-3.4842e-09	0.000247761	1.41655e-07	0.00290251	4.69462e-08	0.000961925	8.58367e-07	0.00892381	2.80402e-07	0.00291514	9.25334e-07	0.00955872	3.03637e-07	0.00313658	9.05938e-07	0.00994195	2.95653e-07	0.00324455	7.03797e-07	0.00735487	2.32883e-07	0.00243369
13550	26	-1.28503e-08	0.000723128	-4.40214e-09	0.000247723	1.42885e-07	0.00290393	4.73538e-08	0.000962395	8.51313e-07	0.00893235	2.78098e-07	0.00291792	9.26448e-07	0.00956798	3.04003e-07	0.00313962	9.04263e-07	0.009951	2.95106e-07	0.0032475	6.99543e-07	0.00736187	2.31476e-07	0.00243601
13560	26	-9.32832e-09	0.000723023	-3.19561e-09	0.000247687	1.40333e-07	0.00290535	4.65079e-08	0.000962864	8.46926e-07	0.00894085	2.76665e-07	0.0029207	9.2451e-07	0.00957722	3.03367e-07	0.00314265	9.03209e-07	0.00996004	2.94762e-07	0.00325045	6.95551e-07	0.00736886	2.30155e-07	0.00243832
13570	26	-5.16102e-09	0.000722956	-1.76802e-09	0.000247664	1.33844e-07	0.00290672	4.43575e-08	0.000963319	8.46803e-07	0.00894932	2.76624e-07	0.00292347	9.17322e-07	0.00958644	3.01008e-07	0.00314567	9.0342e-07	0.00996908	2.94831e-07	0.0032534	6.91988e-07	0.0073758	2.28976e-07	0.00244062
13580	26	-1.53885e-09	0.000722914	-5.27164e-10	0.00024765	1.28706e-07	0.00290803	4.26546e-08	0.000963753	8.42175e-07	0.00895776	2.75113e-07	0.00292623	9.07848e-07	0.00959556	2.97899e-07	0.00314867	9.05428e-07	0.00997812	2.95486e-07	0.00325635	6.92119e-07	0.00738272	2.29019e-07	0.00244291
13590	26	-1.87276e-09	0.000722895	-6.41555e-10	0.000247643	1.25275e-07	0.0029093	4.15175e-08	0.000964174	8.36744e-07	0.00896616	2.73339e-07	0.00292897	9.09123e-07	0.00960466	2.98318e-07	0.00315165	9.05487e-07	0.00998717	2.95505e-07	0.00325931	6.93532e-07	0.00738965	2.29487e-07	0.0024452
13600	26	-8.30159e-09	0.000722841	-2.84389e-09	0.000247624	1.21858e-07	0.00291054	4.0385e-08	0.000964586	8.31634e-07	0.0089745	2.71669e-07	0.00293169	9.18308e-07	0.00961379	3.01332e-07	0.00315465	9.0315e-07	0.00999622	2.94743e-07	0.00326226	6.94679e-07	0.00739659	2.29866e-07	0.0024475
13610	26	-1.79985e-08	0.000722718	-6.16576e-09	0.000247583	1.25185e-07	0.00291179	4.14877e-08	0.000964999	8.25533e-07	0.00898278	2.69676e-07	0.0029344	9.19868e-07	0.00962298	3.01843e-07	0.00315766	9.00084e-07	0.0100052	2.93742e-07	0.0032652	6.94614e-07	0.00740353	2.29845e-07	0.0024498
13620	26	-2.02312e-08	0.00072253	-6.93062e-09	0.000247518	1.2666e-07	0.00291303	4.19767e-08	0.000965412	8.2442e-07	0.00899104	2.69313e-07	0.0029371	9.26483e-07	0.00963223	3.04014e-07	0.0031607	9.04788e-07	0.0100143	2.95277e-07	0.00326815	6.93621e-07	0.00741047	2.29516e-07	0.00245209
13630	26	-2.1846e-08	0.000722314	-7.48383e-09	0.000247444	1.2348e-07	0.00291428	4.09226e-08	0.000965826	8.28903e-07	0.00899931	2.70777e-07	0.0029398	9.34642e-07	0.00964153	3.06692e-07	0.00316375	9.15433e-07	0.0100234	2.98751e-07	0.00327112	6.90745e-07	0.00741739	2.28564e-07	0.00245438
13640	26	-2.24712e-08	0.000722098	-7.69798e-09	0.00024737	1.25038e-07	0.00291553	4.14391e-08	0.000966238	8.37019e-07	0.00900763	2.73428e-07	0.00294252	9.19067e-07	0.0096508	3.01581e-07	0.00316679	9.15249e-07	0.0100325	2.98691e-07	0.00327411	6.81579e-07	0.00742426	2.25532e-07	0.00245666
13650	26	-2.05334e-08	0.000721885	-7.03414e-09	0.000247297	1.30782e-07	0.00291681	4.33425e-08	0.000966663	8.4729e-07	0.00901606	2.76784e-07	0.00294527	9.08352e-07	0.00965994	2.98065e-07	0.00316979	9.13979e-07	0.0100417	2.98276e-07	0.00327709	6.76548e-07	0.00743106	2.23867e-07	0.0024589
13660	26	-1.89375e-08	0.000721686	-6.48744e-09	0.000247229	1.36239e-07	0.00291815	4.5151e-08	0.000967106	8.49282e-07	0.00902453	2.77434e-07	0.00294804	9.05569e-07	0.00966901	2.97151e-07	0.00317277	9.09885e-07	0.0100508	2.9694e-07	0.00328006	6.78403e-07	0.00743784	2.24481e-07	0.00246115
13670	26	-1.70556e-08	0.000721506	-5.84277e-09	0.000247167	1.39978e-07	0.00291952	4.63903e-08	0.000967562	8.43464e-07	0.009033	2.75534e-07	0.0029508	9.03664e-07	0.00967806	2.96526e-07	0.00317574	9.01646e-07	0.0100598	2.94252e-07	0.00328303	6.82555e-07	0.00744464	2.25855e-07	0.0024634
13680	26	-6.01072e-09	0.00072141	-2.0591e-09	0.000247134	1.36352e-07	0.00292089	4.51886e-08	0.000968017	8.43394e-07	0.00904144	2.75511e-07	0.00295356	9.11573e-07	0.00968715	2.99122e-07	0.00317872	9.00302e-07	0.0100689	2.93813e-07	0.00328597	6.83579e-07	0.00745147	2.26193e-07	0.00246566
13690	26	4.48159e-10	0.000721369	1.53526e-10	0.00024712	1.31491e-07	0.00292224	4.35777e-08	0.000968462	8.39884e-07	0.00904985	2.74364e-07	0.00295631	9.22046e-07	0.00969631	3.02558e-07	0.00318173	9.05752e-07	0.0100779	2.95592e-07	0.00328891	6.80668e-07	0.00745828	2.2523e-07	0.00246791
13700	26	-2.09946e-09	0.000721357	-7.19215e-10	0.000247116	1.25466e-07	0.00292352	4.15809e-08	0.000968887	8.3727e-07	0.00905824	2.7351e-07	0.00295905	9.29654e-07	0.00970557	3.05055e-07	0.00318476	9.15974e-07	0.010087	2.98927e-07	0.00329189	6.74163e-07	0.00746506	2.23078e-07	0.00247016
13710	26	-8.47465e-09	0.00072131	-2.90317e-09	0.0002471	1.1951e-07	0.00292475	3.96071e-08	0.000969295	8.42353e-07	0.00906664	2.75171e-07	0.00296179	9.30629e-07	0.00971487	3.05374e-07	0.00318782	9.23107e-07	0.0100962	3.01256e-07	0.00329488	6.7106e-07	0.00747179	2.22051e-07	0.00247238
13720	26	-1.31535e-08	0.000721205	-4.50601e-09	0.000247064	1.17922e-07	0.00292594	3.90808e-08	0.000969689	8.54173e-07	0.00907511	2.79032e-07	0.00296456	9.26311e-07	0.00972416	3.03958e-07	0.00319086	9.23609e-07	0.0101054	3.01419e-07	0.0032979	6.73868e-07	0.00747853	2.2298e-07	0.00247461
13730	26	-2.1717e-08	0.00072101	-7.43964e-09	0.000246998	1.1788e-07	0.00292712	3.90666e-08	0.00097008	8.65626e-07	0.00908374	2.82773e-07	0.00296738	9.2638e-07	0.00973342	3.0398e-07	0.0031939	9.24135e-07	0.0101147	3.01591e-07	0.00330091	6.80427e-07	0.00748529	2.2515e-07	0.00247685
13740	26	-2.76807e-08	0.00072077	-9.48261e-09	0.000246915	1.23784e-07	0.00292834	4.10233e-08	0.000970486	8.7174e-07	0.00909241	2.84771e-07	0.00297021	9.28613e-07	0.0097427	3.04713e-07	0.00319695	9.22539e-07	0.0101239	3.0107e-07	0.00330392	6.79694e-07	0.00749209	2.24908e-07	0.0024791
13750	26	-3.13137e-08	0.000720478	-1.07272e-08	0.000246815	1.34413e-07	0.00292962	4.45459e-08	0.00097091	8.73239e-07	0.00910114	2.8526e-07	0.00297306	9.32489e-07	0.009752	3.05985e-07	0.0032	9.18782e-07	0.0101331	2.99844e-07	0.00330693	6.79597e-07	0.00749889	2.24876e-07	0.00248135
13760	26	-3.73525e-08	0.000720139	-1.27959e-08	0.000246699	1.35047e-07	0.00293097	4.47561e-08	0.000971355	8.80952e-07	0.0091099	2.8778e-07	0.00297593	9.32162e-07	0.00976132	3.05878e-07	0.00320306	9.15066e-07	0.0101423	2.98631e-07	0.00330992	6.8174e-07	0.00750569	2.25585e-07	0.0024836
13770	26	-4.17528e-08	0.000719737	-1.43033e-08	0.000246561	1.39757e-07	0.00293235	4.6317e-08	0.000971814	8.76727e-07	0.00911868	2.864e-07	0.00297879	9.36822e-07	0.00977068	3.07407e-07	0.00320613	9.25036e-07	0.0101515	3.01885e-07	0.00331293	6.85857e-07	0.00751254	2.26947e-07	0.00248587
13780	26	-4.56853e-08	0.000719299	-1.56505e-08	0.000246411	1.41512e-07	0.00293375	4.68986e-08	0.000972277	8.72329e-07	0.00912743	2.84963e-07	0.00298165	9.40611e-07	0.00978006	3.0865e-07	0.00320921	9.34855e-07	0.0101608	3.0509e-07	0.00331597	6.87814e-07	0.0075194	2.27595e-07	0.00248814
13790	26	-4.94692e-08	0.000718828	-1.69467e-08	0.00024625	1.36781e-07	0.00293514	4.53306e-08	0.000972739	8.72655e-07	0.00913616	2.8507e-07	0.0029845	9.40937e-07	0.00978947	3.08757e-07	0.00321229	9.4148e-07	0.0101702	3.07252e-07	0.00331903	6.85959e-07	0.00752627	2.26981e-07	0.00249041
13800	26	-4.72603e-08	0.000718347	-1.619e-08	0.000246085	1.34377e-07	0.0029365	4.4534e-08	0.00097319	8.75351e-07	0.0091449	2.8595e-07	0.00298736	9.40589e-07	0.00979888	3.08643e-07	0.00321538	9.46874e-07	0.0101796	3.09012e-07	0.00332211	6.85793e-07	0.00753313	2.26926e-07	0.00249268
13810	26	-4.58073e-08	0.000717881	-1.56923e-08	0.000245926	1.36879e-07	0.00293786	4.53631e-08	0.00097364	8.74956e-07	0.00915365	2.85821e-07	0.00299021	9.42451e-07	0.00980829	3.09254e-07	0.00321847	9.51592e-07	0.0101891	3.10551e-07	0.0033252	6.80173e-07	0.00753995	2.25066e-07	0.00249494
13820	26	-4.62e-08	0.00071742	-1.58268e-08	0.000245768	1.36935e-07	0.00293922	4.53818e-08	0.000974092	8.69309e-07	0.00916236	2.83977e-07	0.00299306	9.40513e-07	0.0098177	3.08618e-07	0.00322156	9.55123e-07	0.0101986	3.11704e-07	0.00332832	6.78166e-07	0.00754675	2.24402e-07	0.00249719
13830	26	-4.5846e-08	0.000716964	-1.57055e-08	0.000245611	1.33769e-07	0.00294059	4.43325e-08	0.000974543	8.60103e-07	0.00917102	2.80969e-07	0.00299589	9.34435e-07	0.00982708	3.06623e-07	0.00322464	9.57294e-07	0.0102082	3.12413e-07	0.00333144	6.83265e-07	0.00755356	2.2609e-07	0.00249944
13840	26	-3.66163e-08	0.000716559	-1.25437e-08	0.000245473	1.36011e-07	0.00294194	4.50755e-08	0.00097499	8.5115e-07	0.00917957	2.78045e-07	0.00299868	9.31956e-07	0.00983641	3.0581e-07	0.0032277	9.57953e-07	0.0102178	3.12628e-07	0.00333456	6.94182e-07	0.00756045	2.29702e-07	0.00250172
13850	26	-2.95126e-08	0.000716232	-1.01102e-08	0.000245361	1.39548e-07	0.00294332	4.62479e-08	0.000975449	8.47124e-07	0.00918806	2.76729e-07	0.00300146	9.29577e-07	0.00984572	3.05029e-07	0.00323075	9.53673e-07	0.0102273	3.11231e-07	0.00333768	6.97878e-07	0.00756741	2.30925e-07	0.00250402
13860	26	-2.45082e-08	0.000715952	-8.39579e-09	0.000245265	1.41621e-07	0.00294472	4.69348e-08	0.000975912	8.43106e-07	0.00919651	2.75417e-07	0.00300422	9.25048e-07	0.009855	3.03543e-07	0.0032338	9.49312e-07	0.0102368	3.09807e-07	0.00334079	6.97136e-07	0.00757438	2.30679e-07	0.00250633
13870	26	-2.03395e-08	0.000715735	-6.96773e-09	0.00024519	1.38482e-07	0.00294612	4.58946e-08	0.000976375	8.35722e-07	0.0092049	2.73005e-07	0.00300696	9.21229e-07	0.00986424	3.0229e-07	0.00323683	9.48571e-07	0.0102463	3.09566e-07	0.00334388	6.90494e-07	0.00758131	2.28481e-07	0.00250862
13880	26	-1.1246e-08	0.000715571	-3.85255e-09	0.000245134	1.34266e-07	0.00294748	4.44972e-08	0.000976828	8.38068e-07	0.00921329	2.73771e-07	0.0030097	9.30828e-07	0.00987349	3.0544e-07	0.00323987	9.46014e-07	0.0102558	3.08731e-07	0.00334697	6.79482e-07	0.00758817	2.24838e-07	0.00251089
13890	26	-1.79496e-08	0.000715405	-6.14901e-09	0.000245077	1.39877e-07	0.00294887	4.63569e-08	0.000977287	8.45488e-07	0.00922169	2.76195e-07	0.00301244	9.29593e-07	0.00988278	3.05035e-07	0.00324291	9.44795e-07	0.0102653	3.08333e-07	0.00335006	6.77001e-07	0.00759496	2.24017e-07	0.00251314
13900	26	-2.9604e-08	0.000715177	-1.01415e-08	0.000244999	1.41632e-07	0.00295026	4.69384e-08	0.000977751	8.51613e-07	0.00923018	2.78196e-07	0.00301522	9.2783e-07	0.00989207	3.04456e-07	0.00324596	9.42616e-07	0.0102747	3.07622e-07	0.00335314	6.80615e-07	0.00760175	2.25212e-07	0.00251539
13910	26	-4.34027e-08	0.000714804	-1.48685e-08	0.000244872	1.38203e-07	0.00295167	4.5802e-08	0.000978215	8.50578e-07	0.00923868	2.77858e-07	0.00301799	9.30295e-07	0.00990137	3.05265e-07	0.00324901	9.41459e-07	0.0102841	3.07245e-07	0.00335621	6.8609e-07	0.00760858	2.27024e-07	0.00251765
13920	26	-5.75291e-08	0.000714303	-1.97078e-08	0.0002447	1.37026e-07	0.00295304	4.54119e-08	0.00097867	8.50683e-07	0.00924719	2.77892e-07	0.00302077	9.33327e-07	0.00991068	3.0626e-07	0.00325207	9.4289e-07	0.0102935	3.07712e-07	0.00335929	6.85114e-07	0.00761543	2.26701e-07	0.00251991
13930	26	-7.12817e-08	0.000713659	-2.44191e-08	0.000244479	1.2232e-07	0.00295433	4.05383e-08	0.000979098	8.52945e-07	0.0092557	2.78631e-07	0.00302355	9.26159e-07	0.00991998	3.03908e-07	0.00325512	9.35175e-07	0.0103029	3.05194e-07	0.00336235	6.83791e-07	0.00762228	2.26263e-07	0.00252218
13940	26	-7.50602e-08	0.000712929	-2.57135e-08	0.000244229	1.13471e-07	0.00295551	3.76055e-08	0.000979487	8.47501e-07	0.00926421	2.76853e-07	0.00302633	9.21777e-07	0.00992921	3.0247e-07	0.00325815	9.2662e-07	0.0103122	3.02402e-07	0.00336539	6.7709e-07	0.00762907	2.24046e-07	0.00252443
13950	26	-7.59721e-08	0.000712174	-2.60259e-08	0.00024397	1.09146e-07	0.00295663	3.61722e-08	0.00097986	8.42202e-07	0.00927266	2.75121e-07	0.00302909	9.20458e-07	0.00993843	3.02037e-07	0.00326118	9.19498e-07	0.0103215	3.00078e-07	0.0033684	6.7073e-07	0.00763582	2.21942e-07	0.00252666
13960	26	-7.74014e-08	0.000711407	-2.65155e-08	0.000243708	1.08496e-07	0.00295772	3.59568e-08	0.00098022	8.38874e-07	0.00928106	2.74034e-07	0.00303184	9.22024e-07	0.00994764	3.02551e-07	0.0032642	9.14839e-07	0.0103306	2.98557e-07	0.0033714	6.68325e-07	0.00764252	2.21146e-07	0.00252888
13970	26	-7.47916e-08	0.000710656	-2.56214e-08	0.00024345	1.08978e-07	0.00295881	3.61167e-08	0.000980582	8.33052e-07	0.00928941	2.72132e-07	0.00303456	9.21011e-07	0.00995685	3.02219e-07	0.00326722	9.14688e-07	0.0103398	2.98508e-07	0.00337438	6.68693e-07	0.00764921	2.21268e-07	0.00253109
13980	26	-7.11124e-08	0.000709918	-2.43611e-08	0.000243198	1.09378e-07	0.0029599	3.62492e-08	0.000980942	8.27376e-07	0.00929772	2.70278e-07	0.00303728	9.20588e-07	0.00996607	3.0208e-07	0.00327024	9.18869e-07	0.010349	2.99872e-07	0.00337738	6.70032e-07	0.0076559	2.21711e-07	0.0025333
13990	26	-7.09165e-08	0.000709207	-2.4294e-08	0.000242954	1.07086e-07	0.00296098	3.54896e-08	0.000981301	8.3057e-07	0.00930602	2.71322e-07	0.00303999	9.28097e-07	0.00997531	3.04544e-07	0.00327328	9.33237e-07	0.0103582	3.04561e-07	0.0033804	6.70046e-07	0.0076626	2.21715e-07	0.00253552
14000	26	-8.16878e-08	0.000708423	-2.79839e-08	0.000242685	1.15687e-07	0.00296211	3.83398e-08	0.000981677	8.25846e-07	0.00931428	2.69779e-07	0.00304269	9.35515e-07	0.00998464	3.06978e-07	0.00327634	9.43917e-07	0.0103676	3.08047e-07	0.00338346	6.74215e-07	0.00766933	2.23095e-07	0.00253775
14010	26	-9.61474e-08	0.000707548	-3.29373e-08	0.000242386	1.27573e-07	0.00296331	4.22792e-08	0.000982075	8.21936e-07	0.00932254	2.68501e-07	0.00304539	9.36795e-07	0.00999398	3.07398e-07	0.0032794	9.47501e-07	0.010377	3.09216e-07	0.00338654	6.77183e-07	0.00767607	2.24077e-07	0.00253998
14020	26	-1.05285e-07	0.000706548	-3.60676e-08	0.000242043	1.35872e-07	0.00296463	4.50295e-08	0.000982511	8.2861e-07	0.00933079	2.70681e-07	0.00304808	9.24698e-07	0.0100033	3.03428e-07	0.00328246	9.39688e-07	0.0103865	3.06667e-07	0.00338962	6.73315e-07	0.00768283	2.22797e-07	0.00254222
14030	26	-8.49781e-08	0.000705619	-2.91111e-08	0.000241725	1.46654e-07	0.00296605	4.86028e-08	0.000982982	8.32694e-07	0.0093391	2.72016e-07	0.0030508	9.15362e-07	0.0100125	3.00365e-07	0.00328548	9.3789e-07	0.0103959	3.0608e-07	0.00339269	6.73538e-07	0.00768956	2.22871e-07	0.00254444
14040	26	-7.19996e-08	0.000704824	-2.4665e-08	0.000241452	1.48858e-07	0.00296751	4.93331e-08	0.000983466	8.35238e-07	0.00934744	2.72847e-07	0.00305352	9.14e-07	0.0100216	2.99918e-07	0.00328848	9.41903e-07	0.0104053	3.0739e-07	0.00339576	6.76128e-07	0.00769632	2.23728e-07	0.00254668
14050	26	-6.79438e-08	0.000704115	-2.32756e-08	0.00024121	1.44695e-07	0.00296899	4.79536e-08	0.000983955	8.37026e-07	0.0093558	2.73431e-07	0.00305625	9.1791e-07	0.0100308	3.01201e-07	0.00329149	9.49248e-07	0.0104147	3.09787e-07	0.00339884	6.79863e-07	0.00770309	2.24964e-07	0.00254892
14060	26	-6.21469e-08	0.000703477	-2.12897e-08	0.000240991	1.394e-07	0.0029704	4.61987e-08	0.000984422	8.42113e-07	0.0093642	2.75092e-07	0.003059	9.15439e-07	0.01004	3.0039e-07	0.00329449	9.47019e-07	0.0104242	3.09059e-07	0.00340193	6.72123e-07	0.00770983	2.22403e-07	0.00255115
14070	26	-5.59216e-08	0.000702877	-1.91571e-08	0.000240786	1.38669e-07	0.0029718	4.59566e-08	0.000984888	8.46486e-07	0.00937264	2.76521e-07	0.00306175	9.13925e-07	0.0100491	2.99893e-07	0.00329749	9.42935e-07	0.0104337	3.07726e-07	0.00340502	6.65152e-07	0.00771653	2.20096e-07	0.00255337
14080	26	-4.85438e-08	0.000702352	-1.66297e-08	0.000240606	1.48057e-07	0.00297322	4.90679e-08	0.00098536	8.4883e-07	0.00938111	2.77287e-07	0.00306452	9.16965e-07	0.0100583	3.00891e-07	0.0033005	9.36898e-07	0.0104431	3.05756e-07	0.00340808	6.65251e-07	0.00772319	2.20129e-07	0.00255557
14090	26	-3.41475e-08	0.000701954	-1.16979e-08	0.000240469	1.48752e-07	0.00297471	4.92982e-08	0.000985852	8.58589e-07	0.00938966	2.80475e-07	0.00306731	9.20316e-07	0.0100675	3.01991e-07	0.00330351	9.21395e-07	0.0104523	3.00697e-07	0.00341111	6.75957e-07	0.0077299	2.23671e-07	0.00255779
14100	26	-2.01863e-08	0.000701676	-6.91524e-09	0.000240374	1.45432e-07	0.00297618	4.81978e-08	0.000986339	8.60866e-07	0.00939825	2.81218e-07	0.00307012	9.26355e-07	0.0100767	3.03972e-07	0.00330654	9.26661e-07	0.0104616	3.02415e-07	0.00341413	6.8147e-07	0.00773668	2.25496e-07	0.00256004
14110	26	-2.42554e-08	0.000701445	-8.30922e-09	0.000240295	1.39637e-07	0.0029776	4.62771e-08	0.00098681	8.67852e-07	0.0094069	2.83501e-07	0.00307295	9.28956e-07	0.010086	3.04826e-07	0.00330959	9.35764e-07	0.0104709	3.05386e-07	0.00341717	6.81345e-07	0.0077435	2.25454e-07	0.00256229
14120	26	-3.37235e-08	0.000701161	-1.15527e-08	0.000240198	1.34285e-07	0.00297897	4.45034e-08	0.000987264	8.7355e-07	0.0094156	2.85362e-07	0.00307579	9.29498e-07	0.0100953	3.05003e-07	0.00331264	9.44334e-07	0.0104803	3.08183e-07	0.00342024	6.84628e-07	0.00775033	2.2654e-07	0.00256455
14130	26	-3.27465e-08	0.000700833	-1.1218e-08	0.000240085	1.31e-07	0.0029803	4.34147e-08	0.000987704	8.71987e-07	0.00942433	2.84851e-07	0.00307864	9.32997e-07	0.0101046	3.06152e-07	0.00331569	9.54881e-07	0.0104898	3.11625e-07	0.00342334	6.92641e-07	0.00775722	2.29192e-07	0.00256683
14140	26	-2.52301e-08	0.000700544	-8.6431e-09	0.000239986	1.32001e-07	0.00298162	4.37467e-08	0.000988141	8.73402e-07	0.00943306	2.85314e-07	0.00308149	9.41449e-07	0.0101139	3.08925e-07	0.00331877	9.57295e-07	0.0104994	3.12413e-07	0.00342646	6.94601e-07	0.00776415	2.29841e-07	0.00256913
14150	26	-2.73081e-08	0.00070027	-9.35499e-09	0.000239892	1.41994e-07	0.002983	4.70584e-08	0.0009886	8.73926e-07	0.0094418	2.85485e-07	0.00308434	9.49848e-07	0.0101234	3.11681e-07	0.00332187	9.48619e-07	0.0105089	3.09581e-07	0.00342956	6.96924e-07	0.00777111	2.30609e-07	0.00257143
14160	26	-3.08622e-08	0.000699995	-1.05725e-08	0.000239798	1.51206e-07	0.00298444	5.01115e-08	0.000989077	8.71904e-07	0.00945052	2.84824e-07	0.00308719	9.54376e-07	0.0101329	3.13167e-07	0.00332499	9.37092e-07	0.0105183	3.0582e-07	0.00343264	6.98468e-07	0.00777808	2.3112e-07	0.00257373
14170	26	-2.70117e-08	0.000699708	-9.25342e-09	0.0002397	1.49359e-07	0.00298594	4.94991e-08	0.000989575	8.649e-07	0.0094592	2.82536e-07	0.00309003	9.49981e-07	0.0101424	3.11725e-07	0.00332811	9.29457e-07	0.0105276	3.03328e-07	0.00343569	6.9699e-07	0.00778506	2.30631e-07	0.00257604
14180	26	-2.55308e-08	0.00069944	-8.74614e-09	0.000239608	1.48877e-07	0.00298744	4.93394e-08	0.00099007	8.63348e-07	0.00946785	2.82029e-07	0.00309286	9.4668e-07	0.0101519	3.10641e-07	0.00333123	9.29644e-07	0.0105369	3.03389e-07	0.00343873	6.94715e-07	0.00779202	2.29878e-07	0.00257835
14190	26	-2.60597e-08	0.000699181	-8.92731e-09	0.000239519	1.48402e-07	0.00298892	4.91821e-08	0.000990562	8.65007e-07	0.00947649	2.82571e-07	0.00309568	9.41348e-07	0.0101614	3.08892e-07	0.00333432	9.31843e-07	0.0105462	3.04106e-07	0.00344176	6.90958e-07	0.00779895	2.28635e-07	0.00258064
14200	26	-2.71297e-08	0.000698916	-9.29384e-09	0.000239428	1.46721e-07	0.0029904	4.86251e-08	0.000991051	8.66731e-07	0.00948515	2.83135e-07	0.00309851	9.30951e-07	0.0101707	3.0548e-07	0.00333739	9.29127e-07	0.0105556	3.0322e-07	0.0034448	6.85871e-07	0.00780583	2.26952e-07	0.00258292
14210	26	-2.30422e-08	0.000698674	-7.89359e-09	0.000239346	1.49753e-07	0.00299189	4.96299e-08	0.000991545	8.73327e-07	0.00949386	2.85289e-07	0.00310135	9.23719e-07	0.01018	3.03107e-07	0.00334044	9.3479e-07	0.0105649	3.05068e-07	0.00344785	6.86777e-07	0.0078127	2.27252e-07	0.00258519
14220	26	-1.97037e-08	0.000698446	-6.74993e-09	0.000239268	1.49368e-07	0.00299336	4.95022e-08	0.000992033	8.79271e-07	0.00950261	2.87231e-07	0.00310421	9.18429e-07	0.0101892	3.01371e-07	0.00334346	9.39171e-07	0.0105742	3.06498e-07	0.0034509	6.91667e-07	0.00781959	2.2887e-07	0.00258747
14230	26	-2.27819e-08	0.000698232	-7.80443e-09	0.000239194	1.36243e-07	0.00299478	4.51524e-08	0.000992504	8.79343e-07	0.0095114	2.87254e-07	0.00310708	9.15315e-07	0.0101984	3.00349e-07	0.00334647	9.33048e-07	0.0105836	3.045e-07	0.00345395	7.01456e-07	0.00782654	2.32109e-07	0.00258977
14240	26	-2.36298e-08	0.000698005	-8.0949e-09	0.000239117	1.25116e-07	0.00299608	4.14649e-08	0.000992935	8.7651e-07	0.00952017	2.86329e-07	0.00310995	9.10398e-07	0.0102075	2.98736e-07	0.00334946	9.28147e-07	0.0105929	3.029e-07	0.00345699	6.94235e-07	0.00783351	2.29719e-07	0.00259207
14250	26	-2.30721e-08	0.00069777	-7.90385e-09	0.000239036	1.15249e-07	0.00299731	3.81947e-08	0.000993341	8.71847e-07	0.00952892	2.84806e-07	0.00311281	9.04346e-07	0.0102166	2.9675e-07	0.00335244	9.24017e-07	0.0106022	3.01552e-07	0.00346001	6.8217e-07	0.00784038	2.25727e-07	0.00259435
14260	26	-2.78264e-08	0.000697507	-9.53251e-09	0.000238946	1.10196e-07	0.00299843	3.65202e-08	0.000993714	8.66656e-07	0.00953761	2.8311e-07	0.00311564	9.10718e-07	0.0102257	2.98841e-07	0.00335543	9.24416e-07	0.0106114	3.01683e-07	0.00346303	6.68372e-07	0.00784714	2.21162e-07	0.00259659
14270	26	-2.65366e-08	0.000697242	-9.09069e-09	0.000238855	1.10079e-07	0.00299954	3.64816e-08	0.000994081	8.53224e-07	0.00954621	2.78722e-07	0.00311845	9.11485e-07	0.0102348	2.99093e-07	0.00335841	9.22404e-07	0.0106206	3.01026e-07	0.00346604	6.5758e-07	0.00785377	2.1759e-07	0.00259878
14280	26	-1.90713e-08	0.000697015	-6.53329e-09	0.000238777	1.16918e-07	0.00300069	3.87479e-08	0.000994461	8.35578e-07	0.00955465	2.72958e-07	0.00312121	9.05137e-07	0.0102439	2.9701e-07	0.00336139	9.18719e-07	0.0106299	2.99824e-07	0.00346905	6.53356e-07	0.00786033	2.16193e-07	0.00260095
14290	26	-1.4963e-08	0.000696839	-5.12588e-09	0.000238717	1.25874e-07	0.0030019	4.17159e-08	0.000994862	8.26853e-07	0.00956297	2.70107e-07	0.00312393	9.02256e-07	0.0102529	2.96064e-07	0.00336436	9.18051e-07	0.010639	2.99605e-07	0.00347204	6.53088e-07	0.00786687	2.16104e-07	0.00260311
14300	26	-1.81367e-08	0.000696666	-6.21311e-09	0.000238658	1.17408e-07	0.00300309	3.89104e-08	0.000995258	8.26861e-07	0.00957124	2.7011e-07	0.00312663	9.08221e-07	0.010262	2.98022e-07	0.00336734	9.18279e-07	0.0106482	2.9968e-07	0.00347504	6.54177e-07	0.0078734	2.16464e-07	0.00260528
14310	26	-1.90491e-08	0.000696491	-6.52568e-09	0.000238598	1.07458e-07	0.00300424	3.56127e-08	0.000995637	8.29336e-07	0.00957953	2.70919e-07	0.00312934	9.13828e-07	0.0102711	2.99862e-07	0.00337032	9.216e-07	0.0106574	3.00764e-07	0.00347805	6.55466e-07	0.00787995	2.16891e-07	0.00260744
14320	26	-1.56865e-08	0.000696314	-5.37374e-09	0.000238537	1.06228e-07	0.00300531	3.5205e-08	0.000995992	8.34948e-07	0.00958785	2.72752e-07	0.00313205	9.18063e-07	0.0102802	3.01251e-07	0.00337333	9.29599e-07	0.0106667	3.03374e-07	0.00348106	6.52312e-07	0.00788649	2.15847e-07	0.00260961
14330	26	-1.53685e-08	0.000696157	-5.2648e-09	0.000238484	1.10372e-07	0.00300639	3.65784e-08	0.000996352	8.44666e-07	0.00959626	2.75926e-07	0.0031348	9.26352e-07	0.0102895	3.03971e-07	0.00337636	9.3451e-07	0.010676	3.04977e-07	0.00348411	6.46758e-07	0.00789298	2.14009e-07	0.00261175
14340	26	-1.87515e-08	0.000695981	-6.42374e-09	0.000238423	1.10632e-07	0.0030075	3.66646e-08	0.000996717	8.54668e-07	0.00960475	2.79194e-07	0.00313758	9.33373e-07	0.0102987	3.06275e-07	0.00337941	9.37165e-07	0.0106854	3.05843e-07	0.00348716	6.39519e-07	0.00789942	2.11614e-07	0.00261388
14350	26	-2.78477e-08	0.000695744	-9.53982e-09	0.000238342	1.13874e-07	0.00300863	3.77392e-08	0.000997093	8.62047e-07	0.00961332	2.81604e-07	0.00314038	9.3669e-07	0.0103081	3.07363e-07	0.00338247	9.37145e-07	0.0106947	3.05837e-07	0.00349022	6.32399e-07	0.00790578	2.09258e-07	0.00261599
14360	26	-4.60895e-08	0.000695343	-1.57889e-08	0.000238204	1.21099e-07	0.00300979	4.01337e-08	0.000997477	8.58319e-07	0.00962192	2.80386e-07	0.00314318	9.33733e-07	0.0103174	3.06393e-07	0.00338554	9.34417e-07	0.0107041	3.04947e-07	0.00349327	6.37843e-07	0.00791214	2.1106e-07	0.00261809
14370	26	-5.89487e-08	0.000694858	-2.01941e-08	0.000238038	1.20329e-07	0.00301099	3.98785e-08	0.000997876	8.56974e-07	0.00963051	2.79947e-07	0.00314599	9.28518e-07	0.0103267	3.04682e-07	0.0033886	9.30052e-07	0.0107134	3.03522e-07	0.00349631	6.4277e-07	0.00791853	2.1269e-07	0.00262021
14380	26	-6.07784e-08	0.000694261	-2.08209e-08	0.000237834	1.10773e-07	0.00301215	3.67115e-08	0.000998259	8.61678e-07	0.0096391	2.81484e-07	0.0031488	9.20932e-07	0.010336	3.02193e-07	0.00339163	9.23379e-07	0.0107227	3.01344e-07	0.00349934	6.44152e-07	0.00792497	2.13147e-07	0.00262234
14390	26	-6.37374e-08	0.000693632	-2.18346e-08	0.000237618	9.85509e-08	0.00301317	3.26609e-08	0.000998597	8.59579e-07	0.00964769	2.80798e-07	0.0031516	9.2107e-07	0.0103452	3.02238e-07	0.00339466	9.16093e-07	0.0107319	2.98966e-07	0.00350233	6.40613e-07	0.00793138	2.11976e-07	0.00262446
14400	26	-6.5256e-08	0.000692995	-2.23548e-08	0.0002374	9.04721e-08	0.00301414	2.99835e-08	0.000998919	8.56339e-07	0.00965628	2.7974e-07	0.00315441	9.20156e-07	0.0103544	3.01938e-07	0.00339767	9.14057e-07	0.010741	2.98302e-07	0.00350533	6.37286e-07	0.00793778	2.10875e-07	0.00262658
14410	26	-6.31048e-08	0.000692352	-2.16179e-08	0.00023718	9.19033e-08	0.00301505	3.04578e-08	0.000999221	8.53116e-07	0.00966482	2.78687e-07	0.0031572	9.13942e-07	0.0103636	2.99899e-07	0.00340068	9.24067e-07	0.0107502	3.01569e-07	0.00350833	6.36306e-07	0.00794415	2.10551e-07	0.00262868
14420	26	-5.76072e-08	0.000691747	-1.97346e-08	0.000236973	8.9084e-08	0.00301595	2.95234e-08	0.000999521	8.49711e-07	0.00967334	2.77574e-07	0.00315998	9.02081e-07	0.0103727	2.96007e-07	0.00340367	9.31429e-07	0.0107595	3.03971e-07	0.00351135	6.28811e-07	0.00795047	2.08071e-07	0.00263078
14430	26	-5.40222e-08	0.000691191	-1.85065e-08	0.000236782	8.87418e-08	0.00301684	2.941e-08	0.000999815	8.46421e-07	0.00968182	2.765e-07	0.00316275	9.071e-07	0.0103817	2.97654e-07	0.00340664	9.2927e-07	0.0107688	3.03267e-07	0.00351439	6.24141e-07	0.00795673	2.06526e-07	0.00263285
14440	26	-5.55415e-08	0.000690635	-1.90269e-08	0.000236592	9.41906e-08	0.00301776	3.12158e-08	0.00100012	8.44372e-07	0.00969027	2.7583e-07	0.00316551	9.12696e-07	0.0103908	2.9949e-07	0.00340962	9.23372e-07	0.010778	3.01342e-07	0.00351741	6.2764e-07	0.00796301	2.07683e-07	0.00263493
14450	26	-5.97569e-08	0.000690061	-2.0471e-08	0.000236395	9.51308e-08	0.0030187	3.15274e-08	0.00100043	8.43736e-07	0.00969872	2.75623e-07	0.00316827	9.13344e-07	0.0103999	2.99703e-07	0.00341262	9.18288e-07	0.0107873	2.99683e-07	0.00352042	6.36572e-07	0.00796933	2.10639e-07	0.00263702
14460	26	-6.35713e-08	0.000689445	-2.17777e-08	0.000236184	8.53575e-08	0.00301962	2.82884e-08	0.00100073	8.45107e-07	0.00970716	2.76071e-07	0.00317103	9.05163e-07	0.010409	2.97018e-07	0.0034156	9.20029e-07	0.0107965	3.00251e-07	0.00352342	6.4818e-07	0.00797575	2.1448e-07	0.00263914
14470	26	-7.14797e-08	0.000688778	-2.44869e-08	0.000235956	9.14111e-08	0.0030205	3.02947e-08	0.00100103	8.40819e-07	0.00971559	2.7467e-07	0.00317379	8.98906e-07	0.0104181	2.94965e-07	0.00341856	9.26643e-07	0.0108057	3.0241e-07	0.00352643	6.48854e-07	0.00798223	2.14703e-07	0.00264129
14480	26	-6.9406e-08	0.000688092	-2.37765e-08	0.00023572	8.64469e-08	0.00302138	2.86495e-08	0.00100132	8.36294e-07	0.00972397	2.73192e-07	0.00317652	8.99169e-07	0.0104271	2.95051e-07	0.00342151	9.24657e-07	0.0108149	3.01761e-07	0.00352945	6.35407e-07	0.00798864	2.10253e-07	0.00264341
14490	26	-6.20336e-08	0.000687423	-2.12509e-08	0.000235491	8.41484e-08	0.00302224	2.78877e-08	0.00100161	8.34527e-07	0.00973233	2.72614e-07	0.00317925	9.01067e-07	0.0104361	2.95674e-07	0.00342447	9.27129e-07	0.0108242	3.02568e-07	0.00353247	6.23431e-07	0.00799493	2.06291e-07	0.00264549
14500	26	-5.84068e-08	0.000686817	-2.00085e-08	0.000235284	8.98822e-08	0.00302311	2.9788e-08	0.00100189	8.37388e-07	0.00974069	2.73549e-07	0.00318198	9.02423e-07	0.0104451	2.96119e-07	0.00342742	9.3305e-07	0.0108335	3.045e-07	0.0035355	6.18992e-07	0.00800116	2.04822e-07	0.00264755
14510	26	-5.62802e-08	0.000686242	-1.928e-08	0.000235087	9.91503e-08	0.00302408	3.28595e-08	0.00100221	8.45986e-07	0.00974912	2.76358e-07	0.00318474	9.04578e-07	0.0104541	2.96826e-07	0.00343039	9.31467e-07	0.0108428	3.03984e-07	0.00353855	6.24062e-07	0.00800737	2.06499e-07	0.00264961
14520	26	-5.51738e-08	0.000685682	-1.8901e-08	0.000234895	1.07615e-07	0.00302509	3.56649e-08	0.00100255	8.5677e-07	0.00975761	2.7988e-07	0.00318751	9.07124e-07	0.0104632	2.97662e-07	0.00343336	9.30165e-07	0.0108521	3.03559e-07	0.00354158	6.25298e-07	0.00801362	2.06908e-07	0.00265167
14530	26	-5.65951e-08	0.000685122	-1.93879e-08	0.000234703	1.11688e-07	0.00302618	3.70146e-08	0.00100291	8.54284e-07	0.00976616	2.79068e-07	0.00319031	9.06644e-07	0.0104722	2.97504e-07	0.00343634	9.27897e-07	0.0108614	3.02819e-07	0.00354462	6.26576e-07	0.00801988	2.07331e-07	0.00265374
14540	26	-5.03362e-08	0.000684598	-1.72437e-08	0.000234524	1.18056e-07	0.00302734	3.9125e-08	0.0010033	8.60135e-07	0.00977475	2.8098e-07	0.00319311	9.13757e-07	0.0104813	2.99838e-07	0.00343933	9.20812e-07	0.0108706	3.00507e-07	0.00354763	6.31202e-07	0.00802617	2.08862e-07	0.00265583
14550	26	-4.25485e-08	0.000684129	-1.45759e-08	0.000234363	1.21643e-07	0.00302854	4.0314e-08	0.00100369	8.65617e-07	0.00978336	2.8277e-07	0.00319592	9.1979e-07	0.0104905	3.01818e-07	0.00344233	9.05083e-07	0.0108798	2.95373e-07	0.00355061	6.4411e-07	0.00803253	2.13133e-07	0.00265793
14560	26	-3.92773e-08	0.00068372	-1.34553e-08	0.000234223	1.22305e-07	0.00302976	4.05331e-08	0.00100409	8.62454e-07	0.009792	2.81737e-07	0.00319875	9.17077e-07	0.0104997	3.00928e-07	0.00344534	9.00181e-07	0.0108888	2.93774e-07	0.00355356	6.51449e-07	0.00803903	2.15562e-07	0.00266008
14570	26	-3.76956e-08	0.000683331	-1.29134e-08	0.00023409	1.23301e-07	0.00303098	4.08632e-08	0.0010045	8.63166e-07	0.00980064	2.8197e-07	0.00320157	9.07353e-07	0.0105088	2.97737e-07	0.00344833	8.98829e-07	0.0108978	2.93332e-07	0.00355649	6.57206e-07	0.00804556	2.17467e-07	0.00266224
14580	26	-3.74861e-08	0.000682954	-1.28417e-08	0.000233961	1.19331e-07	0.0030322	3.95476e-08	0.0010049	8.66252e-07	0.00980928	2.82978e-07	0.00320439	8.93596e-07	0.0105178	2.93223e-07	0.00345129	8.91603e-07	0.0109068	2.90974e-07	0.00355941	6.58728e-07	0.00805214	2.1797e-07	0.00266442
14590	26	-4.12274e-08	0.000682555	-1.41233e-08	0.000233824	1.16477e-07	0.00303337	3.86017e-08	0.00100529	8.66055e-07	0.00981794	2.82914e-07	0.00320722	8.90006e-07	0.0105267	2.92044e-07	0.00345422	8.87774e-07	0.0109157	2.89725e-07	0.00356232	6.5579e-07	0.00805871	2.16998e-07	0.00266659
14600	26	-3.53815e-08	0.000682183	-1.21207e-08	0.000233696	1.11674e-07	0.00303451	3.70099e-08	0.00100567	8.58004e-07	0.00982656	2.80284e-07	0.00321003	8.97687e-07	0.0105357	2.94565e-07	0.00345716	8.89122e-07	0.0109245	2.90164e-07	0.00356522	6.48797e-07	0.00806522	2.14684e-07	0.00266875
14610	26	-2.14452e-08	0.00068189	-7.34651e-09	0.000233596	1.0883e-07	0.00303562	3.60674e-08	0.00100604	8.4735e-07	0.00983509	2.76803e-07	0.00321282	9.07797e-07	0.0105447	2.97883e-07	0.00346012	8.94952e-07	0.0109335	2.92067e-07	0.00356813	6.39482e-07	0.00807167	2.11602e-07	0.00267088
14620	26	-1.02877e-08	0.000681735	-3.52428e-09	0.000233543	1.10436e-07	0.00303671	3.65996e-08	0.0010064	8.46897e-07	0.00984357	2.76655e-07	0.00321559	9.09009e-07	0.0105538	2.9828e-07	0.0034631	9.04636e-07	0.0109425	2.95228e-07	0.00357107	6.3303e-07	0.00807803	2.09467e-07	0.00267298
14630	26	-6.33511e-09	0.000681655	-2.17023e-09	0.000233515	1.10765e-07	0.00303782	3.67088e-08	0.00100677	8.55469e-07	0.00985209	2.79456e-07	0.00321838	9.10392e-07	0.0105629	2.98734e-07	0.00346608	9.09801e-07	0.0109515	2.96913e-07	0.00357402	6.30718e-07	0.00808436	2.08702e-07	0.00267508
14640	26	-1.1961e-09	0.000681619	-4.0975e-10	0.000233503	1.2045e-07	0.00303899	3.99186e-08	0.00100716	8.61082e-07	0.00986067	2.81289e-07	0.00322118	9.1956e-07	0.0105721	3.01742e-07	0.00346909	9.03639e-07	0.0109606	2.94902e-07	0.00357698	6.35313e-07	0.00809069	2.10222e-07	0.00267718
14650	26	6.56894e-11	0.000681603	2.25033e-11	0.000233498	1.31673e-07	0.00304023	4.36379e-08	0.00100756	8.65172e-07	0.00986929	2.82625e-07	0.00322399	9.30995e-07	0.0105813	3.05495e-07	0.00347212	8.98281e-07	0.0109696	2.93154e-07	0.00357992	6.39998e-07	0.00809707	2.11773e-07	0.00267929
14660	26	-1.05846e-08	0.00068155	-3.62597e-09	0.000233479	1.31561e-07	0.00304154	4.36007e-08	0.001008	8.68769e-07	0.00987796	2.838e-07	0.00322683	9.31769e-07	0.0105906	3.05749e-07	0.00347517	8.95664e-07	0.0109786	2.923e-07	0.00358285	6.45503e-07	0.00810349	2.13594e-07	0.00268141
14670	26	-1.04586e-08	0.000681444	-3.58282e-09	0.000233443	1.36334e-07	0.00304288	4.51826e-08	0.00100844	8.69392e-07	0.00988665	2.84004e-07	0.00322967	9.23441e-07	0.0105999	3.03016e-07	0.00347822	8.99781e-07	0.0109876	2.93643e-07	0.00358578	6.53219e-07	0.00810998	2.16147e-07	0.00268356
14680	26	-2.47002e-08	0.000681252	-8.46159e-09	0.000233377	1.3358e-07	0.00304422	4.42697e-08	0.00100889	8.66346e-07	0.00989532	2.83009e-07	0.0032325	9.15702e-07	0.0106091	3.00477e-07	0.00348123	9.04084e-07	0.0109966	2.95047e-07	0.00358873	6.52791e-07	0.00811651	2.16006e-07	0.00268572
14690	26	-3.28837e-08	0.00068097	-1.1265e-08	0.000233281	1.3104e-07	0.00304555	4.34281e-08	0.00100933	8.621e-07	0.00990397	2.81622e-07	0.00323532	9.18482e-07	0.0106182	3.01389e-07	0.00348424	9.06392e-07	0.0110056	2.958e-07	0.00359168	6.57264e-07	0.00812306	2.17486e-07	0.00268788
14700	26	-3.24056e-08	0.000680649	-1.11012e-08	0.000233171	1.32301e-07	0.00304687	4.3846e-08	0.00100977	8.54962e-07	0.00991255	2.7929e-07	0.00323812	9.21368e-07	0.0106274	3.02336e-07	0.00348726	9.09553e-07	0.0110147	2.96832e-07	0.00359465	6.59513e-07	0.00812964	2.1823e-07	0.00269006
14710	26	-3.07175e-08	0.000680326	-1.05229e-08	0.00023306	1.33368e-07	0.00304819	4.41997e-08	0.0010102	8.51558e-07	0.00992108	2.78178e-07	0.00324091	9.22391e-07	0.0106366	3.02671e-07	0.00349029	9.14177e-07	0.0110238	2.98341e-07	0.00359762	6.601e-07	0.00813624	2.18424e-07	0.00269225
14720	26	-3.33149e-08	0.00068	-1.14127e-08	0.000232948	1.25025e-07	0.00304946	4.14348e-08	0.00101063	8.47842e-07	0.00992958	2.76964e-07	0.00324369	9.19388e-07	0.0106458	3.01686e-07	0.00349331	9.25637e-07	0.0110331	3.02081e-07	0.00360063	6.58699e-07	0.00814283	2.17961e-07	0.00269443
14730	26	-3.5362e-08	0.000679662	-1.2114e-08	0.000232833	1.16471e-07	0.00305069	3.85998e-08	0.00101103	8.42789e-07	0.00993804	2.75313e-07	0.00324645	9.15293e-07	0.010655	3.00342e-07	0.00349632	9.35396e-07	0.0110423	3.05266e-07	0.00360366	6.5989e-07	0.00814942	2.18355e-07	0.00269661
14740	26	-4.12095e-08	0.000679272	-1.41172e-08	0.000232699	1.13986e-07	0.00305184	3.77762e-08	0.00101141	8.40538e-07	0.00994645	2.74578e-07	0.0032492	9.0964e-07	0.0106642	2.98487e-07	0.00349931	9.35406e-07	0.0110517	3.05269e-07	0.00360671	6.62272e-07	0.00815604	2.19143e-07	0.0026988
14750	26	-5.05365e-08	0.000678821	-1.73124e-08	0.000232544	1.18502e-07	0.00305301	3.92729e-08	0.0010118	8.38344e-07	0.00995485	2.73861e-07	0.00325194	9.10218e-07	0.0106733	2.98677e-07	0.0035023	9.31473e-07	0.011061	3.03986e-07	0.00360976	6.61817e-07	0.00816265	2.18992e-07	0.00270099
14760	26	-5.72042e-08	0.000678276	-1.95965e-08	0.000232358	1.25343e-07	0.00305423	4.15402e-08	0.00101221	8.40977e-07	0.00996325	2.74721e-07	0.00325469	9.27517e-07	0.0106825	3.04353e-07	0.00350532	9.37475e-07	0.0110704	3.05944e-07	0.00361281	6.6055e-07	0.00816927	2.18573e-07	0.00270318
14770	26	-6.36334e-08	0.00067767	-2.1799e-08	0.00023215	1.27361e-07	0.00305548	4.22087e-08	0.00101262	8.44199e-07	0.00997167	2.75774e-07	0.00325744	9.37343e-07	0.0106918	3.07578e-07	0.00350837	9.45598e-07	0.0110798	3.08595e-07	0.00361589	6.6365e-07	0.00817589	2.19599e-07	0.00270537
14780	26	-6.68775e-08	0.000677025	-2.29103e-08	0.000231929	1.25183e-07	0.00305675	4.14871e-08	0.00101304	8.45233e-07	0.00998012	2.76112e-07	0.0032602	9.31793e-07	0.0107011	3.05757e-07	0.00351144	9.54716e-07	0.0110893	3.11571e-07	0.00361899	6.62453e-07	0.00818251	2.19203e-07	0.00270756
14790	26	-6.72981e-08	0.000676354	-2.30544e-08	0.0002317	1.20059e-07	0.00305797	3.9789e-08	0.00101345	8.47522e-07	0.00998858	2.7686e-07	0.00326296	9.22423e-07	0.0107104	3.02682e-07	0.00351448	9.643e-07	0.0110989	3.14699e-07	0.00362211	6.56561e-07	0.00818911	2.17253e-07	0.00270974
14800	26	-6.95197e-08	0.000675669	-2.38154e-08	0.000231465	1.12466e-07	0.00305912	3.72726e-08	0.00101383	8.56202e-07	0.00999711	2.79695e-07	0.00326575	9.11093e-07	0.0107196	2.98964e-07	0.00351749	9.67285e-07	0.0111085	3.15673e-07	0.00362527	6.52594e-07	0.00819566	2.1594e-07	0.00271191
14810	26	-6.85093e-08	0.000674982	-2.34693e-08	0.000231229	1.08475e-07	0.00306024	3.59497e-08	0.0010142	8.52546e-07	0.0100056	2.785e-07	0.00326854	9.04179e-07	0.0107286	2.96695e-07	0.00352047	9.64082e-07	0.0111182	3.14628e-07	0.00362842	6.55275e-07	0.0082022	2.16828e-07	0.00271407
14820	26	-6.57252e-08	0.000674311	-2.25156e-08	0.000231	1.14874e-07	0.00306135	3.80704e-08	0.00101457	8.49316e-07	0.0100142	2.77446e-07	0.00327132	9.16215e-07	0.0107377	3.00645e-07	0.00352346	9.56093e-07	0.0111278	3.1202e-07	0.00363155	6.52213e-07	0.00820873	2.15814e-07	0.00271623
14830	26	-6.31498e-08	0.000673664	-2.16333e-08	0.000230778	1.14087e-07	0.0030625	3.78098e-08	0.00101495	8.53331e-07	0.0100227	2.78757e-07	0.0032741	9.2448e-07	0.010747	3.03357e-07	0.00352648	9.47039e-07	0.0111373	3.09066e-07	0.00363466	6.44734e-07	0.00821523	2.1334e-07	0.00271838
14840	26	-6.20584e-08	0.00067304	-2.12594e-08	0.000230564	1.1565e-07	0.00306365	3.83275e-08	0.00101533	8.58225e-07	0.0100312	2.80356e-07	0.0032769	9.33398e-07	0.0107562	3.06283e-07	0.00352953	9.44581e-07	0.0111468	3.08263e-07	0.00363774	6.53951e-07	0.00822173	2.1639e-07	0.00272053
14850	26	-5.75707e-08	0.000672453	-1.97221e-08	0.000230363	1.15885e-07	0.00306481	3.84054e-08	0.00101571	8.64983e-07	0.0100399	2.82563e-07	0.00327971	9.43062e-07	0.0107656	3.09454e-07	0.00353261	9.37161e-07	0.0111562	3.05842e-07	0.00364081	6.5717e-07	0.00822828	2.17455e-07	0.0027227
14860	26	-5.24793e-08	0.00067188	-1.79779e-08	0.000230167	1.1466e-07	0.00306596	3.79995e-08	0.00101609	8.72025e-07	0.0100485	2.84864e-07	0.00328254	9.50275e-07	0.0107751	3.11821e-07	0.00353571	9.27553e-07	0.0111655	3.02706e-07	0.00364386	6.5822e-07	0.00823486	2.17802e-07	0.00272488
14870	26	-6.13632e-08	0.000671283	-2.10213e-08	0.000229962	1.11646e-07	0.00306708	3.70009e-08	0.00101647	8.71217e-07	0.0100572	2.846e-07	0.00328539	9.54155e-07	0.0107846	3.13094e-07	0.00353884	9.21679e-07	0.0111747	3.00789e-07	0.00364687	6.72803e-07	0.00824156	2.22628e-07	0.0027271
14880	26	-6.82249e-08	0.000670657	-2.33719e-08	0.000229748	1.07489e-07	0.00306818	3.5623e-08	0.00101683	8.73065e-07	0.010066	2.85203e-07	0.00328824	9.56214e-07	0.0107942	3.1377e-07	0.00354197	9.16652e-07	0.0111839	2.99149e-07	0.00364987	6.87113e-07	0.00824833	2.27363e-07	0.00272934
14890	26	-7.04943e-08	0.000669964	-2.41493e-08	0.000229511	1.0143e-07	0.00306923	3.3615e-08	0.00101718	8.80815e-07	0.0100747	2.87735e-07	0.0032911	9.54932e-07	0.0108037	3.13349e-07	0.00354511	9.13793e-07	0.0111931	2.98216e-07	0.00365286	7.00223e-07	0.00825526	2.31701e-07	0.00273163
14900	26	-7.54865e-08	0.000669228	-2.58595e-08	0.000229258	1.03582e-07	0.00307026	3.43282e-08	0.00101752	8.80763e-07	0.0100835	2.87718e-07	0.00329398	9.52675e-07	0.0108132	3.12609e-07	0.00354824	9.17957e-07	0.0112023	2.99575e-07	0.00365585	6.94246e-07	0.00826221	2.29723e-07	0.00273393
14910	26	-7.4587e-08	0.000668485	-2.55514e-08	0.000229004	1.14362e-07	0.00307135	3.79009e-08	0.00101788	8.83339e-07	0.0100924	2.8856e-07	0.00329686	9.47662e-07	0.0108227	3.10964e-07	0.00355135	9.26088e-07	0.0112115	3.02228e-07	0.00365886	6.89407e-07	0.00826914	2.28122e-07	0.00273622
14920	26	-6.89268e-08	0.000667765	-2.36123e-08	0.000228757	1.33514e-07	0.00307259	4.4248e-08	0.00101829	8.89809e-07	0.0101012	2.90673e-07	0.00329976	9.49268e-07	0.0108322	3.11491e-07	0.00355447	9.31221e-07	0.0112208	3.03903e-07	0.00366189	6.87114e-07	0.00827602	2.27363e-07	0.0027385
14930	26	-6.76769e-08	0.00066708	-2.31842e-08	0.000228522	1.5133e-07	0.00307401	5.01523e-08	0.00101876	8.97043e-07	0.0101102	2.93036e-07	0.00330268	9.62909e-07	0.0108418	3.15967e-07	0.0035576	9.31239e-07	0.0112301	3.03909e-07	0.00366493	6.83917e-07	0.00828288	2.26305e-07	0.00274077
14940	26	-7.01986e-08	0.00066639	-2.4048e-08	0.000228286	1.58062e-07	0.00307556	5.23834e-08	0.00101928	9.064e-07	0.0101192	2.96093e-07	0.00330562	9.69753e-07	0.0108515	3.18213e-07	0.00356078	9.40676e-07	0.0112395	3.06989e-07	0.00366799	6.86659e-07	0.00828973	2.27213e-07	0.00274304
14950	26	-6.86594e-08	0.000665699	-2.35207e-08	0.000228049	1.54432e-07	0.00307711	5.11805e-08	0.00101979	9.1219e-07	0.0101283	2.97984e-07	0.0033086	9.763e-07	0.0108612	3.20361e-07	0.00356397	9.50164e-07	0.0112489	3.10086e-07	0.00367108	6.83996e-07	0.00829658	2.26331e-07	0.0027453
14960	26	-6.50319e-08	0.000665028	-2.22781e-08	0.000227819	1.50796e-07	0.00307865	4.99755e-08	0.0010203	9.16001e-07	0.0101374	2.9923e-07	0.00331158	9.81858e-07	0.010871	3.22185e-07	0.00356718	9.59239e-07	0.0112584	3.13047e-07	0.00367419	6.80404e-07	0.00830341	2.25143e-07	0.00274756
14970	26	-6.39081e-08	0.000664381	-2.18931e-08	0.000227598	1.49813e-07	0.00308015	4.96497e-08	0.0010208	9.20244e-07	0.0101466	3.00615e-07	0.00331458	9.84426e-07	0.0108808	3.23027e-07	0.00357041	9.68307e-07	0.0112681	3.16006e-07	0.00367733	6.76813e-07	0.00831019	2.23955e-07	0.00274981
14980	26	-7.00253e-08	0.000663716	-2.39887e-08	0.00022737	1.48703e-07	0.00308165	4.92819e-08	0.00102129	9.25156e-07	0.0101558	3.0222e-07	0.00331759	9.85181e-07	0.0108907	3.23275e-07	0.00357364	9.78234e-07	0.0112778	3.19246e-07	0.00368051	6.73509e-07	0.00831695	2.22861e-07	0.00275204
14990	26	-7.48255e-08	0.000662994	-2.56331e-08	0.000227123	1.58572e-07	0.00308318	5.25526e-08	0.0010218	9.15667e-07	0.010165	2.9912e-07	0.0033206	9.9225e-07	0.0109005	3.25595e-07	0.00357688	9.86721e-07	0.0112876	3.22016e-07	0.00368371	6.77595e-07	0.0083237	2.24213e-07	0.00275428
15000	26	-7.20505e-08	0.000662269	-2.46824e-08	0.000226874	1.65773e-07	0.00308482	5.49391e-08	0.00102234	9.10532e-07	0.0101741	2.97443e-07	0.00332358	9.967e-07	0.0109105	3.27055e-07	0.00358015	9.94234e-07	0.0112976	3.24468e-07	0.00368695	6.77207e-07	0.00833048	2.24085e-07	0.00275652
15010	26	-6.82819e-08	0.000661566	-2.33914e-08	0.000226634	1.75943e-07	0.00308653	5.83094e-08	0.00102291	9.06637e-07	0.0101832	2.96171e-07	0.00332655	9.98603e-07	0.0109205	3.27679e-07	0.00358342	1.00257e-06	0.0113075	3.2719e-07	0.00369021	6.77367e-07	0.00833725	2.24138e-07	0.00275876
15020	26	-6.34219e-08	0.000660904	-2.17265e-08	0.000226407	1.91912e-07	0.00308836	6.36017e-08	0.00102352	9.04617e-07	0.0101923	2.9551e-07	0.00332951	9.96022e-07	0.0109304	3.26832e-07	0.00358669	1.01255e-06	0.0113176	3.30446e-07	0.00369349	6.78997e-07	0.00834403	2.24677e-07	0.002761
15030	26	-6.22472e-08	0.000660274	-2.13241e-08	0.000226191	1.94039e-07	0.00309028	6.43066e-08	0.00102415	9.12512e-07	0.0102014	2.9809e-07	0.00333248	9.96255e-07	0.0109404	3.26909e-07	0.00358996	1.01809e-06	0.0113278	3.32254e-07	0.00369681	6.85451e-07	0.00835087	2.26813e-07	0.00276327
15040	26	-6.07939e-08	0.000659661	-2.08262e-08	0.000225981	1.93277e-07	0.00309222	6.40542e-08	0.0010248	9.21518e-07	0.0102105	3.01032e-07	0.00333547	9.97889e-07	0.0109504	3.27445e-07	0.00359323	1.02145e-06	0.0113379	3.3335e-07	0.00370013	6.93532e-07	0.00835775	2.29487e-07	0.00276554
15050	26	-5.2479e-08	0.000659105	-1.79778e-08	0.000225791	1.95926e-07	0.00309417	6.49321e-08	0.00102544	9.26123e-07	0.0102198	3.02536e-07	0.00333849	1.00345e-06	0.0109604	3.29269e-07	0.00359652	1.01875e-06	0.0113481	3.3247e-07	0.00370346	7.03954e-07	0.00836475	2.32935e-07	0.00276786
15060	26	-4.7068e-08	0.000658604	-1.61241e-08	0.000225619	1.94662e-07	0.00309611	6.45132e-08	0.00102609	9.29776e-07	0.0102291	3.03729e-07	0.00334152	1.0083e-06	0.0109705	3.30863e-07	0.00359982	1.01973e-06	0.0113583	3.3279e-07	0.00370679	7.16955e-07	0.00837187	2.37237e-07	0.00277022
15070	26	-4.25094e-08	0.000658154	-1.45625e-08	0.000225465	1.92951e-07	0.00309806	6.39462e-08	0.00102673	9.38278e-07	0.0102384	3.06507e-07	0.00334458	1.01283e-06	0.0109806	3.32348e-07	0.00360313	1.02302e-06	0.0113686	3.33862e-07	0.00371012	7.31151e-07	0.00837909	2.41935e-07	0.0027726
15080	26	-3.10688e-08	0.000657797	-1.06433e-08	0.000225343	2.04739e-07	0.00310006	6.78528e-08	0.00102739	9.45499e-07	0.0102478	3.08866e-07	0.00334765	1.01811e-06	0.0109907	3.34079e-07	0.00360647	1.02494e-06	0.0113788	3.34489e-07	0.00371346	7.41572e-07	0.00838646	2.45383e-07	0.00277504
15090	26	-2.63339e-08	0.000657499	-9.02123e-09	0.00022524	2.04396e-07	0.00310209	6.7739e-08	0.00102807	9.50997e-07	0.0102573	3.10661e-07	0.00335075	1.01846e-06	0.0110009	3.34195e-07	0.00360981	1.02824e-06	0.0113891	3.35566e-07	0.00371681	7.47382e-07	0.0083939	2.47306e-07	0.0027775
15100	26	-2.76639e-08	0.000657228	-9.47687e-09	0.000225148	1.99011e-07	0.00310412	6.59544e-08	0.00102874	9.63458e-07	0.0102669	3.14732e-07	0.00335388	1.01594e-06	0.0110111	3.33368e-07	0.00361315	1.03546e-06	0.0113994	3.37923e-07	0.00372018	7.50202e-07	0.00840138	2.48239e-07	0.00277998
15110	26	-2.85759e-08	0.000656947	-9.78928e-09	0.000225051	2.03944e-07	0.00310613	6.75894e-08	0.00102941	9.74955e-07	0.0102766	3.18488e-07	0.00335704	1.01691e-06	0.0110212	3.33686e-07	0.00361648	1.04682e-06	0.0114098	3.4163e-07	0.00372358	7.51168e-07	0.00840889	2.48558e-07	0.00278247
15120	26	-1.70164e-08	0.000656705	-5.82932e-09	0.000224968	2.11723e-07	0.0031082	7.01674e-08	0.00103009	9.82385e-07	0.0102864	3.20915e-07	0.00336024	1.02866e-06	0.0110314	3.37542e-07	0.00361983	1.0468e-06	0.0114203	3.41621e-07	0.003727	7.43844e-07	0.00841638	2.46135e-07	0.00278494
15130	26	-1.27772e-08	0.000656563	-4.37709e-09	0.00022492	2.17614e-07	0.00311036	7.21197e-08	0.00103081	1.00065e-06	0.0102963	3.2688e-07	0.00336349	1.04272e-06	0.0110418	3.42156e-07	0.00362324	1.05956e-06	0.0114308	3.45786e-07	0.00373044	7.6413e-07	0.00842395	2.52847e-07	0.00278745
15140	26	-6.16793e-09	0.000656471	-2.11295e-09	0.000224888	2.2229e-07	0.00311256	7.36694e-08	0.00103154	1.01142e-06	0.0103064	3.30398e-07	0.00336677	1.05198e-06	0.0110523	3.45194e-07	0.00362667	1.07088e-06	0.0114415	3.49483e-07	0.00373392	7.70335e-07	0.00843161	2.54901e-07	0.00278998
15150	26	3.52562e-09	0.000656452	1.20777e-09	0.000224882	2.28221e-07	0.00311481	7.56351e-08	0.00103228	1.01016e-06	0.0103165	3.2999e-07	0.00337007	1.05979e-06	0.0110628	3.47758e-07	0.00363014	1.07915e-06	0.0114522	3.52181e-07	0.00373742	7.69126e-07	0.0084393	2.54501e-07	0.00279253
15160	26	1.80464e-08	0.000656582	6.18217e-09	0.000224926	2.37519e-07	0.00311715	7.87164e-08	0.00103306	1.00862e-06	0.0103266	3.29485e-07	0.00337337	1.06803e-06	0.0110735	3.50459e-07	0.00363363	1.08485e-06	0.011463	3.54039e-07	0.00374096	7.68979e-07	0.008447	2.54452e-07	0.00279507
15170	26	3.60645e-08	0.000656836	1.23547e-08	0.000225013	2.47715e-07	0.00311956	8.20955e-08	0.00103386	1.02323e-06	0.0103367	3.34258e-07	0.00337669	1.0742e-06	0.0110842	3.52485e-07	0.00363714	1.09148e-06	0.0114739	3.56204e-07	0.0037445	7.69274e-07	0.00845469	2.5455e-07	0.00279762
15180	26	4.88985e-08	0.000657276	1.67512e-08	0.000225164	2.49425e-07	0.00312204	8.26621e-08	0.00103468	1.0267e-06	0.010347	3.3539e-07	0.00338003	1.0763e-06	0.0110949	3.53174e-07	0.00364067	1.09598e-06	0.0114849	3.57672e-07	0.00374808	7.80766e-07	0.00846247	2.58352e-07	0.0028002
15190	26	5.95704e-08	0.000657791	2.04071e-08	0.00022534	2.48625e-07	0.00312453	8.2397e-08	0.0010355	1.02784e-06	0.0103572	3.35765e-07	0.00338339	1.07739e-06	0.0111057	3.53531e-07	0.0036442	1.10139e-06	0.0114958	3.59438e-07	0.00375166	7.91778e-07	0.0084703	2.61996e-07	0.00280278
15200	26	6.66144e-08	0.000658415	2.28202e-08	0.000225554	2.47062e-07	0.00312701	8.18791e-08	0.00103633	1.03259e-06	0.0103675	3.37314e-07	0.00338675	1.07897e-06	0.0111165	3.54051e-07	0.00364774	1.11397e-06	0.0115069	3.63545e-07	0.00375527	7.8566e-07	0.00847819	2.59971e-07	0.0028054
15210	26	5.95748e-08	0.000659023	2.04086e-08	0.000225762	2.49446e-07	0.0031295	8.26692e-08	0.00103715	1.03407e-06	0.0103779	3.37799e-07	0.00339013	1.07817e-06	0.0111273	3.5379e-07	0.00365128	1.121e-06	0.0115181	3.65836e-07	0.00375892	7.79727e-07	0.008486	2.58008e-07	0.00280798
15220	26	5.40629e-08	0.000659606	1.85204e-08	0.000225962	2.53306e-07	0.00313202	8.39485e-08	0.00103798	1.03597e-06	0.0103882	3.38419e-07	0.00339351	1.07744e-06	0.0111381	3.53547e-07	0.00365482	1.1273e-06	0.0115293	3.67895e-07	0.00376259	7.73034e-07	0.00849377	2.55794e-07	0.00281055
15230	26	5.18456e-08	0.000660137	1.77608e-08	0.000226144	2.6035e-07	0.00313458	8.62829e-08	0.00103883	1.03877e-06	0.0103986	3.39335e-07	0.0033969	1.07682e-06	0.0111488	3.53346e-07	0.00365835	1.13208e-06	0.0115406	3.69454e-07	0.00376627	7.64704e-07	0.00850146	2.53037e-07	0.0028131
15240	26	5.15364e-08	0.000660655	1.76549e-08	0.000226321	2.71802e-07	0.00313725	9.00783e-08	0.00103972	1.04562e-06	0.010409	3.41573e-07	0.00340031	1.08231e-06	0.0111596	3.55146e-07	0.0036619	1.12826e-06	0.0115519	3.68207e-07	0.00376996	7.73017e-07	0.00850917	2.55788e-07	0.00281565
15250	26	4.87245e-08	0.000661153	1.66916e-08	0.000226492	2.84404e-07	0.00314003	9.42547e-08	0.00104064	1.05418e-06	0.0104195	3.44367e-07	0.00340374	1.09759e-06	0.0111705	3.60162e-07	0.00366548	1.1247e-06	0.0115632	3.67047e-07	0.00377364	7.89692e-07	0.00851699	2.61306e-07	0.00281823
15260	26	4.45777e-08	0.000661622	1.5271e-08	0.000226653	2.92418e-07	0.00314291	9.69107e-08	0.00104159	1.06009e-06	0.0104301	3.463e-07	0.00340719	1.11287e-06	0.0111816	3.65174e-07	0.0036691	1.12931e-06	0.0115745	3.68551e-07	0.00377732	8.06295e-07	0.00852496	2.668e-07	0.00282087
15270	26	4.26313e-08	0.00066206	1.46043e-08	0.000226803	2.913e-07	0.00314583	9.65402e-08	0.00104256	1.05987e-06	0.0104407	3.46227e-07	0.00341065	1.11504e-06	0.0111927	3.65887e-07	0.00367275	1.14452e-06	0.0115858	3.73513e-07	0.00378103	8.13582e-07	0.00853305	2.69211e-07	0.00282355
15280	26	4.43126e-08	0.000662499	1.51802e-08	0.000226953	2.89369e-07	0.00314872	9.59001e-08	0.00104352	1.06086e-06	0.0104513	3.46551e-07	0.00341411	1.11492e-06	0.0112039	3.65846e-07	0.00367641	1.14601e-06	0.0115973	3.74e-07	0.00378476	8.11343e-07	0.00854117	2.6847e-07	0.00282624
15290	26	4.72536e-08	0.000662958	1.61877e-08	0.000227111	2.86829e-07	0.00315161	9.50585e-08	0.00104448	1.05885e-06	0.0104619	3.45895e-07	0.00341757	1.11545e-06	0.011215	3.66023e-07	0.00368007	1.14666e-06	0.0116087	3.74211e-07	0.0037885	8.06994e-07	0.00854926	2.67031e-07	0.00282891
15300	26	5.18527e-08	0.000663452	1.77633e-08	0.00022728	2.8336e-07	0.00315446	9.39085e-08	0.00104542	1.05154e-06	0.0104724	3.43506e-07	0.00342102	1.11744e-06	0.0112262	3.66674e-07	0.00368373	1.14774e-06	0.0116202	3.74566e-07	0.00379225	8.00344e-07	0.0085573	2.6483e-07	0.00283157
15310	26	5.62806e-08	0.000663993	1.92801e-08	0.000227465	2.86995e-07	0.00315732	9.51132e-08	0.00104637	1.05255e-06	0.010483	3.43835e-07	0.00342446	1.11676e-06	0.0112373	3.66452e-07	0.0036874	1.14375e-06	0.0116317	3.73264e-07	0.00379598	8.0331e-07	0.00856533	2.65812e-07	0.00283423
15320	26	6.28666e-08	0.000664586	2.15363e-08	0.000227668	2.91078e-07	0.00316021	9.64665e-08	0.00104733	1.05541e-06	0.0104935	3.44769e-07	0.0034279	1.11448e-06	0.0112485	3.65704e-07	0.00369106	1.1408e-06	0.0116431	3.72299e-07	0.00379971	8.09706e-07	0.0085734	2.67928e-07	0.0028369
15330	26	6.55145e-08	0.000665226	2.24434e-08	0.000227887	2.91458e-07	0.00316312	9.65923e-08	0.00104829	1.05528e-06	0.010504	3.44727e-07	0.00343135	1.11436e-06	0.0112597	3.65664e-07	0.00369472	1.14193e-06	0.0116545	3.72667e-07	0.00380344	8.15912e-07	0.00858152	2.69982e-07	0.00283959
15340	26	5.66222e-08	0.000665831	1.93972e-08	0.000228095	2.88866e-07	0.00316601	9.57334e-08	0.00104925	1.05085e-06	0.0105146	3.43281e-07	0.00343479	1.11681e-06	0.0112708	3.66468e-07	0.00369838	1.14199e-06	0.0116659	3.72687e-07	0.00380716	8.14825e-07	0.00858966	2.69622e-07	0.00284228
15350	26	4.81382e-08	0.000666358	1.64908e-08	0.000228275	2.82026e-07	0.00316887	9.34667e-08	0.0010502	1.04144e-06	0.010525	3.40206e-07	0.00343821	1.11378e-06	0.011282	3.65472e-07	0.00370204	1.13415e-06	0.0116773	3.70129e-07	0.00381088	8.14261e-07	0.00859781	2.69435e-07	0.00284498
15360	26	4.88333e-08	0.000666856	1.67289e-08	0.000228446	2.85688e-07	0.00317173	9.46801e-08	0.00105115	1.03991e-06	0.0105355	3.39706e-07	0.00344161	1.1089e-06	0.0112931	3.63873e-07	0.00370568	1.12889e-06	0.0116886	3.68412e-07	0.00381457	8.18312e-07	0.00860597	2.70776e-07	0.00284768
15370	26	5.49152e-08	0.000667378	1.88124e-08	0.000228625	2.92407e-07	0.00317461	9.6907e-08	0.0010521	1.04146e-06	0.0105459	3.40213e-07	0.00344501	1.10907e-06	0.0113042	3.63927e-07	0.00370933	1.12486e-06	0.0116999	3.67096e-07	0.00381825	8.15203e-07	0.00861414	2.69747e-07	0.00285038
15380	26	6.51784e-08	0.000667968	2.23283e-08	0.000228827	2.97521e-07	0.00317756	9.86017e-08	0.00105308	1.04331e-06	0.0105563	3.40819e-07	0.00344841	1.12032e-06	0.0113153	3.6762e-07	0.00371298	1.12106e-06	0.0117111	3.65857e-07	0.00382191	8.12057e-07	0.00862228	2.68706e-07	0.00285307
15390	26	7.46286e-08	0.000668667	2.55656e-08	0.000229066	2.96387e-07	0.00318052	9.8226e-08	0.00105406	1.04321e-06	0.0105667	3.40786e-07	0.00345182	1.12492e-06	0.0113265	3.69127e-07	0.00371666	1.12311e-06	0.0117223	3.66528e-07	0.00382558	8.10709e-07	0.00863039	2.6826e-07	0.00285576
15400	26	7.78356e-08	0.000669426	2.66642e-08	0.000229326	2.87713e-07	0.00318343	9.53513e-08	0.00105503	1.04605e-06	0.0105772	3.41713e-07	0.00345523	1.11865e-06	0.0113377	3.67073e-07	0.00372034	1.12756e-06	0.0117336	3.67979e-07	0.00382925	8.14434e-07	0.00863853	2.69493e-07	0.00285845
15410	26	7.24558e-08	0.000670172	2.48213e-08	0.000229582	2.7779e-07	0.00318627	9.20625e-08	0.00105596	1.05083e-06	0.0105876	3.43273e-07	0.00345866	1.11128e-06	0.0113489	3.64652e-07	0.003724	1.1242e-06	0.0117448	3.66882e-07	0.00383292	8.22558e-07	0.0086467	2.72181e-07	0.00286116
15420	26	6.27249e-08	0.000670857	2.14877e-08	0.000229817	2.73717e-07	0.00318903	9.07127e-08	0.00105688	1.05305e-06	0.0105982	3.44e-07	0.00346209	1.11034e-06	0.01136	3.64345e-07	0.00372765	1.11025e-06	0.011756	3.62331e-07	0.00383657	8.24045e-07	0.00865493	2.72673e-07	0.00286388
15430	26	6.42707e-08	0.000671494	2.20173e-08	0.000230035	2.79511e-07	0.00319179	9.2633e-08	0.0010578	1.04746e-06	0.0106087	3.42171e-07	0.00346553	1.11245e-06	0.0113711	3.65036e-07	0.00373129	1.10292e-06	0.0117671	3.59938e-07	0.00384018	8.21869e-07	0.00866316	2.71953e-07	0.0028666
15440	26	7.13475e-08	0.000672177	2.44416e-08	0.000230269	2.82594e-07	0.0031946	9.36549e-08	0.00105873	1.04867e-06	0.0106192	3.42569e-07	0.00346895	1.11721e-06	0.0113823	3.666e-07	0.00373495	1.09483e-06	0.0117781	3.57297e-07	0.00384377	8.18296e-07	0.00867137	2.70771e-07	0.00286932
15450	26	6.97713e-08	0.000672871	2.39016e-08	0.000230506	2.77795e-07	0.00319739	9.20643e-08	0.00105965	1.04485e-06	0.0106296	3.41319e-07	0.00347237	1.11689e-06	0.0113934	3.66495e-07	0.00373862	1.09338e-06	0.011789	3.56823e-07	0.00384734	8.09669e-07	0.00867948	2.67916e-07	0.002872
15460	26	6.27337e-08	0.000673538	2.14908e-08	0.000230735	2.73109e-07	0.00320016	9.05114e-08	0.00106057	1.03893e-06	0.01064	3.39388e-07	0.00347577	1.11801e-06	0.0114046	3.66861e-07	0.00374228	1.09465e-06	0.0118	3.57238e-07	0.00385091	8.022e-07	0.00868756	2.65445e-07	0.00287468
15470	26	4.92784e-08	0.000674114	1.68814e-08	0.000230932	2.77522e-07	0.00320291	9.19738e-08	0.00106148	1.03244e-06	0.0106504	3.37265e-07	0.00347916	1.12901e-06	0.0114158	3.70469e-07	0.00374597	1.09653e-06	0.0118109	3.57852e-07	0.00385448	7.99738e-07	0.00869557	2.6463e-07	0.00287733
15480	26	4.59716e-08	0.000674587	1.57486e-08	0.000231094	2.83848e-07	0.00320574	9.40704e-08	0.00106242	1.02388e-06	0.0106607	3.34472e-07	0.00348251	1.14163e-06	0.0114272	3.74612e-07	0.0037497	1.09202e-06	0.0118218	3.56379e-07	0.00385805	7.89778e-07	0.00870351	2.61334e-07	0.00287995
15490	26	4.07559e-08	0.00067501	1.39618e-08	0.000231239	2.89854e-07	0.0032086	9.60608e-08	0.00106336	1.0239e-06	0.0106709	3.34476e-07	0.00348586	1.14006e-06	0.0114386	3.74098e-07	0.00375344	1.09642e-06	0.0118328	3.57814e-07	0.00386163	7.80776e-07	0.00871135	2.58355e-07	0.00288255
15500	26	3.93171e-08	0.000675426	1.34689e-08	0.000231382	2.94577e-07	0.00321152	9.7626e-08	0.00106433	1.02422e-06	0.0106812	3.34582e-07	0.0034892	1.13304e-06	0.01145	3.71792e-07	0.00375717	1.10079e-06	0.0118438	3.59241e-07	0.00386521	7.71644e-07	0.00871912	2.55334e-07	0.00288512
15510	26	4.83969e-08	0.000675858	1.65794e-08	0.00023153	2.9462e-07	0.00321446	9.76405e-08	0.00106531	1.01927e-06	0.0106914	3.32965e-07	0.00349254	1.12272e-06	0.0114613	3.68408e-07	0.00376087	1.09882e-06	0.0118548	3.58598e-07	0.0038688	7.61522e-07	0.00872679	2.51984e-07	0.00288766
15520	26	5.483e-08	0.000676383	1.87832e-08	0.000231709	2.96199e-07	0.00321742	9.81637e-08	0.00106629	1.01719e-06	0.0107016	3.32284e-07	0.00349587	1.12357e-06	0.0114725	3.68686e-07	0.00376456	1.09708e-06	0.0118657	3.58031e-07	0.00387238	7.69552e-07	0.00873447	2.54642e-07	0.0028902
15530	26	6.11521e-08	0.00067696	2.09489e-08	0.000231907	2.97826e-07	0.00322039	9.87027e-08	0.00106727	1.01972e-06	0.0107117	3.3311e-07	0.0034992	1.12343e-06	0.0114837	3.6864e-07	0.00376824	1.09209e-06	0.0118767	3.56404e-07	0.00387595	7.78492e-07	0.00874221	2.576e-07	0.00289276
15540	26	6.72193e-08	0.0006776	2.30274e-08	0.000232126	2.91658e-07	0.00322333	9.66586e-08	0.00106825	1.02678e-06	0.010722	3.35418e-07	0.00350254	1.11888e-06	0.0114949	3.67148e-07	0.00377192	1.09057e-06	0.0118876	3.55907e-07	0.00387952	7.82688e-07	0.00875	2.58988e-07	0.00289534
15550	26	7.14327e-08	0.000678295	2.44708e-08	0.000232364	2.77485e-07	0.00322618	9.19616e-08	0.00106919	1.03332e-06	0.0107323	3.37552e-07	0.00350591	1.11106e-06	0.0115061	3.64581e-07	0.00377558	1.11001e-06	0.0118986	3.62252e-07	0.00388311	7.80249e-07	0.00875782	2.58181e-07	0.00289792
15560	26	8.17309e-08	0.000679081	2.79987e-08	0.000232634	2.74429e-07	0.00322894	9.09488e-08	0.00107011	1.03249e-06	0.0107426	3.37282e-07	0.00350927	1.10341e-06	0.0115171	3.6207e-07	0.00377921	1.11812e-06	0.0119098	3.64897e-07	0.00388674	7.83111e-07	0.00876565	2.59128e-07	0.00290052
15570	26	9.22341e-08	0.000679932	3.15968e-08	0.000232925	2.74353e-07	0.00323168	9.09235e-08	0.00107102	1.02767e-06	0.0107529	3.35709e-07	0.00351264	1.09845e-06	0.0115282	3.60442e-07	0.00378283	1.11765e-06	0.0119209	3.64745e-07	0.00389039	7.86591e-07	0.00877349	2.6028e-07	0.00290311
15580	26	8.30279e-08	0.000680808	2.8443e-08	0.000233225	2.68821e-07	0.0032344	8.90901e-08	0.00107192	1.02779e-06	0.0107632	3.35748e-07	0.003516	1.10567e-06	0.0115392	3.62812e-07	0.00378644	1.11641e-06	0.0119321	3.6434e-07	0.00389404	7.7428e-07	0.0087813	2.56206e-07	0.00290569
15590	26	7.75746e-08	0.000681611	2.65748e-08	0.0002335	2.69497e-07	0.00323709	8.93142e-08	0.00107281	1.02642e-06	0.0107734	3.35299e-07	0.00351935	1.11057e-06	0.0115503	3.6442e-07	0.00379008	1.11522e-06	0.0119433	3.63951e-07	0.00389768	7.7993e-07	0.00878908	2.58075e-07	0.00290827
15600	26	7.70638e-08	0.00068239	2.63999e-08	0.000233767	2.70448e-07	0.00323979	8.96295e-08	0.0010737	1.02016e-06	0.0107837	3.33255e-07	0.00352269	1.114e-06	0.0115614	3.65547e-07	0.00379373	1.1151e-06	0.0119544	3.63912e-07	0.00390132	7.85599e-07	0.0087969	2.59951e-07	0.00291086
15610	26	7.95674e-08	0.000683171	2.72575e-08	0.000234035	2.69364e-07	0.00324249	8.92702e-08	0.0010746	1.01043e-06	0.0107938	3.30075e-07	0.00352601	1.11698e-06	0.0115725	3.66525e-07	0.00379739	1.1156e-06	0.0119656	3.64077e-07	0.00390496	7.86078e-07	0.00880476	2.6011e-07	0.00291346
15620	26	8.61821e-08	0.00068401	2.95235e-08	0.000234322	2.61161e-07	0.00324513	8.65517e-08	0.00107547	1.00535e-06	0.0108039	3.28418e-07	0.0035293	1.11664e-06	0.0115837	3.66411e-07	0.00380105	1.11255e-06	0.0119767	3.6308e-07	0.00390859	7.89961e-07	0.00881265	2.61395e-07	0.00291607
15630	26	9.73111e-08	0.000684923	3.3336e-08	0.000234635	2.56223e-07	0.00324773	8.49151e-08	0.00107633	9.99722e-07	0.0108139	3.26578e-07	0.00353258	1.10712e-06	0.0115948	3.63288e-07	0.0038047	1.11026e-06	0.0119878	3.62333e-07	0.00391222	7.91544e-07	0.00882055	2.61918e-07	0.00291868
15640	26	1.05247e-07	0.000685922	3.60545e-08	0.000234977	2.58878e-07	0.00325031	8.57952e-08	0.00107719	9.92623e-07	0.0108239	3.24259e-07	0.00353583	1.09506e-06	0.0116058	3.59332e-07	0.00380832	1.10757e-06	0.0119989	3.61454e-07	0.00391584	7.88762e-07	0.00882845	2.60998e-07	0.0029213
15650	26	9.92953e-08	0.000686951	3.40157e-08	0.00023533	2.67432e-07	0.00325293	8.863e-08	0.00107806	9.84506e-07	0.0108338	3.21608e-07	0.00353906	1.0956e-06	0.0116168	3.59509e-07	0.00381191	1.10155e-06	0.01201	3.59492e-07	0.00391944	7.83277e-07	0.00883631	2.59183e-07	0.0029239
15660	26	1.04179e-07	0.00068798	3.56887e-08	0.000235682	2.74629e-07	0.00325565	9.10151e-08	0.00107896	9.75991e-07	0.0108436	3.18826e-07	0.00354226	1.08826e-06	0.0116277	3.571e-07	0.00381549	1.09589e-06	0.0120209	3.57644e-07	0.00392303	7.80324e-07	0.00884413	2.58206e-07	0.00292648
15670	26	1.08268e-07	0.000689039	3.70894e-08	0.000236045	2.7198e-07	0.00325836	9.01371e-08	0.00107986	9.6753e-07	0.0108533	3.16062e-07	0.00354544	1.08256e-06	0.0116386	3.55228e-07	0.00381905	1.09067e-06	0.0120319	3.5594e-07	0.00392659	7.77464e-07	0.00885192	2.5726e-07	0.00292906
15680	26	1.10041e-07	0.000690127	3.76968e-08	0.000236418	2.60804e-07	0.00326105	8.64333e-08	0.00108075	9.64298e-07	0.010863	3.15007e-07	0.0035486	1.07961e-06	0.0116494	3.54261e-07	0.0038226	1.08575e-06	0.0120428	3.54334e-07	0.00393015	7.74161e-07	0.00885968	2.56166e-07	0.00293163
15690	26	1.11167e-07	0.000691235	3.80827e-08	0.000236797	2.59014e-07	0.00326365	8.58401e-08	0.00108161	9.63475e-07	0.0108726	3.14738e-07	0.00355175	1.07926e-06	0.0116602	3.54146e-07	0.00382614	1.07943e-06	0.0120536	3.52272e-07	0.00393368	7.66971e-07	0.00886737	2.53788e-07	0.00293418
15700	26	1.09881e-07	0.000692338	3.76422e-08	0.000237175	2.59251e-07	0.00326624	8.59186e-08	0.00108247	9.62117e-07	0.0108822	3.14294e-07	0.00355489	1.07731e-06	0.0116709	3.53507e-07	0.00382968	1.07614e-06	0.0120644	3.51198e-07	0.0039372	7.55922e-07	0.00887498	2.50131e-07	0.00293669
15710	26	1.06994e-07	0.000693424	3.6653e-08	0.000237547	2.61155e-07	0.00326884	8.65497e-08	0.00108333	9.59383e-07	0.0108918	3.13401e-07	0.00355803	1.07311e-06	0.0116817	3.52129e-07	0.00383321	1.07695e-06	0.0120751	3.51463e-07	0.00394071	7.42324e-07	0.00888249	2.45632e-07	0.00293918
15720	26	1.06616e-07	0.000694493	3.65236e-08	0.000237913	2.67527e-07	0.00327149	8.86614e-08	0.00108421	9.54003e-07	0.0109014	3.11643e-07	0.00356115	1.06872e-06	0.0116924	3.50688e-07	0.00383672	1.08072e-06	0.0120859	3.52693e-07	0.00394423	7.41531e-07	0.00888991	2.4537e-07	0.00294163
15730	26	1.07981e-07	0.000695566	3.69911e-08	0.000238281	2.68276e-07	0.00327416	8.89097e-08	0.00108509	9.50552e-07	0.0109109	3.10516e-07	0.00356427	1.06508e-06	0.0117031	3.49493e-07	0.00384022	1.08003e-06	0.0120967	3.52469e-07	0.00394776	7.4234e-07	0.00889733	2.45637e-07	0.00294409
15740	26	1.08253e-07	0.000696647	3.70844e-08	0.000238651	2.64564e-07	0.00327683	8.76795e-08	0.00108598	9.49784e-07	0.0109204	3.10265e-07	0.00356737	1.06204e-06	0.0117137	3.48494e-07	0.00384371	1.07426e-06	0.0121075	3.50584e-07	0.00395127	7.4311e-07	0.00890476	2.45892e-07	0.00294655
15750	26	1.10446e-07	0.000697743	3.78357e-08	0.000239027	2.63178e-07	0.00327947	8.72201e-08	0.00108685	9.48665e-07	0.0109299	3.099e-07	0.00357047	1.05882e-06	0.0117243	3.47438e-07	0.00384719	1.06476e-06	0.0121182	3.47485e-07	0.00395476	7.43522e-07	0.00891219	2.46028e-07	0.00294901
15760	26	1.07382e-07	0.000698819	3.67859e-08	0.000239395	2.75009e-07	0.00328216	9.1141e-08	0.00108774	9.53657e-07	0.0109394	3.1153e-07	0.00357358	1.05193e-06	0.0117349	3.45177e-07	0.00385066	1.06409e-06	0.0121288	3.47266e-07	0.00395824	7.52189e-07	0.00891967	2.48896e-07	0.00295148
15770	26	9.84871e-08	0.000699858	3.37388e-08	0.000239751	2.67929e-07	0.00328486	8.87947e-08	0.00108864	9.52316e-07	0.010949	3.11092e-07	0.00357669	1.04105e-06	0.0117453	3.41609e-07	0.00385409	1.06645e-06	0.0121395	3.48036e-07	0.00396171	7.50846e-07	0.00892718	2.48452e-07	0.00295397
15780	26	1.06323e-07	0.000700901	3.64231e-08	0.000240108	2.57302e-07	0.00328747	8.52726e-08	0.0010895	9.48981e-07	0.0109585	3.10003e-07	0.00357979	1.03239e-06	0.0117557	3.38766e-07	0.00385749	1.06902e-06	0.0121502	3.48873e-07	0.0039652	7.47799e-07	0.00893467	2.47444e-07	0.00295644
15790	26	1.09743e-07	0.000701957	3.75948e-08	0.00024047	2.46938e-07	0.00329001	8.18381e-08	0.00109034	9.452e-07	0.0109679	3.08768e-07	0.00358289	1.02609e-06	0.011766	3.36697e-07	0.00386087	1.0714e-06	0.0121609	3.49651e-07	0.00396869	7.4511e-07	0.00894214	2.46554e-07	0.00295892
15800	26	1.03975e-07	0.000703028	3.56188e-08	0.000240837	2.36373e-07	0.00329242	7.83367e-08	0.00109114	9.41027e-07	0.0109774	3.07404e-07	0.00358597	1.02711e-06	0.0117763	3.37035e-07	0.00386424	1.07062e-06	0.0121716	3.49398e-07	0.00397219	7.43415e-07	0.00894958	2.45993e-07	0.00296138
15810	26	1.09008e-07	0.000704097	3.73431e-08	0.000241204	2.27266e-07	0.00329475	7.53185e-08	0.00109192	9.39103e-07	0.0109868	3.06776e-07	0.00358904	1.03038e-06	0.0117866	3.38106e-07	0.00386761	1.07042e-06	0.0121823	3.49332e-07	0.00397568	7.41331e-07	0.00895701	2.45303e-07	0.00296384
15820	26	1.16158e-07	0.000705218	3.97924e-08	0.000241587	2.21611e-07	0.003297	7.34444e-08	0.00109266	9.44281e-07	0.0109962	3.08468e-07	0.00359212	1.03375e-06	0.0117969	3.39211e-07	0.003871	1.07473e-06	0.012193	3.50736e-07	0.00397918	7.37124e-07	0.0089644	2.43911e-07	0.00296628
15830	26	1.13108e-07	0.000706358	3.87474e-08	0.000241978	2.39447e-07	0.00329933	7.93554e-08	0.00109344	9.43699e-07	0.0110056	3.08278e-07	0.0035952	1.03197e-06	0.0118072	3.38629e-07	0.00387439	1.07381e-06	0.0122037	3.50436e-07	0.00398268	7.31223e-07	0.00897174	2.41959e-07	0.00296871
15840	26	1.11436e-07	0.000707483	3.81748e-08	0.000242363	2.44395e-07	0.00330174	8.09952e-08	0.00109423	9.45265e-07	0.0110151	3.08789e-07	0.00359829	1.03499e-06	0.0118175	3.39618e-07	0.00387778	1.07597e-06	0.0122145	3.51143e-07	0.0039862	7.31525e-07	0.00897906	2.42059e-07	0.00297113
15850	26	1.13716e-07	0.000708613	3.89559e-08	0.000242751	2.44183e-07	0.00330419	8.0925e-08	0.00109504	9.49545e-07	0.0110245	3.10187e-07	0.00360138	1.04005e-06	0.0118279	3.41281e-07	0.00388119	1.07614e-06	0.0122252	3.51199e-07	0.0039897	7.38313e-07	0.00898641	2.44305e-07	0.00297357
15860	26	1.22289e-07	0.000709797	4.18925e-08	0.000243156	2.44886e-07	0.00330663	8.11581e-08	0.00109585	9.55724e-07	0.0110341	3.12206e-07	0.00360449	1.04077e-06	0.0118383	3.41517e-07	0.0038846	1.06364e-06	0.0122359	3.47117e-07	0.00399319	7.51647e-07	0.00899387	2.48717e-07	0.00297603
15870	26	1.26131e-07	0.000711031	4.32089e-08	0.000243579	2.42566e-07	0.00330906	8.03892e-08	0.00109666	9.56378e-07	0.0110436	3.12419e-07	0.00360761	1.03635e-06	0.0118487	3.40066e-07	0.003888	1.04984e-06	0.0122465	3.42616e-07	0.00399664	7.57575e-07	0.00900141	2.50678e-07	0.00297853
15880	26	1.24859e-07	0.000712282	4.27732e-08	0.000244007	2.43516e-07	0.0033115	8.0704e-08	0.00109747	9.52377e-07	0.0110532	3.11112e-07	0.00361073	1.02736e-06	0.011859	3.37115e-07	0.00389139	1.03876e-06	0.012257	3.39e-07	0.00400005	7.59397e-07	0.00900899	2.51281e-07	0.00298104
15890	26	1.21247e-07	0.000713514	4.15359e-08	0.000244429	2.44967e-07	0.00331394	8.11847e-08	0.00109828	9.41838e-07	0.0110627	3.0767e-07	0.00361383	1.01008e-06	0.0118692	3.31444e-07	0.00389474	1.03925e-06	0.0122674	3.39159e-07	0.00400345	7.62959e-07	0.00901659	2.5246e-07	0.00298355
15900	26	1.148e-07	0.000714679	3.93271e-08	0.000244828	2.30047e-07	0.0033163	7.62402e-08	0.00109906	9.33197e-07	0.011072	3.04847e-07	0.00361689	1.00713e-06	0.0118793	3.30476e-07	0.00389805	1.03947e-06	0.0122778	3.3923e-07	0.00400684	7.5744e-07	0.00902419	2.50634e-07	0.00298607
15910	26	1.08024e-07	0.000715811	3.70059e-08	0.000245216	2.29221e-07	0.00331861	7.59664e-08	0.00109982	9.23702e-07	0.0110813	3.01745e-07	0.00361992	1.00377e-06	0.0118894	3.29375e-07	0.00390135	1.02927e-06	0.0122881	3.35902e-07	0.00401021	7.50539e-07	0.00903173	2.4835e-07	0.00298856
15920	26	1.02859e-07	0.000716855	3.52366e-08	0.000245574	2.31595e-07	0.00332091	7.6753e-08	0.00110059	9.19307e-07	0.0110905	3.00309e-07	0.00362293	1.00086e-06	0.0118994	3.28419e-07	0.00390464	1.01887e-06	0.0122983	3.32507e-07	0.00401355	7.51023e-07	0.00903924	2.4851e-07	0.00299105
15930	26	9.9458e-08	0.000717876	3.40715e-08	0.000245924	2.31111e-07	0.00332322	7.65926e-08	0.00110135	9.2128e-07	0.0110997	3.00954e-07	0.00362594	9.98383e-07	0.0119094	3.27607e-07	0.00390792	1.01192e-06	0.0123085	3.30239e-07	0.00401687	7.53257e-07	0.00904675	2.49249e-07	0.00299353
15940	26	9.81217e-08	0.000718865	3.36137e-08	0.000246263	2.24115e-07	0.0033255	7.42741e-08	0.00110211	9.25559e-07	0.011109	3.02352e-07	0.00362896	9.94651e-07	0.0119193	3.26382e-07	0.00391119	1.00825e-06	0.0123186	3.2904e-07	0.00402016	7.42218e-07	0.00905424	2.45597e-07	0.00299601
15950	26	9.32271e-08	0.000719814	3.19369e-08	0.000246587	2.2829e-07	0.00332777	7.56578e-08	0.00110286	9.18003e-07	0.0111182	2.99883e-07	0.00363196	9.7405e-07	0.0119292	3.19623e-07	0.00391441	1.00716e-06	0.0123287	3.28685e-07	0.00402345	7.38292e-07	0.00906164	2.44298e-07	0.00299846
15960	26	8.97916e-08	0.000720733	3.076e-08	0.000246903	2.33601e-07	0.00333008	7.74179e-08	0.00110363	9.08284e-07	0.0111273	2.96709e-07	0.00363495	9.67959e-07	0.0119389	3.17624e-07	0.00391761	1.00386e-06	0.0123387	3.27608e-07	0.00402673	7.32555e-07	0.00906899	2.42399e-07	0.00300089
15970	26	8.65954e-08	0.000721616	2.96651e-08	0.000247205	2.37269e-07	0.00333243	7.86336e-08	0.00110441	8.98803e-07	0.0111363	2.93611e-07	0.0036379	9.78398e-07	0.0119486	3.21049e-07	0.0039208	1.00008e-06	0.0123487	3.26376e-07	0.00403	7.31149e-07	0.00907632	2.41934e-07	0.00300332
15980	26	7.53875e-08	0.000722428	2.58256e-08	0.000247483	2.37005e-07	0.00333481	7.85459e-08	0.00110519	8.95462e-07	0.0111453	2.9252e-07	0.00364083	9.87512e-07	0.0119585	3.2404e-07	0.00392402	1.00557e-06	0.0123588	3.28166e-07	0.00403328	7.36983e-07	0.00908365	2.43865e-07	0.00300574
15990	26	6.04234e-08	0.000723097	2.06993e-08	0.000247712	2.447e-07	0.00333724	8.10964e-08	0.001106	8.99704e-07	0.0111543	2.93906e-07	0.00364377	9.87071e-07	0.0119683	3.23895e-07	0.00392726	1.00712e-06	0.0123688	3.28673e-07	0.00403656	7.383e-07	0.00909103	2.443e-07	0.00300818
16000	26	5.46675e-08	0.000723681	1.87275e-08	0.000247912	2.4472e-07	0.00333965	8.11028e-08	0.0011068	9.00441e-07	0.0111633	2.94146e-07	0.0036467	9.81217e-07	0.0119782	3.21975e-07	0.00393049	1.01262e-06	0.0123789	3.30468e-07	0.00403986	7.36489e-07	0.0090984	2.43701e-07	0.00301062
16010	26	5.43217e-08	0.000724226	1.8609e-08	0.000248099	2.32165e-07	0.00334203	7.69421e-08	0.00110759	8.98138e-07	0.0111723	2.93394e-07	0.00364964	9.84777e-07	0.011988	3.23143e-07	0.00393372	1.0191e-06	0.0123891	3.32584e-07	0.00404317	7.31198e-07	0.00910574	2.4195e-07	0.00301305
16020	26	5.10917e-08	0.000724746	1.75025e-08	0.000248277	2.2609e-07	0.00334434	7.49288e-08	0.00110835	8.94819e-07	0.0111812	2.9231e-07	0.00365257	9.89046e-07	0.0119979	3.24543e-07	0.00393696	1.02218e-06	0.0123993	3.33589e-07	0.0040465	7.27263e-07	0.00911303	2.40648e-07	0.00301546
16030	26	4.72463e-08	0.000725239	1.61852e-08	0.000248446	2.24582e-07	0.0033466	7.44289e-08	0.0011091	8.91645e-07	0.0111902	2.91273e-07	0.00365549	9.92874e-07	0.0120078	3.25799e-07	0.0039402	1.01913e-06	0.0124095	3.32591e-07	0.00404983	7.24803e-07	0.0091203	2.39834e-07	0.00301787
16040	26	4.2662e-08	0.000725691	1.46148e-08	0.000248601	2.26892e-07	0.00334885	7.51945e-08	0.00110985	8.88592e-07	0.0111991	2.90276e-07	0.0036584	9.95009e-07	0.0120177	3.265e-07	0.00394347	1.01178e-06	0.0124197	3.30192e-07	0.00405315	7.26391e-07	0.00912755	2.4036e-07	0.00302027
16050	26	3.37512e-08	0.000726067	1.15622e-08	0.00024873	2.17609e-07	0.00335106	7.21181e-08	0.00111058	8.88822e-07	0.011208	2.90351e-07	0.0036613	9.98327e-07	0.0120277	3.27589e-07	0.00394674	1.00319e-06	0.0124297	3.2739e-07	0.00405643	7.24676e-07	0.0091348	2.39792e-07	0.00302267
16060	26	2.94303e-08	0.00072639	1.0082e-08	0.00024884	2.08187e-07	0.0033532	6.89955e-08	0.00111129	8.88915e-07	0.0112169	2.90381e-07	0.0036642	9.99417e-07	0.0120377	3.27947e-07	0.00395001	9.94711e-07	0.0124397	3.24624e-07	0.00405969	7.19866e-07	0.00914202	2.38201e-07	0.00302506
16070	26	2.49587e-08	0.000726657	8.55015e-09	0.000248932	1.9985e-07	0.00335522	6.62326e-08	0.00111196	8.82659e-07	0.0112257	2.88338e-07	0.0036671	9.88589e-07	0.0120476	3.24393e-07	0.00395327	9.87251e-07	0.0124496	3.22189e-07	0.00406293	7.11674e-07	0.00914918	2.3549e-07	0.00302743
16080	26	1.87485e-08	0.000726883	6.42269e-09	0.000249009	1.88699e-07	0.00335717	6.2537e-08	0.0011126	8.74994e-07	0.0112345	2.85834e-07	0.00366996	9.80147e-07	0.0120574	3.21623e-07	0.0039565	9.94067e-07	0.0124595	3.24413e-07	0.00406617	7.06567e-07	0.00915627	2.338e-07	0.00302977
16090	26	2.15661e-08	0.000727082	7.38794e-09	0.000249077	1.78973e-07	0.00335901	5.93138e-08	0.00111321	8.69411e-07	0.0112432	2.8401e-07	0.00367282	9.72969e-07	0.0120672	3.19268e-07	0.00395971	1.00205e-06	0.0124695	3.27019e-07	0.00406942	7.00066e-07	0.00916329	2.31649e-07	0.0030321
16100	26	8.65826e-09	0.00072721	2.96607e-09	0.000249121	1.70251e-07	0.00336075	5.64232e-08	0.00111379	8.7294e-07	0.0112519	2.85163e-07	0.00367566	9.67888e-07	0.0120769	3.17601e-07	0.00396289	1.00498e-06	0.0124796	3.27973e-07	0.0040727	6.93107e-07	0.00917027	2.29346e-07	0.0030344
16110	26	-8.7113e-09	0.00072722	-2.98424e-09	0.000249125	1.61997e-07	0.00336242	5.36877e-08	0.00111434	8.73343e-07	0.0112607	2.85294e-07	0.00367851	9.69592e-07	0.0120866	3.1816e-07	0.00396607	1.00039e-06	0.0124896	3.26477e-07	0.00407596	6.8828e-07	0.00917717	2.27749e-07	0.00303669
16120	26	-2.2028e-08	0.000727071	-7.54614e-09	0.000249074	1.63577e-07	0.00336407	5.42114e-08	0.00111489	8.72502e-07	0.0112694	2.85019e-07	0.00368137	9.72329e-07	0.0120963	3.19058e-07	0.00396926	9.94246e-07	0.0124995	3.24472e-07	0.00407922	6.82823e-07	0.00918404	2.25943e-07	0.00303896
16130	26	-2.07819e-08	0.000726865	-7.11929e-09	0.000249003	1.68596e-07	0.00336572	5.58748e-08	0.00111544	8.69307e-07	0.0112781	2.83976e-07	0.00368421	9.75438e-07	0.0121061	3.20078e-07	0.00397245	9.85778e-07	0.0125094	3.21708e-07	0.00408245	6.77143e-07	0.00919084	2.24064e-07	0.00304121
16140	26	-1.75891e-09	0.000726733	-6.02553e-10	0.000248958	1.61237e-07	0.00336736	5.34357e-08	0.00111598	8.64355e-07	0.0112868	2.82358e-07	0.00368704	9.78432e-07	0.0121158	3.2106e-07	0.00397566	9.72134e-07	0.0125193	3.17255e-07	0.00408565	6.74861e-07	0.0091976	2.23309e-07	0.00304345
16150	26	-4.78243e-09	0.000726695	-1.63832e-09	0.000248945	1.56187e-07	0.00336895	5.1762e-08	0.00111651	8.61138e-07	0.0112954	2.81307e-07	0.00368986	9.70537e-07	0.0121256	3.1847e-07	0.00397885	9.78604e-07	0.012529	3.19367e-07	0.00408884	6.79702e-07	0.00920438	2.24911e-07	0.00304569
16160	26	-1.39047e-08	0.000726586	-4.76334e-09	0.000248908	1.56877e-07	0.00337052	5.19907e-08	0.00111703	8.58175e-07	0.011304	2.80339e-07	0.00369267	9.61241e-07	0.0121352	3.15419e-07	0.00398202	9.85354e-07	0.0125388	3.2157e-07	0.00409204	6.76565e-07	0.00921115	2.23872e-07	0.00304793
16170	26	-2.07769e-08	0.000726429	-7.11757e-09	0.000248854	1.6636e-07	0.00337214	5.51335e-08	0.00111757	8.53298e-07	0.0113126	2.78746e-07	0.00369546	9.57824e-07	0.0121448	3.14298e-07	0.00398517	9.86891e-07	0.0125487	3.22071e-07	0.00409526	6.69308e-07	0.00921789	2.21471e-07	0.00305016
16180	26	-1.82096e-08	0.000726234	-6.23807e-09	0.000248787	1.69093e-07	0.00337382	5.60392e-08	0.00111812	8.52843e-07	0.0113211	2.78598e-07	0.00369825	9.65988e-07	0.0121544	3.16977e-07	0.00398833	9.79372e-07	0.0125585	3.19617e-07	0.00409847	6.62768e-07	0.00922455	2.19307e-07	0.00305236
16190	26	-1.68166e-08	0.00072606	-5.7609e-09	0.000248728	1.60095e-07	0.00337545	5.30572e-08	0.00111866	8.50416e-07	0.0113296	2.77805e-07	0.00370103	9.66885e-07	0.0121641	3.17272e-07	0.0039915	9.78731e-07	0.0125683	3.19408e-07	0.00410166	6.62937e-07	0.00923118	2.19363e-07	0.00305456
16200	26	-8.00593e-09	0.000725947	-2.7426e-09	0.000248688	1.45877e-07	0.00337698	4.83453e-08	0.00111917	8.50726e-07	0.0113381	2.77906e-07	0.00370381	9.66957e-07	0.0121738	3.17295e-07	0.00399467	9.81192e-07	0.0125781	3.20211e-07	0.00410486	6.61485e-07	0.0092378	2.18883e-07	0.00305675
16210	26	-2.85934e-09	0.000725878	-9.79527e-10	0.000248665	1.37933e-07	0.00337841	4.57127e-08	0.00111964	8.48816e-07	0.0113466	2.77282e-07	0.00370659	9.67641e-07	0.0121834	3.1752e-07	0.00399785	9.82462e-07	0.0125879	3.20626e-07	0.00410806	6.64204e-07	0.00924443	2.19782e-07	0.00305894
16220	26	-1.10688e-09	0.00072586	-3.79186e-10	0.000248659	1.41833e-07	0.00337982	4.70049e-08	0.00112011	8.46711e-07	0.0113551	2.76594e-07	0.00370936	9.67525e-07	0.0121931	3.17482e-07	0.00400102	9.80224e-07	0.0125977	3.19896e-07	0.00411127	6.71966e-07	0.00925111	2.22351e-07	0.00306115
16230	26	7.06918e-09	0.000725886	2.4217e-09	0.000248668	1.4329e-07	0.00338123	4.7488e-08	0.00112058	8.52917e-07	0.0113636	2.78622e-07	0.00371213	9.65314e-07	0.0122028	3.16756e-07	0.00400419	9.74329e-07	0.0126075	3.17972e-07	0.00411445	6.7507e-07	0.00925784	2.23378e-07	0.00306338
16240	26	3.31207e-09	0.000725939	1.13462e-09	0.000248686	1.3953e-07	0.00338265	4.62416e-08	0.00112105	8.57441e-07	0.0113721	2.801e-07	0.00371493	9.68876e-07	0.0122124	3.17925e-07	0.00400737	9.61384e-07	0.0126172	3.13747e-07	0.00411761	6.74543e-07	0.00926459	2.23203e-07	0.00306561
16250	26	-1.42187e-08	0.000725866	-4.87092e-09	0.000248661	1.41937e-07	0.00338406	4.70395e-08	0.00112152	8.50682e-07	0.0113807	2.77892e-07	0.00371771	9.66535e-07	0.0122221	3.17157e-07	0.00401054	9.47178e-07	0.0126267	3.09111e-07	0.00412073	6.6974e-07	0.00927131	2.21614e-07	0.00306784
16260	26	-2.88273e-08	0.000725649	-9.87542e-09	0.000248587	1.39759e-07	0.00338546	4.63177e-08	0.00112198	8.47502e-07	0.0113892	2.76853e-07	0.00372049	9.57182e-07	0.0122317	3.14088e-07	0.00401369	9.43248e-07	0.0126362	3.07828e-07	0.00412382	6.67596e-07	0.009278	2.20905e-07	0.00307005
16270	26	-3.75165e-08	0.000725337	-1.28521e-08	0.00024848	1.32053e-07	0.00338683	4.37639e-08	0.00112243	8.50209e-07	0.0113976	2.77737e-07	0.00372326	9.43112e-07	0.0122413	3.09471e-07	0.00401682	9.48646e-07	0.0126456	3.0959e-07	0.0041269	6.68826e-07	0.00928468	2.21312e-07	0.00307226
16280	26	-3.95165e-08	0.000724949	-1.35372e-08	0.000248347	1.26454e-07	0.00338811	4.19084e-08	0.00112286	8.54385e-07	0.0114062	2.79101e-07	0.00372605	9.34422e-07	0.0122506	3.06619e-07	0.00401989	9.41624e-07	0.0126551	3.07299e-07	0.00412998	6.69642e-07	0.00929137	2.21582e-07	0.00307448
16290	26	-4.10191e-08	0.00072455	-1.4052e-08	0.00024821	1.20518e-07	0.00338935	3.9941e-08	0.00112327	8.56165e-07	0.0114147	2.79683e-07	0.00372884	9.29192e-07	0.01226	3.04903e-07	0.00402295	9.35727e-07	0.0126645	3.05374e-07	0.00413304	6.70661e-07	0.00929807	2.21919e-07	0.00307669
16300	26	-4.16755e-08	0.000724137	-1.42768e-08	0.000248069	1.13766e-07	0.00339053	3.77033e-08	0.00112366	8.50391e-07	0.0114233	2.77796e-07	0.00373163	9.3259e-07	0.0122693	3.06018e-07	0.00402601	9.36167e-07	0.0126738	3.05517e-07	0.0041361	6.71425e-07	0.00930478	2.22172e-07	0.00307891
16310	26	-3.62923e-08	0.000723749	-1.24327e-08	0.000247936	1.10653e-07	0.00339165	3.66717e-08	0.00112403	8.41795e-07	0.0114317	2.74989e-07	0.00373439	9.37214e-07	0.0122786	3.07535e-07	0.00402908	9.38113e-07	0.0126832	3.06153e-07	0.00413916	6.67288e-07	0.00931148	2.20803e-07	0.00308113
16320	26	-2.37351e-08	0.000723441	-8.13096e-09	0.00024783	1.10548e-07	0.00339276	3.66369e-08	0.0011244	8.36967e-07	0.0114401	2.73411e-07	0.00373713	9.44324e-07	0.012288	3.09868e-07	0.00403216	9.31987e-07	0.0126926	3.04154e-07	0.00414221	6.65307e-07	0.00931814	2.20147e-07	0.00308333
16330	26	-2.54121e-08	0.000723184	-8.70545e-09	0.000247742	1.08741e-07	0.00339385	3.60378e-08	0.00112476	8.34252e-07	0.0114485	2.72525e-07	0.00373986	9.52931e-07	0.0122975	3.12693e-07	0.00403528	9.28926e-07	0.0127019	3.03155e-07	0.00414525	6.62415e-07	0.00932477	2.1919e-07	0.00308553
16340	26	-3.20585e-08	0.000722901	-1.09823e-08	0.000247645	1.08868e-07	0.00339494	3.60801e-08	0.00112512	8.34251e-07	0.0114568	2.72524e-07	0.00374259	9.61778e-07	0.0123071	3.15596e-07	0.00403842	9.30918e-07	0.0127112	3.03804e-07	0.00414828	6.5858e-07	0.00933138	2.17921e-07	0.00308771
16350	26	-3.96032e-08	0.000722548	-1.35669e-08	0.000247524	1.14745e-07	0.00339606	3.80276e-08	0.00112549	8.49482e-07	0.0114652	2.775e-07	0.00374534	9.70488e-07	0.0123167	3.18454e-07	0.00404159	9.4059e-07	0.0127205	3.06961e-07	0.00415134	6.54052e-07	0.00933795	2.16423e-07	0.00308989
16360	26	-3.79615e-08	0.000722165	-1.30045e-08	0.000247393	1.23669e-07	0.00339726	4.09854e-08	0.00112589	8.5276e-07	0.0114737	2.78571e-07	0.00374812	9.74853e-07	0.0123265	3.19886e-07	0.00404478	9.51104e-07	0.01273	3.10392e-07	0.00415442	6.56028e-07	0.0093445	2.17077e-07	0.00309206
16370	26	-3.86853e-08	0.000721779	-1.32525e-08	0.000247261	1.24056e-07	0.00339849	4.11136e-08	0.0011263	8.52546e-07	0.0114823	2.785e-07	0.0037509	9.72512e-07	0.0123362	3.19118e-07	0.00404797	9.65627e-07	0.0127396	3.15132e-07	0.00415755	6.4623e-07	0.009351	2.13835e-07	0.00309421
16380	26	-4.27618e-08	0.00072137	-1.4649e-08	0.000247121	1.1973e-07	0.00339971	3.96799e-08	0.0011267	8.49433e-07	0.0114908	2.77484e-07	0.00375368	9.63392e-07	0.0123459	3.16125e-07	0.00405115	9.74727e-07	0.0127493	3.18102e-07	0.00416072	6.36676e-07	0.00935742	2.10674e-07	0.00309633
16390	26	-4.61772e-08	0.00072093	-1.5819e-08	0.00024697	1.15938e-07	0.00340089	3.84231e-08	0.00112709	8.44316e-07	0.0114992	2.75812e-07	0.00375645	9.54429e-07	0.0123555	3.13184e-07	0.0040543	9.75667e-07	0.012759	3.18408e-07	0.0041639	6.30561e-07	0.00936375	2.0865e-07	0.00309842
16400	26	-4.46806e-08	0.000720475	-1.53063e-08	0.000246814	1.13422e-07	0.00340203	3.75895e-08	0.00112747	8.38684e-07	0.0115077	2.73972e-07	0.0037592	9.5435e-07	0.012365	3.13158e-07	0.00405743	9.74836e-07	0.0127688	3.18137e-07	0.00416708	6.1625e-07	0.00936999	2.03915e-07	0.00310049
16410	26	-4.35331e-08	0.000720036	-1.49132e-08	0.000246664	1.17826e-07	0.00340321	3.90487e-08	0.00112786	8.41842e-07	0.0115161	2.75004e-07	0.00376195	9.63687e-07	0.0123746	3.16222e-07	0.00406059	9.74155e-07	0.0127785	3.17915e-07	0.00417026	6.19579e-07	0.0093762	2.05016e-07	0.00310254
16420	26	-4.32828e-08	0.000719598	-1.48274e-08	0.000246514	1.21849e-07	0.00340439	4.03821e-08	0.00112825	8.46458e-07	0.0115245	2.76512e-07	0.0037647	9.74649e-07	0.0123843	3.19819e-07	0.00406376	9.72876e-07	0.0127883	3.17498e-07	0.00417344	6.26144e-07	0.00938241	2.07188e-07	0.0031046
16430	26	-4.87758e-08	0.000719137	-1.67092e-08	0.000246356	1.1274e-07	0.00340556	3.73633e-08	0.00112864	8.47957e-07	0.011533	2.77002e-07	0.00376747	9.82712e-07	0.0123941	3.22465e-07	0.00406697	9.67192e-07	0.012798	3.15642e-07	0.0041766	6.28613e-07	0.00938868	2.08005e-07	0.00310667
16440	26	-4.43305e-08	0.000718674	-1.51864e-08	0.000246197	1.06351e-07	0.00340665	3.52458e-08	0.001129	8.49452e-07	0.0115415	2.7749e-07	0.00377024	9.82345e-07	0.0124039	3.22344e-07	0.00407019	9.56117e-07	0.0128076	3.12028e-07	0.00417974	6.34004e-07	0.00939499	2.09789e-07	0.00310876
16450	26	-3.10747e-08	0.000718332	-1.06453e-08	0.00024608	9.81721e-08	0.00340766	3.25353e-08	0.00112934	8.45585e-07	0.0115499	2.76227e-07	0.00377301	9.83155e-07	0.0124137	3.2261e-07	0.00407342	9.48697e-07	0.0128171	3.09607e-07	0.00418285	6.41967e-07	0.00940139	2.12424e-07	0.00311088
16460	26	-1.83819e-08	0.000718048	-6.2971e-09	0.000245983	9.11272e-08	0.00340863	3.02006e-08	0.00112966	8.40621e-07	0.0115584	2.74605e-07	0.00377576	9.85034e-07	0.0124236	3.23227e-07	0.00407665	9.44277e-07	0.0128266	3.08164e-07	0.00418594	6.49428e-07	0.00940783	2.14893e-07	0.00311301
16470	26	-1.72776e-08	0.000717871	-5.91881e-09	0.000245922	9.21507e-08	0.00340954	3.05398e-08	0.00112996	8.37615e-07	0.0115668	2.73623e-07	0.0037785	9.88259e-07	0.0124334	3.24285e-07	0.00407988	9.47455e-07	0.012836	3.09201e-07	0.00418903	6.5198e-07	0.00941434	2.15737e-07	0.00311517
16480	26	-2.03882e-08	0.000717678	-6.9844e-09	0.000245856	8.76255e-08	0.00341044	2.90401e-08	0.00113026	8.34696e-07	0.0115751	2.72669e-07	0.00378124	9.89436e-07	0.0124433	3.24671e-07	0.00408313	9.45721e-07	0.0128455	3.08635e-07	0.00419212	6.43327e-07	0.0094208	2.12874e-07	0.0031173
16490	26	-2.88842e-08	0.000717435	-9.8949e-09	0.000245773	8.43729e-08	0.00341131	2.79621e-08	0.00113055	8.33981e-07	0.0115835	2.72436e-07	0.00378396	9.91067e-07	0.0124532	3.25207e-07	0.00408638	9.39713e-07	0.0128549	3.06675e-07	0.00419519	6.30562e-07	0.00942718	2.0865e-07	0.00311942
16500	26	-3.68666e-08	0.000717109	-1.26294e-08	0.000245661	9.08641e-08	0.00341218	3.01134e-08	0.00113084	8.36867e-07	0.0115918	2.73379e-07	0.00378669	9.94263e-07	0.0124632	3.26255e-07	0.00408963	9.3167e-07	0.0128643	3.0405e-07	0.00419825	6.33001e-07	0.00943351	2.09457e-07	0.00312151
16510	26	-3.5542e-08	0.000716743	-1.21757e-08	0.000245536	9.17363e-08	0.00341309	3.04024e-08	0.00113114	8.38948e-07	0.0116002	2.74059e-07	0.00378943	9.9234e-07	0.0124731	3.25624e-07	0.00409289	9.2142e-07	0.0128735	3.00705e-07	0.00420127	6.49298e-07	0.0094399	2.1485e-07	0.00312362
16520	26	-4.47025e-08	0.000716317	-1.53138e-08	0.00024539	9.20677e-08	0.00341401	3.05123e-08	0.00113144	8.42483e-07	0.0116086	2.75213e-07	0.00379218	9.90619e-07	0.012483	3.2506e-07	0.00409615	9.24603e-07	0.0128828	3.01744e-07	0.00420429	6.54422e-07	0.00944643	2.16546e-07	0.00312578
16530	26	-5.13031e-08	0.000715853	-1.7575e-08	0.000245231	9.33266e-08	0.00341494	3.09295e-08	0.00113175	8.43336e-07	0.011617	2.75492e-07	0.00379493	9.89177e-07	0.0124929	3.24586e-07	0.0040994	9.34449e-07	0.0128921	3.04957e-07	0.00420733	6.54127e-07	0.00945296	2.16448e-07	0.00312794
16540	26	-5.32543e-08	0.000715331	-1.82434e-08	0.000245052	9.50225e-08	0.00341588	3.14915e-08	0.00113206	8.39801e-07	0.0116254	2.74337e-07	0.00379768	9.88174e-07	0.0125028	3.24257e-07	0.00410264	9.54334e-07	0.0129015	3.11446e-07	0.00421041	6.45677e-07	0.00945946	2.13652e-07	0.0031301
16550	26	-4.95098e-08	0.000714822	-1.69606e-08	0.000244878	9.91637e-08	0.00341685	3.2864e-08	0.00113238	8.39543e-07	0.0116338	2.74253e-07	0.00380042	9.87343e-07	0.0125127	3.23985e-07	0.00410588	9.5355e-07	0.012911	3.11191e-07	0.00421351	6.40159e-07	0.0094659	2.11826e-07	0.00313222
16560	26	-4.635e-08	0.000714343	-1.58782e-08	0.000244713	9.74864e-08	0.00341783	3.23081e-08	0.00113271	8.36175e-07	0.0116422	2.73153e-07	0.00380315	9.90512e-07	0.0125226	3.25025e-07	0.00410913	9.455e-07	0.0129205	3.08563e-07	0.00421661	6.39256e-07	0.0094723	2.11527e-07	0.00313434
16570	26	-4.33627e-08	0.000713895	-1.48548e-08	0.00024456	9.68442e-08	0.00341881	3.20952e-08	0.00113303	8.30124e-07	0.0116506	2.71176e-07	0.00380588	9.94979e-07	0.0125325	3.2649e-07	0.00411238	9.40265e-07	0.01293	3.06855e-07	0.00421969	6.38043e-07	0.00947868	2.11126e-07	0.00313645
16580	26	-3.4256e-08	0.000713509	-1.17351e-08	0.000244428	1.01338e-07	0.0034198	3.35845e-08	0.00113336	8.25531e-07	0.0116588	2.69676e-07	0.00380858	9.93375e-07	0.0125424	3.25964e-07	0.00411565	9.44754e-07	0.0129394	3.0832e-07	0.00422277	6.25113e-07	0.00948499	2.06847e-07	0.00313854
16590	26	-3.23576e-08	0.000713174	-1.10848e-08	0.000244313	1.04946e-07	0.00342083	3.47802e-08	0.0011337	8.23764e-07	0.0116671	2.69099e-07	0.00381128	9.8928e-07	0.0125523	3.2462e-07	0.0041189	9.45081e-07	0.0129488	3.08427e-07	0.00422585	6.08806e-07	0.00949115	2.01451e-07	0.00314058
16600	26	-3.60684e-08	0.00071283	-1.2356e-08	0.000244195	1.04746e-07	0.00342188	3.4714e-08	0.00113405	8.2169e-07	0.0116753	2.68421e-07	0.00381396	9.8779e-07	0.0125622	3.24131e-07	0.00412214	9.45479e-07	0.0129583	3.08556e-07	0.00422893	5.95443e-07	0.00949718	1.97029e-07	0.00314258
16610	26	-4.47695e-08	0.000712424	-1.53367e-08	0.000244056	1.0659e-07	0.00342294	3.53251e-08	0.0011344	8.23036e-07	0.0116835	2.68861e-07	0.00381665	9.89797e-07	0.0125721	3.2479e-07	0.00412539	9.40227e-07	0.0129677	3.06843e-07	0.00423201	5.90368e-07	0.00950311	1.9535e-07	0.00314454
16620	26	-5.40782e-08	0.000711932	-1.85256e-08	0.000243888	1.06289e-07	0.003424	3.52255e-08	0.00113475	8.26702e-07	0.0116918	2.70058e-07	0.00381935	9.89859e-07	0.012582	3.2481e-07	0.00412863	9.30987e-07	0.0129771	3.03827e-07	0.00423507	5.92768e-07	0.00950903	1.96145e-07	0.0031465
16630	26	-5.72271e-08	0.000711375	-1.96044e-08	0.000243697	1.04197e-07	0.00342506	3.45321e-08	0.0011351	8.2409e-07	0.0117	2.69205e-07	0.00382204	9.81072e-07	0.0125919	3.21927e-07	0.00413186	9.31039e-07	0.0129864	3.03844e-07	0.0042381	5.9581e-07	0.00951497	1.97151e-07	0.00314846
16640	26	-5.84505e-08	0.0007108	-2.00235e-08	0.0002435	1.11409e-07	0.00342613	3.69221e-08	0.00113546	8.23768e-07	0.0117083	2.691e-07	0.00382473	9.79757e-07	0.0126017	3.21495e-07	0.00413509	9.28912e-07	0.0129957	3.0315e-07	0.00424114	6.03552e-07	0.00952096	1.99713e-07	0.00315045
16650	26	-6.07027e-08	0.0007102	-2.0795e-08	0.000243294	1.16859e-07	0.00342729	3.87285e-08	0.00113584	8.26148e-07	0.0117165	2.69877e-07	0.00382743	9.8189e-07	0.0126115	3.22195e-07	0.0041383	9.26704e-07	0.013005	3.02429e-07	0.00424417	6.01695e-07	0.00952698	1.99098e-07	0.00315244
16660	26	-6.74582e-08	0.000709562	-2.31093e-08	0.000243076	1.18342e-07	0.00342844	3.922e-08	0.00113622	8.30905e-07	0.0117248	2.71431e-07	0.00383014	9.80263e-07	0.0126213	3.21661e-07	0.00414152	9.284e-07	0.0130143	3.02983e-07	0.00424719	5.92089e-07	0.00953296	1.9592e-07	0.00315442
16670	26	-6.38317e-08	0.000708915	-2.18669e-08	0.000242854	1.03399e-07	0.00342953	3.42675e-08	0.00113658	8.29118e-07	0.0117331	2.70847e-07	0.00383284	9.75548e-07	0.0126311	3.20114e-07	0.00414473	9.2953e-07	0.0130235	3.03352e-07	0.00425023	5.83052e-07	0.00953883	1.9293e-07	0.00315636
16680	26	-5.82613e-08	0.000708301	-1.99587e-08	0.000242644	9.1275e-08	0.00343052	3.02496e-08	0.00113691	8.24649e-07	0.0117414	2.69387e-07	0.00383555	9.71398e-07	0.0126408	3.18753e-07	0.00414793	9.31638e-07	0.0130328	3.0404e-07	0.00425326	5.92732e-07	0.00954472	1.96132e-07	0.00315831
16690	26	-5.54635e-08	0.00070773	-1.90002e-08	0.000242448	8.84279e-08	0.00343143	2.9306e-08	0.00113721	8.21546e-07	0.0117496	2.68374e-07	0.00383823	9.76337e-07	0.0126506	3.20373e-07	0.00415113	9.42247e-07	0.0130422	3.07502e-07	0.00425633	5.94493e-07	0.00955065	1.96715e-07	0.00316027
16700	26	-5.98011e-08	0.000707144	-2.04861e-08	0.000242247	9.32016e-08	0.00343234	3.0888e-08	0.00113751	8.1891e-07	0.0117578	2.67513e-07	0.00384091	9.78746e-07	0.0126603	3.21164e-07	0.00415433	9.49874e-07	0.0130517	3.09991e-07	0.00425941	5.92066e-07	0.00955658	1.95912e-07	0.00316223
16710	26	-7.39058e-08	0.000706477	-2.5318e-08	0.000242019	9.71771e-08	0.00343329	3.22056e-08	0.00113783	8.16827e-07	0.011766	2.66832e-07	0.00384359	9.71725e-07	0.0126701	3.1886e-07	0.00415753	9.48752e-07	0.0130612	3.09625e-07	0.0042625	5.91158e-07	0.0095625	1.95612e-07	0.00316419
16720	26	-8.39543e-08	0.000705688	-2.87603e-08	0.000241748	1.09763e-07	0.00343433	3.63767e-08	0.00113817	8.15384e-07	0.0117741	2.66361e-07	0.00384625	9.54405e-07	0.0126797	3.13176e-07	0.00416069	9.42246e-07	0.0130706	3.07501e-07	0.00426559	5.92084e-07	0.00956842	1.95918e-07	0.00316615
16730	26	-9.85512e-08	0.000704781	-3.37608e-08	0.000241438	1.11335e-07	0.00343542	3.68977e-08	0.00113854	8.0474e-07	0.0117822	2.62884e-07	0.0038489	9.51828e-07	0.0126892	3.12331e-07	0.00416382	9.36296e-07	0.01308	3.0556e-07	0.00426865	5.88242e-07	0.00957432	1.94647e-07	0.0031681
[truncated: 6,451 more rows]

## Sheet: Statistics
Data series	Section name	No. of data	Start time	End time	Duration	Mean	Mean std. dev.	Slope	Slope std. dev.	Minimum	Maximum	Integral	Peak Area
[truncated: 73 more rows]
